# Supplementary material for: Tracking early mammalian organogenesis – prediction and validation of differentiation trajectories at whole organism scale
Source: Development. Author manuscript; Available in PMC 2024 Mar 6. (PMC10906099; doi:10.1242/dev.201867)
Supplement: Table S1 [file EMS194370-supplement-Table_S1.xlsx]

## Sheet: Table S1
Cell Type Marker Identified Using Seurat FindAllMarkers (p<0.05, min.pct = 0.25, only.pos = TRUE, logfc.threshold = 0.25)
Cell Type	gene	p_val	avg_log2FC	pct.1	pct.2	p_val_adj
Epiblast	Utf1	0	2.03499	0.997	0.08	0
Epiblast	Pou5f1	0	1.91942	0.999	0.134	0
Epiblast	Pim2	0	1.69714	0.973	0.095	0
Epiblast	Slc7a3	0	1.65078	0.932	0.056	0
Epiblast	Dnmt3b	0	1.56113	0.998	0.455	0
Epiblast	Trh	0	1.41141	0.81	0.065	0
Epiblast	Snrpn	0	1.27254	0.998	0.569	0
Epiblast	Epcam	0	1.23544	0.987	0.276	0
Epiblast	Rbpms2	0	1.23367	0.979	0.406	0
Epiblast	Fgf5	0	1.22312	0.814	0.037	0
Epiblast	Tdgf1	0	1.1524	0.757	0.052	0
Epiblast	Timm8a1	0	1.12955	0.986	0.302	0
Epiblast	Ldhb	0	1.11199	0.973	0.44	0
Epiblast	Pou3f1	0	1.10947	0.858	0.179	0
Epiblast	Cldn6	0	1.08468	0.936	0.231	0
Epiblast	Pgk1	0	1.05414	0.999	0.637	0
Epiblast	Dppa5a	0	1.04552	0.672	0.063	0
Epiblast	Rasgrp2	0	1.00237	0.864	0.207	0
Epiblast	Gng3	0	0.997589	0.772	0.127	0
Epiblast	Pmaip1	0	0.987518	0.722	0.074	0
Epiblast	Stx3	0	0.952105	0.837	0.209	0
Epiblast	Car4	0	0.929064	0.984	0.456	0
Epiblast	Mkrn1	0	0.922987	0.976	0.582	0
Epiblast	Rpl10-ps3	0	0.910775	0.878	0.318	0
Epiblast	Igfbp2	0	0.898192	0.986	0.519	0
Epiblast	Tgif1	0	0.870138	0.897	0.406	0
Epiblast	Socs2	0	0.86684	0.845	0.295	0
Epiblast	Tfdp1	0	0.859794	0.884	0.328	0
Epiblast	Spint2	0	0.850189	0.91	0.342	0
Epiblast	Cldn7	0	0.833841	0.835	0.205	0
Epiblast	Car14	0	0.819514	0.927	0.465	0
Epiblast	Wfdc2	0	0.811776	0.933	0.425	0
Epiblast	Kcnk1	0	0.809068	0.729	0.178	0
Epiblast	Gm10116	0	0.803218	0.754	0.265	0
Epiblast	Hmga1-rs1	0	0.802494	0.67	0.168	0
Epiblast	Tmem238	0	0.801996	0.71	0.164	0
Epiblast	Chchd10	0	0.794517	0.893	0.314	0
Epiblast	2010111I01Rik	0	0.788056	0.667	0.121	0
Epiblast	Tpd52	0	0.785079	0.848	0.326	0
Epiblast	Rab25	0	0.784647	0.659	0.108	0
Epiblast	Otx2	0	0.763404	0.694	0.127	0
Epiblast	Prps1	0	0.761939	0.922	0.537	0
Epiblast	Bcat2	0	0.749958	0.792	0.326	0
Epiblast	Lsm7	0	0.749717	0.977	0.691	0
Epiblast	Eras	0	0.748293	0.592	0.071	0
Epiblast	Hprt	0	0.73731	0.958	0.621	0
Epiblast	Rangrf	0	0.729344	0.974	0.691	0
Epiblast	L1td1	0	0.727169	0.591	0.081	0
Epiblast	Syce2	0	0.718649	0.928	0.571	0
Epiblast	Crip2	0	0.71711	0.926	0.451	0
Epiblast	Crb3	0	0.713895	0.643	0.128	0
Epiblast	Mycn	0	0.709398	0.908	0.509	0
Epiblast	Nutf2	0	0.707859	0.707	0.321	0
Epiblast	Bst2	0	0.704562	0.7	0.185	0
Epiblast	Ypel3	0	0.698961	0.767	0.292	0
Epiblast	Gltp	0	0.688046	0.833	0.403	0
Epiblast	Rps27rt	0	0.682091	0.822	0.478	0
Epiblast	Cthrc1	0	0.667273	0.685	0.218	0
Epiblast	Pcsk1n	0	0.631683	0.608	0.142	0
Epiblast	Emb	0	0.622111	0.982	0.657	0
Epiblast	Rpl13-ps3	0	0.620414	0.704	0.263	0
Epiblast	Nudt19	0	0.616951	0.87	0.532	0
Epiblast	Ppp4c	0	0.614349	0.986	0.773	0
Epiblast	Mid1ip1	0	0.610441	0.654	0.231	0
Epiblast	Wdr89	0	0.609174	0.92	0.67	0
Epiblast	Ppp1r1a	0	0.607015	0.654	0.211	0
Epiblast	Acer2	0	0.604365	0.786	0.339	0
Epiblast	Nme2	0	0.594977	0.61	0.214	0
Epiblast	Gstt2	0	0.584169	0.489	0.084	0
Epiblast	Hypk	0	0.582536	0.968	0.74	0
Epiblast	Nefl	0	0.577318	0.49	0.15	0
Epiblast	Stmn2	0	0.56178	0.603	0.191	0
Epiblast	Rbpms	0	0.557952	0.932	0.622	0
Epiblast	Bccip	0	0.549362	0.98	0.811	0
Epiblast	Stxbp6	0	0.548533	0.614	0.261	0
Epiblast	Impa2	0	0.547798	0.591	0.206	0
Epiblast	Pdzd4	0	0.541837	0.451	0.068	0
Epiblast	Vrtn	0	0.537044	0.433	0.049	0
Epiblast	Hspbap1	0	0.536918	0.674	0.326	0
Epiblast	Zbtb8a	0	0.536082	0.421	0.054	0
Epiblast	Dnmt3a	0	0.534966	0.698	0.342	0
Epiblast	Ina	0	0.534553	0.485	0.097	0
Epiblast	Idh3a	0	0.529439	0.921	0.658	0
Epiblast	Gm13251	0	0.524945	0.536	0.185	0
Epiblast	Eci1	0	0.52164	0.708	0.359	0
Epiblast	Seh1l	0	0.520403	0.928	0.703	0
Epiblast	Plp2	0	0.519907	0.824	0.455	0
Epiblast	Gm11808	0	0.516154	0.772	0.477	0
Epiblast	Oard1	0	0.515367	0.942	0.721	0
Epiblast	Sf3b4	0	0.514805	0.961	0.763	0
Epiblast	Rbm8a2	0	0.514598	0.449	0.109	0
Epiblast	Lsr	0	0.510014	0.79	0.444	0
Epiblast	Klf9	0	0.503147	0.482	0.115	0
Epiblast	AK010878	0	0.50232	0.758	0.45	0
Epiblast	Vbp1	0	0.501919	0.944	0.752	0
Epiblast	Capg	0	0.500632	0.468	0.109	0
Epiblast	Gstm1	0	0.50041	0.583	0.215	0
Epiblast	l7Rn6	0	0.499945	0.954	0.755	0
Epiblast	Nipsnap1	0	0.499284	0.774	0.449	0
Epiblast	Kpna2	0	0.496366	0.696	0.46	0
Epiblast	Arl4c	0	0.492701	0.734	0.371	0
Epiblast	Bid	0	0.49265	0.521	0.179	0
Epiblast	Rpl9-ps6	0	0.491364	0.598	0.247	0
Epiblast	Apobec3	0	0.487513	0.438	0.088	0
Epiblast	Ngdn	0	0.48648	0.838	0.564	0
Epiblast	Gclm	0	0.484969	0.859	0.56	0
Epiblast	Sssca1	0	0.48364	0.99	0.887	0
Epiblast	Isyna1	0	0.480919	0.896	0.677	0
Epiblast	Gnpda1	0	0.479828	0.583	0.228	0
Epiblast	Tor3a	0	0.479619	0.421	0.081	0
Epiblast	Sumo3	0	0.4756	0.993	0.9	0
Epiblast	Cirh1a	0	0.473421	0.807	0.536	0
Epiblast	Pir	0	0.472365	0.494	0.164	0
Epiblast	Hax1	0	0.471871	0.872	0.63	0
Epiblast	Slc16a3	0	0.47178	0.947	0.743	0
Epiblast	Bex4	0	0.471113	0.997	0.876	0
Epiblast	Sap30	0	0.470775	0.91	0.651	0
Epiblast	Slc35f2	0	0.470199	0.401	0.068	0
Epiblast	Rad1	0	0.469932	0.674	0.368	0
Epiblast	Pmm1	0	0.467331	0.775	0.489	0
Epiblast	Yrdc	0	0.466224	0.873	0.595	0
Epiblast	E2f4	0	0.465909	0.901	0.677	0
Epiblast	Gnpnat1	0	0.465309	0.761	0.469	0
Epiblast	Pcna	0	0.46521	0.928	0.74	0
Epiblast	Tmem59l	0	0.464022	0.402	0.077	0
Epiblast	Npm3	0	0.463997	0.993	0.883	0
Epiblast	Pnrc2	0	0.462419	0.788	0.528	0
Epiblast	Pla2g12a	0	0.462006	0.703	0.391	0
Epiblast	Ung	0	0.461569	0.859	0.583	0
Epiblast	Naa20	0	0.461343	0.924	0.721	0
Epiblast	Psmb10	0	0.460828	0.74	0.437	0
Epiblast	Grb7	0	0.460123	0.492	0.153	0
Epiblast	Ccne1	0	0.459165	0.927	0.707	0
Epiblast	Mrpl44	0	0.457163	0.782	0.507	0
Epiblast	Ube2t	0	0.454093	0.698	0.411	0
Epiblast	Limd2	0	0.453694	0.946	0.728	0
Epiblast	Slc9a3r1	0	0.453116	0.896	0.593	0
Epiblast	Pla2g10	0	0.45154	0.324	0.008	0
Epiblast	Sarnp	0	0.451328	0.982	0.863	0
Epiblast	Sdhd	0	0.450836	0.975	0.833	0
Epiblast	Armc10	0	0.446545	0.714	0.416	0
Epiblast	Thyn1	0	0.44542	0.903	0.702	0
Epiblast	Phc1	0	0.445135	0.534	0.229	0
Epiblast	Mplkip	0	0.44508	0.863	0.63	0
Epiblast	Ankrd10	0	0.444887	0.777	0.509	0
Epiblast	Cdh1	0	0.443414	0.447	0.118	0
Epiblast	Bnip3	0	0.443366	0.8	0.519	0
Epiblast	Znhit3	0	0.442965	0.913	0.703	0
Epiblast	Gsta4	0	0.442585	0.837	0.562	0
Epiblast	1700019D03Rik	0	0.44172	0.373	0.064	0
Epiblast	Rsrp1	0	0.441647	0.928	0.753	0
Epiblast	Emc8	0	0.439982	0.981	0.864	0
Epiblast	Pold2	0	0.438985	0.793	0.532	0
Epiblast	Cnih2	0	0.438085	0.467	0.154	0
Epiblast	Ubald2	0	0.437579	0.897	0.684	0
Epiblast	Gemin6	0	0.43651	0.834	0.586	0
Epiblast	Ruvbl2	0	0.434326	0.957	0.816	0
Epiblast	Asna1	0	0.43345	0.882	0.659	0
Epiblast	Nfyb	0	0.431905	0.884	0.663	0
Epiblast	Wdr77	0	0.430283	0.943	0.768	0
Epiblast	M6pr	0	0.429936	0.814	0.563	0
Epiblast	Terf1	0	0.428343	0.804	0.548	0
Epiblast	Fam57b	0	0.428321	0.347	0.04	0
Epiblast	Ap1m2	0	0.42606	0.427	0.11	0
Epiblast	Tma16	0	0.425998	0.885	0.672	0
Epiblast	Ap3s2	0	0.424503	0.738	0.471	0
Epiblast	Tmem54	0	0.422739	0.412	0.095	0
Epiblast	Tubb4a	0	0.421737	0.377	0.074	0
Epiblast	Fnta	0	0.419787	0.904	0.717	0
Epiblast	Arl6	0	0.419521	0.627	0.335	0
Epiblast	Olfr889	0	0.419102	0.264	0.028	0
Epiblast	Zfand1	0	0.418609	0.646	0.371	0
Epiblast	Cbx7	0	0.418265	0.357	0.06	0
Epiblast	Phb	0	0.41808	0.942	0.771	0
Epiblast	Cks1brt	0	0.417781	0.347	0.079	0
Epiblast	Zic5	0	0.416895	0.419	0.113	0
Epiblast	Rbm7	0	0.414713	0.876	0.65	0
Epiblast	0610009B22Rik	0	0.413338	0.793	0.55	0
Epiblast	Siah1b	0	0.412957	0.662	0.388	0
Epiblast	Eif4ebp1	0	0.412041	0.994	0.91	0
Epiblast	Sgk1	0	0.410458	0.416	0.132	0
Epiblast	Myl12b	0	0.410313	0.941	0.773	0
Epiblast	Psors1c2	0	0.409691	0.32	0.035	0
Epiblast	Slc25a5	0	0.409474	1	0.985	0
Epiblast	Fsd1	0	0.409054	0.468	0.17	0
Epiblast	Tlcd1	0	0.408647	0.613	0.32	0
Epiblast	Hn1l	0	0.40848	0.891	0.684	0
Epiblast	Phpt1	0	0.407366	0.612	0.324	0
Epiblast	Exosc3	0	0.40618	0.94	0.778	0
Epiblast	Nme4	0	0.405586	0.852	0.64	0
Epiblast	Dusp1	0	0.405341	0.487	0.21	0
Epiblast	Nudt21	0	0.404524	0.996	0.939	0
Epiblast	Arl6ip5	0	0.404437	0.613	0.324	0
Epiblast	Bcl11a	0	0.403416	0.315	0.025	0
Epiblast	Cth	0	0.403027	0.538	0.264	0
Epiblast	D030056L22Rik	0	0.402962	0.82	0.587	0
Epiblast	Smco4	0	0.401608	0.808	0.57	0
Epiblast	Rrp15	0	0.400984	0.956	0.805	0
Epiblast	Pex7	0	0.400601	0.585	0.321	0
Epiblast	2900011O08Rik	0	0.400269	0.303	0.023	0
Epiblast	Rpl27	0	0.39944	1	0.981	0
Epiblast	Dtx1	0	0.398544	0.297	0.015	0
Epiblast	Psme2	0	0.398435	0.773	0.532	0
Epiblast	Fkbp11	0	0.398401	0.798	0.529	0
Epiblast	Taf7	0	0.39833	0.848	0.627	0
Epiblast	Pithd1	0	0.397792	0.767	0.526	0
Epiblast	Bex1	0	0.395547	0.997	0.892	0
Epiblast	Timm23	0	0.395189	0.384	0.128	0
Epiblast	Rpf1	0	0.395107	0.872	0.676	0
Epiblast	G3bp2	0	0.393166	0.985	0.907	0
Epiblast	Etv5	0	0.392022	0.444	0.161	0
Epiblast	Fdps	0	0.391548	0.891	0.715	0
Epiblast	Coprs	0	0.390864	0.781	0.535	0
Epiblast	Atp6v1f	0	0.389184	0.985	0.89	0
Epiblast	Hist3h2ba	0	0.388994	0.407	0.127	0
Epiblast	Fam136a	0	0.3885	0.983	0.884	0
Epiblast	Mrpl24	0	0.387897	0.898	0.719	0
Epiblast	Celf4	0	0.387523	0.395	0.125	0
Epiblast	N6amt2	0	0.387321	0.901	0.729	0
Epiblast	2610001J05Rik	0	0.386096	0.78	0.546	0
Epiblast	Dtd1	0	0.3851	0.737	0.496	0
Epiblast	Slbp	0	0.385094	0.986	0.908	0
Epiblast	Ciapin1	0	0.385084	0.922	0.751	0
Epiblast	Hdac1	0	0.383724	0.94	0.837	0
Epiblast	Pisd	0	0.383308	0.566	0.302	0
Epiblast	Dpy30	0	0.383152	0.995	0.927	0
Epiblast	Haus1	0	0.382269	0.716	0.475	0
Epiblast	Slc25a33	0	0.380905	0.585	0.322	0
Epiblast	Oser1	0	0.379595	0.715	0.475	0
Epiblast	Nubp2	0	0.378245	0.748	0.505	0
Epiblast	Gtf2h3	0	0.377933	0.746	0.512	0
Epiblast	Paip2	0	0.377446	0.997	0.949	0
Epiblast	Tomm34	0	0.377387	0.641	0.388	0
Epiblast	Got1	0	0.376092	0.767	0.53	0
Epiblast	Mphosph6	0	0.376084	0.847	0.641	0
Epiblast	Casp3	0	0.375864	0.684	0.424	0
Epiblast	Plin3	0	0.375732	0.774	0.536	0
Epiblast	Cog8	0	0.374368	0.698	0.452	0
Epiblast	Brix1	0	0.373627	0.968	0.873	0
Epiblast	Pno1	0	0.373028	0.936	0.782	0
Epiblast	Nup43	0	0.370875	0.91	0.763	0
Epiblast	Fam220a	0	0.37017	0.721	0.488	0
Epiblast	Iscu	0	0.370067	0.85	0.648	0
Epiblast	Acrbp	0	0.370032	0.357	0.097	0
Epiblast	Hist3h2a	0	0.369528	0.386	0.132	0
Epiblast	1110059E24Rik	0	0.369119	0.813	0.598	0
Epiblast	Arhgdig	0	0.368846	0.449	0.187	0
Epiblast	Ormdl2	0	0.368371	0.869	0.668	0
Epiblast	Hes6	0	0.36834	0.579	0.324	0
Epiblast	Pfdn4	0	0.367657	0.961	0.842	0
Epiblast	Hnrnpu	0	0.367333	0.994	0.916	0
Epiblast	Serpine2	0	0.366932	0.561	0.296	0
Epiblast	Gm11627	0	0.366778	0.336	0.07	0
Epiblast	Bckdhb	0	0.366029	0.575	0.321	0
Epiblast	Gart	0	0.364821	0.906	0.756	0
Epiblast	Eed	0	0.363326	0.811	0.609	0
Epiblast	Psmc1	0	0.362723	0.924	0.79	0
Epiblast	Echs1	0	0.36268	0.916	0.76	0
Epiblast	Tom1l1	0	0.362222	0.501	0.245	0
Epiblast	Mea1	0	0.362041	0.828	0.632	0
Epiblast	2610305D13Rik	0	0.361322	0.361	0.121	0
Epiblast	Carhsp1	0	0.360804	0.802	0.558	0
Epiblast	Pigyl	0	0.360438	0.7	0.449	0
Epiblast	Gsr	0	0.360351	0.802	0.584	0
Epiblast	Gm6133	0	0.359965	0.398	0.138	0
Epiblast	Uba52	0	0.35995	0.919	0.804	0
Epiblast	Eif3g	0	0.359809	0.99	0.932	0
Epiblast	1810037I17Rik	0	0.359767	0.949	0.82	0
Epiblast	Eef1e1	0	0.359654	0.938	0.78	0
Epiblast	Xist	0	0.359116	0.515	0.304	0
Epiblast	Arf6	0	0.358815	0.803	0.592	0
Epiblast	Ccdc28b	0	0.358617	0.511	0.254	0
Epiblast	Tubb3	0	0.358436	0.437	0.156	0
Epiblast	Rnf5	0	0.357749	0.742	0.512	0
Epiblast	Mrpl45	0	0.357397	0.871	0.693	0
Epiblast	Tdp2	0	0.356652	0.735	0.519	0
Epiblast	Tsfm	0	0.356566	0.893	0.716	0
Epiblast	Ube2g1	0	0.355637	0.776	0.57	0
Epiblast	Vdac3	0	0.355634	0.983	0.884	0
Epiblast	Car2	0	0.35559	0.83	0.417	0
Epiblast	Ppif	0	0.3551	0.699	0.468	0
Epiblast	Ppil1	0	0.354969	0.957	0.843	0
Epiblast	Pipox	0	0.354556	0.291	0.036	0
Epiblast	Calm2	0	0.354521	1	0.991	0
Epiblast	Nup37	0	0.354478	0.852	0.666	0
Epiblast	Eif4ebp2	0	0.354418	0.713	0.492	0
Epiblast	Tuba4a	0	0.353129	0.426	0.151	0
Epiblast	Rpl15	0	0.352853	1	0.994	0
Epiblast	Cyb5b	0	0.352595	0.812	0.608	0
Epiblast	Rrp9	0	0.352362	0.802	0.595	0
Epiblast	Slc7a7	0	0.35227	0.373	0.091	0
Epiblast	Adipor1	0	0.352055	0.803	0.586	0
Epiblast	Mgme1	0	0.351415	0.54	0.301	0
Epiblast	Dhrs4	0	0.35113	0.667	0.44	0
Epiblast	Mtch2	0	0.350519	0.965	0.853	0
Epiblast	Ndnl2	0	0.350186	0.81	0.614	0
Epiblast	Maf1	0	0.350036	0.618	0.38	0
Epiblast	Mis18a	0	0.349708	0.687	0.465	0
Epiblast	Aasdhppt	0	0.349052	0.826	0.634	0
Epiblast	Stard3nl	0	0.348605	0.811	0.588	0
Epiblast	Krtcap3	0	0.348583	0.337	0.09	0
Epiblast	Ccnb1	0	0.348402	0.946	0.825	0
Epiblast	Rhebl1	0	0.348369	0.536	0.289	0
Epiblast	Nob1	0	0.348032	0.788	0.586	0
Epiblast	Tmem237	0	0.347104	0.622	0.38	0
Epiblast	Chmp4c	0	0.347023	0.298	0.051	0
Epiblast	Eif4e	0	0.346685	0.992	0.927	0
Epiblast	Exosc5	0	0.346549	0.891	0.723	0
Epiblast	Mien1	0	0.346283	0.843	0.638	0
Epiblast	Clpp	0	0.346181	0.918	0.769	0
Epiblast	Mrps30	0	0.346123	0.842	0.661	0
Epiblast	Gm8797	0	0.345557	0.365	0.135	0
Epiblast	Fam32a	0	0.345401	0.821	0.634	0
Epiblast	Asf1a	0	0.345139	0.927	0.8	0
Epiblast	Dohh	0	0.34491	0.849	0.661	0
Epiblast	Bcat1	0	0.344553	0.71	0.458	0
Epiblast	Zfp36l2	0	0.344289	0.608	0.381	0
Epiblast	Elavl3	0	0.343926	0.281	0.033	0
Epiblast	1700013H16Rik	0	0.343714	0.266	0.032	0
Epiblast	Tprgl	0	0.343509	0.817	0.632	0
Epiblast	Mrpl37	0	0.343115	0.653	0.424	0
Epiblast	Nudt16l1	0	0.342989	0.693	0.459	0
Epiblast	Exosc7	0	0.342681	0.957	0.851	0
Epiblast	Ube2k	0	0.342523	0.986	0.921	0
Epiblast	Smagp	0	0.342285	0.388	0.126	0
Epiblast	Snx10	0	0.342079	0.554	0.309	0
Epiblast	Tmx2	0	0.341703	0.662	0.434	0
Epiblast	Hmga1	0	0.341508	0.818	0.65	0
Epiblast	Lsm1	0	0.341124	0.915	0.766	0
Epiblast	Marcksl1	0	0.341123	1	0.919	0
Epiblast	Pycard	0	0.340868	0.465	0.226	0
Epiblast	Aen	0	0.340622	0.79	0.596	0
Epiblast	Sult4a1	0	0.340137	0.303	0.059	0
Epiblast	Imp4	0	0.339501	0.889	0.723	0
Epiblast	Znhit1	0	0.339425	0.799	0.6	0
Epiblast	Mrpl40	0	0.338314	0.885	0.721	0
Epiblast	Cdk2	0	0.338113	0.576	0.349	0
Epiblast	Max	0	0.337623	0.738	0.529	0
Epiblast	Pls3	0	0.336776	0.62	0.392	0
Epiblast	Ube2j2	0	0.336491	0.949	0.823	0
Epiblast	Eif1ax	0	0.336436	0.997	0.96	0
Epiblast	Gmfg	0	0.335687	0.399	0.14	0
Epiblast	Slc7a5	0	0.335569	0.394	0.152	0
Epiblast	Mlf2	0	0.335025	0.983	0.913	0
Epiblast	Pqbp1	0	0.3347	0.65	0.429	0
Epiblast	Prpsap1	0	0.333695	0.838	0.653	0
Epiblast	Pla2g16	0	0.333568	0.369	0.13	0
Epiblast	Cd9	0	0.333218	0.646	0.339	0
Epiblast	Ccdc58	0	0.332417	0.929	0.782	0
Epiblast	Zdhhc12	0	0.331881	0.588	0.34	0
Epiblast	Cops7a	0	0.331828	0.782	0.586	0
Epiblast	Acot7	0	0.329641	0.545	0.299	0
Epiblast	Sumo1	0	0.329269	0.999	0.982	0
Epiblast	Rrs1	0	0.329215	0.959	0.833	0
Epiblast	Bax	0	0.329109	0.995	0.954	0
Epiblast	Parl	0	0.328681	0.92	0.785	0
Epiblast	Rras2	0	0.328531	0.702	0.459	0
Epiblast	Card19	0	0.328256	0.387	0.148	0
Epiblast	Emg1	0	0.32816	0.995	0.946	0
Epiblast	Lyar	0	0.327857	0.998	0.965	0
Epiblast	Bcl2l12	0	0.327212	0.657	0.444	0
Epiblast	Zc3hc1	0	0.327048	0.67	0.454	0
Epiblast	Tpst1	0	0.326681	0.539	0.305	0
Epiblast	Zcchc10	0	0.326677	0.654	0.441	0
Epiblast	Lage3	0	0.32667	0.903	0.757	0
Epiblast	4930579G24Rik	0	0.324868	0.401	0.173	0
Epiblast	Polr2d	0	0.324712	0.938	0.799	0
Epiblast	Uqcc3	0	0.324629	0.843	0.673	0
Epiblast	Apex1	0	0.324308	0.994	0.944	0
Epiblast	Mrps34	0	0.32427	0.914	0.774	0
Epiblast	Mfsd10	0	0.324049	0.662	0.453	0
Epiblast	Gcat	0	0.323877	0.748	0.503	0
Epiblast	Mdfi	0	0.323876	0.438	0.194	0
Epiblast	Igsf8	0	0.323771	0.394	0.165	0
Epiblast	Abt1	0	0.323628	0.669	0.463	0
Epiblast	Nampt	0	0.323153	0.701	0.497	0
Epiblast	Shmt1	0	0.322996	0.704	0.487	0
Epiblast	Adk	0	0.322542	0.907	0.773	0
Epiblast	Lamtor5	0	0.322452	0.949	0.827	0
Epiblast	Kctd5	0	0.322403	0.743	0.537	0
Epiblast	Ppp2r1b	0	0.322384	0.687	0.482	0
Epiblast	Commd10	0	0.322257	0.642	0.427	0
Epiblast	Arpc4	0	0.322113	0.889	0.73	0
Epiblast	Cdca5	0	0.321968	0.618	0.404	0
Epiblast	Dcaf4	0	0.320706	0.391	0.167	0
Epiblast	Polr1c	0	0.320086	0.902	0.764	0
Epiblast	Ddx56	0	0.319889	0.783	0.599	0
Epiblast	Tpgs2	0	0.319557	0.712	0.511	0
Epiblast	Wbp2	0	0.319442	0.56	0.331	0
Epiblast	Ddx39	0	0.319191	0.992	0.951	0
Epiblast	Fam213a	0	0.318743	0.677	0.449	0
Epiblast	1500011B03Rik	0	0.318703	0.486	0.265	0
Epiblast	Mrpl28	0	0.318659	0.984	0.924	0
Epiblast	Mrpl55	0	0.318316	0.917	0.782	0
Epiblast	Ggct	0	0.318255	0.468	0.244	0
Epiblast	Ppp5c	0	0.318096	0.803	0.625	0
Epiblast	Uchl3	0	0.316977	0.975	0.892	0
Epiblast	Zfp266	0	0.315448	0.571	0.352	0
Epiblast	Rbm38	0	0.315398	0.647	0.397	0
Epiblast	Nfkbib	0	0.315063	0.661	0.453	0
Epiblast	Eif2d	0	0.314759	0.541	0.323	0
Epiblast	Trmt10c	0	0.314608	0.689	0.492	0
Epiblast	Mcm2	0	0.314103	0.858	0.713	0
Epiblast	Dut	0	0.313541	1	0.984	0
Epiblast	Ubl7	0	0.313381	0.552	0.329	0
Epiblast	Arl4a	0	0.313253	0.61	0.368	0
Epiblast	Rheb	0	0.313154	0.975	0.885	0
Epiblast	Polr2g	0	0.312954	0.959	0.855	0
Epiblast	Mif4gd	0	0.312592	0.464	0.237	0
Epiblast	Gm9493	0	0.312466	0.673	0.482	0
Epiblast	Cnot11	0	0.312325	0.729	0.542	0
Epiblast	0610007P14Rik	0	0.31232	0.865	0.702	0
Epiblast	Cdk2ap1	0	0.311916	0.88	0.749	0
Epiblast	Aktip	0	0.31154	0.462	0.238	0
Epiblast	Alkbh6	0	0.311331	0.555	0.339	0
Epiblast	Eomes	0	0.310012	0.291	0.066	0
Epiblast	Fgf15	0	0.309568	0.367	0.122	0
Epiblast	Msantd3	0	0.309398	0.659	0.441	0
Epiblast	Ndufs8	0	0.30877	0.864	0.708	0
Epiblast	Tmem11	0	0.308646	0.87	0.721	0
Epiblast	Tipin	0	0.307916	0.977	0.887	0
Epiblast	Mrpl42	0	0.30787	0.996	0.96	0
Epiblast	Ly6e	0	0.307592	0.595	0.35	0
Epiblast	Impdh2	0	0.307425	0.984	0.954	0
Epiblast	Hcfc1r1	0	0.307295	0.568	0.334	0
Epiblast	Pfn1	0	0.307237	1	1	0
Epiblast	Nif3l1	0	0.307228	0.629	0.422	0
Epiblast	Acot13	0	0.306884	0.561	0.341	0
Epiblast	Dnajc19	0	0.306535	0.937	0.831	0
Epiblast	Fam98c	0	0.306336	0.383	0.166	0
Epiblast	Wdr61	0	0.306074	0.923	0.805	0
Epiblast	2700097O09Rik	0	0.305934	0.556	0.348	0
Epiblast	Ddt	0	0.305364	0.943	0.788	0
Epiblast	Slmo2	0	0.305302	0.873	0.718	0
Epiblast	Srsf6	0	0.305275	0.996	0.964	0
Epiblast	Tsg101	0	0.305214	0.921	0.801	0
Epiblast	Arxes1	0	0.304459	0.613	0.396	0
Epiblast	Mrps10	0	0.304193	0.836	0.662	0
Epiblast	Lrp11	0	0.304177	0.304	0.086	0
Epiblast	Slc1a3	0	0.303909	0.366	0.143	0
Epiblast	Tmem106c	0	0.303828	0.381	0.167	0
Epiblast	Usp50	0	0.303773	0.649	0.469	0
Epiblast	Ndrg2	0	0.303427	0.273	0.052	0
Epiblast	Anapc11	0	0.303402	0.961	0.866	0
Epiblast	Rpp14	0	0.303274	0.711	0.525	0
Epiblast	Exosc1	0	0.302517	0.825	0.655	0
Epiblast	AW209491	0	0.302497	0.444	0.231	0
Epiblast	Pck2	0	0.302425	0.314	0.1	0
Epiblast	Polr2c	0	0.301977	0.965	0.888	0
Epiblast	Guk1	0	0.301896	0.943	0.832	0
Epiblast	Anxa11	0	0.301655	0.308	0.091	0
Epiblast	Fcf1	0	0.301466	0.89	0.751	0
Epiblast	Qprt	0	0.300372	0.327	0.098	0
Epiblast	Fdx1	0	0.299416	0.468	0.253	0
Epiblast	Wdr18	0	0.299025	0.946	0.835	0
Epiblast	Psip1	0	0.298253	0.999	0.963	0
Epiblast	Tsen34	0	0.298221	0.964	0.824	0
Epiblast	Ccnc	0	0.298206	0.556	0.36	0
Epiblast	Fkbp1a	0	0.297217	1	0.977	0
Epiblast	Glo1	0	0.297039	0.969	0.88	0
Epiblast	Nabp2	0	0.296865	0.87	0.73	0
Epiblast	Eif2s1	0	0.296678	0.996	0.966	0
Epiblast	Dhodh	0	0.296097	0.562	0.36	0
Epiblast	Eif6	0	0.295867	0.99	0.94	0
Epiblast	Thap1	0	0.295755	0.423	0.212	0
Epiblast	Rexo2	0	0.295632	0.951	0.835	0
Epiblast	Cd24a	0	0.295394	0.969	0.812	0
Epiblast	Use1	0	0.295245	0.824	0.668	0
Epiblast	Rpa2	0	0.295179	0.889	0.762	0
Epiblast	Coq7	0	0.294817	0.89	0.748	0
Epiblast	Mrpl34	0	0.294689	0.964	0.872	0
Epiblast	Cdkn2aipnl	0	0.294494	0.681	0.495	0
Epiblast	Copz1	0	0.29418	0.876	0.734	0
Epiblast	Rchy1	0	0.293849	0.65	0.461	0
Epiblast	Tspan31	0	0.293735	0.808	0.63	0
Epiblast	Fam103a1	0	0.293705	0.888	0.754	0
Epiblast	Pmf1	0	0.293586	0.876	0.738	0
Epiblast	Apitd1	0	0.293307	0.761	0.579	0
Epiblast	Tmem242	0	0.292663	0.592	0.389	0
Epiblast	C1d	0	0.292601	0.95	0.843	0
Epiblast	9130401M01Rik	0	0.292515	0.808	0.646	0
Epiblast	Atg101	0	0.292486	0.726	0.541	0
Epiblast	Snrnp40	0	0.292383	0.971	0.887	0
Epiblast	3110082I17Rik	0	0.292119	0.623	0.431	0
Epiblast	Cpe	0	0.291882	0.404	0.189	0
Epiblast	Ap1s3	0	0.291836	0.278	0.068	0
Epiblast	Zdhhc6	0	0.291753	0.68	0.497	0
Epiblast	Mthfsl	0	0.291594	0.328	0.121	0
Epiblast	4833439L19Rik	0	0.291252	0.647	0.453	0
Epiblast	Rnf115	0	0.290874	0.682	0.496	0
Epiblast	Nifk	0	0.290578	0.929	0.806	0
Epiblast	Yars2	0	0.290561	0.684	0.498	0
Epiblast	Pttg1	0	0.290528	0.687	0.494	0
Epiblast	Pycr2	0	0.290454	0.843	0.689	0
Epiblast	Enoph1	0	0.289863	0.576	0.381	0
Epiblast	Snapc5	0	0.289773	0.709	0.53	0
Epiblast	Wdr55	0	0.289704	0.64	0.451	0
Epiblast	Nip7	0	0.289614	0.972	0.882	0
Epiblast	Elp5	0	0.289494	0.79	0.621	0
Epiblast	Rpf2	0	0.289476	0.879	0.739	0
Epiblast	Mt1	0	0.289001	0.606	0.316	0
Epiblast	Mrps14	0	0.28895	0.989	0.931	0
Epiblast	Pym1	0	0.288935	0.63	0.441	0
Epiblast	Timm21	0	0.288698	0.724	0.547	0
Epiblast	Rpl23a	0	0.28791	1	0.998	0
Epiblast	F11r	0	0.287902	0.57	0.314	0
Epiblast	Polr2h	0	0.28769	0.964	0.873	0
Epiblast	Slc1a5	0	0.287644	0.434	0.227	0
Epiblast	B9d1	0	0.287203	0.618	0.416	0
Epiblast	Ccdc43	0	0.286851	0.663	0.478	0
Epiblast	Gm9774	0	0.286806	0.256	0.064	0
Epiblast	Cebpb	0	0.286195	0.357	0.163	0
Epiblast	Rab11b	0	0.286153	0.839	0.687	0
Epiblast	Pphln1	0	0.286106	0.697	0.517	0
Epiblast	Ewsr1	0	0.285644	0.977	0.907	0
Epiblast	Zfp706	0	0.285442	0.994	0.952	0
Epiblast	Ube2n	0	0.285092	0.997	0.968	0
Epiblast	Mettl5	0	0.284674	0.588	0.399	0
Epiblast	Mthfs	0	0.284446	0.286	0.083	0
Epiblast	Mrpl18	0	0.283808	0.996	0.969	0
Epiblast	Flywch2	0	0.283802	0.365	0.159	0
Epiblast	Actl6a	0	0.283745	0.973	0.898	0
Epiblast	Ier2	0	0.283743	0.858	0.691	0
Epiblast	Dctpp1	0	0.283136	0.999	0.977	0
Epiblast	Lamtor3	0	0.283129	0.758	0.578	0
Epiblast	Stoml2	0	0.283003	0.966	0.888	0
Epiblast	Anxa7	0	0.282847	0.537	0.321	0
Epiblast	Tmem261	0	0.282613	0.833	0.694	0
Epiblast	Rnf114	0	0.282408	0.545	0.344	0
Epiblast	Arpc5l	0	0.282231	0.959	0.863	0
Epiblast	Larp7	0	0.282199	0.899	0.781	0
Epiblast	Thap11	0	0.282144	0.755	0.583	0
Epiblast	Rsl24d1	0	0.282011	0.943	0.837	0
Epiblast	Psmg1	0	0.281895	0.89	0.764	0
Epiblast	Tusc2	0	0.281889	0.641	0.456	0
Epiblast	Ncoa4	0	0.281546	0.37	0.155	0
Epiblast	Utp18	0	0.281456	0.873	0.738	0
Epiblast	Nop16	0	0.280803	0.877	0.731	0
Epiblast	Myl12a	0	0.280772	0.992	0.934	0
Epiblast	Sigmar1	0	0.280305	0.795	0.626	0
Epiblast	Atox1	0	0.280282	0.958	0.876	0
Epiblast	Abhd17c	0	0.28012	0.597	0.406	0
Epiblast	2410004B18Rik	0	0.27997	0.762	0.592	0
Epiblast	Ahsa2	0	0.27987	0.774	0.628	0
Epiblast	Dusp6	0	0.279496	0.508	0.294	0
Epiblast	Clp1	0	0.27948	0.529	0.34	0
Epiblast	1700123O20Rik	0	0.279462	0.853	0.702	0
Epiblast	Pgam5	0	0.279399	0.613	0.424	0
Epiblast	Rnf138	0	0.279283	0.655	0.472	0
Epiblast	Ino80e	0	0.279063	0.692	0.51	0
Epiblast	Nr2c2ap	0	0.27896	0.598	0.415	0
Epiblast	Ccdc12	0	0.278768	0.922	0.801	0
Epiblast	Polr3k	0	0.278767	0.903	0.773	0
Epiblast	Atp6v1c1	0	0.278179	0.632	0.438	0
Epiblast	Cox17	0	0.276439	0.742	0.557	0
Epiblast	Vapa	0	0.276395	0.992	0.942	0
Epiblast	Bspry	0	0.276344	0.272	0.07	0
Epiblast	Pacrgl	0	0.275998	0.496	0.308	0
Epiblast	Srsf7	0	0.27592	1	0.99	0
Epiblast	Gar1	0	0.275782	0.971	0.899	0
Epiblast	Snrpg	0	0.275664	0.99	0.966	0
Epiblast	Ube2d3	0	0.275564	0.999	0.98	0
Epiblast	Dars	0	0.274744	0.873	0.75	0
Epiblast	Mtap7d3	0	0.274569	0.261	0.065	0
Epiblast	Dnph1	0	0.274478	0.728	0.547	0
Epiblast	Nhp2	0	0.274371	1	0.982	0
Epiblast	Nhp2l1	0	0.273699	1	0.985	0
Epiblast	Cinp	0	0.273687	0.728	0.555	0
Epiblast	Cdc20	0	0.273262	0.942	0.819	0
Epiblast	Etfa	0	0.273206	0.709	0.52	0
Epiblast	Nop10	0	0.273179	0.996	0.973	0
Epiblast	Wdr4	0	0.273122	0.633	0.451	0
Epiblast	Aurka	0	0.272882	0.768	0.628	0
Epiblast	Tspo	0	0.272352	0.599	0.402	0
Epiblast	Nxt1	0	0.271761	0.883	0.757	0
Epiblast	Rnf187	0	0.271625	0.961	0.894	0
Epiblast	Clns1a	0	0.271359	0.978	0.911	0
Epiblast	Tuba1a	0	0.271272	0.983	0.854	0
Epiblast	Ppp1r8	0	0.271059	0.596	0.416	0
Epiblast	Magohb	0	0.270749	0.784	0.625	0
Epiblast	Mtfr1	0	0.270724	0.641	0.461	0
Epiblast	Tspan4	0	0.270317	0.6	0.389	0
Epiblast	Pfdn2	0	0.270233	0.996	0.965	0
Epiblast	Tuba1b	0	0.269958	1	0.997	0
Epiblast	Adss	0	0.269633	0.892	0.765	0
Epiblast	Mthfd2	0	0.269107	0.81	0.648	0
Epiblast	Grpel2	0	0.269094	0.513	0.331	0
Epiblast	Txnl4a	0	0.26905	0.984	0.928	0
Epiblast	Id3	0	0.268828	0.971	0.796	0
Epiblast	Psme3	0	0.268824	0.782	0.626	0
Epiblast	Chtop	0	0.268803	0.901	0.779	0
Epiblast	Tbpl1	0	0.268014	0.767	0.608	0
Epiblast	Cdca7	0	0.267766	0.874	0.715	0
Epiblast	Mrpl15	0	0.267596	0.974	0.913	0
Epiblast	Hdac2	0	0.26732	0.925	0.819	0
Epiblast	Mettl10	0	0.266935	0.571	0.391	0
Epiblast	Vps29	0	0.266897	0.958	0.863	0
Epiblast	Timm17a	0	0.266437	0.965	0.877	0
Epiblast	Grwd1	0	0.265962	0.805	0.646	0
Epiblast	Dynlrb1	0	0.265322	0.97	0.89	0
Epiblast	Map2k1	0	0.264616	0.644	0.465	0
Epiblast	Mtx2	0	0.264481	0.929	0.82	0
Epiblast	Cd81	0	0.263843	0.96	0.843	0
Epiblast	Ydjc	0	0.263793	0.364	0.171	0
Epiblast	Thoc6	0	0.263725	0.711	0.548	0
Epiblast	Snrnp25	0	0.263714	0.86	0.71	0
Epiblast	Wbscr22	0	0.26368	0.852	0.73	0
Epiblast	Sh3bp4	0	0.263678	0.337	0.149	0
Epiblast	Slain1	0	0.263675	0.266	0.079	0
Epiblast	Noc4l	0	0.2634	0.71	0.551	0
Epiblast	Pin1	0	0.263366	0.994	0.954	0
Epiblast	Pbdc1	0	0.263284	0.953	0.865	0
Epiblast	Uqcrc1	0	0.263182	0.956	0.889	0
Epiblast	Cisd1	0	0.262997	0.947	0.856	0
Epiblast	Rab9	0	0.262978	0.731	0.563	0
Epiblast	Mrpl46	0	0.262826	0.819	0.68	0
Epiblast	Ctbp2	0	0.26252	0.734	0.569	0
Epiblast	Golga7	0	0.262423	0.835	0.696	0
Epiblast	Mrps17	0	0.262127	0.922	0.808	0
Epiblast	Nme6	0	0.262111	0.723	0.552	0
Epiblast	Ptrhd1	0	0.261964	0.61	0.438	0
Epiblast	Hdac3	0	0.261942	0.734	0.57	0
Epiblast	Ndufa12	0	0.261655	0.988	0.943	0
Epiblast	Gpn3	0	0.261538	0.694	0.53	0
Epiblast	Rps19bp1	0	0.261279	0.888	0.758	0
Epiblast	Gemin2	0	0.261243	0.611	0.441	0
Epiblast	Tmbim6	0	0.261014	0.932	0.827	0
Epiblast	Tsacc	0	0.260621	0.28	0.099	0
Epiblast	Pusl1	0	0.260469	0.602	0.427	0
Epiblast	Prdx1	0	0.259971	0.999	0.999	0
Epiblast	Rpa3	0	0.259168	0.839	0.705	0
Epiblast	Dtwd1	0	0.259104	0.48	0.305	0
Epiblast	Slc25a17	0	0.259065	0.587	0.409	0
Epiblast	Diablo	0	0.259034	0.852	0.72	0
Epiblast	Sephs2	0	0.258913	0.753	0.592	0
Epiblast	Tceal8	0	0.258441	0.988	0.909	0
Epiblast	Mat2b	0	0.258354	0.748	0.599	0
Epiblast	Akr1b3	0	0.25811	0.938	0.849	0
Epiblast	Crmp1	0	0.257898	0.406	0.204	0
Epiblast	Zfp930	0	0.257857	0.317	0.135	0
Epiblast	Setd6	0	0.257734	0.435	0.256	0
Epiblast	Prdx6	0	0.257367	0.999	0.981	0
Epiblast	Ppcs	0	0.257295	0.442	0.26	0
Epiblast	Arpp19	0	0.257178	0.991	0.947	0
Epiblast	Galt	0	0.257104	0.317	0.134	0
Epiblast	Ndufb2	0	0.257068	0.872	0.76	0
Epiblast	Mrps18b	0	0.257054	0.88	0.753	0
Epiblast	Ttc5	0	0.257042	0.554	0.38	0
Epiblast	Glul	0	0.256808	0.811	0.628	0
Epiblast	Prodh	0	0.256805	0.376	0.194	0
Epiblast	Osgepl1	0	0.256467	0.445	0.263	0
Epiblast	Hibadh	0	0.256267	0.705	0.542	0
Epiblast	Chchd4	0	0.256083	0.889	0.749	0
Epiblast	Crip1	0	0.255916	0.449	0.229	0
Epiblast	Epha1	0	0.255376	0.268	0.083	0
Epiblast	Adsl	0	0.255313	0.758	0.62	0
Epiblast	Ccdc115	0	0.255279	0.703	0.539	0
Epiblast	Mpi	0	0.255273	0.403	0.222	0
Epiblast	Psrc1	0	0.255126	0.519	0.334	0
Epiblast	Ece2	0	0.255119	0.572	0.395	0
Epiblast	Prpf38a	0	0.254997	0.883	0.769	0
Epiblast	Atp5sl	0	0.254985	0.398	0.215	0
Epiblast	Cnbp	0	0.254825	1	0.995	0
Epiblast	Lpar4	0	0.254353	0.4	0.219	0
Epiblast	Tefm	0	0.254038	0.465	0.291	0
Epiblast	Eif4a1	0	0.254004	1	0.999	0
Epiblast	Crcp	0	0.253722	0.61	0.442	0
Epiblast	Tomm6	0	0.253648	0.461	0.291	0
Epiblast	Gltscr2	0	0.253532	0.882	0.778	0
Epiblast	Klhdc2	0	0.253477	0.968	0.898	0
Epiblast	Txn2	0	0.253386	0.96	0.88	0
Epiblast	Snrpb2	0	0.253289	0.917	0.813	0
Epiblast	Qtrt1	0	0.253286	0.595	0.423	0
Epiblast	Dtnb	0	0.253129	0.35	0.171	0
Epiblast	Hrsp12	0	0.25312	0.597	0.424	0
Epiblast	Sms	0	0.25269	0.955	0.822	0
Epiblast	Bag4	0	0.252223	0.519	0.349	0
Epiblast	Dpf2	0	0.252014	0.677	0.514	0
Epiblast	Jtb	0	0.252	0.743	0.592	0
Epiblast	Haus8	0	0.251518	0.537	0.389	0
Epiblast	Sdhb	0	0.251344	0.954	0.877	0
Epiblast	Nup62	0	0.251315	0.767	0.63	0
Epiblast	Srm	0	0.251153	0.995	0.94	0
Epiblast	Mt2	0	0.251087	0.412	0.177	0
Epiblast	Meaf6	0	0.250718	0.726	0.576	0
Epiblast	Gtf2h2	0	0.250373	0.546	0.378	0
Epiblast	Trmt11	0	0.250166	0.461	0.293	0
Epiblast	Cdk2ap2	0	0.250146	0.661	0.488	0
Epiblast	Med10	0	0.250077	0.912	0.811	0
Primitive Streak	Pou5f1	0	1.8917	1	0.144	0
Primitive Streak	Tdgf1	0	1.87231	0.97	0.056	0
Primitive Streak	Pim2	0	1.52517	0.957	0.106	0
Primitive Streak	Fgf8	0	1.41078	0.932	0.175	0
Primitive Streak	Dnmt3b	0	1.37423	0.996	0.461	0
Primitive Streak	Trh	0	1.36261	0.775	0.075	0
Primitive Streak	Eomes	0	1.32473	0.849	0.058	0
Primitive Streak	Utf1	0	1.29803	0.846	0.094	0
Primitive Streak	Nefl	0	1.28357	0.846	0.147	0
Primitive Streak	Fgf5	0	1.21636	0.804	0.046	0
Primitive Streak	Snrpn	0	1.18162	0.998	0.574	0
Primitive Streak	Ldhb	0	1.13947	0.979	0.446	0
Primitive Streak	Pgk1	0	1.11786	1	0.642	0
Primitive Streak	Epcam	0	1.08809	0.98	0.284	0
Primitive Streak	Timm8a1	0	1.08365	0.988	0.311	0
Primitive Streak	Fst	0	1.07437	0.837	0.21	0
Primitive Streak	Rbpms2	0	1.07129	0.968	0.413	0
Primitive Streak	Slc7a3	0	1.02741	0.722	0.071	0
Primitive Streak	Car4	0	0.956309	0.986	0.462	0
Primitive Streak	Pmaip1	0	0.94249	0.72	0.081	0
Primitive Streak	Socs2	0	0.886563	0.859	0.302	0
Primitive Streak	Igfbp2	0	0.883422	0.989	0.524	0
Primitive Streak	Dppa5a	0	0.87706	0.649	0.071	0
Primitive Streak	Rpl10-ps3	0	0.869653	0.892	0.324	0
Primitive Streak	Gng3	0	0.818885	0.703	0.136	0
Primitive Streak	Tfdp1	0	0.818205	0.892	0.334	0
Primitive Streak	Sgk1	0	0.815133	0.672	0.13	0
Primitive Streak	Mkrn1	0	0.796051	0.964	0.587	0
Primitive Streak	Emb	0	0.79111	0.995	0.661	0
Primitive Streak	Prps1	0	0.790757	0.944	0.541	0
Primitive Streak	Cldn6	0	0.787658	0.852	0.241	0
Primitive Streak	Mixl1	0	0.786879	0.416	0.03	0
Primitive Streak	Spint2	0	0.783825	0.904	0.349	0
Primitive Streak	Hprt	0	0.773288	0.974	0.624	0
Primitive Streak	Tgif1	0	0.761664	0.876	0.413	0
Primitive Streak	Vrtn	0	0.751242	0.585	0.051	0
Primitive Streak	Car2	0	0.749607	0.941	0.42	0
Primitive Streak	Nanog	0	0.728987	0.52	0.017	0
Primitive Streak	Car14	0	0.720715	0.904	0.471	0
Primitive Streak	Tmem238	0	0.71785	0.689	0.171	0
Primitive Streak	Hmga1-rs1	0	0.709	0.651	0.175	0
Primitive Streak	Npm3	0	0.703383	0.999	0.884	0
Primitive Streak	Lsm7	0	0.702286	0.978	0.694	0
Primitive Streak	Ypel3	0	0.701824	0.786	0.298	0
Primitive Streak	Stx3	0	0.698315	0.738	0.218	0
Primitive Streak	Plp2	0	0.676302	0.896	0.458	0
Primitive Streak	Rangrf	0	0.660915	0.975	0.694	0
Primitive Streak	Gm10116	0	0.659348	0.731	0.271	0
Primitive Streak	Psors1c2	0	0.658564	0.477	0.035	0
Primitive Streak	Ina	0	0.656409	0.583	0.1	0
Primitive Streak	Eras	0	0.645166	0.534	0.078	0
Primitive Streak	Gltp	0	0.642974	0.837	0.408	0
Primitive Streak	Kcnk1	0	0.641049	0.656	0.186	0
Primitive Streak	Rpl13-ps3	0	0.637605	0.74	0.268	0
Primitive Streak	Rps27rt	0	0.627954	0.819	0.483	0
Primitive Streak	Syce2	0	0.612596	0.91	0.575	0
Primitive Streak	Acer2	0	0.609184	0.81	0.344	0
Primitive Streak	Ppp4c	0	0.599352	0.989	0.776	0
Primitive Streak	2010111I01Rik	0	0.595936	0.575	0.129	0
Primitive Streak	Epha1	0	0.594169	0.51	0.08	0
Primitive Streak	Rab25	0	0.586359	0.569	0.117	0
Primitive Streak	Nutf2	0	0.581953	0.693	0.326	0
Primitive Streak	Lsr	0	0.576424	0.85	0.447	0
Primitive Streak	T	0	0.575433	0.42	0.096	0
Primitive Streak	Wfdc2	0	0.575126	0.875	0.432	0
Primitive Streak	Slc16a3	0	0.573827	0.973	0.745	0
Primitive Streak	Tpd52	0	0.567089	0.765	0.334	0
Primitive Streak	Psme2	0	0.563924	0.85	0.534	0
Primitive Streak	Bcat2	0	0.562142	0.722	0.333	0
Primitive Streak	Cldn7	0	0.560742	0.719	0.215	0
Primitive Streak	Bccip	0	0.557528	0.986	0.813	0
Primitive Streak	Chchd10	0	0.557191	0.821	0.322	0
Primitive Streak	Cxx1b	0	0.549641	0.599	0.228	0
Primitive Streak	Crip2	0	0.549247	0.882	0.457	0
Primitive Streak	Hypk	0	0.543802	0.971	0.743	0
Primitive Streak	Idh3a	0	0.542821	0.937	0.661	0
Primitive Streak	Rasgrp2	0	0.539934	0.656	0.219	0
Primitive Streak	Wdr89	0	0.539094	0.922	0.673	0
Primitive Streak	L1td1	0	0.536565	0.493	0.089	0
Primitive Streak	Nme2	0	0.534396	0.616	0.219	0
Primitive Streak	Sf3b4	0	0.529796	0.968	0.766	0
Primitive Streak	Apln	0	0.529533	0.409	0.06	0
Primitive Streak	Pcsk1n	0	0.527943	0.56	0.149	0
Primitive Streak	Eci1	0	0.52697	0.74	0.363	0
Primitive Streak	Seh1l	0	0.521253	0.946	0.705	0
Primitive Streak	Klf9	0	0.520371	0.514	0.119	0
Primitive Streak	Gsc	0	0.516865	0.327	0.026	0
Primitive Streak	Sp5	0	0.511385	0.466	0.188	0
Primitive Streak	Dusp1	0	0.508727	0.562	0.212	0
Primitive Streak	Otx2	0	0.503395	0.555	0.137	0
Primitive Streak	Hspbap1	0	0.497301	0.674	0.33	0
Primitive Streak	Thyn1	0	0.496357	0.93	0.704	0
Primitive Streak	Gm13251	0	0.493961	0.546	0.189	0
Primitive Streak	Bex4	0	0.489804	0.998	0.878	0
Primitive Streak	Cthrc1	0	0.486729	0.608	0.225	0
Primitive Streak	Gm11808	0	0.485247	0.79	0.48	0
Primitive Streak	Oard1	0	0.484764	0.947	0.724	0
Primitive Streak	Bcat1	0	0.484639	0.806	0.459	0
Primitive Streak	Hax1	0	0.484528	0.891	0.632	0
Primitive Streak	Bst2	0	0.48077	0.587	0.194	0
Primitive Streak	Wnt3	0	0.480338	0.375	0.035	0
Primitive Streak	Rpl9-ps6	0	0.477943	0.612	0.25	0
Primitive Streak	Rbm8a2	0	0.476561	0.457	0.113	0
Primitive Streak	Ggct	0	0.475307	0.592	0.244	0
Primitive Streak	Adipor1	0	0.472048	0.875	0.587	0
Primitive Streak	Pcna	0	0.469372	0.943	0.742	0
Primitive Streak	Limd2	0	0.469315	0.96	0.73	0
Primitive Streak	Ruvbl2	0	0.469167	0.972	0.818	0
Primitive Streak	N6amt2	0	0.468842	0.934	0.731	0
Primitive Streak	Impa2	0	0.468522	0.565	0.211	0
Primitive Streak	Ppp1r1a	0	0.466623	0.587	0.218	0
Primitive Streak	Tceal8	0	0.465376	0.998	0.91	0
Primitive Streak	Yrdc	0	0.462541	0.882	0.598	0
Primitive Streak	Isyna1	0	0.462239	0.911	0.679	0
Primitive Streak	Dusp6	0	0.461246	0.63	0.294	0
Primitive Streak	Sdhd	0	0.458868	0.981	0.835	0
Primitive Streak	Nudt19	0	0.458004	0.827	0.537	0
Primitive Streak	Vbp1	0	0.457354	0.95	0.754	0
Primitive Streak	Ung	0	0.456691	0.87	0.587	0
Primitive Streak	Tor3a	0	0.454137	0.426	0.085	0
Primitive Streak	Rsrp1	0	0.454108	0.944	0.755	0
Primitive Streak	l7Rn6	0	0.452535	0.952	0.758	0
Primitive Streak	Znhit3	0	0.450307	0.929	0.705	0
Primitive Streak	Kpna2	0	0.44939	0.704	0.462	0
Primitive Streak	E2f4	0	0.449147	0.913	0.679	0
Primitive Streak	Apobec3	0	0.449019	0.434	0.092	0
Primitive Streak	Rbm7	0	0.445928	0.904	0.652	0
Primitive Streak	Mid1ip1	0	0.443165	0.576	0.238	0
Primitive Streak	Naa20	0	0.440908	0.936	0.723	0
Primitive Streak	Gnpnat1	0	0.434931	0.772	0.472	0
Primitive Streak	Gstt2	0	0.43476	0.415	0.09	0
Primitive Streak	Asna1	0	0.433367	0.903	0.661	0
Primitive Streak	1700013H16Rik	0	0.433026	0.342	0.033	0
Primitive Streak	Sumo3	0	0.431958	0.994	0.902	0
Primitive Streak	Ccne1	0	0.431263	0.929	0.71	0
Primitive Streak	Rbpms	0	0.430563	0.913	0.626	0
Primitive Streak	Cirh1a	0	0.429936	0.806	0.539	0
Primitive Streak	AK010878	0	0.429243	0.744	0.454	0
Primitive Streak	Mogat2	0	0.429015	0.759	0.413	0
Primitive Streak	Sssca1	0	0.428731	0.992	0.889	0
Primitive Streak	Slc25a5	0	0.427499	1	0.986	0
Primitive Streak	Gemin6	0	0.426952	0.849	0.589	0
Primitive Streak	Tmem59l	0	0.424994	0.393	0.081	0
Primitive Streak	Mrpl44	0	0.424648	0.795	0.51	0
Primitive Streak	Ngdn	0	0.42455	0.837	0.567	0
Primitive Streak	Eed	0	0.424018	0.861	0.61	0
Primitive Streak	Echdc2	0	0.421825	0.516	0.195	0
Primitive Streak	Hdac1	0	0.42112	0.965	0.837	0
Primitive Streak	Ap1m2	0	0.420915	0.443	0.113	0
Primitive Streak	Nipsnap1	0	0.4205	0.759	0.454	0
Primitive Streak	Tdh	0	0.419822	0.436	0.08	0
Primitive Streak	Phpt1	0	0.419512	0.645	0.327	0
Primitive Streak	Pnrc2	0	0.419448	0.788	0.531	0
Primitive Streak	Hes1	0	0.419284	0.73	0.459	0
Primitive Streak	Rad1	0	0.418625	0.67	0.371	0
Primitive Streak	Pold2	0	0.41773	0.804	0.535	0
Primitive Streak	Wdr77	0	0.417575	0.954	0.77	0
Primitive Streak	Sarnp	0	0.417005	0.983	0.865	0
Primitive Streak	Tlcd1	0	0.41658	0.634	0.323	0
Primitive Streak	Psmb10	0	0.415546	0.735	0.441	0
Primitive Streak	Pithd1	0	0.41541	0.804	0.528	0
Primitive Streak	Nme4	0	0.415348	0.874	0.642	0
Primitive Streak	Ly6e	0	0.415098	0.68	0.351	0
Primitive Streak	Siah1b	0	0.410575	0.689	0.391	0
Primitive Streak	Mplkip	0	0.410456	0.874	0.633	0
Primitive Streak	Cxx1a	0	0.407024	0.538	0.25	0
Primitive Streak	Serpine2	0	0.407023	0.607	0.299	0
Primitive Streak	M6pr	0	0.404217	0.826	0.566	0
Primitive Streak	Arl6	0	0.403764	0.637	0.338	0
Primitive Streak	Phb	0	0.403523	0.946	0.773	0
Primitive Streak	Mfsd10	0	0.40253	0.736	0.455	0
Primitive Streak	Taf7	0	0.402169	0.867	0.629	0
Primitive Streak	Zdhhc12	0	0.401151	0.655	0.341	0
Primitive Streak	Gtf2h3	0	0.39672	0.78	0.514	0
Primitive Streak	Bckdhb	0	0.395567	0.616	0.323	0
Primitive Streak	Exosc3	0	0.393949	0.944	0.78	0
Primitive Streak	2610001J05Rik	0	0.393294	0.807	0.548	0
Primitive Streak	Got1	0	0.393292	0.796	0.532	0
Primitive Streak	Slc7a7	0	0.393254	0.42	0.093	0
Primitive Streak	Hn1l	0	0.392107	0.906	0.686	0
Primitive Streak	Upp1	0	0.391752	0.445	0.167	0
Primitive Streak	Ubald2	0	0.391615	0.893	0.687	0
Primitive Streak	Pir	0	0.391566	0.465	0.169	0
Primitive Streak	Haus1	0	0.391544	0.743	0.478	0
Primitive Streak	0610009B22Rik	0	0.390529	0.803	0.553	0
Primitive Streak	Rnf5	0	0.389531	0.777	0.514	0
Primitive Streak	Max	0	0.389421	0.792	0.53	0
Primitive Streak	Slbp	0	0.388585	0.991	0.909	0
Primitive Streak	Bcl11a	0	0.386462	0.317	0.028	0
Primitive Streak	Olfr889	0	0.385855	0.261	0.031	0
Primitive Streak	Ap3s2	0	0.385059	0.742	0.475	0
Primitive Streak	Tcea3	0	0.384726	0.408	0.114	0
Primitive Streak	Pisd	0	0.383297	0.592	0.304	0
Primitive Streak	Chmp4c	0	0.38304	0.336	0.054	0
Primitive Streak	Rpl27	0	0.382175	1	0.981	0
Primitive Streak	Nubp2	0	0.381893	0.763	0.507	0
Primitive Streak	Mrps30	0	0.381864	0.877	0.662	0
Primitive Streak	Cog8	0	0.3818	0.722	0.455	0
Primitive Streak	Tdp2	0	0.380822	0.773	0.521	0
Primitive Streak	Dtd1	0	0.380793	0.759	0.499	0
Primitive Streak	Ankrd10	0	0.380696	0.77	0.512	0
Primitive Streak	Bnip3	0	0.380221	0.775	0.523	0
Primitive Streak	Glul	0	0.37977	0.879	0.629	0
Primitive Streak	Capg	0	0.379315	0.413	0.114	0
Primitive Streak	Vdac3	0	0.37858	0.987	0.885	0
Primitive Streak	Psmc1	0	0.376706	0.942	0.791	0
Primitive Streak	Terf1	0	0.375631	0.799	0.551	0
Primitive Streak	Zfand1	0	0.374261	0.648	0.374	0
Primitive Streak	Hmga1	0	0.373539	0.859	0.651	0
Primitive Streak	Pqbp1	0	0.372404	0.689	0.431	0
Primitive Streak	Nfyb	0	0.372103	0.876	0.666	0
Primitive Streak	Emc8	0	0.371756	0.978	0.866	0
Primitive Streak	Casp3	0	0.371277	0.707	0.427	0
Primitive Streak	Gm9493	0	0.370066	0.728	0.483	0
Primitive Streak	Eif4ebp2	0	0.369886	0.752	0.494	0
Primitive Streak	Nup43	0	0.36922	0.93	0.764	0
Primitive Streak	Cdh1	0	0.368911	0.412	0.123	0
Primitive Streak	Ciapin1	0	0.368803	0.927	0.752	0
Primitive Streak	Stmn2	0	0.367394	0.519	0.198	0
Primitive Streak	Iscu	0	0.367289	0.867	0.65	0
Primitive Streak	Tma16	0	0.366511	0.883	0.674	0
Primitive Streak	Bex1	0	0.366096	0.998	0.893	0
Primitive Streak	Coprs	0	0.364551	0.789	0.538	0
Primitive Streak	Rpf1	0	0.364379	0.878	0.678	0
Primitive Streak	Eif3g	0	0.36373	0.992	0.933	0
Primitive Streak	Oser1	0	0.363204	0.729	0.478	0
Primitive Streak	Ppp2r1b	0	0.363069	0.734	0.484	0
Primitive Streak	Nudt21	0	0.362685	0.996	0.94	0
Primitive Streak	Mrpl24	0	0.362204	0.903	0.721	0
Primitive Streak	Cxcl12	0	0.361802	0.464	0.163	0
Primitive Streak	Tmbim6	0	0.360036	0.965	0.828	0
Primitive Streak	Impdh2	0	0.35994	0.994	0.954	0
Primitive Streak	Sap30	0	0.359612	0.895	0.654	0
Primitive Streak	Ubl7	0	0.359415	0.603	0.33	0
Primitive Streak	Tspan31	0	0.359397	0.854	0.631	0
Primitive Streak	Mtch2	0	0.359042	0.975	0.855	0
Primitive Streak	Hnrnpu	0	0.358262	0.993	0.917	0
Primitive Streak	Fnta	0	0.358058	0.906	0.719	0
Primitive Streak	Atp6v1f	0	0.35711	0.986	0.891	0
Primitive Streak	Ccdc58	0	0.356662	0.945	0.784	0
Primitive Streak	Brix1	0	0.355559	0.971	0.874	0
Primitive Streak	Asf1a	0	0.355489	0.944	0.801	0
Primitive Streak	Aasdhppt	0	0.355012	0.85	0.636	0
Primitive Streak	Ndufaf6	0	0.354864	0.699	0.45	0
Primitive Streak	Frzb	0	0.354611	0.383	0.148	0
Primitive Streak	Pou3f1	0	0.353881	0.492	0.194	0
Primitive Streak	Fam57b	0	0.353835	0.312	0.045	0
Primitive Streak	Ppp5c	0	0.353286	0.841	0.627	0
Primitive Streak	Paip2	0	0.352757	0.997	0.95	0
Primitive Streak	Myl12b	0	0.352383	0.942	0.775	0
Primitive Streak	Cops7a	0	0.352265	0.822	0.587	0
Primitive Streak	Gmfg	0	0.352084	0.428	0.142	0
Primitive Streak	Plekhf2	0	0.351207	0.531	0.279	0
Primitive Streak	Ddx56	0	0.349925	0.823	0.6	0
Primitive Streak	Nup37	0	0.349835	0.871	0.668	0
Primitive Streak	Pno1	0	0.34941	0.941	0.784	0
Primitive Streak	Marcksl1	0	0.347833	1	0.92	0
Primitive Streak	Ube2t	0	0.346837	0.663	0.415	0
Primitive Streak	Mycn	0	0.34635	0.779	0.516	0
Primitive Streak	Mrpl45	0	0.346271	0.881	0.695	0
Primitive Streak	Mrpl40	0	0.346198	0.904	0.723	0
Primitive Streak	Cnih2	0	0.346115	0.426	0.159	0
Primitive Streak	Hist3h2a	0	0.345866	0.384	0.135	0
Primitive Streak	Prpsap1	0	0.345828	0.861	0.655	0
Primitive Streak	Agtrap	0	0.345746	0.457	0.196	0
Primitive Streak	Nob1	0	0.345177	0.803	0.588	0
Primitive Streak	Arpc4	0	0.344775	0.912	0.731	0
Primitive Streak	Gcat	0	0.344238	0.782	0.505	0
Primitive Streak	Nodal	0	0.344142	0.254	0.008	0
Primitive Streak	Polr2h	0	0.344099	0.976	0.874	0
Primitive Streak	Mrpl37	0	0.344004	0.679	0.426	0
Primitive Streak	Ddx39	0	0.343383	0.996	0.951	0
Primitive Streak	Sult4a1	0	0.343037	0.323	0.062	0
Primitive Streak	Tsen34	0	0.342699	0.98	0.826	0
Primitive Streak	Ppil1	0	0.342677	0.968	0.844	0
Primitive Streak	Copz1	0	0.342577	0.913	0.735	0
Primitive Streak	Gm8797	0	0.342461	0.383	0.137	0
Primitive Streak	Nudt16l1	0	0.341882	0.714	0.461	0
Primitive Streak	Zc3hc1	0	0.341438	0.701	0.456	0
Primitive Streak	Znhit1	0	0.341259	0.822	0.602	0
Primitive Streak	Pttg1	0	0.340793	0.738	0.495	0
Primitive Streak	Kctd5	0	0.340186	0.776	0.538	0
Primitive Streak	Polr1c	0	0.339643	0.925	0.765	0
Primitive Streak	Gm6133	0	0.33956	0.404	0.141	0
Primitive Streak	Polr2d	0	0.338802	0.947	0.801	0
Primitive Streak	Ube2k	0	0.338737	0.989	0.922	0
Primitive Streak	Exosc9	0	0.338107	0.812	0.612	0
Primitive Streak	Krtcap3	0	0.336383	0.348	0.092	0
Primitive Streak	Echs1	0	0.336037	0.929	0.762	0
Primitive Streak	Mpi	0	0.335177	0.477	0.223	0
Primitive Streak	Ccnb1	0	0.335141	0.952	0.826	0
Primitive Streak	Enoph1	0	0.334905	0.628	0.382	0
Primitive Streak	Ctsc	0	0.334848	0.5	0.183	0
Primitive Streak	Fam136a	0	0.33411	0.983	0.885	0
Primitive Streak	Rrp15	0	0.333264	0.955	0.806	0
Primitive Streak	Lyar	0	0.33306	1	0.966	0
Primitive Streak	Zic5	0	0.332666	0.381	0.118	0
Primitive Streak	Timm23	0	0.332502	0.375	0.132	0
Primitive Streak	Fkbp11	0	0.332327	0.787	0.533	0
Primitive Streak	Cks1brt	0	0.332228	0.324	0.082	0
Primitive Streak	Rras2	0	0.331266	0.729	0.461	0
Primitive Streak	Pla2g12a	0	0.331255	0.648	0.396	0
Primitive Streak	Cth	0	0.331083	0.518	0.267	0
Primitive Streak	Eif4e	0	0.33106	0.994	0.928	0
Primitive Streak	Pid1	0	0.330664	0.328	0.085	0
Primitive Streak	Gnpda1	0	0.330595	0.512	0.234	0
Primitive Streak	Imp4	0	0.329702	0.901	0.725	0
Primitive Streak	Carhsp1	0	0.329551	0.81	0.561	0
Primitive Streak	Arl4c	0	0.329262	0.655	0.377	0
Primitive Streak	Eif4ebp1	0	0.327129	0.991	0.911	0
Primitive Streak	Exosc5	0	0.326941	0.9	0.725	0
Primitive Streak	Gart	0	0.326369	0.909	0.757	0
Primitive Streak	Rpl15	0	0.326155	1	0.994	0
Primitive Streak	Ap3s1	0	0.324097	0.79	0.574	0
Primitive Streak	Bid	0	0.323996	0.432	0.185	0
Primitive Streak	2700097O09Rik	0	0.323557	0.587	0.35	0
Primitive Streak	Slc9a3r1	0	0.323027	0.867	0.597	0
Primitive Streak	Clpp	0	0.322273	0.929	0.771	0
Primitive Streak	Abt1	0	0.322075	0.698	0.465	0
Primitive Streak	Commd10	0	0.321895	0.669	0.429	0
Primitive Streak	Ier2	0	0.32179	0.892	0.693	0
Primitive Streak	Tomm34	0	0.321671	0.627	0.392	0
Primitive Streak	Arl6ip5	0	0.321669	0.588	0.328	0
Primitive Streak	Rnf114	0	0.321444	0.593	0.346	0
Primitive Streak	Gsta4	0	0.321045	0.804	0.566	0
Primitive Streak	Pmm1	0	0.320588	0.724	0.493	0
Primitive Streak	Nfkbib	0	0.319917	0.687	0.455	0
Primitive Streak	Polr2g	0	0.319253	0.97	0.856	0
Primitive Streak	Lage3	0	0.319217	0.918	0.758	0
Primitive Streak	Ahsa1	0	0.319041	0.988	0.933	0
Primitive Streak	Fsd1	0	0.318691	0.424	0.174	0
Primitive Streak	Acot13	0	0.318553	0.595	0.343	0
Primitive Streak	Epha2	0	0.318242	0.259	0.039	0
Primitive Streak	Sigmar1	0	0.317337	0.834	0.627	0
Primitive Streak	Mcm2	0	0.317184	0.88	0.715	0
Primitive Streak	1110059E24Rik	0	0.317179	0.812	0.601	0
Primitive Streak	Mtx2	0	0.316944	0.952	0.821	0
Primitive Streak	Slc35f2	0	0.316852	0.312	0.074	0
Primitive Streak	Zic3	0	0.316563	0.31	0.071	0
Primitive Streak	Elp5	0	0.316544	0.825	0.622	0
Primitive Streak	Mgme1	0	0.316007	0.541	0.304	0
Primitive Streak	Stoml2	0	0.315494	0.98	0.889	0
Primitive Streak	Alkbh6	0	0.315488	0.58	0.341	0
Primitive Streak	Pycr2	0	0.314983	0.871	0.69	0
Primitive Streak	Cyb5b	0	0.314748	0.816	0.611	0
Primitive Streak	Map2k1	0	0.314369	0.698	0.466	0
Primitive Streak	Ccnc	0	0.314079	0.592	0.362	0
Primitive Streak	Dhodh	0	0.314042	0.597	0.362	0
Primitive Streak	Fam32a	0	0.313699	0.828	0.637	0
Primitive Streak	Wdr61	0	0.313166	0.936	0.806	0
Primitive Streak	Tmem11	0	0.312896	0.895	0.722	0
Primitive Streak	4833439L19Rik	0	0.312571	0.683	0.454	0
Primitive Streak	Cdk2	0	0.312449	0.588	0.351	0
Primitive Streak	Ormdl2	0	0.312397	0.866	0.67	0
Primitive Streak	Arxes1	0	0.311489	0.641	0.398	0
Primitive Streak	Ncoa4	0	0.311387	0.409	0.157	0
Primitive Streak	Ndufs8	0	0.311335	0.883	0.709	0
Primitive Streak	Parl	0	0.311194	0.928	0.787	0
Primitive Streak	Pdzd4	0	0.311133	0.31	0.075	0
Primitive Streak	Bcl2l12	0	0.310911	0.68	0.446	0
Primitive Streak	Cnot11	0	0.310849	0.749	0.544	0
Primitive Streak	Ube2j2	0	0.310568	0.956	0.824	0
Primitive Streak	Mrpl42	0	0.310393	0.997	0.961	0
Primitive Streak	Hacd2	0	0.310317	0.746	0.514	0
Primitive Streak	Fam220a	0	0.310061	0.714	0.491	0
Primitive Streak	B9d1	0	0.310042	0.649	0.417	0
Primitive Streak	Apex1	0	0.309498	0.997	0.945	0
Primitive Streak	Mlf2	0	0.308795	0.983	0.914	0
Primitive Streak	Anxa7	0	0.308776	0.578	0.323	0
Primitive Streak	Armc10	0	0.308714	0.654	0.421	0
Primitive Streak	Tsfm	0	0.308652	0.889	0.718	0
Primitive Streak	Pck2	0	0.308535	0.335	0.102	0
Primitive Streak	Ccdc28b	0	0.308508	0.498	0.257	0
Primitive Streak	Polr2c	0	0.308416	0.976	0.889	0
Primitive Streak	Myl12a	0	0.308393	0.994	0.935	0
Primitive Streak	Shmt1	0	0.30798	0.717	0.489	0
Primitive Streak	Rrp9	0	0.30768	0.804	0.598	0
Primitive Streak	Eif2d	0	0.30747	0.556	0.326	0
Primitive Streak	Gtf2e2	0	0.307428	0.943	0.804	0
Primitive Streak	Pfdn4	0	0.307072	0.96	0.843	0
Primitive Streak	Uchl3	0	0.306921	0.98	0.893	0
Primitive Streak	Zfp930	0	0.306631	0.37	0.136	0
Primitive Streak	Gsr	0	0.306623	0.801	0.587	0
Primitive Streak	Tead2	0	0.306428	0.966	0.791	0
Primitive Streak	Lrp11	0	0.306063	0.32	0.088	0
Primitive Streak	Eif1ax	0	0.305856	0.998	0.961	0
Primitive Streak	Rrs1	0	0.305793	0.963	0.834	0
Primitive Streak	Uba52	0	0.304999	0.925	0.805	0
Primitive Streak	Dohh	0	0.304991	0.852	0.663	0
Primitive Streak	Pmf1	0	0.30423	0.903	0.739	0
Primitive Streak	Oxct1	0	0.304156	0.527	0.272	0
Primitive Streak	Wdr55	0	0.303549	0.673	0.453	0
Primitive Streak	Tmem237	0	0.303523	0.618	0.383	0
Primitive Streak	Emg1	0	0.303362	0.994	0.947	0
Primitive Streak	Lsm1	0	0.303331	0.918	0.768	0
Primitive Streak	Psme3	0	0.303285	0.823	0.627	0
Primitive Streak	Tpgs2	0	0.303277	0.729	0.514	0
Primitive Streak	Sumo1	0	0.303071	1	0.982	0
Primitive Streak	Coq7	0	0.302931	0.904	0.75	0
Primitive Streak	Dpy30	0	0.302656	0.994	0.928	0
Primitive Streak	Mea1	0	0.302581	0.818	0.634	0
Primitive Streak	Eef1e1	0	0.302312	0.934	0.782	0
Primitive Streak	Mrpl28	0	0.302172	0.987	0.925	0
Primitive Streak	Etfa	0	0.301831	0.751	0.522	0
Primitive Streak	Eif2s1	0	0.301712	0.997	0.966	0
Primitive Streak	Tmem242	0	0.301451	0.62	0.39	0
Primitive Streak	Uqcc3	0	0.30144	0.857	0.675	0
Primitive Streak	D030056L22Rik	0	0.301378	0.792	0.591	0
Primitive Streak	Exosc7	0	0.300963	0.957	0.852	0
Primitive Streak	Slc7a5	0	0.30085	0.388	0.155	0
Primitive Streak	Mis18a	0	0.300412	0.685	0.467	0
Primitive Streak	Dhrs4	0	0.300254	0.664	0.443	0
Primitive Streak	Nabp2	0	0.300122	0.891	0.732	0
Primitive Streak	Snapc5	0	0.299546	0.737	0.532	0
Primitive Streak	4930579G24Rik	0	0.299368	0.406	0.176	0
Primitive Streak	Tpst1	0	0.298678	0.54	0.308	0
Primitive Streak	Mien1	0	0.298415	0.843	0.64	0
Primitive Streak	Zdhhc6	0	0.298221	0.711	0.499	0
Primitive Streak	Fcf1	0	0.297818	0.9	0.753	0
Primitive Streak	Thap1	0	0.297406	0.445	0.214	0
Primitive Streak	Drg1	0	0.297166	0.92	0.787	0
Primitive Streak	Rhebl1	0	0.297162	0.525	0.292	0
Primitive Streak	Etv5	0	0.296801	0.401	0.166	0
Primitive Streak	Hist3h2ba	0	0.296593	0.358	0.131	0
Primitive Streak	Haus8	0	0.296501	0.59	0.39	0
Primitive Streak	Ap1s3	0	0.296481	0.292	0.071	0
Primitive Streak	Mphosph6	0	0.29601	0.832	0.644	0
Primitive Streak	Ino80e	0	0.295555	0.728	0.511	0
Primitive Streak	9130401M01Rik	0	0.295478	0.83	0.647	0
Primitive Streak	Stard3nl	0	0.295129	0.814	0.591	0
Primitive Streak	Clybl	0	0.295114	0.439	0.218	0
Primitive Streak	Ppcs	0	0.294938	0.487	0.261	0
Primitive Streak	Wbscr22	0	0.294459	0.887	0.731	0
Primitive Streak	Noc4l	0	0.294162	0.756	0.552	0
Primitive Streak	Ndrg2	0	0.294069	0.277	0.054	0
Primitive Streak	Dars	0	0.293994	0.897	0.751	0
Primitive Streak	Ube2n	0	0.293458	0.998	0.968	0
Primitive Streak	Cxxc5	0	0.293087	0.621	0.395	0
Primitive Streak	Snrnp40	0	0.293052	0.979	0.888	0
Primitive Streak	Wdr18	0	0.292969	0.951	0.836	0
Primitive Streak	Tuba1b	0	0.292778	1	0.997	0
Primitive Streak	Calm2	0	0.292418	1	0.991	0
Primitive Streak	Lamtor5	0	0.2917	0.95	0.828	0
Primitive Streak	Arf6	0	0.291598	0.792	0.595	0
Primitive Streak	Hdac3	0	0.290974	0.773	0.571	0
Primitive Streak	Itm2b	0	0.290944	0.887	0.694	0
Primitive Streak	Acrbp	0	0.290739	0.318	0.1	0
Primitive Streak	Fscn1	0	0.290539	0.964	0.81	0
Primitive Streak	Ndnl2	0	0.290235	0.803	0.616	0
Primitive Streak	Use1	0	0.290037	0.842	0.67	0
Primitive Streak	Mrps10	0	0.289768	0.838	0.664	0
Primitive Streak	Maf1	0	0.289547	0.604	0.384	0
Primitive Streak	Tmx2	0	0.289071	0.658	0.437	0
Primitive Streak	Fkbp1a	0	0.288972	1	0.978	0
Primitive Streak	Psme1	0	0.288456	0.744	0.552	0
Primitive Streak	Trmt10c	0	0.287496	0.694	0.495	0
Primitive Streak	Rpl23a	0	0.287477	1	0.998	0
Primitive Streak	Plin3	0	0.287195	0.76	0.539	0
Primitive Streak	Cpe	0	0.287139	0.421	0.192	0
Primitive Streak	Tsg101	0	0.287024	0.932	0.802	0
Primitive Streak	Tubb3	0	0.287006	0.406	0.16	0
Primitive Streak	Mettl5	0	0.286935	0.615	0.401	0
Primitive Streak	Dpcd	0	0.286415	0.721	0.523	0
Primitive Streak	Psmg1	0	0.286406	0.905	0.766	0
Primitive Streak	Pycard	0	0.286272	0.446	0.229	0
Primitive Streak	Apitd1	0	0.286101	0.778	0.581	0
Primitive Streak	Grrp1	0	0.285911	0.415	0.186	0
Primitive Streak	Hcfc1r1	0	0.285725	0.577	0.336	0
Primitive Streak	Ewsr1	0	0.285408	0.982	0.908	0
Primitive Streak	Nif3l1	0	0.285326	0.635	0.424	0
Primitive Streak	Apela	0	0.285113	0.322	0.119	0
Primitive Streak	Osgepl1	0	0.283956	0.48	0.265	0
Primitive Streak	Dpf2	0	0.283469	0.72	0.515	0
Primitive Streak	Slc25a33	0	0.283042	0.54	0.326	0
Primitive Streak	Cops6	0	0.281512	0.962	0.871	0
Primitive Streak	Gar1	0	0.281326	0.977	0.899	0
Primitive Streak	Pym1	0	0.280721	0.65	0.443	0
Primitive Streak	Yars2	0	0.280653	0.697	0.5	0
Primitive Streak	Slc1a5	0	0.280454	0.448	0.229	0
Primitive Streak	Dnajc19	0	0.280454	0.943	0.832	0
Primitive Streak	Snrnp25	0	0.280231	0.881	0.711	0
Primitive Streak	Srsf6	0	0.280131	0.998	0.964	0
Primitive Streak	Ndufs4	0	0.280002	0.959	0.867	0
Primitive Streak	Mrpl39	0	0.279801	0.727	0.541	0
Primitive Streak	C1d	0	0.279334	0.959	0.844	0
Primitive Streak	Aimp2	0	0.27921	0.903	0.773	0
Primitive Streak	Clp1	0	0.279103	0.548	0.341	0
Primitive Streak	Adk	0	0.2787	0.913	0.775	0
Primitive Streak	Glrx	0	0.278597	0.538	0.281	0
Primitive Streak	Adss	0	0.278281	0.908	0.766	0
Primitive Streak	Rnf187	0	0.278227	0.973	0.894	0
Primitive Streak	Clns1a	0	0.278091	0.986	0.912	0
Primitive Streak	Prmt5	0	0.277864	0.852	0.685	0
Primitive Streak	Alkbh7	0	0.277558	0.51	0.295	0
Primitive Streak	Fam213a	0	0.277267	0.672	0.452	0
Primitive Streak	Cinp	0	0.277183	0.753	0.556	0
Primitive Streak	Nefm	0	0.277018	0.319	0.108	0
Primitive Streak	Eif6	0	0.276697	0.992	0.94	0
Primitive Streak	Farsb	0	0.276393	0.825	0.65	0
Primitive Streak	Rpa1	0	0.276193	0.689	0.494	0
Primitive Streak	Thap11	0	0.276014	0.769	0.585	0
Primitive Streak	Aldoa	0	0.27584	1	0.997	0
Primitive Streak	2610305D13Rik	0	0.275653	0.32	0.125	0
Primitive Streak	Mrpl55	0	0.275638	0.916	0.784	0
Primitive Streak	Dut	0	0.275594	1	0.984	0
Primitive Streak	Tufm	0	0.275385	0.628	0.417	0
Primitive Streak	Mthfsl	0	0.275307	0.335	0.124	0
Primitive Streak	Ppif	0	0.275123	0.682	0.471	0
Primitive Streak	Rpp30	0	0.275121	0.85	0.684	0
Primitive Streak	Tspo	0	0.273663	0.622	0.404	0
Primitive Streak	Actl6a	0	0.273029	0.978	0.899	0
Primitive Streak	Chic2	0	0.272741	0.856	0.692	0
Primitive Streak	Btbd2	0	0.272717	0.65	0.436	0
Primitive Streak	Crcp	0	0.272646	0.643	0.443	0
Primitive Streak	Guk1	0	0.27237	0.946	0.834	0
Primitive Streak	Qtrt1	0	0.272241	0.631	0.425	0
Primitive Streak	Dynlrb1	0	0.272154	0.974	0.891	0
Primitive Streak	Mrpl4	0	0.271835	0.815	0.639	0
Primitive Streak	Trp53	0	0.271458	0.966	0.868	0
Primitive Streak	Adsl	0	0.27131	0.789	0.621	0
Primitive Streak	Anapc11	0	0.271253	0.964	0.867	0
Primitive Streak	Thoc6	0	0.271243	0.733	0.549	0
Primitive Streak	Atg101	0	0.271135	0.735	0.543	0
Primitive Streak	Pfn1	0	0.270277	1	1	0
Primitive Streak	Smco4	0	0.270128	0.762	0.574	0
Primitive Streak	Eif4a1	0	0.269901	1	0.999	0
Primitive Streak	Alg3	0	0.269838	0.567	0.362	0
Primitive Streak	Uqcrc1	0	0.269496	0.97	0.89	0
Primitive Streak	Wdr4	0	0.269295	0.652	0.453	0
Primitive Streak	Nme7	0	0.268951	0.562	0.356	0
Primitive Streak	Cox17	0	0.268883	0.756	0.559	0
Primitive Streak	Rpa2	0	0.268845	0.896	0.763	0
Primitive Streak	Rbbp7	0	0.268825	0.988	0.94	0
Primitive Streak	Cdca5	0	0.268491	0.612	0.407	0
Primitive Streak	1500011B03Rik	0	0.268393	0.477	0.268	0
Primitive Streak	Mif4gd	0	0.2681	0.455	0.24	0
Primitive Streak	Srsf7	0	0.268066	1	0.99	0
Primitive Streak	Mrpl18	0	0.268059	0.996	0.969	0
Primitive Streak	Rpf2	0	0.268008	0.891	0.74	0
Primitive Streak	Mdfi	0	0.267942	0.412	0.198	0
Primitive Streak	Bax	0	0.267642	0.994	0.955	0
Primitive Streak	Aen	0	0.267401	0.775	0.598	0
Primitive Streak	Akr1b3	0	0.267379	0.955	0.849	0
Primitive Streak	Zcchc10	0	0.26732	0.639	0.444	0
Primitive Streak	Tipin	0	0.267251	0.976	0.888	0
Primitive Streak	Pla2g16	0	0.266144	0.343	0.133	0
Primitive Streak	Tusc2	0	0.266109	0.655	0.458	0
Primitive Streak	0610007P14Rik	0	0.266102	0.869	0.704	0
Primitive Streak	Cisd1	0	0.266092	0.962	0.856	0
Primitive Streak	Cpsf3l	0	0.265755	0.722	0.535	0
Primitive Streak	Sf3a2	0	0.265625	0.748	0.567	0
Primitive Streak	Tmem183a	0	0.265425	0.883	0.727	0
Primitive Streak	AW209491	0	0.265075	0.434	0.233	0
Primitive Streak	Cdk2ap2	0	0.264725	0.69	0.49	0
Primitive Streak	Galt	0	0.26446	0.34	0.135	0
Primitive Streak	Atp6v1c1	0	0.264225	0.648	0.44	0
Primitive Streak	Ube2g1	0	0.264157	0.756	0.573	0
Primitive Streak	Cdc20	0	0.264035	0.948	0.821	0
Primitive Streak	Gemin2	0	0.263505	0.64	0.442	0
Primitive Streak	Abhd17c	0	0.262894	0.61	0.408	0
Primitive Streak	Wbp2	0	0.262747	0.542	0.334	0
Primitive Streak	Rexo2	0	0.262575	0.951	0.836	0
Primitive Streak	Nip7	0	0.262401	0.975	0.883	0
Primitive Streak	Txnl4a	0	0.262316	0.987	0.928	0
Primitive Streak	Scamp3	0	0.262277	0.814	0.632	0
Primitive Streak	1700123O20Rik	0	0.262268	0.858	0.704	0
Primitive Streak	Pphln1	0	0.262162	0.706	0.519	0
Primitive Streak	Rps19bp1	0	0.262023	0.904	0.759	0
Primitive Streak	Hibadh	0	0.261985	0.733	0.544	0
Primitive Streak	Grwd1	0	0.261233	0.817	0.648	0
Primitive Streak	Rrm2	0	0.261155	0.99	0.922	0
Primitive Streak	Rab11b	0	0.260918	0.846	0.689	0
Primitive Streak	Larp7	0	0.260878	0.904	0.782	0
Primitive Streak	Tprgl	0	0.260807	0.801	0.635	0
Primitive Streak	Exosc1	0	0.260463	0.822	0.657	0
Primitive Streak	Acot7	0	0.260274	0.515	0.303	0
Primitive Streak	Aif1l	0	0.260242	0.52	0.312	0
Primitive Streak	Gltscr2	0	0.260043	0.909	0.779	0
Primitive Streak	Trnau1ap	0	0.260019	0.815	0.65	0
Primitive Streak	Ccz1	0	0.259941	0.762	0.587	0
Primitive Streak	Nxt1	0	0.259739	0.898	0.758	0
Primitive Streak	Fam103a1	0	0.259374	0.891	0.755	0
Primitive Streak	Msrb1	0	0.259187	0.586	0.384	0
Primitive Streak	Bak1	0	0.259129	0.514	0.311	0
Primitive Streak	Fam98c	0	0.259118	0.367	0.169	0
Primitive Streak	Gpn3	0	0.259003	0.716	0.531	0
Primitive Streak	Pbdc1	0	0.258834	0.96	0.866	0
Primitive Streak	Med10	0	0.258754	0.934	0.811	0
Primitive Streak	Rab7	0	0.258753	0.868	0.712	0
Primitive Streak	Slmo2	0	0.258691	0.875	0.72	0
Primitive Streak	Cers5	0	0.258567	0.573	0.365	0
Primitive Streak	Mtfr1	0	0.258467	0.653	0.463	0
Primitive Streak	Magohb	0	0.258448	0.798	0.627	0
Primitive Streak	Ddt	0	0.257977	0.946	0.79	0
Primitive Streak	Mrps34	0	0.257945	0.904	0.776	0
Primitive Streak	Tsta3	0	0.257883	0.695	0.509	0
Primitive Streak	Tmem59	0	0.257868	0.92	0.789	0
Primitive Streak	Cdk2ap1	0	0.257669	0.879	0.751	0
Primitive Streak	Ccdc115	0	0.257531	0.725	0.541	0
Primitive Streak	Mrpl10	0	0.257448	0.625	0.433	0
Primitive Streak	Tefm	0	0.257336	0.486	0.292	0
Primitive Streak	Glo1	0	0.257071	0.968	0.881	0
Primitive Streak	Slc3a2	0	0.256914	0.857	0.697	0
Primitive Streak	Ube2d3	0	0.256375	0.999	0.981	0
Primitive Streak	Ahcy	0	0.256307	0.486	0.292	0
Primitive Streak	Pin1	0	0.256213	0.993	0.955	0
Primitive Streak	Ndufb2	0	0.256026	0.887	0.761	0
Primitive Streak	Diablo	0	0.255996	0.867	0.721	0
Primitive Streak	Nhp2l1	0	0.255917	1	0.985	0
Primitive Streak	Ppp1r8	0	0.255731	0.613	0.418	0
Primitive Streak	Ldha	0	0.255694	1	0.999	0
Primitive Streak	Hrsp12	0	0.254787	0.625	0.426	0
Primitive Streak	2410004B18Rik	0	0.254317	0.775	0.594	0
Primitive Streak	Mtx1	0	0.253616	0.818	0.66	0
Primitive Streak	Ece2	0	0.253605	0.595	0.397	0
Primitive Streak	Mrpl34	0	0.253581	0.966	0.874	0
Primitive Streak	Tmem39b	0	0.253558	0.495	0.296	0
Primitive Streak	D2Wsu81e	0	0.253556	0.678	0.495	0
Primitive Streak	Syngr2	0	0.253522	0.488	0.284	0
Primitive Streak	Eif3l	0	0.253378	0.971	0.917	0
Primitive Streak	Nampt	0	0.253353	0.685	0.499	0
Primitive Streak	Txn2	0	0.253248	0.968	0.88	0
Primitive Streak	Polr3k	0	0.253241	0.913	0.774	0
Primitive Streak	Ppid	0	0.25312	0.992	0.954	0
Primitive Streak	Mrps18b	0	0.252738	0.89	0.755	0
Primitive Streak	Cnbp	0	0.252673	1	0.995	0
Primitive Streak	Pgam5	0	0.252441	0.614	0.426	0
Primitive Streak	Nifk	0	0.252044	0.93	0.808	0
Primitive Streak	Fastkd3	0	0.251958	0.475	0.282	0
Primitive Streak	Pls3	0	0.251875	0.6	0.395	0
Primitive Streak	Pgap2	0	0.251683	0.573	0.374	0
Primitive Streak	Nop10	0	0.251625	0.997	0.973	0
Primitive Streak	Nhp2	0	0.251357	0.999	0.982	0
Primitive Streak	Timm17a	0	0.25124	0.97	0.878	0
Primitive Streak	Itpa	0	0.251057	0.89	0.754	0
Primitive Streak	Bloc1s2	0	0.250915	0.784	0.61	0
Primitive Streak	Uqcrfs1	0	0.250348	0.98	0.917	0
Primitive Streak	Sec13	0	0.250337	0.891	0.752	0
Primitive Streak	Psip1	0	0.25025	0.998	0.963	0
Primitive Streak	Gstk1	0	0.250135	0.29	0.098	0
Primitive Streak	Usp50	1.05599e-307	0.26417	0.65	0.472	2.92183e-303
Primitive Streak	Sall4	7.96325e-304	0.250763	0.732	0.521	2.20335e-299
Primitive Streak	Zfp36l2	8.80334e-292	0.253703	0.571	0.384	2.4358e-287
ExE ectoderm	Rhox5	0	2.21965	0.997	0.141	0
ExE ectoderm	Fabp3	0	2.20975	0.997	0.076	0
ExE ectoderm	Utf1	0	1.83273	0.996	0.083	0
ExE ectoderm	Trap1a	0	1.81377	0.991	0.086	0
ExE ectoderm	Tex19.1	0	1.72898	0.965	0.025	0
ExE ectoderm	Elf5	0	1.72788	0.933	0.01	0
ExE ectoderm	Gjb3	0	1.67179	0.971	0.073	0
ExE ectoderm	Perp	0	1.61419	0.953	0.089	0
ExE ectoderm	Mt2	0	1.5603	0.969	0.162	0
ExE ectoderm	Nup62cl	0	1.53803	0.952	0.111	0
ExE ectoderm	Gsto1	0	1.51945	0.998	0.646	0
ExE ectoderm	Sfn	0	1.49438	0.937	0.074	0
ExE ectoderm	Upp1	0	1.46129	0.931	0.151	0
ExE ectoderm	Mt1	0	1.44098	0.994	0.306	0
ExE ectoderm	Cldn3	0	1.41357	0.91	0.053	0
ExE ectoderm	Arpc1b	0	1.37947	0.992	0.384	0
ExE ectoderm	Rnf128	0	1.35077	0.896	0.129	0
ExE ectoderm	Ass1	0	1.35042	0.882	0.092	0
ExE ectoderm	Ddah1	0	1.34187	0.968	0.342	0
ExE ectoderm	Htra1	0	1.33594	0.849	0.026	0
ExE ectoderm	Phlda2	0	1.3223	0.99	0.349	0
ExE ectoderm	Cd9	0	1.32066	0.982	0.331	0
ExE ectoderm	Dppa4	0	1.28633	0.802	0.006	0
ExE ectoderm	Timm8a1	0	1.27942	0.996	0.304	0
ExE ectoderm	Nr0b1	0	1.27739	0.706	0.006	0
ExE ectoderm	Tfap2c	0	1.25956	0.864	0.044	0
ExE ectoderm	Hspb1	0	1.2572	0.874	0.112	0
ExE ectoderm	Zfp42	0	1.23502	0.8	0.011	0
ExE ectoderm	S100a6	0	1.23473	0.888	0.143	0
ExE ectoderm	Efna3	0	1.22951	0.853	0.078	0
ExE ectoderm	Cldn6	0	1.2293	0.973	0.232	0
ExE ectoderm	Morc4	0	1.22032	0.905	0.192	0
ExE ectoderm	Gjb5	0	1.21527	0.827	0.046	0
ExE ectoderm	Id2	0	1.21006	0.991	0.64	0
ExE ectoderm	Cldn4	0	1.16385	0.803	0.048	0
ExE ectoderm	Apoc1	0	1.15917	0.849	0.079	0
ExE ectoderm	Oxct1	0	1.13802	0.911	0.259	0
ExE ectoderm	Dusp9	0	1.12145	0.945	0.328	0
ExE ectoderm	Gm9	0	1.10656	0.767	0.002	0
ExE ectoderm	Smagp	0	1.10393	0.855	0.114	0
ExE ectoderm	Pgk1	0	1.08406	0.999	0.638	0
ExE ectoderm	Plet1	0	1.07728	0.653	0.03	0
ExE ectoderm	Rbm38	0	1.07723	0.957	0.389	0
ExE ectoderm	Eomes	0	1.06475	0.749	0.053	0
ExE ectoderm	Cystm1	0	1.06444	0.881	0.166	0
ExE ectoderm	Fmr1nb	0	1.06096	0.801	0.068	0
ExE ectoderm	Hand1	0	1.04848	0.837	0.156	0
ExE ectoderm	Krt19	0	1.04427	0.844	0.159	0
ExE ectoderm	Tmem54	0	1.04158	0.795	0.085	0
ExE ectoderm	Pou3f1	0	1.03486	0.799	0.183	0
ExE ectoderm	Car2	0	1.03437	0.974	0.414	0
ExE ectoderm	Mageb16	0	1.02896	0.756	0.033	0
ExE ectoderm	Litaf	0	1.02549	0.936	0.368	0
ExE ectoderm	Dnmt3l	0	1.02049	0.714	0.009	0
ExE ectoderm	Plp2	0	1.01852	0.973	0.452	0
ExE ectoderm	Epcam	0	1.01573	0.97	0.279	0
ExE ectoderm	Cdkn2a	0	1.01543	0.728	0.029	0
ExE ectoderm	Tinagl1	0	1.0004	0.81	0.111	0
ExE ectoderm	Anxa5	0	0.998805	0.936	0.381	0
ExE ectoderm	Hmox1	0	0.988294	0.85	0.208	0
ExE ectoderm	Ascl2	0	0.979519	0.569	0.017	0
ExE ectoderm	Fbxo21	0	0.975362	0.879	0.306	0
ExE ectoderm	Lgals1	0	0.973224	0.981	0.526	0
ExE ectoderm	Cd63	0	0.971143	0.998	0.743	0
ExE ectoderm	Syngr1	0	0.956489	0.742	0.07	0
ExE ectoderm	Rhox6	0	0.951712	0.646	0.029	0
ExE ectoderm	Akap17b	0	0.950708	0.723	0.108	0
ExE ectoderm	Klf9	0	0.94667	0.743	0.109	0
ExE ectoderm	Bst2	0	0.94576	0.849	0.183	0
ExE ectoderm	Tubb6	0	0.94263	0.934	0.385	0
ExE ectoderm	Mkrn1	0	0.933552	0.976	0.583	0
ExE ectoderm	Krt18	0	0.932759	0.99	0.483	0
ExE ectoderm	Wnt7b	0	0.9319	0.698	0.025	0
ExE ectoderm	Cebpb	0	0.924938	0.76	0.153	0
ExE ectoderm	Wnt6	0	0.924236	0.757	0.093	0
ExE ectoderm	Cdx2	0	0.920484	0.849	0.188	0
ExE ectoderm	Sfmbt2	0	0.918711	0.7	0.045	0
ExE ectoderm	Rras2	0	0.913355	0.942	0.453	0
ExE ectoderm	Cpne3	0	0.904431	0.814	0.252	0
ExE ectoderm	Prss50	0	0.896642	0.633	0.051	0
ExE ectoderm	Ak1	0	0.887222	0.702	0.086	0
ExE ectoderm	Cited1	0	0.879011	0.908	0.341	0
ExE ectoderm	Gtsf1l	0	0.870086	0.621	0.015	0
ExE ectoderm	Anxa7	0	0.869932	0.863	0.313	0
ExE ectoderm	Mybl2	0	0.86991	0.872	0.325	0
ExE ectoderm	Tagln2	0	0.866141	0.991	0.63	0
ExE ectoderm	Mgarp	0	0.858282	0.744	0.125	0
ExE ectoderm	Apoe	0	0.857646	0.982	0.576	0
ExE ectoderm	Tfdp1	0	0.856083	0.914	0.329	0
ExE ectoderm	Klhl13	0	0.854549	0.651	0.164	0
ExE ectoderm	Tpd52	0	0.85182	0.899	0.326	0
ExE ectoderm	Yrdc	0	0.838143	0.972	0.593	0
ExE ectoderm	Pcsk1n	0	0.835839	0.759	0.14	0
ExE ectoderm	Mpzl2	0	0.835304	0.667	0.059	0
ExE ectoderm	Folr1	0	0.83521	0.721	0.078	0
ExE ectoderm	Noct	0	0.834836	0.753	0.194	0
ExE ectoderm	Blvra	0	0.832435	0.735	0.136	0
ExE ectoderm	Gm1673	0	0.828031	0.922	0.526	0
ExE ectoderm	Dnmt3b	0	0.827656	0.951	0.458	0
ExE ectoderm	Cldn7	0	0.823522	0.856	0.207	0
ExE ectoderm	Xlr3a	0	0.820318	0.665	0.052	0
ExE ectoderm	Cotl1	0	0.819636	0.936	0.46	0
ExE ectoderm	Cops7a	0	0.811278	0.96	0.581	0
ExE ectoderm	Plekhf2	0	0.810722	0.799	0.269	0
ExE ectoderm	Junb	0	0.810493	0.713	0.164	0
ExE ectoderm	Idh3a	0	0.808482	0.979	0.657	0
ExE ectoderm	Ube2a	0	0.805343	0.987	0.724	0
ExE ectoderm	Cyp26a1	0	0.80171	0.562	0.132	0
ExE ectoderm	Fgfbp1	0	0.79845	0.51	0.018	0
ExE ectoderm	Mif4gd	0	0.794853	0.781	0.229	0
ExE ectoderm	Gm10116	0	0.791995	0.812	0.265	0
ExE ectoderm	Duoxa2	0	0.789233	0.477	0.001	0
ExE ectoderm	Rpl10-ps3	0	0.787533	0.881	0.32	0
ExE ectoderm	Cdk2ap2	0	0.780799	0.917	0.482	0
ExE ectoderm	Ckb	0	0.780107	0.863	0.354	0
ExE ectoderm	F11r	0	0.775626	0.82	0.308	0
ExE ectoderm	Pdlim1	0	0.774702	0.842	0.275	0
ExE ectoderm	Tax1bp3	0	0.772417	0.919	0.454	0
ExE ectoderm	Bex1	0	0.755594	0.998	0.892	0
ExE ectoderm	Hprt	0	0.747272	0.969	0.621	0
ExE ectoderm	Ezr	0	0.746271	0.945	0.493	0
ExE ectoderm	S100a10	0	0.740453	0.981	0.605	0
ExE ectoderm	Agpat2	0	0.74015	0.694	0.151	0
ExE ectoderm	Tmem114	0	0.740109	0.502	0.01	0
ExE ectoderm	Gatsl3	0	0.738842	0.622	0.071	0
ExE ectoderm	Slc7a5	0	0.738623	0.688	0.144	0
ExE ectoderm	Sord	0	0.737086	0.738	0.194	0
ExE ectoderm	Bmp8b	0	0.736514	0.555	0.003	0
ExE ectoderm	Rangrf	0	0.73376	0.982	0.691	0
ExE ectoderm	Rhox9	0	0.732574	0.484	0.005	0
ExE ectoderm	Tpst2	0	0.732114	0.801	0.295	0
ExE ectoderm	Ankrd37	0	0.730946	0.681	0.167	0
ExE ectoderm	Tuba1c	0	0.730934	0.882	0.474	0
ExE ectoderm	Cyb5b	0	0.728545	0.957	0.605	0
ExE ectoderm	Bspry	0	0.72707	0.61	0.061	0
ExE ectoderm	Dusp1	0	0.725632	0.693	0.205	0
ExE ectoderm	Bmp4	0	0.723738	0.638	0.197	0
ExE ectoderm	Pcgf5	0	0.7236	0.741	0.221	0
ExE ectoderm	Pigyl	0	0.718483	0.881	0.445	0
ExE ectoderm	Inpp1	0	0.713034	0.549	0.08	0
ExE ectoderm	Pdcd6	0	0.707065	0.993	0.821	0
ExE ectoderm	Aard	0	0.706952	0.668	0.168	0
ExE ectoderm	Plaur	0	0.706748	0.504	0.024	0
ExE ectoderm	Rpp21	0	0.703122	0.909	0.547	0
ExE ectoderm	2200002D01Rik	0	0.702793	0.678	0.156	0
ExE ectoderm	Rpp25	0	0.700603	0.559	0.046	0
ExE ectoderm	Spint2	0	0.699699	0.892	0.345	0
ExE ectoderm	Chchd10	0	0.69935	0.878	0.316	0
ExE ectoderm	Pmm1	0	0.698297	0.896	0.486	0
ExE ectoderm	Gadd45b	0	0.695205	0.549	0.056	0
ExE ectoderm	Avpi1	0	0.694858	0.806	0.316	0
ExE ectoderm	Trim6	0	0.688136	0.618	0.096	0
ExE ectoderm	S100a11	0	0.687446	0.904	0.464	0
ExE ectoderm	Dgat2	0	0.682395	0.634	0.114	0
ExE ectoderm	Tacstd2	0	0.681445	0.525	0.031	0
ExE ectoderm	Glrx	0	0.68113	0.77	0.272	0
ExE ectoderm	Hspbap1	0	0.678791	0.778	0.325	0
ExE ectoderm	Slc40a1	0	0.676219	0.536	0.055	0
ExE ectoderm	Klhl22	0	0.675186	0.684	0.194	0
ExE ectoderm	Ndfip2	0	0.671499	0.863	0.451	0
ExE ectoderm	Gabarapl1	0	0.66728	0.709	0.228	0
ExE ectoderm	Chchd4	0	0.661182	0.986	0.747	0
ExE ectoderm	Gemin6	0	0.659373	0.932	0.584	0
ExE ectoderm	Cdh1	0	0.658079	0.627	0.114	0
ExE ectoderm	Echdc2	0	0.650302	0.674	0.188	0
ExE ectoderm	Cyr61	0	0.648175	0.672	0.246	0
ExE ectoderm	Impa2	0	0.643826	0.683	0.205	0
ExE ectoderm	Capg	0	0.643485	0.588	0.107	0
ExE ectoderm	Arl6ip5	0	0.643021	0.781	0.32	0
ExE ectoderm	Cisd3	0	0.641491	0.674	0.192	0
ExE ectoderm	1500009L16Rik	0	0.640481	0.795	0.369	0
ExE ectoderm	Gltp	0	0.638414	0.846	0.404	0
ExE ectoderm	Ppif	0	0.637183	0.86	0.465	0
ExE ectoderm	Rabac1	0	0.636966	0.889	0.496	0
ExE ectoderm	Dppa2	0	0.635167	0.44	0.006	0
ExE ectoderm	Eif4ebp1	0	0.634382	0.999	0.91	0
ExE ectoderm	F2rl1	0	0.634335	0.507	0.028	0
ExE ectoderm	Rpl13-ps3	0	0.633834	0.754	0.263	0
ExE ectoderm	Xlr3b	0	0.633424	0.572	0.077	0
ExE ectoderm	Errfi1	0	0.632121	0.626	0.151	0
ExE ectoderm	Tlcd1	0	0.629457	0.771	0.316	0
ExE ectoderm	Adipor1	0	0.624341	0.924	0.583	0
ExE ectoderm	Lad1	0	0.623333	0.558	0.072	0
ExE ectoderm	Fpgs	0	0.622473	0.674	0.22	0
ExE ectoderm	Platr27	0	0.61517	0.497	0.036	0
ExE ectoderm	Ndrg1	0	0.614966	0.494	0.044	0
ExE ectoderm	Lncenc1	0	0.613942	0.449	0.008	0
ExE ectoderm	Gga2	0	0.613632	0.934	0.642	0
ExE ectoderm	Efna4	0	0.613448	0.768	0.343	0
ExE ectoderm	Arpc4	0	0.613335	0.972	0.728	0
ExE ectoderm	Hmces	0	0.612768	0.742	0.347	0
ExE ectoderm	Ydjc	0	0.609404	0.623	0.165	0
ExE ectoderm	Bnip3	0	0.60769	0.888	0.518	0
ExE ectoderm	Kcnk1	0	0.602197	0.652	0.182	0
ExE ectoderm	Rps27rt	0	0.602052	0.838	0.479	0
ExE ectoderm	Gmfg	0	0.598558	0.607	0.135	0
ExE ectoderm	Gng2	0	0.598344	0.856	0.453	0
ExE ectoderm	Slc9a3r1	0	0.596661	0.952	0.592	0
ExE ectoderm	Xlr4b	0	0.596282	0.504	0.036	0
ExE ectoderm	Baz1a	0	0.594447	0.83	0.476	0
ExE ectoderm	Mad2l2	0	0.592842	0.719	0.272	0
ExE ectoderm	Mospd3	0	0.590508	0.565	0.11	0
ExE ectoderm	Fbxo6	0	0.589418	0.582	0.123	0
ExE ectoderm	Shmt1	0	0.586382	0.858	0.483	0
ExE ectoderm	Mta3	0	0.586257	0.784	0.377	0
ExE ectoderm	Asf1b	0	0.584228	0.836	0.465	0
ExE ectoderm	B4galnt1	0	0.582861	0.493	0.049	0
ExE ectoderm	Degs1	0	0.581428	0.915	0.561	0
ExE ectoderm	Gng12	0	0.578905	0.798	0.353	0
ExE ectoderm	Ldoc1	0	0.578771	0.439	0.04	0
ExE ectoderm	Klf2	0	0.57851	0.443	0.092	0
ExE ectoderm	Slc29a1	0	0.577995	0.711	0.272	0
ExE ectoderm	Klf5	0	0.574779	0.461	0.046	0
ExE ectoderm	Abhd11	0	0.574762	0.702	0.276	0
ExE ectoderm	2210016F16Rik	0	0.571117	0.814	0.435	0
ExE ectoderm	AU018091	0	0.570706	0.43	0.004	0
ExE ectoderm	Bok	0	0.569338	0.661	0.248	0
ExE ectoderm	Ninj1	0	0.569099	0.667	0.229	0
ExE ectoderm	Ngfrap1	0	0.567414	1	0.98	0
ExE ectoderm	Dusp14	0	0.567295	0.464	0.045	0
ExE ectoderm	Rdm1	0	0.566582	0.669	0.243	0
ExE ectoderm	Galk1	0	0.56646	0.989	0.84	0
ExE ectoderm	Eef1e1	0	0.56365	0.98	0.779	0
ExE ectoderm	Ung	0	0.561667	0.928	0.582	0
ExE ectoderm	Wdr89	0	0.561469	0.937	0.671	0
ExE ectoderm	Siah1b	0	0.560476	0.776	0.386	0
ExE ectoderm	AA467197	0	0.558087	0.396	0.004	0
ExE ectoderm	Agtrap	0	0.556935	0.621	0.189	0
ExE ectoderm	Lpcat4	0	0.55501	0.503	0.076	0
ExE ectoderm	Zfp936	0	0.549799	0.428	0.005	0
ExE ectoderm	Timm17a	0	0.549438	0.996	0.877	0
ExE ectoderm	Acot7	0	0.547258	0.712	0.295	0
ExE ectoderm	Cbx7	0	0.546024	0.491	0.057	0
ExE ectoderm	Cox11	0	0.544312	0.764	0.383	0
ExE ectoderm	Tmem37	0	0.544188	0.643	0.15	0
ExE ectoderm	Gldc	0	0.543407	0.661	0.212	0
ExE ectoderm	Serpinb6a	0	0.543044	0.782	0.374	0
ExE ectoderm	Arf6	0	0.54223	0.901	0.59	0
ExE ectoderm	Ppp4c	0	0.541851	0.985	0.774	0
ExE ectoderm	L1td1	0	0.540339	0.52	0.084	0
ExE ectoderm	Ankrd33b	0	0.540154	0.447	0.027	0
ExE ectoderm	Dohh	0	0.536925	0.933	0.659	0
ExE ectoderm	Ccnd3	0	0.535148	0.983	0.809	0
ExE ectoderm	Gm11808	0	0.53352	0.823	0.476	0
ExE ectoderm	Cib2	0	0.533191	0.488	0.075	0
ExE ectoderm	Asns	0	0.53183	0.884	0.565	0
ExE ectoderm	Ruvbl2	0	0.529304	0.985	0.816	0
ExE ectoderm	Nme2	0	0.528821	0.631	0.215	0
ExE ectoderm	Got1	0	0.527329	0.862	0.528	0
ExE ectoderm	A430005L14Rik	0	0.525772	0.935	0.674	0
ExE ectoderm	Tnfrsf12a	0	0.525495	0.528	0.105	0
ExE ectoderm	2610001J05Rik	0	0.524263	0.881	0.544	0
ExE ectoderm	Eif2d	0	0.522757	0.709	0.319	0
ExE ectoderm	Ak4	0	0.520256	0.616	0.208	0
ExE ectoderm	Ppcs	0	0.519193	0.648	0.255	0
ExE ectoderm	Sars2	0	0.518316	0.559	0.162	0
ExE ectoderm	Rrp15	0	0.517881	0.983	0.804	0
ExE ectoderm	Bcr	0	0.515928	0.502	0.155	0
ExE ectoderm	Tfeb	0	0.514715	0.428	0.028	0
ExE ectoderm	Cinp	0	0.512543	0.868	0.551	0
ExE ectoderm	Trim27	0	0.512231	0.974	0.803	0
ExE ectoderm	Wdr77	0	0.51161	0.975	0.768	0
ExE ectoderm	Map2k1	0	0.511172	0.816	0.461	0
ExE ectoderm	Fbxw2	0	0.510938	0.837	0.507	0
ExE ectoderm	Wbp5	0	0.510633	0.999	0.951	0
ExE ectoderm	Slc16a3	0	0.509213	0.969	0.743	0
ExE ectoderm	Nat8l	0	0.506247	0.395	0.032	0
ExE ectoderm	Pfkp	0	0.505638	0.492	0.102	0
ExE ectoderm	Cers2	0	0.504908	0.825	0.489	0
ExE ectoderm	Lsm7	0	0.503783	0.95	0.693	0
ExE ectoderm	2410004B18Rik	0	0.503422	0.896	0.589	0
ExE ectoderm	Rac3	0	0.503306	0.608	0.224	0
ExE ectoderm	Dnase2a	0	0.502764	0.452	0.065	0
ExE ectoderm	Cox17	0	0.502579	0.865	0.554	0
ExE ectoderm	Slc2a3	0	0.502303	0.928	0.523	0
ExE ectoderm	Sigmar1	0	0.502213	0.907	0.623	0
ExE ectoderm	Rrp9	0	0.502041	0.889	0.594	0
ExE ectoderm	Cmtm8	0	0.500667	0.701	0.294	0
ExE ectoderm	Vapa	0	0.500458	0.999	0.942	0
ExE ectoderm	Dtd1	0	0.50036	0.828	0.495	0
ExE ectoderm	1700021F05Rik	0	0.499715	0.771	0.422	0
ExE ectoderm	Abhd17b	0	0.499549	0.73	0.385	0
ExE ectoderm	Gnpnat1	0	0.498991	0.81	0.469	0
ExE ectoderm	Hibch	0	0.498169	0.595	0.232	0
ExE ectoderm	Cers5	0	0.496987	0.732	0.359	0
ExE ectoderm	Ap4s1	0	0.496651	0.79	0.448	0
ExE ectoderm	Vasp	0	0.496334	0.86	0.548	0
ExE ectoderm	Nans	0	0.495033	0.908	0.644	0
ExE ectoderm	Mvd	0	0.494911	0.673	0.296	0
ExE ectoderm	Gabarapl2	0	0.494507	0.972	0.795	0
ExE ectoderm	Dcun1d5	0	0.492857	0.995	0.899	0
ExE ectoderm	1110008P14Rik	0	0.492671	0.769	0.421	0
ExE ectoderm	Bloc1s4	0	0.491623	0.722	0.355	0
ExE ectoderm	Derl2	0	0.491607	0.803	0.45	0
ExE ectoderm	Syce2	0	0.49077	0.877	0.573	0
ExE ectoderm	Mrpl44	0	0.490482	0.837	0.506	0
ExE ectoderm	Ppp5c	0	0.48777	0.903	0.623	0
ExE ectoderm	Mrps24	0	0.487678	0.99	0.88	0
ExE ectoderm	Atp6v1c1	0	0.486399	0.784	0.434	0
ExE ectoderm	Sdc4	0	0.485843	0.577	0.185	0
ExE ectoderm	Mettl25	0	0.485107	0.452	0.094	0
ExE ectoderm	Snapin	0	0.484942	0.68	0.31	0
ExE ectoderm	Ppp1r18	0	0.483845	0.528	0.147	0
ExE ectoderm	Smad7	0	0.481414	0.61	0.261	0
ExE ectoderm	Nop16	0	0.481163	0.951	0.729	0
ExE ectoderm	Cox14	0	0.480857	0.91	0.649	0
ExE ectoderm	Fdx1	0	0.479523	0.63	0.249	0
ExE ectoderm	Fam136a	0	0.478971	0.994	0.884	0
ExE ectoderm	Cstb	0	0.478046	0.941	0.687	0
ExE ectoderm	Anxa2	0	0.47795	0.664	0.204	0
ExE ectoderm	Pole4	0	0.476626	0.928	0.678	0
ExE ectoderm	Nfkbib	0	0.47503	0.78	0.45	0
ExE ectoderm	Acadm	0	0.474727	0.755	0.402	0
ExE ectoderm	Ostf1	0	0.474072	0.651	0.264	0
ExE ectoderm	Ubald2	0	0.473876	0.917	0.684	0
ExE ectoderm	Tor2a	0	0.472733	0.751	0.413	0
ExE ectoderm	Lsm1	0	0.471824	0.962	0.765	0
ExE ectoderm	Elf3	0	0.4714	0.391	0.043	0
ExE ectoderm	Slc46a1	0	0.47137	0.448	0.08	0
ExE ectoderm	Rnaset2b	0	0.471066	0.474	0.107	0
ExE ectoderm	Gde1	0	0.470622	0.807	0.476	0
ExE ectoderm	Ino80e	0	0.469174	0.825	0.506	0
ExE ectoderm	Cib1	0	0.469019	0.838	0.509	0
ExE ectoderm	Coa7	0	0.467913	0.807	0.485	0
ExE ectoderm	Sf3b4	0	0.467686	0.965	0.764	0
ExE ectoderm	Peg10	0	0.467578	0.767	0.401	0
ExE ectoderm	Gsr	0	0.466932	0.877	0.583	0
ExE ectoderm	Tmem192	0	0.466788	0.638	0.273	0
ExE ectoderm	Etfa	0	0.46662	0.84	0.517	0
ExE ectoderm	Gab1	0	0.466298	0.516	0.145	0
ExE ectoderm	Rinl	0	0.466198	0.394	0.033	0
ExE ectoderm	Tuba4a	0	0.46615	0.54	0.149	0
ExE ectoderm	Clta	0	0.464571	0.999	0.98	0
ExE ectoderm	Rbm7	0	0.463292	0.913	0.65	0
ExE ectoderm	Akt1s1	0	0.463011	0.895	0.617	0
ExE ectoderm	Rbpms2	0	0.462915	0.815	0.412	0
ExE ectoderm	Imp4	0	0.462674	0.943	0.722	0
ExE ectoderm	Bloc1s2	0	0.462649	0.883	0.606	0
ExE ectoderm	Isyna1	0	0.462177	0.911	0.677	0
ExE ectoderm	Anapc15	0	0.462157	0.916	0.67	0
ExE ectoderm	Nutf2	0	0.460009	0.673	0.324	0
ExE ectoderm	Nme6	0	0.457897	0.841	0.549	0
ExE ectoderm	Psmd5	0	0.457734	0.848	0.571	0
ExE ectoderm	Tspan4	0	0.457667	0.741	0.386	0
ExE ectoderm	l7Rn6	0	0.457612	0.96	0.756	0
ExE ectoderm	Acd	0	0.45694	0.647	0.292	0
ExE ectoderm	B2m	0	0.456856	0.683	0.338	0
ExE ectoderm	Mpped2	0	0.456728	0.623	0.26	0
ExE ectoderm	Fblim1	0	0.456599	0.483	0.128	0
ExE ectoderm	Endog	0	0.45592	0.684	0.343	0
ExE ectoderm	Elovl1	0	0.455797	0.681	0.306	0
ExE ectoderm	Snx3	0	0.455773	0.993	0.882	0
ExE ectoderm	Arpc5l	0	0.454021	0.985	0.863	0
ExE ectoderm	Rhox1	0	0.45368	0.313	0.001	0
ExE ectoderm	Alg13	0	0.453629	0.598	0.264	0
ExE ectoderm	Sys1	0	0.453454	0.936	0.729	0
ExE ectoderm	Fam32a	0	0.45336	0.903	0.633	0
ExE ectoderm	Txn2	0	0.453208	0.991	0.879	0
ExE ectoderm	Sft2d1	0	0.452824	0.548	0.208	0
ExE ectoderm	E130012A19Rik	0	0.452699	0.838	0.513	0
ExE ectoderm	Lsr	0	0.451483	0.81	0.444	0
ExE ectoderm	Batf3	0	0.451226	0.401	0.094	0
ExE ectoderm	Mpv17	0	0.450904	0.71	0.365	0
ExE ectoderm	Rpl9-ps6	0	0.450099	0.616	0.247	0
ExE ectoderm	Ldhb	0	0.449531	0.796	0.446	0
ExE ectoderm	Syngr2	0	0.449501	0.627	0.278	0
ExE ectoderm	Stard10	0	0.448842	0.593	0.185	0
ExE ectoderm	Timm23	0	0.448692	0.473	0.127	0
ExE ectoderm	Abt1	0	0.448559	0.781	0.461	0
ExE ectoderm	Szrd1	0	0.448133	0.823	0.527	0
ExE ectoderm	Gale	0	0.447559	0.544	0.197	0
ExE ectoderm	Znhit3	0	0.447523	0.934	0.703	0
ExE ectoderm	Pithd1	0	0.44652	0.822	0.525	0
ExE ectoderm	Ube2j2	0	0.446391	0.979	0.823	0
ExE ectoderm	Prss8	0	0.446116	0.494	0.124	0
ExE ectoderm	Eps8l2	0	0.44595	0.381	0.028	0
ExE ectoderm	Slc25a33	0	0.445521	0.665	0.32	0
ExE ectoderm	Ccne1	0	0.444827	0.94	0.707	0
ExE ectoderm	Rcl1	0	0.444704	0.881	0.616	0
ExE ectoderm	Zfp706	0	0.444371	0.999	0.952	0
ExE ectoderm	Ndufs8	0	0.443372	0.935	0.706	0
ExE ectoderm	Ldlrap1	0	0.443241	0.443	0.086	0
ExE ectoderm	Pgp	0	0.443239	0.981	0.844	0
ExE ectoderm	Lsm10	0	0.442954	0.747	0.426	0
ExE ectoderm	Lman2	0	0.441831	0.944	0.725	0
ExE ectoderm	Mrps10	0	0.441136	0.906	0.66	0
ExE ectoderm	Atg101	0	0.441015	0.828	0.538	0
ExE ectoderm	C77370	0	0.439754	0.352	0.013	0
ExE ectoderm	Nip7	0	0.439729	0.991	0.882	0
ExE ectoderm	Tufm	0	0.439608	0.733	0.412	0
ExE ectoderm	Tmem97	0	0.438583	0.937	0.724	0
ExE ectoderm	Ubxn8	0	0.438339	0.563	0.212	0
ExE ectoderm	Cuta	0	0.437723	0.962	0.781	0
ExE ectoderm	Fos	0	0.437403	0.504	0.238	0
ExE ectoderm	Psors1c2	0	0.437081	0.358	0.035	0
ExE ectoderm	Cdkn2aipnl	0	0.437058	0.792	0.493	0
ExE ectoderm	Mphosph6	0	0.436693	0.897	0.641	0
ExE ectoderm	Dyrk3	0	0.435885	0.543	0.206	0
ExE ectoderm	Card19	0	0.43569	0.501	0.145	0
ExE ectoderm	Bcat1	0	0.435087	0.792	0.456	0
ExE ectoderm	Polr1c	0	0.434606	0.954	0.763	0
ExE ectoderm	Fam3c	0	0.433558	0.758	0.432	0
ExE ectoderm	Gnpda1	0	0.43299	0.596	0.229	0
ExE ectoderm	Tipin	0	0.432644	0.993	0.887	0
ExE ectoderm	Asah1	0	0.432343	0.671	0.343	0
ExE ectoderm	Tmem11	0	0.432253	0.934	0.72	0
ExE ectoderm	Tm2d1	0	0.431687	0.807	0.5	0
ExE ectoderm	Rae1	0	0.431483	0.962	0.803	0
ExE ectoderm	Fkbp11	0	0.430945	0.838	0.529	0
ExE ectoderm	Fam220a	0	0.429175	0.791	0.487	0
ExE ectoderm	Cdk2	0	0.429086	0.681	0.347	0
ExE ectoderm	Atp6v0b	0	0.429042	0.961	0.761	0
ExE ectoderm	Rbp1	0	0.428848	0.916	0.64	0
ExE ectoderm	Ak2	0	0.427381	0.988	0.878	0
ExE ectoderm	Ints4	0	0.427233	0.54	0.211	0
ExE ectoderm	Car4	0	0.426302	0.874	0.461	0
ExE ectoderm	Phb	0	0.426003	0.955	0.771	0
ExE ectoderm	Myl12a	0	0.425875	0.999	0.934	0
ExE ectoderm	Gcat	0	0.4255	0.834	0.501	0
ExE ectoderm	Clpp	0	0.424568	0.954	0.769	0
ExE ectoderm	Scamp3	0	0.423558	0.882	0.628	0
ExE ectoderm	Jagn1	0	0.422788	0.914	0.687	0
ExE ectoderm	Tmem51	0	0.422246	0.438	0.099	0
ExE ectoderm	Eif4e	0	0.42216	0.998	0.927	0
ExE ectoderm	Slc25a5	0	0.422148	0.999	0.985	0
ExE ectoderm	Slc25a4	0	0.422014	1	0.981	0
ExE ectoderm	Slmo2	0	0.421858	0.932	0.717	0
ExE ectoderm	Cmtm7	0	0.421849	0.823	0.505	0
ExE ectoderm	Tmem109	0	0.421726	0.628	0.293	0
ExE ectoderm	Vill	0	0.42141	0.389	0.055	0
ExE ectoderm	Mettl5	0	0.421179	0.712	0.396	0
ExE ectoderm	Lmo4	0	0.420965	0.839	0.56	0
ExE ectoderm	Stx3	0	0.420805	0.608	0.217	0
ExE ectoderm	Eif1a	0	0.419987	0.979	0.832	0
ExE ectoderm	Ap2m1	0	0.419304	0.966	0.812	0
ExE ectoderm	Terf1	0	0.418703	0.829	0.548	0
ExE ectoderm	Ormdl2	0	0.416123	0.91	0.667	0
ExE ectoderm	Tsen34	0	0.415564	0.984	0.824	0
ExE ectoderm	Trip10	0	0.414706	0.625	0.303	0
ExE ectoderm	Pold2	0	0.414344	0.813	0.533	0
ExE ectoderm	Rpp14	0	0.414335	0.809	0.523	0
ExE ectoderm	Asna1	0	0.414031	0.903	0.659	0
ExE ectoderm	Higd1a	0	0.413419	0.996	0.942	0
ExE ectoderm	Pbk	0	0.413214	0.803	0.522	0
ExE ectoderm	Tex264	0	0.411929	0.5	0.162	0
ExE ectoderm	0610007P14Rik	0	0.411657	0.923	0.701	0
ExE ectoderm	Tnnt1	0	0.411622	0.411	0.074	0
ExE ectoderm	Krt8	0	0.411226	0.883	0.42	0
ExE ectoderm	Mrpl40	0	0.410968	0.93	0.721	0
ExE ectoderm	Vmp1	0	0.410665	0.889	0.647	0
ExE ectoderm	Bpnt1	0	0.410645	0.616	0.289	0
ExE ectoderm	Ubfd1	0	0.409646	0.929	0.72	0
ExE ectoderm	Anxa3	0	0.409549	0.495	0.138	0
ExE ectoderm	Tom1l1	0	0.409411	0.575	0.244	0
ExE ectoderm	Metap1	0	0.409237	0.746	0.444	0
ExE ectoderm	Arhgdig	0	0.408748	0.512	0.186	0
ExE ectoderm	Phlda3	0	0.408603	0.531	0.214	0
ExE ectoderm	Tead4	0	0.408485	0.379	0.056	0
ExE ectoderm	Churc1	0	0.407627	0.827	0.561	0
ExE ectoderm	Sdhd	0	0.407594	0.98	0.834	0
ExE ectoderm	Zdhhc12	0	0.407502	0.676	0.338	0
ExE ectoderm	Mrpl10	0	0.40681	0.732	0.429	0
ExE ectoderm	Tmem55b	0	0.406517	0.711	0.397	0
ExE ectoderm	Mtus2	0	0.405578	0.364	0.043	0
ExE ectoderm	Rnf126	0	0.404186	0.913	0.709	0
ExE ectoderm	Utp23	0	0.404071	0.716	0.418	0
ExE ectoderm	Dda1	0	0.403431	0.868	0.622	0
ExE ectoderm	Cirh1a	0	0.403362	0.805	0.536	0
ExE ectoderm	Lamtor5	0	0.403243	0.972	0.826	0
ExE ectoderm	Bcl10	0	0.401486	0.781	0.484	0
ExE ectoderm	Eras	0	0.400661	0.402	0.078	0
ExE ectoderm	Ccdc58	0	0.399721	0.963	0.782	0
ExE ectoderm	Tmem251	0	0.398916	0.701	0.398	0
ExE ectoderm	9130401M01Rik	0	0.397883	0.884	0.644	0
ExE ectoderm	Prosc	0	0.39749	0.659	0.343	0
ExE ectoderm	Rad1	0	0.397428	0.68	0.369	0
ExE ectoderm	Ncoa4	0	0.396305	0.484	0.152	0
ExE ectoderm	Get4	0	0.395425	0.856	0.602	0
ExE ectoderm	Mpdu1	0	0.395234	0.809	0.537	0
ExE ectoderm	Pecr	0	0.39484	0.61	0.297	0
ExE ectoderm	Impdh1	0	0.394693	0.627	0.307	0
ExE ectoderm	Coprs	0	0.393528	0.82	0.535	0
ExE ectoderm	Arl6ip6	0	0.393336	0.869	0.622	0
ExE ectoderm	Psap	0	0.393155	0.758	0.468	0
ExE ectoderm	Pwwp2b	0	0.392957	0.372	0.057	0
ExE ectoderm	Ctbp2	0	0.392802	0.794	0.568	0
ExE ectoderm	Pim3	0	0.391469	0.667	0.369	0
ExE ectoderm	Psme3	0	0.391451	0.869	0.624	0
ExE ectoderm	Hat1	0	0.391014	0.979	0.91	0
ExE ectoderm	Hiat1	0	0.390612	0.706	0.404	0
ExE ectoderm	Ccng1	0	0.39026	0.52	0.216	0
ExE ectoderm	Cdc42se1	0	0.390089	0.7	0.398	0
ExE ectoderm	Tmem38b	0	0.390044	0.441	0.125	0
ExE ectoderm	Lck	0	0.389989	0.378	0.065	0
ExE ectoderm	Pin1	0	0.389447	0.998	0.954	0
ExE ectoderm	Mkks	0	0.389343	0.835	0.575	0
ExE ectoderm	Nubp2	0	0.38877	0.784	0.504	0
ExE ectoderm	M6pr	0	0.388637	0.833	0.563	0
ExE ectoderm	Slc3a2	0	0.388571	0.906	0.694	0
ExE ectoderm	Bin2	0	0.388515	0.336	0.017	0
ExE ectoderm	Atp6v1f	0	0.388051	0.989	0.89	0
ExE ectoderm	1700123O20Rik	0	0.387843	0.917	0.701	0
ExE ectoderm	Necap1	0	0.387591	0.536	0.219	0
ExE ectoderm	Prkab1	0	0.387311	0.631	0.339	0
ExE ectoderm	Lgals3	0	0.387232	0.291	0.008	0
ExE ectoderm	Rhoc	0	0.387066	0.809	0.471	0
ExE ectoderm	Mrpl45	0	0.386651	0.908	0.692	0
ExE ectoderm	Hypk	0	0.38571	0.947	0.741	0
ExE ectoderm	Emc6	0	0.38508	0.992	0.911	0
ExE ectoderm	Hmga1-rs1	0	0.385001	0.498	0.175	0
ExE ectoderm	Haus4	0	0.384765	0.719	0.43	0
ExE ectoderm	Adk	0	0.384514	0.941	0.773	0
ExE ectoderm	Rnf115	0	0.384119	0.774	0.494	0
ExE ectoderm	Ndnl2	0	0.383892	0.856	0.613	0
ExE ectoderm	Umps	0	0.383549	0.936	0.768	0
ExE ectoderm	Tigar	0	0.383352	0.446	0.14	0
ExE ectoderm	Emc7	0	0.383317	0.858	0.602	0
ExE ectoderm	Uchl5	0	0.382996	0.925	0.737	0
ExE ectoderm	Dtd2	0	0.382339	0.676	0.376	0
ExE ectoderm	4930579G24Rik	0	0.382279	0.485	0.171	0
ExE ectoderm	H19	0	0.382042	0.973	0.693	0
ExE ectoderm	Pmf1	0	0.381821	0.928	0.737	0
ExE ectoderm	Rpf2	0	0.381781	0.927	0.738	0
ExE ectoderm	Tomm34	0	0.381779	0.685	0.388	0
ExE ectoderm	Lgmn	0	0.381665	0.72	0.349	0
ExE ectoderm	Efhd2	0	0.38159	0.531	0.227	0
ExE ectoderm	Tgds	0	0.381242	0.559	0.252	0
ExE ectoderm	Grwd1	0	0.381207	0.879	0.644	0
ExE ectoderm	1110004E09Rik	0	0.381207	0.83	0.577	0
ExE ectoderm	Xlr5a	0	0.380515	0.32	0.016	0
ExE ectoderm	Wsb2	0	0.380401	0.448	0.155	0
ExE ectoderm	Cltb	0	0.380277	0.435	0.128	0
ExE ectoderm	Ap1s1	0	0.380128	0.856	0.616	0
ExE ectoderm	Fxn	0	0.380084	0.798	0.533	0
ExE ectoderm	Gfer	0	0.379559	0.909	0.7	0
ExE ectoderm	Mtch2	0	0.379309	0.977	0.853	0
ExE ectoderm	Cdc34	0	0.379201	0.968	0.859	0
ExE ectoderm	Uba52	0	0.378879	0.937	0.804	0
ExE ectoderm	Tex261	0	0.378564	0.885	0.667	0
ExE ectoderm	Rrp7a	0	0.3785	0.863	0.621	0
ExE ectoderm	4921524J17Rik	0	0.37793	0.774	0.496	0
ExE ectoderm	Gadd45gip1	0	0.377698	0.983	0.867	0
ExE ectoderm	Zfp593	0	0.377405	0.786	0.518	0
ExE ectoderm	Rnf4	0	0.377152	0.835	0.578	0
ExE ectoderm	Chic2	0	0.376976	0.903	0.689	0
ExE ectoderm	Ppil1	0	0.376952	0.976	0.843	0
ExE ectoderm	Fam207a	0	0.376393	0.696	0.407	0
ExE ectoderm	Cep19	0	0.376046	0.569	0.263	0
ExE ectoderm	Vdac3	0	0.375079	0.986	0.884	0
ExE ectoderm	Seh1l	0	0.37456	0.916	0.704	0
ExE ectoderm	Comtd1	0	0.374432	0.561	0.254	0
ExE ectoderm	Rab3ip	0	0.374263	0.712	0.408	0
ExE ectoderm	Ptrhd1	0	0.373928	0.718	0.435	0
ExE ectoderm	Rpe	0	0.373722	0.682	0.394	0
ExE ectoderm	Bckdk	0	0.373525	0.758	0.484	0
ExE ectoderm	Bcat2	0	0.372804	0.634	0.332	0
ExE ectoderm	Grpel2	0	0.371939	0.617	0.329	0
ExE ectoderm	Mthfd2	0	0.371735	0.874	0.646	0
ExE ectoderm	Tmem110	0	0.371697	0.575	0.273	0
ExE ectoderm	Ccdc53	0	0.371547	0.704	0.42	0
ExE ectoderm	Mrpl17	0	0.371143	0.987	0.897	0
ExE ectoderm	Ctsb	0	0.370948	0.845	0.544	0
ExE ectoderm	Aurka	0	0.370868	0.866	0.626	0
ExE ectoderm	Exosc3	0	0.370533	0.946	0.778	0
ExE ectoderm	Hbegf	0	0.37042	0.383	0.1	0
ExE ectoderm	Dynlt1f	0	0.370201	0.745	0.495	0
ExE ectoderm	Actr1b	0	0.369707	0.787	0.522	0
ExE ectoderm	Wbp2	0	0.369425	0.631	0.33	0
ExE ectoderm	Cdipt	0	0.369297	0.652	0.355	0
ExE ectoderm	Ethe1	0	0.369273	0.549	0.243	0
ExE ectoderm	Atpaf2	0	0.369193	0.627	0.328	0
ExE ectoderm	Aamdc	0	0.368588	0.575	0.271	0
ExE ectoderm	Mrps18a	0	0.368396	0.949	0.784	0
ExE ectoderm	Slc50a1	0	0.368246	0.523	0.218	0
ExE ectoderm	Mlx	0	0.368238	0.621	0.332	0
ExE ectoderm	Nr2c2ap	0	0.367586	0.693	0.412	0
ExE ectoderm	Eif6	0	0.3672	0.997	0.94	0
ExE ectoderm	Emc8	0	0.367074	0.98	0.865	0
ExE ectoderm	Tmem248	0	0.366861	0.701	0.418	0
ExE ectoderm	Mrps18b	0	0.366704	0.936	0.752	0
ExE ectoderm	Acer2	0	0.366589	0.714	0.342	0
ExE ectoderm	Tomm20	0	0.366505	1	0.996	0
ExE ectoderm	Tbrg1	0	0.366162	0.981	0.88	0
ExE ectoderm	Wdr45b	0	0.36578	0.806	0.534	0
ExE ectoderm	Sin3b	0	0.36577	0.876	0.679	0
ExE ectoderm	Mrpl42	0	0.36568	0.999	0.96	0
ExE ectoderm	Cst3	0	0.365628	0.984	0.854	0
ExE ectoderm	Cisd1	0	0.365386	0.977	0.855	0
ExE ectoderm	Fastkd3	0	0.365104	0.571	0.278	0
ExE ectoderm	Ap1m2	0	0.365061	0.423	0.111	0
ExE ectoderm	Coa6	0	0.365029	0.696	0.415	0
ExE ectoderm	Sh3bp1	0	0.364934	0.74	0.464	0
ExE ectoderm	Ddx56	0	0.363774	0.835	0.598	0
ExE ectoderm	Kpna2	0	0.363173	0.693	0.461	0
ExE ectoderm	Xlr4c	0	0.363146	0.3	0.016	0
ExE ectoderm	Max	0	0.362637	0.794	0.528	0
ExE ectoderm	Mrpl46	0	0.362595	0.889	0.679	0
ExE ectoderm	Nhp2	0	0.362516	1	0.982	0
ExE ectoderm	3110082I17Rik	0	0.362456	0.706	0.429	0
ExE ectoderm	Eif2b1	0	0.3623	0.852	0.621	0
ExE ectoderm	Necap2	0	0.361988	0.6	0.303	0
ExE ectoderm	Gpn3	0	0.361903	0.785	0.527	0
ExE ectoderm	Tst	0	0.361232	0.463	0.17	0
ExE ectoderm	Stat6	0	0.361215	0.365	0.072	0
ExE ectoderm	Rps6ka1	0	0.360637	0.584	0.278	0
ExE ectoderm	Rell1	0	0.360635	0.488	0.187	0
ExE ectoderm	Cdt1	0	0.360626	0.753	0.473	0
ExE ectoderm	Uck2	0	0.360238	0.8	0.551	0
ExE ectoderm	Srm	0	0.360094	0.999	0.94	0
ExE ectoderm	Pla2g12a	0	0.360059	0.68	0.393	0
ExE ectoderm	Tsfm	0	0.359864	0.912	0.716	0
ExE ectoderm	Lasp1	0	0.359724	0.537	0.235	0
ExE ectoderm	Ube2t	0	0.35888	0.687	0.412	0
ExE ectoderm	Pdss1	0	0.358876	0.571	0.283	0
ExE ectoderm	Haus1	0	0.358822	0.744	0.475	0
ExE ectoderm	Ube2cbp	0	0.358414	0.41	0.121	0
ExE ectoderm	Casz1	0	0.358366	0.334	0.04	0
ExE ectoderm	Fhl2	0	0.357199	0.411	0.127	0
ExE ectoderm	Lxn	0	0.357102	0.581	0.245	0
ExE ectoderm	Tmem181a	0	0.35707	0.326	0.069	0
ExE ectoderm	Rabggtb	0	0.357021	0.82	0.575	0
ExE ectoderm	Hsbp1	0	0.356885	0.963	0.829	0
ExE ectoderm	Mrps14	0	0.356784	0.996	0.931	0
ExE ectoderm	Msrb1	0	0.356008	0.668	0.38	0
ExE ectoderm	Ngdn	0	0.355644	0.822	0.565	0
ExE ectoderm	Shisa5	0	0.35539	0.458	0.159	0
ExE ectoderm	Zdhhc6	0	0.355133	0.762	0.495	0
ExE ectoderm	Myc	0	0.354706	0.525	0.25	0
ExE ectoderm	Proser2	0	0.354602	0.338	0.051	0
ExE ectoderm	Dph3	0	0.354273	0.972	0.859	0
ExE ectoderm	Plin3	0	0.353038	0.805	0.535	0
ExE ectoderm	Tom1	0	0.352658	0.408	0.116	0
ExE ectoderm	Yipf4	0	0.352581	0.753	0.483	0
ExE ectoderm	Nabp1	0	0.35236	0.385	0.103	0
ExE ectoderm	Dhrs7b	0	0.351727	0.66	0.374	0
ExE ectoderm	Oser1	0	0.351174	0.74	0.475	0
ExE ectoderm	Acot9	0	0.350225	0.49	0.2	0
ExE ectoderm	Timm10b	0	0.349482	0.858	0.677	0
ExE ectoderm	Txndc9	0	0.34944	0.963	0.827	0
ExE ectoderm	Cyb561d2	0	0.348505	0.547	0.257	0
ExE ectoderm	Arid5b	0	0.34799	0.465	0.185	0
ExE ectoderm	Dhodh	0	0.347923	0.642	0.358	0
ExE ectoderm	Rab5a	0	0.347731	0.82	0.573	0
ExE ectoderm	Chchd5	0	0.347616	0.654	0.38	0
ExE ectoderm	Nrarp	0	0.347292	0.451	0.151	0
ExE ectoderm	Cks1brt	0	0.346452	0.35	0.08	0
ExE ectoderm	Arpc5	0	0.345017	0.969	0.822	0
ExE ectoderm	Uqcc3	0	0.344997	0.875	0.673	0
ExE ectoderm	Naa20	0	0.344991	0.916	0.722	0
ExE ectoderm	Snx2	0	0.344907	0.789	0.535	0
ExE ectoderm	Tmem41a	0	0.344786	0.566	0.282	0
ExE ectoderm	Uqcrfs1	0	0.34464	0.99	0.916	0
ExE ectoderm	Pmvk	0	0.344607	0.778	0.537	0
ExE ectoderm	Mien1	0	0.344489	0.865	0.638	0
ExE ectoderm	Pus1	0	0.344377	0.719	0.461	0
ExE ectoderm	Ciapin1	0	0.344022	0.929	0.751	0
ExE ectoderm	Derl1	0	0.343273	0.814	0.565	0
ExE ectoderm	Nifk	0	0.342675	0.955	0.806	0
ExE ectoderm	Zfp64	0	0.341952	0.524	0.249	0
ExE ectoderm	Clptm1	0	0.34193	0.733	0.466	0
ExE ectoderm	Ccnb1	0	0.341546	0.966	0.825	0
ExE ectoderm	0610009B22Rik	0	0.341492	0.796	0.551	0
ExE ectoderm	Timm10	0	0.341408	0.898	0.711	0
ExE ectoderm	Dcaf12l1	0	0.341388	0.367	0.102	0
ExE ectoderm	Pabpc4	0	0.341288	0.839	0.606	0
ExE ectoderm	Sh3bgrl2	0	0.340848	0.361	0.081	0
[truncated: 38,951 more rows]
