# Supplementary material for: Tracking early mammalian organogenesis – prediction and validation of differentiation trajectories at whole organism scale
Source: Development. Author manuscript; Available in PMC 2024 Mar 6. (PMC10906099; doi:10.1242/dev.201867)
Supplement: Table S2 [file EMS194370-supplement-Table_S2.xlsx]

## Sheet: Table S2
CellType	GeneMarkers	References (PMID)	Notes
Anterior cardiopharyngeal progenitors	Isl1,Tcf21,Tlx1
Cardiomyocytes FHF 1	Gata4,Nkx2-5,Nr2f2,Osr1,Tbx5,Wnt2	18400219; 15363409; 10373308	Gata4 (mouse); Foxh1 (mouse); Tbx5 (mouse)
Cardiomyocytes FHF 2	Gata4,Nkx2-5,Nr2f2,Osr1,Tbx5,Wnt2	18400219; 15363409; 10373308	Gata4 (mouse); Foxh1 (mouse); Tbx5 (mouse)
Cardiomyocytes SHF 1	Fgf10,Fgf3,Fgf8,Isl1,Itbp3,Mef2c,Tbx1,Tlx1	19745164; 11702954; 15253934; 14667410; 16720880	Tbx1 (mouse); Fgf10 (mouse); Mef2c (mouse); Isl1 (mouse); Fgf8 (mouse)
Cardiomyocytes SHF 2	Fgf10,Fgf3,Fgf8,Isl1,Itbp3,Mef2c,Nrp2,Tbx1,Tbx5,Tlx1,Wnt2	19745164; 11702954; 15253934; 14667410; 16720880	Tbx1 (mouse); Fgf10 (mouse); Mef2c (mouse); Isl1 (mouse); Fgf8 (mouse)
Cardiopharyngeal progenitors	Mesp1,Nr2f2,Osr1,Tbx5,Wnt2,Wt1	11369261	Mesp1 (mouse)
Cardiopharyngeal progenitors FHF	Smarcd3	25296024	Smarcd3 (mouse)
Cardiopharyngeal progenitors SHF	Isl1,Tcf21,Tlx1
Endocardium	Nkx2-5,Pecam1,Sox17,Vwf (Id1, Id3, Hey)	31420575	Sox17, Pecam1 (mouse)
Epicardium	Aldh1a2,Bnc1,Itga4,Krt8,Scx,Sema3d,Sfrp,Sparc,Tbx18,Tcf21,Upk3b‚Vcam1,Wt1	24016759; 19369973; 18568026	Tbx18 (mouse); Tbx18 (mouse); Wt1 (mouse); Tcf21 (mouse)
Pharyngeal mesoderm	Isl1,Tcf21
Anterior Primitive Streak	Fgf8,Foxa2,Gsc,Hhex,Lhx1,Mixl1,Otx2,Pax7	19129791	Foxa2, Gsc, Otx2, Mixl1 (mouse)
Caudal epiblast	Nkx1-2
Caudal mesoderm	Cdx1,Cdx2,Gbx2,Hes7,Hoxb1
Epiblast	Dnmt3b,Epcam,Pou5f1,Utf1
ExE ectoderm	Ascl2,Elf5,Tfap2c
PGC	Dnd1,Dppa3,Ifitm3,Nanos3,Pou5f1,Tfap2c
Primitive Streak	Eomes,Nanog	19129791	Eomes (mouse)
Amniotic ectoderm	Aqp2,Hand1,Lrrn4,Msx1,Msx2,Tagln,Tfap2a,Vtcn1,Wnt6,Wt1
Branchial arch neural crest	Dlx1,Dlx2,Dlx3,Dlx4,Dlx5,Dlx6,Hoxa2,Mef2c	17420000	mouse
Dorsal hindbrain progenitors	Msx1,Msx3,Wn1,Zic1,Zic2,Zic5	29852131	review
Dorsal midbrain neurons	Ascl1,Dll3,Elavl3,Elavl4,Gadd45g,Hes6,Neurod4,Neurog1	29614249; 19389376; 20417196	Elavl3/4 (mouse); Ascl1, Dll3, Neurog2 (mouse); Ascl1 (mouse)
Dorsal spinal cord progenitors	Hoxb2,Hoxd4,Msx1,Pax3,Pax6,Zic1	11944941	Zic1, Msx1 (mouse)
Early dorsal forebrain progenitors	Fgf17,Fgf8,Lhx2,Mest,Otx2,Six3,Six6
Ectoderm	Otx2,Pou3f1,Pou5f1,Sox2
Epidermis	Hapln1,Krt14,Krt5,Sfn,Trp63,Wnt4
Hindbrain floor plate	Foxa2,Nkx2-9,Nkx6-1,Ntn1,Shh	28445456; 30661739	Ntn1, Shh (mouse); Ntn1, Shh (mouse)
Hindbrain neural progenitors	Hes5,Hoxb4,Hoxd4,Olig2,Pax6	19777589	Hes5, Olig2, Pax6 (mouse)
Late dorsal forebrain progenitors	Id3,Pax6,Rspo2,Rspo3,Wnt8b	17035101; 10079236	Rspo2/3, (mouse); Wnt8b, (mouse)
Limb ectoderm
Midbrain progenitors	Pax6,Sp5	11071760	Sp5 (mouse)
Midbrain/Hindbrain boundary	En1,En2,Fgf8,Gbx2,Otx2,Pax2,Pax5,Pax8,Wnt1	11124114; 15541513	En1/2, Fgf8, Gbx2, Pax5 (mouse); En1, Gbx2 (review)
Migratory neural crest	Foxd3,Pax3,Sox10,Sox9,Tfap2b	24360906; 14522876; 18367558	(xenopus); Sox9/10 (chick); Foxd3, Sox10 (mouse)
Neural tube	Cdx2,Cdx4,Hoxa7,Hoxa9,Hoxaas3,Hoxb2,Hoxb5os,Hoxb8,Hoxc8,Hoxc9,Nkx1-2
Non-neural ectoderm	Bmp2,Cxcl12,Dkk1,Dlk1,Krt genes,Krt18,Krt19,Krt7,Krt8,Msx genes,Msx2,Mt1,Mt2,Pdgfa,Tfap2a,Tfap2b,Wnt4,Wnt6
Optic vesicle	Foxd1,Lhx2,Otx2,Pax6,Rax,Six6	9177348; 23684892;11458394; 21886788	Rax (mouse); Lhx2, Otx2, Pax6 (review, vertebrate); Six3 (mouse); Lhx2, Six3/6, Rax, Otx2 (mouse)
Otic neural progenitors	Eya2,Isl1,Neurod1,Neurog1,Six1	29033307; 22513373; 20512592	Neurog1 (cell ine); Eya1, Six1, Neurod1, Neurog1 (mouse); Neurod1 (mouse)
Otic placode	Dlx5,Lmx1a,Pax8,Six1,Sox9,Tbx2
Placodal ectoderm	Dlx5,Dlx6,Foxg1,Otx2,Pitx1,Six1,Six3,Six6,Sox2
Spinal cord progenitors	Cdx1,Cdx2,Cdx4,Hoxa10,Hoxa3,Hoxa9,Hoxaas3,Hoxb1,Hoxb4,Hoxb5,Hoxb5os,Hoxb8,Hoxb9,Hoxc10,Hoxc6,Hoxc8,Hoxc9,Hoxd4,Ncam1,Nkx1-2,Nkx2-1,Pax6,Sox2,T	14623233	Hoxb8, Hoxc8, Hoxb9 (mouse)
Surface ectoderm	Foxg1,Grhl2,Grhl3,Trp63
Ventral forebrain progenitors	Lhx2,Lhx5,Nkx2-1,Nkx2-9,Ptch1,Shh	10603087	Nkx2-1, Nkx2-9 (mouse)
Ventral hindbrain progenitors	Foxb1,Hoxa2,Hoxd4,Nkx2-9,Nkx6-1,Nkx6-2,Olig2,Sfrp1,Sfrp2	12874134; 28725186	Nkx2-9,Nkx6-1,Nkx6-2, Olig2 (mouse); Foxb1, Olig2 (mouse)
ExE endoderm	Apoa2,Apoe1,Cystm1,Emb,Ttr
Foregut	Foxa1,Foxa2,Gata6,Hhex,Hnf4a,Hoxa1,Irx1,Prox1,Ripply3,Sfrp5,Tbx3,Ttr	16123587; 30959515	Foxa1/2 (mouse); Foxa1/2, Irx1, Hhex, Hoxa1 (mouse)
Gut tube	Apela,Foxa2,Sox17,Spink1	24521862	Spink3 (mouse)
Hindgut	Cdx2,Cdx4,Foxa2,Hoxa7,Hoxb8,Hoxc8,Shh,Sox17,Sp5	32156757; 28219948; 30959515	Cdx2/4, Foxa2, Shh, Sp5 (mouse); Cdx2/4 (xenopus); Hoxa7, Hoxb8, Hoxc8 (mouse)
Midgut	Gata6, Nepn	25209250; 30959515	Nepn (mouse); Nepn, Gata6 (mouse)
Parietal endoderm	Lamb1,Plat,Sparc
Pharyngeal endoderm	Fgf8,Isl1,Meis2,Nkx2-3,Prrx2,Six1	12141427	Nkx2-3 (mouse)
Thyroid primordium	Foxa2,Foxe1,Ltbp1,Nkx2-1,Nkx2-5,Pax8,Sox2	21322126; 16331648; 17804598; 30959515	Nkx2-1, Nkx2-5, Pax8, Foxe1 (review, mouse); Nkx2-1 (mouse); Ltbp1 (mouse); Nkx2-1 (mouse)
Visceral endoderm	Amot,Dkk1,Emb,Krt19,Spink1,Ttr
Allantois	Hoxa10,Hoxa11,Tbx2,Tbx4	21932311; 22219351	Tbx4 (mouse); Hoxa10, Hoxa11 (mouse)
Allantois endothelium	Cdh5,Hoxa11,Plac1,Vcam1
Blood progenitors	Cited4,Gata1,Lmo2,Runx1
Chorioallantoic-derived erythroid progenitors	Abcb4,Gata1,Hba-x,Hbb-bs,Hbb-bt,Hbb-y,Kel,Klf1,Myb,Slc4a1,Sox6
Embryo proper endothelium	Cdh5,Crabp2,Etv2,Fev,Hoxa2 (Chd5, Pecam1, Dlk1, Meg3)
EMP	Csf1r,Kit,Myb,Runx1, Was	25470051; 34062116; 26095363; 26418893; 25902481	Csf1r, Kit (mouse); Csf1r, Kit, Myb (mouse); Kit (mouse); Kit, Runx1 (mouse); Myb (mouse)
Erythroid	Abcb4,Gata1,Hba-x,Hbb-bs,Hbb-bt,Hbb-y,Kel,Klf1,Myb,Slc4a1,Sox6
Haematoendothelial progenitors	Etv2,Kdr
Megakaryocyte progenitors	Itga2b,Mpl,Myl9,Pf4,Plek,Ppbp,Runx1,Treml1,Vwf	34062116	Mpl, Plek, Pf4, Itga2b (mouse)
MEP	Cd34,Gata1,Gata2,Itga2b,Klf1,Mpl,Plek,Runx1,Vwf	34062116	Gata1/2, Mpl, Klf1, Itga2b (mouse)
Venous endothelium	Cdh5,Ephb4,Foxc1,Foxc2,Hoxa4,Nr2f2,Prox1,Zic2 (Mef2c, Clec1b, Cldn5)	9630219;	Ephb4 (mouse); Nr2f2 (mouse)
YS endothelium	Anxa2,Cdh5,Itga4,Lgals1,Sparc (Lyve1)
YS mesothelium-derived endothelial progenitors	Anxa2,Cdh5,Itga4,Lgals1,Sparc
Intermediate mesoderm	Osr1
Kidney primordium	Eya1,Gata3,Hoxd11,Lhx1,Nrp1,Osr1,Pax2,Pax8,Sall1,Sox11
Lateral plate mesoderm	Cdx2,Cdx4,Foxf1,Fzd4,Kdr	11124112; 7902125	Foxf1 (mouse); Cdx4 (mouse)
Limb mesoderm	Hand1,Hand2,Lbx1,Pax7,Pitx1,Prrx1,Tbx4,Tbx5	12441290; 15621531	Pitx1 (mouse); Pitx1, Tbx4/5 (mouse)
Mesenchyme	Ahnak,Bmp4,Col3a1,Dlk1,Igf2,Itga4,Krt18,Krt8,Lgals1,Pmp22
Nascent mesoderm	Lefty2,Mesp1,Mesp2	19129791; 27003939	Mesp1 (mouse); Lefty2, Mesp1 (mouse)
Anterior somitic tissues	Arg1,Id2,Id3,Irx3,Marcks,Meis2,Meox1,Mest,Pax1,Pax9,Prrx2,Sox9,Tcf15	33308481
Cranial mesoderm	Apoe,Ebf1,Foxl2,Id2,Id3,Irx3,Myl9,Ndufa4l2,Pitx2,Six1	26134413; 30237317; 17384148; 17117436	Foxl2 (mouse); Pitx2, Tbx1 (mouse); Pitx2 (mouse); Tbx1 (mouse)
Dermomyotome	Aldh1a2,Cadm1,Dmrt2,Meis2,Meox1,Meox2,Myf5,Pax3,Snail2	15964993; 20368965	Pax3 (mouse); Dmrt2, Pax3 (mouse); Meox2
Endotome	Cxcl12, Pax3, Meox1, Foxc2, Pdgfra, Alcam, Hlf
NMPs	Cdx1,Cdx2,Cdx4,Cyp26a1,Epha5,Fgf17,Fgf8,Hes3,Hoxb9,Nkx1-2,Rspo3,T		T, Sox2, Nkx1-2
NMPs/Mesoderm-biased	Cdx1,Cdx2,Cdx4,Cyp26a1,Fgf17,Fgf8,Nkx1-2,Rspo3,T
Paraxial mesoderm	Meox1,Tbx1,Tcf15	12925591	Meox1 (mouse)
Posterior somitic tissues	Cadm1,Dll3,Hes7,Laptm4b,Lef1,Pcdh19,Slc9a3r1	33308481
Presomitic mesoderm	Msgn1,T,Tbx6	17668009	Tbx6, Msgn1 (mouse); Fgf17, Tbx6, Cyp26a1, T Hes7, Dll3, Lef1, Rspo3, Dkk1
Sclerotome	Aldh1a2,Meis2,Meox1,Myf5	12925591;	Myf5 (mouse); Pax1 and Pax9
Somitic mesoderm	Aldh1a2,Dll1,Tbx6		Tcf15, Meox1
Embryo proper mesothelium	Acta2,Aldh1a2,Ctgf,Eng,Fn1,Gata4,Gpm6a,Mef2c,Pdgfra,Pdgfrb,Postn,Tbx18,Tbx5,Tcf21,Upk1b,Upk3b,Vim,Wt1
Forelimb
Frontonasal mesenchyme	Alx1,Alx3,Alx4,Prrx1,Twist1	23059813; 11641221	Alx1/3 (zebrafish); Alx3/4 (mouse)
Node	Chrd,Dynlrb2,Foxa2,Foxj1,Noto,Pifo,T	20643351; 22357932; 27003939	Pifo (mouse); Foxj1, Noto (mouse); Noto (mouse)
Notochord	Bicc1,Foxa2,Nog,Noto,Shh,T	22008794	Bicc1, Foxa2, Noto (mouse)
YS mesothelium	Hoxc8,Lum
