# Supplementary material for: Tracking early mammalian organogenesis – prediction and validation of differentiation trajectories at whole organism scale
Source: Development. Author manuscript; Available in PMC 2024 Mar 6. (PMC10906099; doi:10.1242/dev.201867)
Supplement: Table S3 [file EMS194370-supplement-Table_S3.xlsx]

## Sheet: Table S3
YS Primitive Blood Wave (TradeSeq associationTest Results)						YS Definitive Blood Wave (TradeSeq associationTest Results)						YS Endothelium Wave (TradeSeq associationTest Results)
	waldStat	df	pvalue	meanLogFC			waldStat	df	pvalue	meanLogFC			waldStat	df	pvalue	meanLogFC
Hbb-y	4311.84	5	0	7.04728		Pf4	7748.72	5	0	5.20497		Etv2	5386.24	5	0	4.32808
Hbb-bs	3224.55	5	0	5.98365		Tmsb4x	72751.9	5	0	1.34516		Phlda2	5720.23	5	0	1.90038
Hba-x	43464	5	0	11.4772		Vim	73484.4	5	0	4.23707		Mesp1	877.962	5	0	8.28572
Hba-a1	33296	5	0	7.86391		Mest	56967.1	5	0	4.43118		Gm42418	5250.26	5	0	1.52665
Etv2	4540.16	5	0	3.937		Lyve1	3292.53	5	0	3.78322		Lefty2	393.014	5	0	100.042
Hbb-bt	950.734	5	0	12.8579		Sparc	49929.9	5	0	3.65253		Cdkn1c	1293.18	5	0	2.07843
Hba-a2	22362.5	5	0	7.2369		Tmsb10	73474.8	5	0	2.2179		Cer1	134.887	5	0	7.27281
Mesp1	2082.91	5	0	5.75066		Id3	23788.8	5	0	3.98201		Hba-x	1169.99	5	0	6.17802
Phlda2	6512.58	5	0	3.41708		Marcks	43852.9	5	0	3.24142		Hist1h1b	1610.9	5	0	1.10833
Lefty2	918.473	5	0	1.94836		Ramp2	34591.9	5	0	4.26671		Hoxaas3	61.2739	5	6.6277e-12	6.06163
Cer1	276.283	5	0	3.05246		Serpinh1	48240	5	0	3.21477		Gja4	467.603	5	0	3.13576
Tdgf1	3812.53	5	0	7.90981		Thbs1	4803.9	5	0	16.9197		Hbb-bh1	759.68	5	0	6.25998
Hbb-bh1	35455.3	5	0	8.05753		Prtn3	3111.95	5	0	4.38322		AY036118	911.011	5	0	1.2412
Utf1	10676.7	5	0	6.37728		Igfbp4	46567.6	5	0	2.89877		Lyve1	2502.34	5	0	7.23781
Trh	4296.06	5	0	4.01458		Emcn	8710.51	5	0	6.46291		Myl7	1579.62	5	0	2.38496
Cyp26a1	2809.39	5	0	5.54966		Gng11	18746.2	5	0	3.90566		Hbb-y	1011.82	5	0	6.19202
Sox17	820.558	5	0	4.76324		Hbb-bs	23582.4	5	0	5.35681		Klf2	1942.01	5	0	2.17735
Car1	299.867	5	0	10.4503		Crabp1	847.387	5	0	1.40048		Trh	1612.69	5	0	4.58167
Mest	9397.72	5	0	1.23852		Cldn5	13625.6	5	0	5.18571		Acta2	89.2342	5	0	6.08159
Pou5f1	23189.3	5	0	3.46715		Hbb-bt	18316.8	5	0	5.91048		Cyp26a1	1753.71	5	0	9.12823
Fgf8	4388.14	5	0	2.6521		Hapln1	15616.1	5	0	3.02773		Igfbp5	338.333	5	0	2.09019
Id3	13374.2	5	0	2.03174		Clec1b	6373.88	5	0	3.20138		Lhx1	649.712	5	0	10.2246
Apoe	10675.1	5	0	1.16123		Tpm4	41816.4	5	0	1.97161		Dlk1	397.053	5	0	3.54299
Mixl1	2136.07	5	0	3.00664		Tuba1a	28548.8	5	0	2.70449		Tdgf1	2541.21	5	0	8.99105
Dnmt3b	26792.9	5	0	3.091		Plvap	27218.9	5	0	3.67264		Gadd45g	5295.02	5	0	1.31982
Rspo3	6942.36	5	0	2.05605		Klf2	6773.16	5	0	1.54472		Tmsb4x	29178.6	5	0	2.38998
Fst	3106.61	5	0	2.13596		Igf2	23329.3	5	0	3.04206		Rhox5	107.087	5	0	0.65078
Lhx1	1200.4	5	0	5.21213		Crip2	27056.3	5	0	3.38843		Cdx1	92.0467	5	0	13.2093
Cdkn1a	172.116	5	0	0.766411		Marcksl1	28706.1	5	0	2.1808		Gja5	720.026	5	0	4.68058
Myl7	1357.17	5	0	1.73535		Hmga2	22329.1	5	0	2.01121		Hba-a1	400.219	5	0	5.24368
Gadd45g	5606.53	5	0	4.29786		Lgals1	9945.75	5	0	1.94656		Fabp5	1217.29	5	0	0.449496
Lefty1	350.747	5	0	1.36215		Col4a1	19874.7	5	0	2.96324		8430408G22Rik	283.208	5	0	12.4456
Nefl	3487.46	5	0	2.86531		Peg3	10096.6	5	0	3.02868		Fgf3	1555.82	5	0	4.79124
Igfbp4	8869.08	5	0	1.79015		Meg3	11023	5	0	3.07932		Col4a1	5743.26	5	0	2.74676
Cd24a	395.009	5	0	0.366761		Ecscr	13049.6	5	0	4.38884		Esm1	318.433	5	0	2.54486
Epcam	10269.3	5	0	3.63093		Cd34	7322.86	5	0	3.13977		Vim	12254.7	5	0	3.06062
Hoxb2	2338.54	5	0	2.3342		Cd81	48579	5	0	1.39555		Sepp1	4887.04	5	0	1.55808
Blvrb	21103.9	5	0	1.5901		Ccnd1	17842.6	5	0	4.02531		Lgals1	10160.2	5	0	1.3381
T	3743.48	5	0	3.29735		Pgk1	8333.01	5	0	0.798575		Ttr	526.059	5	0	1.14386
Pim2	9124.71	5	0	3.71876		Cdh5	12098.2	5	0	4.12907		mt-Co2	11565.3	5	0	0.825107
Igfbp2	10859.7	5	0	3.1043		Ppbp	218.086	5	0	28.0663		Marcks	10463.5	5	0	1.23355
Vim	5696.25	5	0	1.43742		Basp1	16930.8	5	0	3.6821		Mixl1	1072.85	5	0	21.1613
Ldhb	11558.8	5	0	2.59528		Actg1	67992.8	5	0	0.719954		Sdpr	732.428	5	0	8.31253
Upp1	3465.68	5	0	2.00085		Kdr	14558.2	5	0	3.31916		Tm4sf1	323.305	5	0	12.759
Id1	2383.56	5	0	1.03496		Cdkn1c	6771.77	5	0	2.50383		Peg3	2134.23	5	0	2.97525
Hapln1	2789.38	5	0	13.8428		Rab27b	8933.4	5	0	3.93895		Hbb-bs	184.783	5	0	4.83999
Snrpn	22311	5	0	1.66325		Gap43	13058.6	5	0	4.31461		H19	3375.46	5	0	2.30058
Dqx1	56.8557	5	5.41549e-11	1.03102		Cald1	27940.8	5	0	2.24725		Utf1	4461.46	5	0	13.9798
Car4	11428.1	5	0	1.87007		Apoe	17780.3	5	0	0.855842		Fgf8	3213.52	5	0	2.53095
Tagln	251.889	5	0	1.01841		Ctla2a	12514.3	5	0	2.4322		Arg1	46.925	5	5.88517e-09	15.1628
Sp5	2550.78	5	0	2.81707		Gp1bb	4425.84	5	0	22.5846		Lmo2	5935.63	5	0	2.77199
Xist	163.224	5	0	1.00872		Plek	9268.98	5	0	7.74828		Fcer1g	95.9521	5	0	2.06366
Slc7a3	4638.83	5	0	5.02188		Cnn2	17301.6	5	0	2.30075		Sat1	1143.18	5	0	2.71897
Mgst3	12425.7	5	0	1.41001		Crabp2	150.121	5	0	0.691919		Clec14a	1430.81	5	0	4.79108
Klf2	653.072	5	0	1.18602		Fcer1g	9948.55	5	0	3.57281		Cdx4	27.5081	5	4.5411e-05	2.87568
Foxa2	659.115	5	0	1.67785		Tubb6	15533.1	5	0	2.58439		Fst	2255.43	5	0	1.85674
Gm13075	66.132	5	6.52589e-13	0.683466		Anxa2	15233.1	5	0	4.40417		Sparc	10168.7	5	0	1.47847
Hand1	749.895	5	0	4.08497		Id1	10981.2	5	0	1.82396		Gm13075	484.391	5	0	2.55816
Krt18	2366.95	5	0	1.36588		Gnai2	39354.7	5	0	1.24901		Lefty1	265.756	5	0	2.66177
Dppa5a	4141.53	5	0	3.37395		Rabgap1l	4500.93	5	0	5.70536		Igf2	2443.2	5	0	3.1494
Phlda1	5404.07	5	0	5.27105		S100a16	8834.08	5	0	4.56103		Maf	1962.75	5	0	5.96825
Gsc	1063.65	5	0	2.3047		Cdkn1a	218.058	5	0	1.63315		mt-Co3	12199	5	0	0.902165
Emb	14256.4	5	0	1.12067		Sox4	10833.3	5	0	2.42512		Plvap	5762.73	5	0	2.05682
Gm26737	18.2252	5	0.00267701	0.282704		Mt1	32608.5	5	0	2.69026		Dqx1	238.386	5	0	1.69625
Ccnd2	8897.84	5	0	2.38965		Sepp1	11767.6	5	0	2.60556		Hnrnpa0	5539.19	5	0	1.1098
Meg3	5017.28	5	0	2.46893		Egfl7	27829.8	5	0	1.88805		Spink1	101.216	5	0	0.737759
Mesp2	476.589	5	0	5.4587		Actc1	415.525	5	0	1.13098		Ramp2	9518.12	5	0	1.87493
Phlda3	614.216	5	0	1.5568		Icam2	9561.19	5	0	4.49805		Emcn	308.377	5	0	22.1147
Fgf3	6048.64	5	0	5.90212		Prkcdbp	9276.97	5	0	3.86486		Clec1b	160.925	5	0	40.7724
Slpi	358.172	5	0	3.20527		Car1	1454.37	5	0	12.5113		Col1a1	53.4456	5	2.7243e-10	2.13904
Serpinh1	10861	5	0	1.23233		Akap12	8313.09	5	0	4.31063		Ascl1	16.6485	5	0.00521694	4.35496
Pmp22	1963.89	5	0	8.64701		Esam	9578.75	5	0	3.4215		Mest	13591	5	0	1.78567
Eomes	3226.54	5	0	2.82512		Flt1	8698.22	5	0	3.79707		Cited4	74.6712	5	1.08802e-14	2.45285
Mt1	3223.21	5	0	2.05561		Coro1a	7235.22	5	0	2.79295		Prkcdbp	2215.08	5	0	2.29152
Tuba1a	11501.2	5	0	1.61665		Timp3	5125.97	5	0	2.35075		Ctla2a	1252.25	5	0	4.53832
Glyat	5.40633	5	0.368326	1.97042		Kcne3	3294.32	5	0	4.31631		Hist1h1e	1350.34	5	0	1.1153
Agl	27.0355	5	5.6142e-05	0.420424		Vamp5	21196.5	5	0	1.80519		Igfbp3	466.858	5	0	2.44319
Gypa	3868.25	5	0	31.2891		Tagln2	36511.9	5	0	0.949669		Stab2	634.121	5	0	14.5058
Fgf5	1366.17	5	0	5.34917		Timm8a1	4977.91	5	0	0.983855		Tmem100	356.476	5	0	1.77806
Cited4	5731.84	5	0	4.40634		Rhoc	17303.7	5	0	2.40959		T	1809.79	5	0	5.01732
Hes1	2051.58	5	0	1.06631		Fn1	12936	5	0	1.84305		mt-Nd2	8529.03	5	0	0.727333
Sparc	3219.89	5	0	1.4139		Fscn1	19366.2	5	0	2.35844		Sptbn1	4212.68	5	0	1.83021
Pou3f1	3529.3	5	0	5.28026		Anxa5	25263	5	0	2.10765		Hoxc8	10.9856	5	0.0516663	6.86559
Car2	19006.4	5	0	2.01024		Nrp1	9225.09	5	0	4.67008		Cdkn1a	139.712	5	0	0.936247
Gata2	3676.96	5	0	5.62696		Fxyd6	7591.91	5	0	4.29648		Nrp1	2743.79	5	0	6.80836
Tmem14c	25042.5	5	0	1.15693		Arpc1b	33585.2	5	0	0.946854		Actb	12250.8	5	0	1.29606
Id2	1376.55	5	0	1.14493		Tagln	1077.46	5	0	2.69269		Gng11	3374.98	5	0	4.26833
Cldn6	7169.6	5	0	3.27416		Fermt2	19674.4	5	0	2.83677		Ptn	269.639	5	0	1.50409
Cited2	9194.7	5	0	2.3256		Gja4	1937.02	5	0	2.15273		Phlda1	4755.91	5	0	2.20942
Fos	617.58	5	0	0.816573		Sptbn1	16023.1	5	0	1.28508		mt-Cytb	6641.92	5	0	0.545048
Srgn	29.4728	5	1.8725e-05	0.783999		Actb	13599	5	0	0.42771		Sp5	1329.38	5	0	4.66402
Golga3	61.4699	5	6.03695e-12	0.47923		Ifitm1	3205.99	5	0	1.16551		Anxa2	3326	5	0	3.92982
Limd2	11115.4	5	0	1.44943		Treml1	3198.24	5	0	20.2741		Rbp4	756.024	5	0	1.26021
Bmp4	958.123	5	0	2.04648		Gm42418	5860.23	5	0	0.408891		Foxa2	653.576	5	0	5.12185
Exoc3l	822.933	5	0	5.33463		Rap1b	33639.3	5	0	1.7552		Slpi	287.398	5	0	2.88785
Hebp1	4211.22	5	0	3.13511		Plk2	9431.45	5	0	3.05801		Pcdh17	692.597	5	0	3.32845
Ddit4l	147.598	5	0	1.99203		Limch1	6051.17	5	0	4.27556		Prc1	1161.93	5	0	1.14477
Olfr1369-ps1	81.321	5	4.44089e-16	0.425106		Ptn	313.849	5	0	1.24626		Igfbp7	784.066	5	0	2.04802
Gm7120	28.7947	5	2.54405e-05	0.964312		Eva1b	15031.6	5	0	2.34043		Mesp2	268.552	5	0	132.986
Olfr655	15.0004	5	0.0103608	0.188812		Mef2c	17383.7	5	0	1.8436		Tdo2	39.9769	5	1.50948e-07	25.6411
Wfdc2	6384.76	5	0	3.57727		Nes	8655.94	5	0	3.51227		Apoa1	282.114	5	0	0.804153
Cyr61	1967.41	5	0	1.40744		Asb4	4648.27	5	0	4.53666		Ifitm1	4678.55	5	0	1.70704
Smim1	9489.88	5	0	2.40378		Esm1	464.87	5	0	6.46929		Akap12	2387.47	5	0	1.02441
Hist1h2ap	60.6685	5	8.84204e-12	0.597336		Csrp2	15618.7	5	0	1.78994		Nefl	2897.61	5	0	1.99771
Alad	13599	5	0	1.43207		Rasip1	8361.7	5	0	3.69907		Gpr182	1274.18	5	0	3.99424
Rbpms2	11242.3	5	0	2.7041		Col4a2	13241.9	5	0	2.92047		Sost	186.988	5	0	4.41688
Ifitm1	3523.49	5	0	2.1525		Mpo	1432.66	5	0	4.96775		Kdr	1349.04	5	0	11.6197
Malat1	295.146	5	0	0.130664		Pmp22	8396.26	5	0	3.10393		Isg15	65.0664	5	1.08569e-12	2.78082
Jun	1394.99	5	0	0.645351		S100a10	22586.9	5	0	0.922607		Mrc1	1520.05	5	0	3.26686
Ccnd1	4782.98	5	0	2.27846		Myl7	742.273	5	0	1.52048		Mki67	1905.65	5	0	1.00406
S100a3	3.78668	5	0.580519	0.902321		Cgnl1	7769.73	5	0	3.84608		Gp1bb	2.93201	5	0.710468	5.32087
Mllt3	5010.84	5	0	1.36302		Hoxaas3	186.796	5	0	2.53473		mt-Nd3	3755.43	5	0	1.79835
Lmo2	3647.21	5	0	8.49034		Pdia6	28655.8	5	0	1.17353		Crabp2	507.586	5	0	3.84681
H19	3309.63	5	0	2.73633		Gngt2	6235.31	5	0	4.0192		Fmo1	1033.93	5	0	7.05836
Krt8	2092.43	5	0	1.39106		Spi1	6478.67	5	0	2.92172		Thbs1	4.50262	5	0.479533	0.946823
Fam83a	3.14487	5	0.677662	0.838536		Alox12	1069.73	5	0	2.90197		mt-Co1	4382.81	5	0	0.333687
1700007K13Rik	138.952	5	0	2.14438		Col18a1	17017	5	0	1.79447		Cldn5	923.589	5	0	4.07119
Hoxd1	535.067	5	0	1.41444		C1qb	247.037	5	0	9.03901		Stmn2	796.167	5	0	1.49349
Hspa1a	173.418	5	0	0.772074		Tax1bp3	17004.7	5	0	2.29012		Rsad2	197.231	5	0	2.80264
Kdr	2271.02	5	0	12.3219		Sgk1	6316.1	5	0	3.85765		Igfbp4	7221.85	5	0	2.44135
Loxl2	47.8947	5	3.73219e-09	0.495402		Rasgrp2	18638	5	0	1.31762		Cdh5	1140.67	5	0	20.1773
Lmo1	851.83	5	0	5.18757		Stab2	1098.74	5	0	4.25407		Pyy	113.935	5	0	4.31956
Sprr2a3	3.65314	5	0.600353	2.09758		Sh3bgrl3	32509.9	5	0	0.621579		Tubb6	2801.89	5	0	1.36737
Olfr889	87.6278	5	0	0.729394		Cnn3	19965	5	0	2.02905		Olfr655	102.546	5	0	2.99965
Hmbs	14864.7	5	0	0.820097		Phlda2	75.0097	5	9.21485e-15	0.470429		Ecscr	2060.42	5	0	1.95861
Ramp2	3318.87	5	0	1.77111		F2rl2	3867.74	5	0	18.4917		Calcrl	1576.76	5	0	14.3254
Msx1	1013.63	5	0	1.9874		Ets1	12126.4	5	0	3.57339		Gimap4	1075.83	5	0	7.51463
Socs2	5295.61	5	0	1.68497		Bin2	9209.14	5	0	4.17547		Gsc	631.203	5	0	21.3076
Ppic	8813.63	5	0	2.64824		Igfbp3	5145.46	5	0	4.48803		Gap43	3955.09	5	0	1.58039
Foxj1	209.259	5	0	1.3505		1810011O10Rik	2952.39	5	0	5.8293		Tagln	167.847	5	0	2.11777
Ctla2a	308.375	5	0	1.48694		Mt2	22356.6	5	0	2.43202		Macf1	2761.88	5	0	0.909296
Fth1	30161.1	5	0	0.834779		Hspg2	9223.65	5	0	3.97719		Fn1	2679.88	5	0	3.77753
Gm29480	2.97373	5	0.704036	1.47423		Igf1	3790.56	5	0	3.3917		Pou5f1	6104.39	5	0	4.94541
Cnn2	3917.91	5	0	1.78396		Anxa3	12273	5	0	2.00674		Apoe	7043.32	5	0	1.34821
Dkk1	600.013	5	0	3.21612		Sox17	5490.23	5	0	4.41084		Iqgap2	1908.96	5	0	1.28246
Mt2	796.665	5	0	2.72016		Sdpr	2113.63	5	0	2.61342		Npl	1861.72	5	0	3.35285
Car14	7164.79	5	0	2.22019		Arhgdib	17973.6	5	0	1.56769		Olfr889	398.093	5	0	2.59397
Ankrd1	45.9652	5	9.23132e-09	10.5903		Sh3bp5	10219.9	5	0	3.82447		Pitx1	33.3281	5	3.23903e-06	1.11463
Efna3	1532.27	5	0	1.79049		Aplnr	5776.56	5	0	4.20064		Cald1	5391.94	5	0	1.53427
Lgals1	958.232	5	0	0.50174		Gm13889	2975.41	5	0	4.6921		Hpgd	454.634	5	0	3.68976
S100a10	6477.72	5	0	2.6549		Gpr182	2577.25	5	0	3.76011		Treml1	2.30144	5	0.806055	4.21465
Mkrn1	12268.2	5	0	2.06038		Pyy	244.264	5	0	2.76572		Hba-a2	339.829	5	0	3.7501
Acp5	5391.78	5	0	1.70007		Limd2	19496.3	5	0	0.964734		S100a16	953.987	5	0	3.17763
Ypel3	3517.47	5	0	2.50745		Ddah2	14644.3	5	0	1.01279		Tagln2	5229.96	5	0	0.929199
Flt1	1437.21	5	0	2.23881		Rspo3	2313.19	5	0	2.65825		Col14a1	988.652	5	0	3.43764
Frzb	2070.18	5	0	2.97916		Clec14a	3105.16	5	0	4.6564		Krt8	1786.72	5	0	1.10293
Ptcra	21.9125	5	0.00054404	1.00877		Gp5	3380.06	5	0	20.6434		Crabp1	782.97	5	0	1.87858
H1f0	238.828	5	0	0.505841		Tead2	11742.8	5	0	2.94381		Cited1	403.549	5	0	0.706697
Cpox	11404.2	5	0	1.15175		Bin1	11815	5	0	1.3289		Srgn	41.2148	5	8.49042e-08	1.43401
Plet1	577.334	5	0	3.86373		Pcdh17	2371.13	5	0	6.15315		Aqp8	109.959	5	0	1.66869
Nxpe2	1228.24	5	0	10.9966		Hsp90b1	12399.6	5	0	0.586782		Arpc1b	5128.46	5	0	1.7879
Calm2	13404	5	0	0.863076		Sox18	3479.23	5	0	4.78665		Ppp1r14b	2679.91	5	0	0.40497
Fn1	3226.84	5	0	2.99863		Sox11	5750.71	5	0	2.89498		Meis2	2083.75	5	0	7.04793
Klf1	3419.52	5	0	3.31312		Tfap2b	14.3674	5	0.0134364	0.716485		Hsp90b1	4164.15	5	0	0.842774
Aplnr	2222.43	5	0	2.35588		Plagl1	7037.62	5	0	4.45792		Col4a2	2544.85	5	0	4.08636
B930036N10Rik	434.283	5	0	0.719353		Tyrobp	2646.96	5	0	6.52623		Tjp1	2513.61	5	0	1.264
Gng3	3241.63	5	0	3.86049		Cd93	4644.47	5	0	4.37053		Tmem37	1923.41	5	0	1.29797
Ckb	2555.4	5	0	1.3158		Cdx1	88.2932	5	0	2.21544		Cnn2	2869.59	5	0	3.81917
Hs3st1	59.6021	5	1.46875e-11	2.65818		Eng	5438.41	5	0	3.22401		Icam2	1008.79	5	0	14.1144
Pmaip1	3485.41	5	0	3.39032		Sfrp2	774.044	5	0	1.50739		Xist	353.121	5	0	1.45107
Cldn7	4176.62	5	0	3.59876		Fbn2	5723.29	5	0	3.32474		Ifitm3	327.695	5	0	0.478185
Sgk1	2307.07	5	0	1.91765		Hp	159.904	5	0	3.90529		Vegfc	976.985	5	0	3.05022
Basp1	3066.75	5	0	2.12512		Fkbp1a	18672.9	5	0	1.03185		Malat1	1927.55	5	0	0.324259
Prdx1	5488.26	5	0	1.09753		Cotl1	14868	5	0	1.57093		Ccl2	20.6273	5	0.000952438	4.27252
Snca	5802.04	5	0	1.94192		Maged2	14725	5	0	1.84056		Pf4	48.7021	5	2.55318e-09	21.6943
Ascl2	1144.17	5	0	1.88083		Rac2	7300.96	5	0	3.98592		Kcne3	535.428	5	0	7.46309
Alx1	10.1971	5	0.0698405	0.545287		C1ql2	36.4214	5	7.82175e-07	2.89451		Ehd3	848.472	5	0	1.0799
Tpm4	9022.34	5	0	0.885758		Nrp2	6081.24	5	0	3.5664		Cltc	2740.81	5	0	1.01053
Rbpms	6168.83	5	0	2.41902		Ttr	6143.63	5	0	2.14176		Maged2	3471.92	5	0	2.2637
Fgf15	626.121	5	0	1.252		Tgfb1	23671.6	5	0	1.13689		Dnmt3b	16804.7	5	0	3.44584
Rbms1	5919.86	5	0	3.05613		Cmtm7	10859.6	5	0	1.68661		Rspo3	2843.09	5	0	3.51713
Cx3cr1	0.878598	5	0.971752	154.629		Gm15915	2316.89	5	0	20.8699		Gpm6b	1966.68	5	0	2.51571
Apela	831.304	5	0	1.82664		Cmtm8	11306.1	5	0	2.72103		Lmo1	686.951	5	0	5.50273
Rnd2	4107.99	5	0	1.33258		Dlk1	705.244	5	0	1.22695		Cited2	4563.03	5	0	1.28217
Ttr	1022.4	5	0	0.901887		Tfpi	13599	5	0	1.83307		Hapln1	1463.84	5	0	4.7162
Fam212a	3898	5	0	5.63428		Gng2	14352.1	5	0	2.14372		Usp26	0.0953052	5	0.999856	0.130883
Lyve1	18.7487	5	0.00214064	6.72614		Gimap6	2066.08	5	0	3.151		Gm7120	25.9632	5	9.07154e-05	0.915571
Lepr	1.61914	5	0.898925	0.101871		Cyp26a1	1404.97	5	0	4.23651		Dab2	3003.47	5	0	1.77531
Bmp2	1842.84	5	0	5.09736		H2afy	17541.9	5	0	0.732523		C1ql2	30.1228	5	1.395e-05	20.1909
Gm16638	0.000859679	5	1	0.0152967		Usp26	12.0228	5	0.034476	1.98845		Plac1	467.316	5	0	6.36054
Crip2	3513.57	5	0	0.872092		Rhoj	5363.4	5	0	3.08035		Cd34	1576.55	5	0	1.8353
Mrap	1894.78	5	0	5.69028		Slc24a1	723.559	5	0	4.69834		Myh9	1851.24	5	0	0.830624
Tead2	8514.15	5	0	1.4427		Elk3	6387.32	5	0	3.37853		Dppa5a	1218.59	5	0	5.6615
Apoa1	986.41	5	0	0.66936		Rbp1	2025.85	5	0	1.52811		Hand1	658.203	5	0	3.00792
Alas2	3800.93	5	0	13.182		Nr2f2	4143.09	5	0	3.89085		Adamts5	439.331	5	0	3.05825
Krt19	411.782	5	0	1.20053		Ifitm2	24259.9	5	0	0.706641		Hey1	269.531	5	0	0.88515
Spint2	7206.38	5	0	2.28117		Xist	757.989	5	0	0.32194		Serpinb6a	3301.53	5	0	1.02986
Npl	2981.76	5	0	2.23019		Fli1	8527.65	5	0	1.71923		Tmem2	2548.03	5	0	1.51479
Plp2	5894.39	5	0	1.73145		Ralb	18230.4	5	0	1.49145		Gp5	4.52491	5	0.476558	1.52223
Tgif1	5360.48	5	0	2.79971		Ifitm3	4788.88	5	0	2.56933		Ahnak	1174.64	5	0	3.81929
Mycn	4477.96	5	0	2.30608		Gsta4	4459.94	5	0	1.29501		2002-09-01	969.083	5	0	4.04386
Cd81	7188.35	5	0	1.20322		Plac1	3888.97	5	0	3.77418		Slc7a3	1650.63	5	0	7.13681
P3h3	38.3411	5	3.22231e-07	1.33208		Slc9a3r2	8096.38	5	0	1.89575		Colec12	2959.88	5	0	2.0296
Tmem245	23.1629	5	0.000314198	0.202979		Hist1h1b	4611.13	5	0	1.01128		Ccnd2	4027.93	5	0	2.47388
Gpx1	14198.9	5	0	0.532484		Ptms	12420.1	5	0	2.62822		Cd36	510.725	5	0	12.5604
Kpna2	196.505	5	0	0.371169		Upp1	7172.67	5	0	3.02077		Khdrbs3	2157.11	5	0	1.17265
Rhox5	128.355	5	0	0.565807		Smagp	6713.59	5	0	2.25491		1810011O10Rik	738.735	5	0	3.63996
Vsx1	30.415	5	1.22181e-05	3.22363		Arhgap29	10230.4	5	0	1.99883		Add3	2881.97	5	0	1.23667
Pga5	13.9987	5	0.015618	1.15486		Etv2	2887.12	5	0	1.90767		Plek	21.5434	5	0.000639271	2.48708
Ecscr	850.882	5	0	1.94804		Vwa1	1563.98	5	0	7.05601		Sox17	560.958	5	0	11.0992
Slc38a5	3950.08	5	0	2.64919		Pla2g4a	7787.25	5	0	3.10839		Pgk1	10819.7	5	0	1.28953
Plk2	207.286	5	0	1.16932		Fgf3	909.398	5	0	5.669		Aldh1a2	55.3702	5	1.09537e-10	2.72279
Hhex	2673.58	5	0	3.71442		Map1b	8063.3	5	0	3.03704		Igf1	624.744	5	0	4.20871
Dll3	797.51	5	0	1.95496		Arhgap18	6033.18	5	0	2.03657		Msx1	1043.25	5	0	1.70504
Nr4a2	0.5968	5	0.988149	0.154482		Pgam1	19739.5	5	0	0.766596		Krt18	2091.23	5	0	1.87311
Retn	24.0242	5	0.0002148	0.472769		Rbpms	11346.1	5	0	1.87719		Id1	308.487	5	0	1.97635
F2r	4932.87	5	0	1.18093		Ckap4	13477.4	5	0	1.73499		Gnai2	5235.48	5	0	0.517233
Gm20442	6.27129	5	0.280709	0.898464		Itm2a	9602.28	5	0	1.59933		Ube2c	210.42	5	0	0.183946
Stx3	4011.82	5	0	3.57474		Hba-a2	130166	5	0	4.98895		Vamp5	901.85	5	0	2.97695
Fam129c	3.48558	5	0.62557	0.63188		Fxyd5	3622.75	5	0	2.78362		Arhgdib	1388.29	5	0	5.58822
Hbq1a	30.7943	5	1.0285e-05	1.94608		Exoc3l4	4684.62	5	0	3.71536		Smap2	2995.2	5	0	1.2224
Actg1	7019.82	5	0	0.310912		Gm266	3241.44	5	0	5.03692		Ctsl	3106.11	5	0	0.733413
Pvrl2	3928.29	5	0	1.02149		Lpar6	9695.4	5	0	2.9051		Sh3bgrl3	5264.05	5	0	0.840849
Prdx2	25044.4	5	0	0.523105		Pecam1	10651.7	5	0	1.9669		Lum	24.0517	5	0.000212198	2.28678
Mogat2	3846.29	5	0	1.69394		Srgap1	6187.85	5	0	3.84903		Slc9a3r2	1917.17	5	0	1.97881
mt-Co3	2258.06	5	0	0.510699		Grrp1	6228.12	5	0	4.6035		Limch1	1004.95	5	0	5.50419
Acta2	46.2636	5	8.02605e-09	4.08599		Fermt3	17583.5	5	0	4.67896		Eid1	2765.93	5	0	1.57988
Hmga2	3402.8	5	0	1.40027		Rasgrp3	5376.18	5	0	4.32098		Arpc3	5995.54	5	0	1.0256
Chchd10	7355.44	5	0	1.23691		Bok	3772.22	5	0	3.80045		Anxa5	2932.05	5	0	3.44587
Wbp5	11108.5	5	0	0.880827		Hspa5	8867.58	5	0	0.40217		Olfr1369-ps1	83.0291	5	2.22045e-16	3.07271
Rbp4	841.104	5	0	0.80673		Clic1	15754.8	5	0	0.34968		Meg3	290.061	5	0	0.644112
Psme2	4555.66	5	0	1.01954		Cxcl5	127.005	5	0	20.291		Aard	1295.83	5	0	2.64176
Clic1	4944.75	5	0	0.783125		Meis2	4070.81	5	0	2.87354		Rdx	4170.28	5	0	0.957784
Snai1	1443.82	5	0	2.17226		Rgs18	3096.1	5	0	7.49661		Hist1h2ae	715.373	5	0	0.543654
Arl4c	2859.97	5	0	3.39069		Tcf4	7221.45	5	0	1.72976		Rgs2	331.657	5	0	1.02232
Bex1	3526.18	5	0	1.19156		Edn1	806.564	5	0	4.55714		Gsta4	1763.86	5	0	0.981913
Csf2rb	202.42	5	0	11.6415		Bgn	3564.54	5	0	4.82067		Raph1	2615.17	5	0	0.938411
Aqp8	1087.26	5	0	3.47393		Tsen34	13056.3	5	0	1.76194		Hes3	34.5014	5	1.89181e-06	3.39595
Tmsb10	5255.28	5	0	0.429826		Itga6	7737.37	5	0	2.01483		Txnip	1964.51	5	0	1.69472
Vstm2b	1179.09	5	0	2.39656		Gimap4	4190.7	5	0	3.47125		Pim2	2947.41	5	0	4.73917
Gm16755	3.60632	5	0.607365	1.09605		Ly6h	1707.04	5	0	4.23845		Arhgap29	1815.43	5	0	1.75181
Gpc3	2774.32	5	0	1.08953		Dbn1	10754.3	5	0	3.10704		Top2a	534.833	5	0	0.540756
Klhl6	715.449	5	0	10.1478		Lamb1	6467.66	5	0	3.43471		Hes7	66.4419	5	5.62661e-13	1.05429
Tppp3	7.92584	5	0.16037	0.850226		Rrbp1	10562.9	5	0	1.09694		Ddah1	2174.01	5	0	0.736485
Ddah2	4537.21	5	0	0.855872		Pmepa1	753.206	5	0	3.91686		Ipo11	3393.25	5	0	1.26479
Gm38100	1.63577	5	0.89689	22.3685		Itgb1	10601.9	5	0	0.746265		Nkx2-3	701.52	5	0	4.35712
Esam	920.734	5	0	4.07357		Dlc1	4962.8	5	0	4.09428		Snrpn	18402.8	5	0	2.45561
Wnt4	5.03063	5	0.412154	0.377811		Syne2	5179.04	5	0	4.05242		Plagl1	631.114	5	0	4.4152
Msx2	901.472	5	0	2.73289		Adgrf5	3695.58	5	0	4.43641		Tln1	3442.98	5	0	1.57449
H2afv	12699.2	5	0	0.977313		Cd24a	9829.84	5	0	0.695852		Clic1	6826.73	5	0	1.21776
Otx2	1629.12	5	0	3.59036		Amotl1	5798.17	5	0	4.75864		Msn	3128.17	5	0	1.14039
Arc	13.8924	5	0.0163075	5.94386		Stab1	4867.47	5	0	4.64186		Cyp26b1	274.965	5	0	3.46577
Rhox6	46.9379	5	5.84965e-09	1.61934		Mpzl1	13852.1	5	0	2.63218		Hoxb5os	23.5374	5	0.000266364	6.77728
Ifitm3	1366.34	5	0	0.723395		Pfn1	15533.9	5	0	0.301751		Plxnd1	994.87	5	0	6.18188
Npas3	5.70632	5	0.335852	0.846962		Map4k4	8440.29	5	0	1.84936		Cotl1	2874.87	5	0	1.21595
Phkg1	43.9412	5	2.38074e-08	0.506949		Calm1	12086.9	5	0	0.748949		Ccnd3	2933.82	5	0	0.541218
Ppp1r1a	2796.13	5	0	3.27777		Cmtm3	7365.54	5	0	2.48871		Tfpi	2256.08	5	0	2.67434
Acer2	4797.16	5	0	1.87311		Mllt4	10395.7	5	0	2.65959		S100a11	2516.2	5	0	2.54071
Marcksl1	18696.4	5	0	0.812435		Gnaz	2990.58	5	0	11.6354		S100a10	4491.14	5	0	3.83118
Ube2c	587.462	5	0	0.415079		Tnfaip1	13178.6	5	0	2.86576		Afp	502.498	5	0	2.46285
Coch	361.88	5	0	1.75665		Id2	2522.07	5	0	2.00143		Foxj1	149.111	5	0	1.66464
Fli1	1916.66	5	0	14.1593		Kitl	3428.57	5	0	4.32707		Epcam	5444.39	5	0	3.99838
Nts	71.4697	5	5.06262e-14	11.0553		Maf	2184.32	5	0	1.85875		Tubb2a	1570	5	0	2.29183
Gm38399	4.37366	5	0.496963	0.803438		Myo1b	6502.44	5	0	3.41848		Gm13889	246.161	5	0	21.3871
Slc32a1	1261.83	5	0	5.51903		Alox5ap	4210.96	5	0	3.16732		mt-Nd4	2965.03	5	0	0.287302
Rpp25	1972.62	5	0	2.42719		Lyz2	1815.01	5	0	2.90155		Flt1	2025.33	5	0	3.7637
Myzap	937.982	5	0	4.8742		Prtg	6344.14	5	0	1.71395		Itgb1	4130.5	5	0	1.43639
Gata1	2447.99	5	0	4.52083		Csrp1	13525.1	5	0	1.4393		Retn	18.6404	5	0.00224219	0.838248
Gm27184	1.16837	5	0.947876	0.269913		Gimap1	3933.71	5	0	2.52986		Col18a1	3019.71	5	0	1.15145
Gm15915	445.276	5	0	3.70067		Igfbp5	699.943	5	0	1.55142		Stab1	745.957	5	0	2.94905
Tmsb4x	810.731	5	0	0.546891		Ccl3	84.1374	5	1.11022e-16	14.9549		Kcnq1ot1	767.529	5	0	1.13881
Myo1c	302.918	5	0	0.580805		Gucy1a3	7806.03	5	0	7.01824		Ap2s1	3724.57	5	0	0.740321
Itm2a	1956.35	5	0	1.09859		Arg1	122.613	5	0	1.66277		Efna1	862.424	5	0	3.30657
Slc25a37	3727.65	5	0	1.42532		Rbp4	6957.4	5	0	2.32006		Fcgrt	848.702	5	0	2.9447
Tdo2	52.0172	5	5.35124e-10	69.7392		Nrgn	9009.5	5	0	3.07533		Serpinh1	6119.52	5	0	1.68253
Grrp1	2237.9	5	0	1.96057		Plpp3	6280.29	5	0	3.51519		Plk2	1267.85	5	0	2.87035
Slc4a1	546.081	5	0	3.25038		Itm2b	9701.9	5	0	0.561687		Mecom	532.01	5	0	3.73059
Asb4	986.906	5	0	2.4786		Meox1	98.4431	5	0	1.2304		Itgb3	15.7586	5	0.00756832	4.5189
Cldn5	56.8834	5	5.34456e-11	1.03697		Ipo11	10644	5	0	1.03367		Hist1h2ap	115.877	5	0	0.796545
Ier2	4217.24	5	0	0.81818		Cd9	5767.14	5	0	1.07258		Cd93	829.017	5	0	8.4882
Adamts17	0.0317988	5	0.999991	0.128766		Tmem100	437.535	5	0	3.35077		mt-Nd4l	2385.2	5	0	1.80023
Hemgn	1337.68	5	0	8.64751		Calr	13618.6	5	0	0.503027		Map4k4	2150.31	5	0	1.36419
mt-Cytb	1339.98	5	0	0.303779		Tm6sf1	4702.01	5	0	2.55649		Ldhb	7028.83	5	0	2.41925
Ddah1	4314.05	5	0	1.23155		Zfp36l1	9621.79	5	0	2.18485		Cenpe	531.889	5	0	0.904218
Bpifc	0.468815	5	0.993221	0.359543		Emilin1	11330.8	5	0	1.58979		Cdx2	173.987	5	0	2.46395
Cxcl12	1114.37	5	0	3.14806		Rgs2	2843.87	5	0	2.47486		Fabp4	35.8592	5	1.01345e-06	16.0449
Crb3	2215.42	5	0	4.57841		Efna1	3072.11	5	0	4.5731		Eomes	1590.15	5	0	3.65321
Rgs10	3464.85	5	0	0.962396		Klk8	7639.6	5	0	1.88882		Dkk1	441.393	5	0	4.71786
Cited1	950.032	5	0	1.26531		Idh2	14548	5	0	0.974624		Itm2a	1117.27	5	0	0.708376
Ppm1k	31.5669	5	7.2374e-06	1.01153		Pcbp4	11362.7	5	0	1.41208		Mt1	1387.51	5	0	3.40106
Ccng1	114.122	5	0	0.504257		Plekho1	8946.55	5	0	2.82667		Rgs18	4.34646	5	0.500686	2.49304
Sox4	3692.5	5	0	1.42662		C1qc	171.935	5	0	5.79419		Ctnna1	2391.54	5	0	0.903032
Tpd52	5234.76	5	0	2.93521		Gm26710	0.779989	5	0.978292	0.206157		F2rl2	4.02226	5	0.546215	3.35587
Ppargc1a	19.8916	5	0.00130962	1.37109		Cyba	15238.7	5	0	1.0267		Esam	914.658	5	0	3.77971
Nkd1	1401.4	5	0	1.63069		Mrvi1	2754.79	5	0	5.89958		P2rx4	8.8461	5	0.115362	0.367341
Hoxb6	174.637	5	0	5.8569		Mogat2	6141.22	5	0	2.97433		Col3a1	26.198	5	8.16823e-05	3.51069
Ctsc	1602.88	5	0	1.433		Ly6e	3815.68	5	0	2.0678		Oit3	401.191	5	0	13.5697
Foxc2	96.4905	5	0	12.9305		Notch1	4583.65	5	0	3.27208		Rock2	2180.47	5	0	1.64901
Actc1	17.7836	5	0.00323021	1.74884		2810417H13Rik	7524.4	5	0	1.14489		Itm2b	2376.6	5	0	0.839017
Tcf21	13.8223	5	0.0167784	4.8484		Ly6g6f	1181.89	5	0	20.3388		Cd47	1936.18	5	0	1.30346
Hoxaas3	49.5863	5	1.68395e-09	3.54955		Tspan18	11705	5	0	2.24908		Pou3f1	1774.24	5	0	6.64806
Gm43409	18.0326	5	0.00290582	0.29227		Cxcl10	25.2862	5	0.000122677	1.53993		Bst2	2010.46	5	0	0.892366
Trim10	2082.19	5	0	13.3737		Jun	4294.53	5	0	0.379352		Id2	333.956	5	0	0.376139
Tsen34	8486.01	5	0	1.04257		Calcrl	3114.86	5	0	2.60495		S100g	451.113	5	0	2.41125
4930548H24Rik	1.32707	5	0.932121	0.38151		Prex2	3801.48	5	0	4.507		Ets1	1456.53	5	0	3.48823
Cdkn1c	810.652	5	0	0.73269		Fst	118.987	5	0	0.532073		Rrbp1	2492.51	5	0	0.948736
Gsta4	1145.92	5	0	1.16427		Hey1	1657.84	5	0	2.8492		Cd24a	4605.61	5	0	1.97829
Fev	310.048	5	0	28.6231		Ctnna1	9325.67	5	0	1.61213		Hand2	55.2405	5	1.16479e-10	5.49411
Igfbp3	328.918	5	0	0.803928		Nid1	9555.23	5	0	2.91647		Meox1	22.1339	5	0.000493774	0.969895
Dusp6	1891.68	5	0	2.36067		Dnmt3b	10845.3	5	0	1.42643		Actc1	66.6647	5	5.05818e-13	1.74563
Slc25a4	8918.89	5	0	1.49987		Gmfg	14212.9	5	0	1.37171		Gngt2	2378.03	5	0	1.34429
P2rx4	28.1728	5	3.36749e-05	0.865688		Ptpn18	6235.9	5	0	1.79634		Car4	9282.24	5	0	2.35558
Nod2	3.71519	5	0.591105	6.72603		Sardh	1416.44	5	0	6.76578		Clec1a	373.95	5	0	22.8294
Eras	1461.67	5	0	3.58518		Flt4	4430.17	5	0	4.16737		Gm26737	95.0254	5	0	1.00251
Cthrc1	2349.91	5	0	3.68085		Npl	1711.11	5	0	0.590025		Ckap4	2223.47	5	0	1.35575
Rhoj	1221.57	5	0	20.0758		Sptssa	12420.5	5	0	0.979951		Rtp4	106.44	5	0	1.39404
Slc9a3r1	5130.07	5	0	1.8799		Ier5l	4273.17	5	0	3.61473		Syne2	1230.83	5	0	1.25845
Cnn3	7218.45	5	0	0.782321		Tln1	12339.1	5	0	0.693062		Gimap1	497.208	5	0	4.09215
Nol4	2.90045	5	0.715331	5.01578		Prss2	43.7738	5	2.57451e-08	171.835		Efna3	828.167	5	0	2.52915
Gpat2	19.7681	5	0.00138131	2.19054		Mrc1	1302.59	5	0	2.50106		Flrt2	403.959	5	0	3.18536
Gm10076	266.465	5	0	0.198063		Myl6	9077.49	5	0	0.436827		Sh3bp5	1748.22	5	0	2.71801
Tulp3	88.787	5	0	0.421162		Plxnd1	6098.58	5	0	1.97145		Eva1b	2545.99	5	0	1.02562
Rab25	1692.17	5	0	3.88397		Slc25a4	20071.9	5	0	0.346049		Lama1	18.3707	5	0.002516	1.96885
Oit3	254.035	5	0	67.1971		Arhgap31	6786.18	5	0	3.38289		Crip2	2913.67	5	0	0.422325
Cfc1	1088.32	5	0	2.22666		Prl3b1	326.128	5	0	6.13715		Calr	4267.54	5	0	0.960757
Apln	1113.79	5	0	1.49102		Calm2	6538.41	5	0	0.677827		Vcl	1499.5	5	0	1.90507
Psors1c2	799.533	5	0	3.26788		Dusp2	6947.44	5	0	1.61839		S100a13	1617.09	5	0	3.65384
Kcnk1	2785.1	5	0	3.36499		Apoa1	5661.28	5	0	2.30641		AU021092	255.832	5	0	11.8692
Zan	4.6675	5	0.45779	10.2038		Crmp1	4170.03	5	0	4.41915		Eng	942.525	5	0	3.92565
Stmn2	1891.74	5	0	2.56626		Tjp1	6046.36	5	0	2.68321		Zfp711	596.445	5	0	2.87192
Glrx5	16090.7	5	0	0.594814		Mtch1	9577.86	5	0	1.1391		Spag9	2063.94	5	0	1.76837
Tax1bp3	3895.65	5	0	1.11889		Pdlim3	56.4821	5	6.46565e-11	2.93205		Tcn2	1466.59	5	0	2.49343
Bambi	1846.82	5	0	1.24573		Sptan1	7861.41	5	0	1.94994		Nes	1182.1	5	0	1.20513
Cst3	5072.02	5	0	0.661815		Hoxd11	6.47899	5	0.262358	1.1941		Hs3st1	54.6454	5	1.54405e-10	1.25396
Hoxb5	528.753	5	0	50.0923		Zyx	11851.8	5	0	0.976553		Serpinf1	195.845	5	0	1.80697
Gja4	290.98	5	0	3.48713		Cyp26b1	536.696	5	0	3.76354		Cgnl1	1244.79	5	0	0.911884
Tubb6	2555.63	5	0	1.01311		Mmp14	4474.86	5	0	4.41899		S100a6	598.509	5	0	1.44664
Sost	17.2637	5	0.00402599	6.29872		Fstl1	10228.1	5	0	2.42285		Agl	23.7735	5	0.000239983	0.470161
Mns1	3082.96	5	0	0.741615		Klf7	7958.04	5	0	1.28237		Frzb	1059.63	5	0	4.23734
Sox2	1255.07	5	0	3.65581		Rpl10-ps3	2418.96	5	0	0.369733		Bpifc	4.94096	5	0.423128	1.97037
Clec1b	18.6784	5	0.00220602	14.4577		Nts	103.966	5	0	7.0673		Golga3	285.977	5	0	0.818841
mt-Atp6	1216.26	5	0	0.225778		Col15a1	728.198	5	0	7.32738		Ptcra	46.8599	5	6.06774e-09	1.2039
Psmb10	6641.98	5	0	0.601104		Myl9	633.634	5	0	0.57165		Apela	454.822	5	0	1.41279
Tmem38b	1429.78	5	0	0.886112		Dqx1	80.0182	5	7.77156e-16	0.42476		Gpx3	731.402	5	0	1.20822
Klf6	1125.05	5	0	1.11285		H1fx	4919.57	5	0	1.50191		Ctsd	1246.65	5	0	0.56258
Nr3c1	77.0097	5	3.55271e-15	1.14367		Mafb	1267.35	5	0	3.4368		Egfl7	3611.24	5	0	0.580284
D730045A05Rik	0.0287272	5	0.999993	0.118908		Afp	8008.61	5	0	2.97707		Fth1	995.449	5	0	0.202732
mt-Nd1	1706.13	5	0	0.482362		H1f0	3566.49	5	0	0.3058		Kitl	635.027	5	0	3.94924
Foxf1	284.273	5	0	5.11186		Ctnnb1	8847.93	5	0	1.11653		Exoc3l4	470.522	5	0	1.6738
Smox	4002.29	5	0	1.56572		Ppic	10635.7	5	0	0.678019		Tcf4	1815.39	5	0	1.23367
Stxbp6	1651.89	5	0	4.00888		Neurog2	17.8605	5	0.00312645	1.5939		Edn1	113.202	5	0	5.99559
Rasgrp2	3136.36	5	0	1.32765		Manf	7999.87	5	0	0.572186		Ifit1	14.5706	5	0.0123635	1.23265
Ccnd3	5647.96	5	0	0.827911		Dpysl3	3151.44	5	0	3.53288		Ankrd1	67.5645	5	3.28959e-13	6.13331
Dcpp1	12.0286	5	0.0343978	24.7721		Sox2	73.6568	5	1.77636e-14	1.21871		Gimap6	286.344	5	0	6.38526
Ube2l6	2486.76	5	0	2.92643		Foxd3	13.4251	5	0.0197049	1.04813		Hoxd9	69.5892	5	1.24789e-13	2.98158
Pcdh8	178.786	5	0	4.78108		Six6	11.2815	5	0.0460751	2.0429		Anxa3	1156.14	5	0	3.24094
Laptm4b	2686.49	5	0	0.961119		Hpgd	941.606	5	0	1.8695		2011-09-01	2529.41	5	0	0.827197
Cdx2	76.0393	5	5.66214e-15	1.49339		Ttn	209.006	5	0	0.879638		Plpp3	1137.27	5	0	1.96816
Sla2	729.497	5	0	1.57197		Olfr1369-ps1	85.9563	5	0	2.91271		Pecam1	704.545	5	0	2.7555
Rpl39	701.515	5	0	0.180314		Hoxb2	3224.11	5	0	2.67103		Nid1	856.607	5	0	5.88502
3632451O06Rik	690.839	5	0	1.72947		Lpp	5197.8	5	0	2.78955		Ralb	3344.69	5	0	1.22977
Igf1	343.136	5	0	2.02333		Ier2	5875.17	5	0	0.588227		Slk	1797.06	5	0	1.55819
Tmem30c	11.207	5	0.0474272	1.36547		Hoxa7	355.803	5	0	2.36354		Efnb2	1082.18	5	0	1.22319
Egfl7	1827.81	5	0	0.589282		Lhx2	41.6204	5	7.02976e-08	1.33018		Adgrf5	561.699	5	0	12.2844
Nrtn	2030.6	5	0	1.18059		Ckb	4450.99	5	0	0.761919		Fgf5	451.975	5	0	12.214
Cmtm3	1525.39	5	0	1.99935		Pea15a	8492.97	5	0	2.62337		Aes	1220.63	5	0	1.0993
Lama1	9.84208	5	0.0798356	1.24843		Twist1	3441.1	5	0	1.43468		Fos	120.432	5	0	1.03503
Cd40	383.925	5	0	3.98484		She	2834.84	5	0	4.41971		Nrp2	818.197	5	0	4.64302
Prl3d1	3.36939	5	0.643236	1.89652		N4bp3	5843.13	5	0	3.47402		Cenpf	117.25	5	0	0.278266
Evx1	896.86	5	0	1.90127		Myb	4396.12	5	0	3.65156		H1f0	740.77	5	0	0.464593
1700028P14Rik	1.67936	5	0.89149	1.68955		Carhsp1	11348.2	5	0	1.25913		Itga6	1549.91	5	0	1.06369
Pnpo	4329.37	5	0	0.838788		Rcsd1	3900.54	5	0	2.62441		Cldn6	4156.69	5	0	3.62515
Actb	2205.92	5	0	0.457796		Ctsl	3853.02	5	0	1.13697		Fam212a	3029.93	5	0	4.6119
Nrg1	1067.31	5	0	1.68678		F11r	9843.35	5	0	1.54765		Csrp2	1250.65	5	0	0.611994
Gyg	2343.93	5	0	1.01478		Flrt2	2032.49	5	0	4.27553		Nedd9	371.072	5	0	2.26592
Calca	445.117	5	0	2.8989		Pvrl2	8405.86	5	0	2.26023		Col5a2	689.86	5	0	2.66214
Fam46a	628.934	5	0	1.22926		Mmd	8521.82	5	0	1.39685		Hmmr	759.314	5	0	1.06251
Psmb8	146.029	5	0	2.82265		Apln	2075.45	5	0	4.76955		Sox18	457.783	5	0	9.68188
Pitx2	402.822	5	0	1.44661		Myh9	4260.66	5	0	0.478454		Car2	4040.56	5	0	0.9318
Wnt6	24.4764	5	0.000175807	3.04083		Igfbp2	3668.31	5	0	2.9545		Myl6	2533.59	5	0	0.617896
H2afy2	2762.25	5	0	1.20936		Sipa1	10514.8	5	0	1.45387		Fabp3	621.489	5	0	2.82862
Dppa3	212.635	5	0	4.0848		Flna	7972.6	5	0	1.2079		Purb	1958.23	5	0	0.852422
Gimap1	211.535	5	0	3.37834		Six3	64.342	5	1.53444e-12	1.88915		Erh	735.059	5	0	0.216408
Hspa5	1536.31	5	0	0.333054		Nr2f6	9549.78	5	0	1.97773		Pcdh19	36.7605	5	6.68943e-07	1.46832
Gm36266	1.0493	5	0.958492	0.377354		Hba-a1	190836	5	0	5.431		Vsx1	9.14951	5	0.103247	7.03707
Adgrf5	56.0236	5	8.03604e-11	5.78424		Csf2rb	3714.36	5	0	6.84438		Plec	1294.89	5	0	1.22258
Dok4	747.228	5	0	4.55792		Pkdcc	4539.48	5	0	1.76226		Ly6a	39.9786	5	1.50826e-07	2.14892
Eno1	674.385	5	0	0.360575		Ccnd2	1683.4	5	0	0.655807		Upp1	1282.27	5	0	5.16874
Ltb	59.4709	5	1.56332e-11	1.54887		Mxra7	8761.32	5	0	2.27874		Pmp22	918.578	5	0	7.49309
Plin2	2935.87	5	0	1.02255		Cnrip1	3734.63	5	0	1.52587		Tnni1	258.15	5	0	3.89184
Igf2	1069.48	5	0	3.22102		Klhl4	2741.27	5	0	5.3188		Cdc42ep2	422.65	5	0	3.6166
Ncf2	20.2924	5	0.00110126	1.15893		Tmem255a	1261.28	5	0	5.36101		Foxp1	455.676	5	0	0.805916
Bcat1	3230.21	5	0	1.94205		Cdh2	2982.58	5	0	3.72169		Ptprb	902.948	5	0	6.11587
Gata6	1276.14	5	0	5.48114		Bcl11a	1593.73	5	0	3.32845		mt-Nd5	2069.14	5	0	0.565528
Peg3	2512.51	5	0	1.13372		Olfr655	100.253	5	0	2.76838		Atp13a3	429.594	5	0	0.662746
Osgin1	1.37727	5	0.926784	0.572582		Clu	4399.08	5	0	1.70443		Ptbp3	1814.54	5	0	1.58082
Junb	1342.39	5	0	1.89943		Colec12	4153.11	5	0	3.17335		Jak1	1886.18	5	0	1.03808
Dusp2	1227.52	5	0	3.84399		Myzap	4342.99	5	0	3.24308		Rab27b	79.778	5	8.88178e-16	3.51873
Hoxb4	550.524	5	0	1.74457		Fam171a2	8563.98	5	0	2.78918		Qk	2024.47	5	0	0.797383
H1fx	1354.45	5	0	0.771306		Rsu1	5737.13	5	0	0.754341		Cyba	1854.33	5	0	0.788065
Pyy	23.6007	5	0.000259022	2.32642		Tcf15	1581.67	5	0	2.78927		Pga5	14.6764	5	0.0118385	1.05922
mt-Co2	1377.73	5	0	0.287283		Gp9	3531.1	5	0	8.71422		Csrp1	2133.01	5	0	0.987438
Rpl22l1	516.419	5	0	0.139388		Fbp2	703.628	5	0	1.5288		Nkx6-3	6.57157	5	0.254501	2.60194
Hoxb3	44.9879	5	1.45915e-08	8.9092		Rpl39l	8.61951	5	0.125237	0.766915		Angpt1	12.3264	5	0.0305791	2.11643
Spef1	927.988	5	0	2.54532		Cpa3	79.6775	5	9.99201e-16	18.4574		Msx2	400.545	5	0	165.935
U2af1l4.1	1.28517	5	0.93645	1.44483		Ctla2b	2838.65	5	0	2.29409		Hspa14	774.606	5	0	2.38107
Rasip1	884.66	5	0	1.57867		Lrmp	4426.26	5	0	3.33036		Hspa5	1272.07	5	0	0.667059
Runx1	1671.53	5	0	1.73007		Pkm	27401.1	5	0	0.502996		Tax1bp3	2488.9	5	0	2.02761
Gm28626	7.51177	5	0.185275	3.34424		Celf2	7348.85	5	0	2.45996		Rab12	1629.2	5	0	1.84365
Gpx4	10416.9	5	0	1.51076		Palm	4151	5	0	4.02328		Plet1	540.077	5	0	3.97648
Tmem88	1171.39	5	0	1.924		Rtn4	9930.96	5	0	0.868315		Ybx3	1032.04	5	0	0.304361
Platr10	217.165	5	0	7.35671		Grap	3950.29	5	0	3.13316		Tpm4	3927.06	5	0	1.35647
Ina	1489.24	5	0	2.7039		Foxg1	6.32785	5	0.275612	1.33169		Timp3	1336.8	5	0	1.24076
Dcxr	45.5158	5	1.13953e-08	0.684822		Stmn2	501.834	5	0	2.13778		Degs1	1562.68	5	0	0.600263
Tgfb1	1068.98	5	0	4.89205		Bmp4	1278.81	5	0	0.967067		Krt19	165.322	5	0	1.16379
Txndc12	3872.52	5	0	1.45064		Slc25a5	13209.7	5	0	0.413899		Mt2	1154.02	5	0	3.82755
Cdk1	861.469	5	0	0.492346		Hes1	2196.6	5	0	2.09114		Apln	620.053	5	0	3.83082
Lpar6	1424.5	5	0	1.3443		Slpi	88.0698	5	0	4.73801		Fdx1l	262.205	5	0	4.86142
Gm13629	1.57814	5	0.90388	162.744		Ube2c	725.904	5	0	0.115913		Tgfbr2	973.31	5	0	4.22405
4930550L24Rik	1.39929	5	0.924391	2.49329		Fabp5	15044.4	5	0	0.603798		Fxyd5	946.5	5	0	2.0106
Spin2d	1.30224	5	0.934701	108.104		Srgn	3020.39	5	0	2.47577		Mef2c	656.379	5	0	4.08162
Tspan1	1.20124	5	0.944758	7.73211		Dok4	6041.91	5	0	3.35475		Tek	659.249	5	0	2.43674
Tnfrsf9	0.530946	5	0.990946	12.0324		Nkain4	23.2001	5	0.000309093	2.73811		Lpp	1056.41	5	0	2.5291
Gm42530	1.74595	5	0.883061	585.172		Rhob	3301.46	5	0	1.1977		Anxa1	59.0253	5	1.93227e-11	2.10502
Myo18b	0.671701	5	0.984486	1.32089		Phlda1	5216.62	5	0	1.36393		Cxcl12	840.576	5	0	2.56513
Pou4f2	1.95403	5	0.855468	510.434		Tpm1	5502.79	5	0	0.477951		Cryab	61.3449	5	6.40732e-12	0.971615
Ucp1	2.43518	5	0.786224	2.90074		Runx1	12673.9	5	0	3.80412		Npr3	539.646	5	0	2.74329
Gm12224	0.0181792	5	0.999998	0.273688		Msn	4625.31	5	0	0.580311		Ehd4	2113.71	5	0	1.44144
Arhgef37	3.2977	5	0.654193	2.2148		Chst2	3479.48	5	0	4.13207		Hspg2	1369.21	5	0	1.48897
Gm28196	10.6893	5	0.057901	4.5615		Cebpb	4381.41	5	0	2.61		Prex2	1350.18	5	0	2.57686
F10	788.73	5	0	6.71815		Tmem88	6032.83	5	0	3.42905		Col1a2	150.631	5	0	2.45269
Mgarp	570.458	5	0	0.780642		Spp1	121.803	5	0	2.51573		Klhl4	511.713	5	0	4.90772
Gm15879	3.67196	5	0.597543	0.179993		Fam64a	7048.32	5	0	1.65253		Calm1	2541.42	5	0	0.774336
Pla2g1b	375.063	5	0	5.18552		Mfge8	8970.74	5	0	2.41894		Nedd4	1624.41	5	0	0.464052
Maged1	1493.3	5	0	0.821093		Rspo2	4.8961	5	0.428691	1.63062		Akr1b8	838.991	5	0	1.07607
Spi1	689.086	5	0	1.96318		Fgf8	272.462	5	0	1.72719		Hdlbp	1636.23	5	0	0.844554
1700095J07Rik	1.68321	5	0.891008	4.05993		Gm10116	2853.21	5	0	0.662653		Ppp2cb	1408.6	5	0	1.12398
Serpinb1a	0.328786	5	0.997066	0.701555		Ndn	7262.57	5	0	2.24482		Hoxb2	619.007	5	0	3.94023
Gm609	0.196853	5	0.999147	0.405506		Ptprc	503.358	5	0	9.74973		Twist2	33.9317	5	2.45676e-06	1.45678
1700019B21Rik	3.03326	5	0.694857	1.21077		S100a11	4522.25	5	0	1.32394		Vat1	1795.8	5	0	1.19755
Gfi1b	725.826	5	0	5.76078		Cda	4630.72	5	0	3.07982		Eml4	1417.94	5	0	0.509666
Tctn1	3.18409	5	0.671628	0.353291		Apbb1ip	1672.22	5	0	5.20947		Kctd12b	608.467	5	0	1.38885
H2afx	3080.63	5	0	0.354043		H19	29966	5	0	1.48775		Cd81	1944.92	5	0	0.356627
Cdh5	479.742	5	0	69.3855		Tpm3	11850.6	5	0	0.432206		Dpysl3	1186.5	5	0	2.58025
Tubb3	394.391	5	0	1.24466		Npr3	1628.24	5	0	4.13283		Igfbp2	10364.3	5	0	1.94908
Hapln4	10.3492	5	0.0659235	2.62802		Luzp1	9639.71	5	0	1.85335		Fam129c	11.3709	5	0.0445029	0.987445
Pilra	4.50867	5	0.478724	0.629537		Foxf1	977.333	5	0	2.58622		Wnt6	47.7857	5	3.92827e-09	1.70705
Prdm1	21.5425	5	0.0006395	2.1127		Oit3	1182.27	5	0	3.70891		Fyn	1716.7	5	0	1.06179
Fam101a	33.3271	5	3.24048e-06	1.24932		1700007K13Rik	99.6678	5	0	3.66244		Col13a1	810.402	5	0	6.28084
Tnfrsf23	12.3957	5	0.02975	2.03754		Cst3	8248	5	0	0.376943		Zfp608	1039.06	5	0	1.20692
Marcks	2498.63	5	0	1.20927		Arl6ip1	843.812	5	0	0.427514		Phldb2	1117.67	5	0	2.86606
Ccnb1	408.96	5	0	0.423145		Dusp6	4931.29	5	0	2.76512		Tal1	2984.5	5	0	5.81601
Pitx1	4.38942	5	0.494814	0.906225		Pou2f2	1602.28	5	0	5.8288		App	1689.23	5	0	1.67521
Tal1	536.011	5	0	14.7833		Gm26730	4.34377	5	0.501055	1.04086		Gp9	0.925425	5	0.968354	9.73131
Spin2c	564.585	5	0	1.07238		Cyr61	2194.16	5	0	2.78798		Lima1	1127.9	5	0	1.2255
Gm26710	4.36773	5	0.497773	0.59336		Slc16a3	5535.58	5	0	1.05544		Rasip1	1779.98	5	0	1.53761
Elfn1	9.79867	5	0.0811449	4.63907		Arf4	8781.55	5	0	0.957941		Ldb2	1678.69	5	0	1.73679
L1td1	1471.86	5	0	4.00391		Phlda3	930.434	5	0	1.66973		Junb	1350.84	5	0	1.32792
Foxd3	129.896	5	0	7.68764		Cdc42ep5	6162.33	5	0	1.91651		Srp54b	277.277	5	0	5.66803
Cmtm7	2581.55	5	0	0.938545		Tsc22d1	2700.31	5	0	0.336734		mt-Atp6	1753.25	5	0	0.183815
Dlk1	111.868	5	0	2.48131		Tmem40	1837.56	5	0	4.2078		Bex1	11972.1	5	0	1.37115
Tspan12	2038.01	5	0	1.13255		Ascl1	68.284	5	2.33147e-13	3.62206		Tpt1	1362.36	5	0	0.121395
Evx1os	752.318	5	0	2.23715		Rhox5	408.29	5	0	0.714962		Sgk1	170.126	5	0	0.608378
Rab27b	343.776	5	0	2.9655		Sla	2690.03	5	0	7.48273		Gm14226	86.9329	5	0	15.4476
Pcsk1n	1171.29	5	0	2.02312		Trim71	6896.51	5	0	1.5134		Samd9l	7.93002	5	0.160135	6.64256
Tmem45b	26.2591	5	7.94812e-05	8.93994		Tspan6	6274.53	5	0	1.48136		Mbnl3	749.505	5	0	0.856545
Atf3	302.339	5	0	1.21335		H2afy2	4865.04	5	0	2.49477		Cck	14.7662	5	0.0114097	2.08876
Ackr1	121.835	5	0	4.65537		Spns1	9493.96	5	0	1.02242		Hoxb8	115.268	5	0	15.7885
mt-Nd2	2051.59	5	0	0.453627		Hoxb9	220.719	5	0	1.72339		Adamts1	855.796	5	0	1.90677
Tpst2	2666.11	5	0	0.679677		Ptgs1	4711.61	5	0	2.80832		Slc45a4	245.323	5	0	1.24878
Dppa4	171.783	5	0	2.79434		Hhex	7226.82	5	0	0.901363		Tmsb10	1549.4	5	0	0.31338
Fermt2	2039.58	5	0	1.30994		Ddit4l	89.6868	5	0	1.6955		Rgcc	412.006	5	0	2.45828
Tnni1	444.189	5	0	4.23067		Ppib	4549.32	5	0	0.534566		Rpsa	1000.12	5	0	0.284577
Prss50	1963.19	5	0	1.44106		Hoxc8	36.4112	5	7.85862e-07	0.948915		Slc25a4	4691.06	5	0	1.24888
2010111I01Rik	3008.11	5	0	2.51491		Barx1	5.83836	5	0.322266	0.987176		Ptp4a3	812.772	5	0	0.824473
Vat1	2684.33	5	0	1.02894		Nkx2-3	885.619	5	0	2.86297		Ube2m	950.092	5	0	0.333392
Pdgfa	736.483	5	0	1.29788		Fgd5	2405.15	5	0	3.04263		Crip1	1118.13	5	0	0.853151
Pkib	7.90348	5	0.161636	0.581143		Laptm5	5417.58	5	0	2.1291		Gpat2	38.5855	5	2.87764e-07	1.58609
Arl6ip1	1989.42	5	0	0.264919		Lcp1	4944.56	5	0	1.05884		Top2b	1379.44	5	0	1.39899
Psip1	12237.3	5	0	1.11756		Tnni1	4475.08	5	0	2.65599		Gm10116	3109.56	5	0	2.72329
Slc25a27	49.3171	5	1.91152e-09	1.90946		Lat	3362.5	5	0	2.01246		Rhoc	1420.93	5	0	0.86221
Noto	2.9062	5	0.714444	0.763642		Rras	7674.85	5	0	2.59795		Smc1a	1669.99	5	0	0.798871
Xlr3b	59.5383	5	1.51398e-11	0.451628		Zic1	51.8977	5	5.66192e-10	1.88799		Gpd1	0.0106925	5	0.999999	0.0381457
Sfrp1	696.061	5	0	1.67076		Cdx4	82.4287	5	2.22045e-16	2.67476		Prrc2c	917.022	5	0	0.307702
BC051019	10.7719	5	0.0560944	1.31909		Bambi	5208.16	5	0	1.84121		Noto	5.12282	5	0.401076	16.6404
Ripply2	38.7659	5	2.64689e-07	1.67874		Lmo2	6705.57	5	0	0.432244		Cd38	1024.44	5	0	3.47091
Trim43b	1.21349	5	0.943576	0.741853		Gp6	245.09	5	0	26.659		Gabarap	1913.58	5	0	0.88501
Tagln2	1244.81	5	0	0.400391		Klhl6	3625.43	5	0	2.46777		Gm43409	20.6007	5	0.000963498	0.600307
Gng11	918.893	5	0	2.10325		Mdk	4465.44	5	0	0.986047		Phactr2	883.073	5	0	2.86463
Adm	22.6098	5	0.000400753	3.44724		Rasa3	6475.64	5	0	1.57404		Rpl13a	1021.3	5	0	0.191904
Usp26	11.2505	5	0.0466328	1.72214		Ctss	1.04869	5	0.958544	2.08556		1700011H14Rik	6.04639	5	0.301731	1.44708
Dusp9	1446.89	5	0	1.67782		Itgb3	5272.27	5	0	5.9732		Hoxa9	38.2065	5	3.42952e-07	6.62806
Gm13889	69.7283	5	1.16684e-13	16.256		Ywhaz	6966.06	5	0	0.455141		Lbp	266.789	5	0	1.75889
Myl9	262.368	5	0	0.487966		Lef1	2900.55	5	0	3.9777		Tgfb1	1106.22	5	0	4.42955
Hsp90b1	1396.95	5	0	0.395382		Plp2	6048.08	5	0	2.37164		Ago4	17.8982	5	0.00307678	3.37632
Rpl35	248.824	5	0	0.151913		Nr2f1	513.152	5	0	1.91935		Rras	1548.91	5	0	1.30303
Ago4	6.09849	5	0.296753	8.0516		Rap2a	5853.52	5	0	1.44595		Cyr61	886.057	5	0	1.01201
Casq1	101.901	5	0	2.21319		Cd47	6616.63	5	0	0.620705		Epas1	774.988	5	0	5.19095
Sox7	649.351	5	0	7.09765		Laptm4b	6961.7	5	0	2.14919		Fli1	559.226	5	0	4.57791
Tnni3	368.433	5	0	2.80694		Cox4i2	1772	5	0	2.14791		Dll3	460.174	5	0	3.81296
Zar1	204.593	5	0	2.60476		Ldb2	2800.6	5	0	4.05556		Tshz2	565.828	5	0	2.47288
Pcbp4	4560.51	5	0	0.761976		Lxn	8253.17	5	0	1.46216		Foxc2	278.909	5	0	17.6239
Lsr	4291.74	5	0	0.914765		Was	10321.5	5	0	2.84659		Fam83a	8.7966	5	0.117457	1.62169
Olig1	226.265	5	0	6.24224		Pax3	55.3519	5	1.10488e-10	0.58292		Lhx5	3.02216	5	0.696569	6.06511
Tspan32	NA	NA	NA	94.3497		Sema6d	2293.58	5	0	5.27814		Rbms1	2264.88	5	0	4.03328
mt-Nd4	895.004	5	0	0.27912		Pou3f2	15.9308	5	0.00704432	1.22403		Nutf2	3008.37	5	0	2.90007
Serpina9	1.65742	5	0.89422	1.80955		Bex4	5455.33	5	0	1.11391		Gata1	138.678	5	0	1.77829
Pim1	633.63	5	0	1.69762		Zfp608	3790.6	5	0	2.06059		Pdlim5	1367.23	5	0	1.96771
Smc4	1474.86	5	0	1.04886		Ctnnbip1	6658.41	5	0	1.7624		Mtpn	1375.72	5	0	0.66523
Rhox9	8.38763	5	0.136127	1.40095		Txndc12	8837.34	5	0	1.69091		Bmp4	518.376	5	0	2.35527
Rgs5	450.389	5	0	5.71825		Mmrn2	3579.3	5	0	4.25597		Igf2r	826.05	5	0	2.03256
Ubc	919.552	5	0	0.633999		Arpc2	7975.48	5	0	0.246447		Tpm1	681.555	5	0	0.722563
2810417H13Rik	7066.27	5	0	0.679675		Prkcq	3484.47	5	0	3.81661		Nts	200.92	5	0	8.90304
Wnt3	722.918	5	0	5.67297		Wnt6	21.9678	5	0.000531021	0.675967		Tspan18	1177.48	5	0	1.91818
Bex4	1388.08	5	0	0.748118		Txnip	6165.01	5	0	1.12893		Ackr1	252.612	5	0	2.73666
Grap	573.722	5	0	14.7813		Myl4	438.251	5	0	1.88338		Hmga2	1441	5	0	1.88019
Prdx3	5745.84	5	0	0.803577		Soat1	7057.88	5	0	2.02653		Fermt2	2184.48	5	0	1.55233
Tfpi	562.509	5	0	1.81966		Ldha	33503.5	5	0	0.482204		Dusp2	1134.92	5	0	3.07748
Epha1	1127.32	5	0	2.62033		Krt18	201.482	5	0	0.443485		Reep5	1843.7	5	0	1.61317
Prc1	600.688	5	0	1.10821		Prrx1	150.406	5	0	1.47595		Hist2h2ac	374.732	5	0	0.623757
Apom	481.867	5	0	0.790986		2700094K13Rik	4682.06	5	0	0.695689		Smoc2	7.86342	5	0.163925	0.75651
Lyl1	728.033	5	0	3.91044		Rbpms2	6011.04	5	0	1.45679		Prkar2b	1036.57	5	0	1.12992
Wnt2	668.879	5	0	4.98781		Nav1	4055.47	5	0	2.89644		Smagp	1064.62	5	0	1.82566
Arpc1b	1240.99	5	0	0.909109		Sost	383.628	5	0	3.82918		Sparcl1	212.22	5	0	4.73492
Mapk3	3194.92	5	0	1.37838		Tmem2	4998.16	5	0	2.24513		Incenp	554.908	5	0	0.659516
Olfr279	1.52346e-05	5	1	0.00181924		Gipc1	9347.68	5	0	0.578226		Alpk2	18.0494	5	0.00288512	1.29157
Klf5	769.017	5	0	1.34457		Tbx5	28.0406	5	3.57403e-05	0.760614		Eea1	893.378	5	0	3.68425
Comt	205.92	5	0	0.162943		Mfng	2337.09	5	0	2.55186		Rprm	107.581	5	0	3.12912
Mid1ip1	1438.62	5	0	1.93139		Phkg1	89.6739	5	0	1.56475		Pdia5	1940.68	5	0	1.54046
Id4	308.937	5	0	1.25608		Gm26737	146.35	5	0	0.363627		Wnt2	348.844	5	0	16.7655
Nrip3	910.583	5	0	6.23407		Mirt1	0.358066	5	0.996406	0.177447		Ctla2b	220.188	5	0	3.05982
Plac8	1060.33	5	0	0.804264		Ehd2	4554.11	5	0	4.05803		Fgf15	232.088	5	0	4.8311
Serpine2	1869.94	5	0	1.10153		Dab2	1923.26	5	0	1.64497		Srgap1	876.178	5	0	2.94026
Mal	3.20424	5	0.668531	1.78161		Phox2b	0.000814139	5	1	0.0236832		Pth1r	72.6193	5	2.91989e-14	1.19542
Mageb4	3.19393	5	0.670116	4.18226		Fam43a	3508.66	5	0	3.39342		Adm	32.8246	5	4.07765e-06	0.588306
Gm26597	1.14549	5	0.949999	1.12101		Acta2	82.1813	5	3.33067e-16	0.510091		Lifr	1156.33	5	0	1.87753
Slc16a5	0.057144	5	0.999959	0.271393		Ywhaq	4528.84	5	0	0.784715		Mgat4b	1237.77	5	0	1.78799
Angpt1	0.018729	5	0.999997	0.226034		P4hb	6699.56	5	0	0.798823		Mkrn1	9821.29	5	0	2.96007
Cdh2	1007.4	5	0	2.24945		Capn2	6757.19	5	0	1.63768		Prss23	128.329	5	0	1.14468
Rhoc	2462.42	5	0	1.69312		Pdlim7	6731.72	5	0	0.972685		Vstm2b	617.915	5	0	2.98857
Emilin1	367.614	5	0	0.76982		Cyfip1	7659.19	5	0	1.31316		Lxn	1333.95	5	0	2.76437
Mc1r	9.09751	5	0.105237	4.14218		Rab13	8483.5	5	0	1.7711		Creg1	1490.22	5	0	1.03227
Rps12	2072.01	5	0	0.184138		Gucy1b3	2233.14	5	0	5.91234		Ctsh	426.988	5	0	2.14901
Plac1	565.327	5	0	7.17419		Tie1	3967.78	5	0	2.42384		Sptan1	973.677	5	0	0.910783
Vrtn	2082.88	5	0	1.88735		Adgrl2	5238.01	5	0	2.13409		Zfp503	534.991	5	0	2.78945
Cdx1	91.6992	5	0	4.50829		Nnat	2240.84	5	0	1.98148		Dcaf12l1	95.3417	5	0	0.8216
Tbx6	149.606	5	0	5.29776		Mpl	2305.86	5	0	7.31772		Mcl1	1334.44	5	0	0.693386
Smtnl2	2278.57	5	0	1.10951		S100a6	3326.22	5	0	2.51308		Wnt4	44.8318	5	1.56969e-08	1.59279
Sh3bgrl3	4409.85	5	0	0.490068		Bst2	5548.45	5	0	0.670641		Mal	44.9664	5	1.47389e-08	2.31802
F11r	1967.62	5	0	1.44494		8430408G22Rik	478.902	5	0	2.61017		She	625.662	5	0	5.59485
Uqcrb	101.234	5	0	0.123247		Pdia3	4985.45	5	0	0.472401		Kpna2	938.209	5	0	0.647566
Gm12280	3.10063	5	0.684474	2.17916		Gas1	270.345	5	0	0.889839		Zeb1	371.958	5	0	3.37914
Fech	3680.29	5	0	1.15946		Eno1	18947.4	5	0	0.54189		Clu	658.903	5	0	1.4663
Hormad1	21.4094	5	0.000677748	1.85896		Smim14	1081.23	5	0	0.762212		Fgd5	960.621	5	0	1.71662
Eva1b	1066.36	5	0	1.20185		Mal	368.959	5	0	4.57356		Sh3glb1	2726.54	5	0	1.20161
Tctex1d1	87.3221	5	0	3.98642		Pdia4	7897.72	5	0	1.08783		Sgol2a	465.029	5	0	0.439839
Thsd1	49.9507	5	1.41839e-09	3.21531		Slc35d3	2574.19	5	0	4.7387		Epb41l2	1048.71	5	0	1.75543
Pcp4	346.877	5	0	2.47248		Myl12a	2103.94	5	0	0.542408		Hnrnpd	766.173	5	0	0.221316
Rnase4	259.765	5	0	5.57176		Orai1	9213.88	5	0	1.28827		Iqgap1	1202.53	5	0	0.606489
Nrp2	798.731	5	0	3.41175		Krt8	106.274	5	0	0.265436		Peak1	1105.91	5	0	1.22209
Lhfp	1383.02	5	0	1.61071		Cfl1	5730.05	5	0	0.327836		Man2a1	1309.85	5	0	1.14545
Nkx6-3	6.8103	5	0.235135	1.64354		Gpx3	1983.75	5	0	1.04975		Rabgap1l	17.9165	5	0.00305291	0.401913
Tbx3	628.211	5	0	3.78073		App	5011.75	5	0	3.39385		Map1b	322.97	5	0	0.600368
Nanog	659.284	5	0	3.27833		Acvrl1	2796.38	5	0	4.5084		Ascl2	68.9748	5	1.67422e-13	2.58946
Tnnt2	55.1583	5	1.21104e-10	3.1952		2009-09-01	8723.62	5	0	1.15114		Clta	879.015	5	0	0.249843
Cd63	1696.79	5	0	0.600728		Hoxa9	438.653	5	0	2.47726		Tnnt2	124.5	5	0	3.47774
Pdia6	5534.33	5	0	0.438752		Cd52	730.462	5	0	8.47504		Smtnl2	941.656	5	0	1.86678
Abi3	679.345	5	0	2.39149		Rsad2	473.982	5	0	3.59286		Prl3b1	17.6529	5	0.00341446	14.4497
C730034F03Rik	3.28714	5	0.655812	0.217659		Tuba1b	7185.03	5	0	0.462465		Arhgap31	621.426	5	0	2.52196
Icam4	1734.59	5	0	2.80389		Kctd12b	1528.69	5	0	5.32453		Arhgap18	368.598	5	0	2.48181
Phf6	1461.84	5	0	0.688343		Sla2	5845.97	5	0	3.28757		Arl6ip1	143.073	5	0	0.324052
Slc39a8	2934.31	5	0	2.86504		Cela1	3093.87	5	0	2.29323		Hacd4	401.299	5	0	2.29816
Tcea3	1051.56	5	0	2.18851		Cyyr1	1460.33	5	0	5.96396		Hoxb1	114.503	5	0	4.45544
Ptp4a3	1375.43	5	0	1.02857		Gpm6b	1621.08	5	0	1.71722		Mbd2	1170.08	5	0	1.60038
Barhl2	45.3313	5	1.2424e-08	16.9053		Anxa6	7961.7	5	0	2.26655		C5ar1	70.7594	5	7.11653e-14	16.6815
Erdr1	358.482	5	0	0.298963		Ptpre	9328.55	5	0	1.46542		Wfdc2	4167.36	5	0	3.13829
Mcam	27.6631	5	4.23552e-05	1.61984		Cd109	1692.08	5	0	4.98456		Ostf1	1935.29	5	0	1.10543
Clic6	1127.28	5	0	1.54536		2011-09-01	4325.31	5	0	0.800137		Mall	412.554	5	0	11.1136
Tmem54	1185.73	5	0	3.86178		Abi3	1578.46	5	0	3.76274		Palld	1107.54	5	0	0.931213
1700013H16Rik	537.324	5	0	4.15102		Hoxb5os	141.798	5	0	1.78225		Cyfip1	1399.41	5	0	0.915489
Hmga1	808.564	5	0	0.390893		Lama4	2010.16	5	0	4.64029		Cpd	1103.79	5	0	1.84608
Rpl39l	266.67	5	0	2.75421		Cited2	35204.4	5	0	3.73121		Rasgef1a	180.841	5	0	8.96269
Fam210b	2951.53	5	0	1.26672		Nfib	1880.33	5	0	4.90775		Myl9	36.3427	5	8.11093e-07	0.875664
Myc	591.124	5	0	0.893693		Klf6	4465.12	5	0	0.996054		Hoxb9	28.6627	5	2.70017e-05	4.10897
Bhlhe22	45.3658	5	1.22251e-08	6.12906		Ms4a6c	1.03285	5	0.959873	0.519137		Emb	11146	5	0	0.923347
Fabp3	190.879	5	0	0.748978		Rab12	6628.8	5	0	1.51849		Adgrg6	301.873	5	0	12.5443
Jund	1383.73	5	0	1.19357		Tm4sf1	604.756	5	0	4.42129		Dhx9	838.614	5	0	0.371974
Nutf2	1081.47	5	0	1.40928		Slco3a1	1642.91	5	0	2.9939		Gm43998	79.918	5	8.88178e-16	37.3117
Skap1	1158.65	5	0	3.35588		Dpysl2	5401.26	5	0	2.20162		Gmfg	1453.07	5	0	0.564061
Shisa2	404.655	5	0	1.55754		Fam181b	876.627	5	0	1.53384		Tspan8	472.267	5	0	1.29503
Kcnn4	1162.79	5	0	3.39446		Aard	3529.6	5	0	2.97712		Bmp2	1084.92	5	0	3.99579
Nrgn	258.994	5	0	1.05301		Olfr889	256.731	5	0	1.39648		Fosb	112.512	5	0	1.29229
Epor	2396.24	5	0	1.608		Sostdc1	1.73701	5	0.884204	0.610796		Cdv3	416.923	5	0	0.199583
Tfpi2	74.0369	5	1.4766e-14	35.4561		Rell1	5279.38	5	0	2.87907		Kif11	389.477	5	0	0.421346
Cpne7	1563.65	5	0	1.80988		Atf3	3889.75	5	0	3.50591		Ptrf	511.278	5	0	3.20716
Fmr1nb	172.475	5	0	1.13877		Vcl	5143.43	5	0	0.784931		Tpx2	325.43	5	0	0.382204
Nmrk1	137.982	5	0	0.804577		Rab11a	5114.44	5	0	0.278244		Ywhaz	766.974	5	0	0.210673
Lef1	1474.56	5	0	1.72771		Trh	35.0951	5	1.44032e-06	1.07636		Pdia3	1302.73	5	0	0.602639
Fxyd6	1914.04	5	0	2.00436		Hoxb8	1635.55	5	0	3.09282		Rasgrp3	658.347	5	0	5.2806
Nlrp6	3.34254	5	0.647336	0.603903		Car8	2600.61	5	0	2.99319		Gnb2	1456.68	5	0	0.597642
9130230L23Rik	2.54649	5	0.769477	0.788676		Cd151	8255.04	5	0	1.78669		Gm28196	12.4535	5	0.0290749	7.73049
Hoxb8	69.4846	5	1.31228e-13	4.2268		F2r	5490.81	5	0	1.27368		Gm26730	4.07208	5	0.539086	2.91095
Cul9	17.4832	5	0.00366903	1.0088		Myl2	29.016	5	2.30203e-05	2.09967		Skap1	476.988	5	0	2.43534
Sox18	89.7244	5	0	15.2789		Gjc1	3790.44	5	0	3.76266		Add1	1401.36	5	0	1.21456
Grin1	2.96868	5	0.704815	0.84519		Stmn1	5969.25	5	0	0.410218		Npm3	17530.4	5	0	1.18018
Plbd1	86.925	5	0	0.950767		Sat1	2050.82	5	0	1.04213		Tmem255a	40.2011	5	1.36024e-07	27.8405
Ddt	4284.55	5	0	1.00199		Hdac7	3367.84	5	0	2.65258		Gipc1	1627.74	5	0	0.812484
Anxa5	1264.23	5	0	2.00812		Dok2	3150.69	5	0	3.73308		Hoxc4	11.8281	5	0.0372212	4.97514
Tceal8	4640	5	0	0.408098		Hip1	3993.31	5	0	2.93468		Gucy1a3	26.235	5	8.03417e-05	1.37388
Lgr6	0.0183681	5	0.999998	0.362877		Nkx6-3	1.03925	5	0.959338	0.523652		Slit2	389.252	5	0	2.78086
Tex13	0.220156	5	0.998881	1.45203		Bex1	1532.58	5	0	0.242245		Cnrip1	1190.56	5	0	0.783482
Clca3a2	0.220542	5	0.998877	1.12764		Abhd17a	4610.75	5	0	1.1581		D330045A20Rik	0.569977	5	0.989337	0.61503
Slc26a5	1.4764	5	0.915777	2.50717		Ptpn7	5034.99	5	0	3.07256		Nol4	2.49735	5	0.776894	0.879499
RP23-172P1.4	0.948006	5	0.966649	90.9483		Csnk1e	7573.51	5	0	0.672869		Hoxa7	38.2001	5	3.43961e-07	2.56569
Slc6a2	0.883137	5	0.97143	145.62		Fam111a	6708.33	5	0	1.00511		Slc43a3	1224.31	5	0	1.53022
Fa2h	NA	NA	NA	1.26467		Sim1	16.4713	5	0.00561968	1.78191		Emp3	409.292	5	0	1.28105
Tecta	1.49	5	0.914221	7.01792		Fos	956.462	5	0	1.86176		Pcp4	297.548	5	0	5.62719
Gm16049	0.460575	5	0.993496	1.55718		Meis1	7664.99	5	0	2.14522		Phlda3	280.483	5	0	0.568474
Rgcc	144.996	5	0	3.78402		Tmem204	1574.28	5	0	5.28466		Gpc3	2731.95	5	0	1.41469
Josd2	3494.35	5	0	0.919513		Ppp1r18	5920.9	5	0	1.57289		Twist1	431.971	5	0	3.29361
Agtrap	1821.65	5	0	0.81627		BC028528	4287.18	5	0	3.29868		Jun	631.696	5	0	1.04413
Fam43a	488.912	5	0	1.78454		Egr1	1109.54	5	0	2.04046		Tbxa2r	761.15	5	0	1.0302
Ctsl	1452.66	5	0	0.384257		Rgs5	115.304	5	0	0.95697		Cmtm8	1048.52	5	0	0.889133
Fscn1	4264.8	5	0	0.539066		Cfl2	6905.83	5	0	1.46968		Tie1	362.866	5	0	20.6848
Bcl11b	421.251	5	0	2.36335		Gm13075	322.155	5	0	0.764676		Mtss1	1204.02	5	0	0.84272
Ly6e	2800.82	5	0	1.74053		Hist1h1e	3742.17	5	0	0.698321		Picalm	1285.47	5	0	0.845789
Pdlim4	929.727	5	0	1.11562		Cd38	4239.71	5	0	2.55893		Slc16a3	6846.6	5	0	1.17495
Nefm	608.104	5	0	2.00549		Fam107b	5875.67	5	0	1.90514		Gng12	1305.68	5	0	1.33591
Uchl1	1619.79	5	0	3.64529		H3f3b	14395.6	5	0	0.372877		Slc25a5	14280.8	5	0	0.846009
Ptpn7	403.221	5	0	3.51849		Aldh1a2	82.3359	5	2.22045e-16	1.06867		Gypa	14.4265	5	0.0131156	5.65101
Actn1	2378.77	5	0	1.43586		Slc39a10	5338.17	5	0	0.941601		Tppp3	3.73699	5	0.587869	0.2206
Gata4	1056.34	5	0	6.09652		C1qa	38.446	5	3.06958e-07	3.54488		Filip1l	441.573	5	0	3.03471
Socs1	385.983	5	0	1.61281		Nrros	5026.16	5	0	1.66679		Hist1h1a	148.291	5	0	0.539071
Mfge8	980.193	5	0	1.02379		Erg	1723.07	5	0	3.47649		Cd109	555.624	5	0	2.93195
Ell2	2613.58	5	0	1.40299		Slain2	7600.65	5	0	1.90071		Ets2	1178.18	5	0	1.12569
Gstm5	1428.83	5	0	0.493078		Ptcra	16.5223	5	0.00550071	0.50165		Pkdcc	471.425	5	0	3.15844
Gpx3	530.399	5	0	0.582216		Adgrl4	1506.1	5	0	3.56013		Ddah2	1697.57	5	0	0.762803
Cxcr3	9.49981	5	0.0907139	8.59293		Mast4	5627.85	5	0	1.68579		Mast4	787.772	5	0	2.20377
Aurka	458.485	5	0	0.51156		Col23a1	3324.7	5	0	3.69999		Bin1	1033.36	5	0	0.886443
Dlx5	32.9725	5	3.81113e-06	1.68368		Arap3	2917.35	5	0	2.87508		Hsd11b2	331.321	5	0	0.807498
Cnrip1	516.488	5	0	0.966216		Tnfaip2	4366.78	5	0	2.90166		Nrk	340.554	5	0	2.33699
H2afy	2436.87	5	0	1.98731		Enpp2	727.892	5	0	4.84889		Hes1	1385.52	5	0	0.898869
Nkx2-5	153.698	5	0	3.64349		Abracl	6018.37	5	0	0.485382		Chst2	689.966	5	0	3.6096
Hspa8	1641.55	5	0	0.321183		Pitpnm2os2	3.62333	5	0.604814	0.635591		3632451O06Rik	753.741	5	0	1.79461
Dbx2	135.689	5	0	1.11468		Ets2	6914.72	5	0	1.69838		Nnat	602.842	5	0	0.76409
Cdk2ap1	1584.77	5	0	0.637539		Efnb2	2497.08	5	0	3.98718		Gm26710	2.64272	5	0.754865	0.577784
Arhgdib	513.628	5	0	3.25233		Hsd3b6	2484.32	5	0	12.2187		Ndnf	22.333	5	0.000452524	5.14898
Dll4	17.8005	5	0.00320707	14.1634		Arhgef15	2197.88	5	0	4.00205		Lgmn	541.141	5	0	0.68419
Ddit4	266.022	5	0	1.48253		Eid1	1696.77	5	0	0.405259		Rhoa	1843.84	5	0	0.537193
Zbp1	2.99567	5	0.700653	15.5105		Dynll1	2692.6	5	0	0.380178		Lepr	31.1296	5	8.83138e-06	0.624833
Hpcal4	0.355494	5	0.996467	0.585545		Tmem158	5599.95	5	0	1.07704		Dnmt1	684.131	5	0	0.451181
Capn3	2.80275	5	0.730364	5.80168		Emb	1696.39	5	0	0.523292		Myo18a	865.668	5	0	1.16469
Ripply1	5.37877	5	0.371422	2.85974		Anxa8	87.9897	5	0	7.34817		Ctdspl	844.983	5	0	1.22353
Nppa	3.88908	5	0.565494	4.61218		Gna11	6506.69	5	0	1.64928		Fev	446.245	5	0	6.40438
Muc3a	1.62204	5	0.898572	1.27051		Afap1l1	8122.21	5	0	1.57751		Rap2a	708.085	5	0	1.15335
Fxyd3	0.599377	5	0.988032	0.870005		Pde5a	3156.73	5	0	2.1937		Pmaip1	1263.09	5	0	4.44891
Sv2b	2.04933	5	0.842278	1.38157		Nid2	3996.76	5	0	2.81942		Kdelr3	430.729	5	0	3.74896
Usp17lc	3.41772	5	0.635872	13.7954		Lhx9	0.515273	5	0.991553	0.299919		Asap1	1306.17	5	0	0.942204
Gm8237	4.56934	5	0.470659	2.49325		Unc119	12765.6	5	0	3.11006		Hmgcs1	413.742	5	0	0.573299
Gm11534	0.226809	5	0.998798	0.440544		Mdfi	3288.52	5	0	3.23351		Aplnr	821.266	5	0	6.8974
Gm11770	1.76502	5	0.880609	3.73838		Hnrnpa0	2148.96	5	0	0.24922		Aspm	322.637	5	0	0.503366
Gm807	1.57824	5	0.903868	13.5856		Vav3	6052.68	5	0	0.987437		Bmpr2	989.695	5	0	1.91726
Unc5cl	3.09829	5	0.684836	182.457		Ccdc85b	7162.32	5	0	1.81323		H2afy	1884.66	5	0	2.7439
Mapre2	2245.94	5	0	0.878465		Fam89a	2180.02	5	0	4.38884		Foxf1	684.943	5	0	5.45937
Cd9	356.992	5	0	0.211911		S100a3	4.41384	5	0.491493	0.909029		Fxyd6	909.165	5	0	0.734667
Col13a1	407.914	5	0	7.11601		Rgl1	4099.21	5	0	3.52274		Kank3	1140.16	5	0	1.60867
Rbm38	3675.17	5	0	0.5606		Mecom	1243.98	5	0	3.67694		mt-Nd1	388.652	5	0	0.617712
Pcgf5	1534.83	5	0	0.977012		Gm43998	646.342	5	0	5.3226		Mfsd2b	4.73368	5	0.449239	1.23549
Bex2	2779.08	5	0	0.5069		Mmrn1	1686.66	5	0	2.44018		Glyat	1.32881	5	0.93194	0.40443
Exoc3l4	308.35	5	0	1.42858		Csn3	381.453	5	0	5.33365		Ly6h	291.757	5	0	1.18546
Foxq1	80.5553	5	6.66134e-16	1.76962		Txndc5	7173.99	5	0	1.29884		Gm15915	0.231663	5	0.998735	0.458866
Anxa2	792.734	5	0	1.40119		Rpl23a	10652.6	5	0	0.491663		Ptpn18	1076.33	5	0	1.84147
Ppox	2312.83	5	0	1.00871		Hoxa5	588.567	5	0	2.85156		Zeb2	857.145	5	0	3.09581
Klf9	2002.35	5	0	1.75226		Cxcl3	20.0735	5	0.00121066	8.88205		Zfp36l1	681.728	5	0	1.14381
Fermt3	1057.38	5	0	2.81325		Angpt1	2248.93	5	0	3.38909		Npr1	1084.88	5	0	1.96796
Hdgf	7127.96	5	0	0.430937		Wbp5	1583.11	5	0	0.773761		Klf6	455.271	5	0	1.06761
Prtg	1792.63	5	0	1.24055		Selm	5625.45	5	0	1.49967		Ralgapa2	612.54	5	0	0.811283
Gas1	669.202	5	0	1.18229		Otx2	100.902	5	0	1.65295		Cdc42bpb	978.194	5	0	1.3326
Hmgb3	3292.13	5	0	1.08359		Zfp503	2384.04	5	0	3.02907		Plin2	1322.25	5	0	0.998256
Ccdc64b	85.0496	5	1.11022e-16	5.54152		Cd302	3406.48	5	0	2.77502		Nod2	6.89383	5	0.228657	2.20631
Tex12	31.7028	5	6.80297e-06	1.68414		Adm	652.324	5	0	4.93567		Plekho1	1239.38	5	0	1.70429
Pea15a	1809.29	5	0	1.77211		Ly6k	77.3498	5	2.9976e-15	7.04377		Mmd	1039.63	5	0	2.17608
Six2	275.741	5	0	7.28554		Myo18a	5328.62	5	0	1.41604		Tubb4b	190.073	5	0	0.148893
Pid1	848.472	5	0	2.31929		Nedd4	1695.05	5	0	0.166641		Ece1	796.393	5	0	2.03381
Luzp1	2312.66	5	0	0.922718		Kank3	6453.18	5	0	2.1061		Cfc1	518.265	5	0	3.19242
Dkk4	21.1973	5	0.000743395	3.84287		Nefh	20.2898	5	0.00110251	0.780832		Rgl1	1009.89	5	0	2.6912
Qrfpr	4.08162	5	0.537726	0.925447		Hbegf	2196.92	5	0	3.01623		Magt1	1369.39	5	0	0.985627
Ucn	4.8814	5	0.430525	10.5307		Lhx1	9.54515	5	0.0891982	0.697683		Notch1	918.321	5	0	1.84069
Muc3	1.66526	5	0.893247	1.0584		Dlx6	4.24359	5	0.514904	1.22751		Erg	168.511	5	0	23.1186
Gm26730	4.88417	5	0.430179	1.11783		H2afx	1219.64	5	0	0.421505		Ppic	3481.78	5	0	2.19497
Tdh	1182.01	5	0	2.20444		St8sia4	836.017	5	0	3.1577		Myzap	341.651	5	0	6.66467
Stard8	721.742	5	0	6.65908		Coro2a	614.904	5	0	5.21027		Peg10	563.004	5	0	2.84285
Gfod2	248.164	5	0	0.472577		Igf2bp2	7254.42	5	0	1.30123		Ccnd1	772.017	5	0	0.543144
Cdc42ep5	1221.72	5	0	1.00519		Kctd12	2943.04	5	0	2.05195		Id3	810.222	5	0	0.290895
Tmem121	1344.59	5	0	2.94763		Zeb1	4697.73	5	0	1.91977		Dpysl2	775.321	5	0	1.64469
Tspan33	2454.06	5	0	1.27009		Ubb	2194.33	5	0	0.141344		Hoxb5	125.545	5	0	22.11
Creb3l2	146.88	5	0	4.74964		Meox2	17.0426	5	0.00441964	1.47355		Flrt3	918.649	5	0	2.83251
Ceacam10	131.998	5	0	5.9023		Zfp711	4258.37	5	0	1.52769		Nkx2-5	199.732	5	0	2.24959
Dab2	83.6003	5	1.11022e-16	0.491258		Nos3	2792	5	0	4.21222		Cd59a	618.355	5	0	4.26992
Slc2a3	1157.09	5	0	0.556337		Myct1	1663.1	5	0	3.09818		Foxb1	23.2861	5	0.000297599	2.74812
Alox5ap	183.966	5	0	2.31495		AY036118	1331.44	5	0	0.317725		Lyl1	584.174	5	0	3.45188
2009-09-01	2379.3	5	0	1.13143		Ebf1	1824.79	5	0	3.50275		Hbb-bt	21.3365	5	0.000699636	4.03657
Myl12b	5191.72	5	0	1.169		Tek	5870.29	5	0	1.84801		Cdk1	615.492	5	0	0.373344
Psrc1	792.986	5	0	0.797955		Jup	4725.67	5	0	1.36138		Nrip3	194.705	5	0	2.27113
Grb7	1376.35	5	0	3.47093		Raph1	4827.09	5	0	1.6438		Elfn1	8.09952	5	0.150836	1.97779
Smagp	1239.11	5	0	4.32648		Asap2	4617.15	5	0	1.91705		Tbx1	28.6875	5	2.67012e-05	2.76894
Cyba	1245.31	5	0	0.60604		Gpx8	2628.14	5	0	2.47436		Gfra3	44.3748	5	1.94392e-08	3.77009
Fbn2	811.76	5	0	1.53527		Pdgfa	1284.35	5	0	2.4278		Capn2	1364.7	5	0	2.62606
Chrd	89.648	5	0	5.32933		Pcdh19	150.114	5	0	2.28396		Pcdh7	401.112	5	0	8.90767
Ptgis	1286.42	5	0	1.52759		Bcl2	3352.25	5	0	3.63238		Ldha	26824.4	5	0	0.970304
Lhx1os	647.134	5	0	5.29663		Qk	2351.03	5	0	0.724034		Nfib	950.131	5	0	1.33687
Cnih2	1667.22	5	0	2.88459		Stfa1	28.3801	5	3.06712e-05	1.98958		Cxcl10	8.82072	5	0.116432	1.77923
Rbp1	1435.53	5	0	0.814086		Map7d1	7823.64	5	0	1.67285		Hist1h4d	335.74	5	0	0.721822
Car8	437.455	5	0	2.6434		Fyb	4518.07	5	0	3.66559		Ppib	990.164	5	0	0.61926
Gmpr	1379.22	5	0	2.76753		Armcx2	5690.05	5	0	2.00184		Snrk	1041.66	5	0	1.34906
Lgr5	355.662	5	0	1.44535		Tubb2b	2597.72	5	0	1.66088		Myl3	4.28294	5	0.509439	0.818566
Asns	2434.35	5	0	1.36651		Mmp2	3596.55	5	0	3.10126		Rgs7bp	512.23	5	0	3.28919
Rfesd	2248.8	5	0	0.979701		Hbb-y	256003	5	0	5.52461		Ltc4s	225.198	5	0	1.57271
Mgat4a	14.3406	5	0.0135846	0.748497		Grasp	4091.74	5	0	3.04245		Elk3	667.719	5	0	2.47324
Urod	3763.86	5	0	0.75139		Hormad1	81.2616	5	4.44089e-16	2.55869		Fam107b	1158.08	5	0	2.35087
Atpif1	7799.37	5	0	0.390105		Aqp8	6417.04	5	0	5.00461		Svil	770.834	5	0	1.58634
Bok	1542.03	5	0	3.05557		Gas6	2837.77	5	0	2.41354		Cmtm3	1294.51	5	0	2.59582
Ndufa4l2	1053.82	5	0	1.43849		Gzma	1.41208	5	0.922987	8.19205		B2m	652.476	5	0	0.626565
Kif5b	1618.17	5	0	0.363173		Nkx2-9	3.42252	5	0.635142	0.652683		Pdlim3	259.64	5	0	2.084
Eng	526.173	5	0	3.37752		Mfap2	2649.04	5	0	2.28706		Rbp1	1193.97	5	0	1.01186
Cxx1b	1428.04	5	0	0.776492		Ccdc88a	3662.51	5	0	1.114		Vwf	76.069	5	5.55112e-15	4.37
Cyct	334.011	5	0	3.39954		Tnnt2	431.644	5	0	1.65009		Tnfaip2	168.284	5	0	2.61568
Prkar2b	2654.31	5	0	1.76681		Kpna2	2747.26	5	0	0.352514		Fam124a	215.829	5	0	2.30858
Cd34	211.53	5	0	2.05873		Cdk1	1021.41	5	0	0.386116		Lipa	1013.68	5	0	1.38401
Fam64a	818.862	5	0	0.503142		Car2	90082.7	5	0	2.6268		Ranbp2	622.066	5	0	0.6174
Enpp2	267.025	5	0	4.98967		Nrep	2917.05	5	0	3.33839		Fam171a2	1057.21	5	0	1.95945
Kcne3	650.485	5	0	11.4771		Gfi1	98.9119	5	0	1.5446		Gpx4	2270.48	5	0	1.19258
BC028528	67.1902	5	3.93463e-13	0.945196		Tbx1	1059.67	5	0	4.2924		Myo1c	640.792	5	0	0.988276
Ezr	1803.25	5	0	1.1734		Uncx	1.82507	5	0.872781	0.593859		Cldn7	3076.23	5	0	3.40101
Creg1	2399.43	5	0	1.6698		Mgat4b	5450.36	5	0	1.14039		Dlc1	607.628	5	0	5.70545
Dbn1	1029.92	5	0	1.17913		Rbms1	5066.29	5	0	0.829424		Slc25a27	40.893	5	9.86144e-08	2.10858
Fgf17	507.106	5	0	1.94493		Prdx4	3511.3	5	0	0.800747		Apom	119.78	5	0	0.837592
Cdc42ep3	1388.1	5	0	1.67238		Wfdc2	1087.25	5	0	1.90689		Fam46a	215.071	5	0	0.836592
Rcn2	2999.77	5	0	0.80448		En1	17.8838	5	0.00309556	1.46007		Sfrp1	415.593	5	0	2.02099
Dnmt3l	115.995	5	0	1.91863		Ccnjl	3720.73	5	0	3.1652		Runx1	234.119	5	0	1.40827
Elovl7	96.536	5	0	1.05534		Sh3bgrl	6330.26	5	0	0.70072		Nrip1	833.287	5	0	2.54939
Mmp14	900.418	5	0	2.3821		Hoxb5	1027.34	5	0	2.90638		Smc4	971.905	5	0	0.793195
Tubb4b	3502.04	5	0	0.346246		BC035044	611.59	5	0	10.2784		Gng3	2175.49	5	0	3.97602
Crabp2	659.283	5	0	2.71305		Lima1	4442.79	5	0	2.57736		Pdia6	1621.17	5	0	0.700236
Ncf4	956.336	5	0	5.10977		Rgs3	3109.75	5	0	3.28171		Fam43a	755.822	5	0	1.73676
Tmem56	707.943	5	0	11.6718		Cenpf	1115.2	5	0	0.142909		Ttc28	553.005	5	0	3.35854
Klhdc1	10.3008	5	0.0671479	0.856625		Pdgfb	1509.58	5	0	3.15158		Aqp1	241.78	5	0	6.50225
Vgll3	12.3781	5	0.0299581	1.057		Dkk1	28.934	5	2.38894e-05	0.957245		St3gal5	1041.22	5	0	1.51464
Hoxb1	65.5771	5	8.50653e-13	2.69737		Phldb2	3425.14	5	0	3.42803		Grap	353.966	5	0	12.2131
Gmcl1	32.6598	5	4.39642e-06	0.16061		Btk	4354.19	5	0	6.33115		Man1a	505.67	5	0	3.30537
Cd59a	518.811	5	0	4.15262		Col14a1	340.591	5	0	2.97491		Sipa1	1076.01	5	0	1.19385
Add2	954.112	5	0	2.4118		Pyhin1	0.0618362	5	0.999951	0.33594		Acvrl1	430.508	5	0	3.30139
Top2a	426.201	5	0	0.597862		Pcdh7	2223.34	5	0	2.22782		Strn3	971.628	5	0	0.850394
Amot	960.058	5	0	2.96726		Plac8	1689.89	5	0	2.46964		Hoxa11	13.8322	5	0.0167109	2.56255
Nrarp	633.567	5	0	2.16904		Hdgfrp3	2149.86	5	0	3.01462		Slc32a1	24.2097	5	0.000197868	5.48616
Ppp1r14b	1084.47	5	0	0.2283		Ramp3	688.657	5	0	5.53556		Rab21	968.364	5	0	1.26094
Gm37305	7.51329	5	0.185178	0.424353		Gpr171	177.296	5	0	6.92461		Hapln4	3.03115	5	0.695182	4.01179
Ebf3	13.3514	5	0.0202995	4.49168		Mif	29072.4	5	0	0.350711		Pax9	4.80857	5	0.439687	4.95858
Tmbim6	4627.14	5	0	0.514038		Sparcl1	1291.62	5	0	4.1827		Car14	2788.59	5	0	3.46732
Phldb2	519.47	5	0	1.65422		Thsd1	1695.77	5	0	3.74418		Anln	600.062	5	0	0.748738
Gapdh	1804.07	5	0	0.22159		Arl4c	3074.01	5	0	2.86017		Nr2f1	26.3726	5	7.55494e-05	1.82852
Ccl20	36.0666	5	9.21101e-07	3.1099		Rilpl1	4601.23	5	0	3.74652		Ktn1	995.175	5	0	0.869705
Foxc1	39.493	5	1.88952e-07	4.80879		Peg10	4139.93	5	0	1.77568		Cd2ap	1061	5	0	0.422757
Uros	2444.66	5	0	1.16653		Cdk6	3005.26	5	0	1.81846		Six3	20.0363	5	0.00123027	1.682
Matn4	34.2208	5	2.1517e-06	4.4962		Fbln1	4615.4	5	0	2.07701		Vwa1	26.897	5	5.9739e-05	1.78651
Sall4	3127.08	5	0	1.35288		Tpm2	3453.49	5	0	1.16186		Lpar6	999.584	5	0	1.69996
Tac1	41.4963	5	7.44772e-08	2.74835		Ppp1r14b	863.363	5	0	0.299004		U2af1l4.1	2.37116	5	0.795761	1.81724
Ptprcap	91.8486	5	0	2.88428		Litaf	6683.02	5	0	1.50003		Fbn2	605.213	5	0	2.91199
Ass1	111.851	5	0	0.326681		Hoxb4	1736.15	5	0	2.19925		Sla2	408.025	5	0	1.30756
Polg	1648.86	5	0	1.90759		Wtip	4026.35	5	0	1.54751		Acbd3	1040.74	5	0	1.64124
Dll1	129.388	5	0	4.69521		Ece1	5771.15	5	0	2.45342		Actr2	1169.6	5	0	0.799741
Cenpf	407.848	5	0	0.200188		Mef2a	2807.69	5	0	0.857007		Nkx2-9	5.28193	5	0.382451	9.884
Ovgp1	8.16246	5	0.147506	0.585612		Unc5b	1485.64	5	0	3.71471		Dpp4	466.705	5	0	2.09884
Bmp5	76.5043	5	4.55191e-15	7.69531		Actrt3	3.85628	5	0.570289	8.08102		mt-Nd6	481.556	5	0	1.06978
Slc29a1	2099.22	5	0	0.675141		Il11ra1	7653.83	5	0	0.877562		Ablim1	874.943	5	0	1.88483
Nup62cl	499.266	5	0	1.00759		Itga2b	7489.59	5	0	2.2924		Klf7	835.883	5	0	0.778157
Pxdc1	55.7093	5	9.32759e-11	0.753539		Dysf	2081.27	5	0	4.04603		Ltb	71.2749	5	5.56222e-14	1.82625
Hipk2	1561.34	5	0	1.22571		Cxcl13	0.510353	5	0.991739	0.626457		Clec9a	8.68017	5	0.122521	7.14362
Smad1	1429.65	5	0	1.38512		Lrp11	3427.9	5	0	3.27955		Gata5	38.0672	5	3.6577e-07	5.45956
Ly6k	24.9088	5	0.000145101	1.40068		P2rx1	5251.28	5	0	3.12558		Camk2d	877.35	5	0	1.82008
Ptms	2682.24	5	0	1.71343		Phox2a	10.3209	5	0.0666369	48.5581		Fcho2	849.355	5	0	1.22986
Penk	154.386	5	0	1.84709		Pde2a	1437.84	5	0	4.54639		Nos3	415.721	5	0	2.05138
Slc10a5	0.373557	5	0.996027	0.557492		H2afv	1315.74	5	0	0.513018		Ckb	1646.24	5	0	0.80737
Pp2d1	3.54124	5	0.617157	1.51915		Sfrp1	268.434	5	0	1.53204		Gmpr	910.934	5	0	2.17791
AW112010	10.6706	5	0.0583165	91.4151		Mall	406.902	5	0	6.15301		Abracl	409.405	5	0	0.452292
AU022751	2.36776	5	0.796265	144.559		Gm1673	4617.94	5	0	2.2534		Rab11a	1801.77	5	0	0.59148
Loxl4	4.60909	5	0.465422	2.1635		Sox7	1742.59	5	0	5.5912		Amotl1	858.44	5	0	1.184
Tmem108	257.876	5	0	1.58512		Tmem176b	2270.1	5	0	1.50579		Fam111a	880.399	5	0	0.562923
Hist1h1b	127.178	5	0	0.222642		Ptprcap	1996.72	5	0	3.81638		Kdelr2	1634.46	5	0	1.06041
Lax1	104.133	5	0	16.9705		Prrx2	760.438	5	0	1.99837		Eno1	9076.27	5	0	0.756185
Irgm1	13.3835	5	0.0200384	0.763143		Twf2	8761.42	5	0	0.867879		Hoxc9	31.0071	5	9.33725e-06	1.93968
Tmod1	1301.66	5	0	2.84778		Tshz2	1917.53	5	0	3.09077		Chchd10	4882.23	5	0	3.26411
Cald1	1339.56	5	0	0.626938		Ptrf	4357.54	5	0	2.34414		Gnb4	791.446	5	0	3.27144
Gm4779	6.70293	5	0.243688	0.825147		S100g	5774.5	5	0	2.55352		Armcx3	1123.26	5	0	0.800885
Gdf3	231.895	5	0	4.58326		Adam15	4060.44	5	0	2.5104		Defb42	21.326	5	0.000702845	1.54122
Vgll4	986.516	5	0	1.71294		Cd226	418.55	5	0	22.3284		Pltp	201.372	5	0	1.09069
Cebpb	749.52	5	0	1.72301		Dnajc3	4785.82	5	0	0.662743		Hormad1	17.7708	5	0.00324774	3.13868
Eif2s3y	24.703	5	0.000158985	0.199205		Il1rl1	132.225	5	0	4.25049		Mogat2	2714.06	5	0	1.59051
Ltb4r1	12.588	5	0.0275608	8.91088		Grem1	2.25798	5	0.812418	0.620869		Ddr2	2.06603	5	0.839935	2.90231
Nnat	997.388	5	0	1.22437		Ehd4	4581.75	5	0	0.938503		Gm13629	1.48525	5	0.914765	59.9094
Col25a1	12.6544	5	0.0268415	1.87172		Samsn1	2290.73	5	0	2.08719		Tubb1	1.58381	5	0.903201	430.909
Hoxc8	8.80069	5	0.117283	3.81865		Hist1h2ap	3829.43	5	0	0.590289		Spin2d	1.10092	5	0.954022	27.8104
Pax2	2.7507	5	0.738354	0.761756		Fosb	1534.26	5	0	1.98587		Slc10a5	1.19493	5	0.945363	1.47742
Srm	5320.22	5	0	0.322393		Sulf2	3148.8	5	0	2.79534		Hpcal4	2.24417	5	0.814431	5.26568
Nodal	124.698	5	0	4.2223		Parva	4648.43	5	0	3.07254		Tnfrsf9	1.50859	5	0.912076	1.61501
Rap1b	1918.99	5	0	0.323898		Malat1	9657.8	5	0	0.958177		Gm42530	1.84138	5	0.870629	256.991
Rpia	2023.35	5	0	1.33788		Ikzf2	4513.55	5	0	3.08055		Gm15133	0.670411	5	0.984553	1.37562
Gimap4	50.1919	5	1.26595e-09	4.03642		Foxc2	1302.9	5	0	3.64283		Lrrc75b	1.73611	5	0.884319	16.2546
Arl4d	318.123	5	0	2.99326		Wwtr1	4475.83	5	0	2.08258		Pou4f2	1.93397	5	0.858204	201.236
Clu	152.654	5	0	1.61785		Cttnbp2nl	3722.78	5	0	3.71028		Fezf2	1.7182	5	0.886598	1.27008
Msmo1	230.605	5	0	1.00652		Fnbp1l	4775.62	5	0	1.54881		BC018473	1.18065	5	0.94672	26.0228
Mdfi	1583.5	5	0	2.35262		Pde4b	1178.8	5	0	3.13373		Gm26704	4.88209	5	0.430439	4.96919
Frmd6	579.46	5	0	1.13042		Erv3	2.1055	5	0.834364	53.8919		Gm16049	0.298578	5	0.99767	0.691823
Ovol2	370.204	5	0	4.00487		Cdc42ep1	3308.87	5	0	2.67077		Foxd4	2.86689	5	0.720499	17.0506
Crabp1	328.295	5	0	0.666639		Ripk3	5337.01	5	0	1.1433		Rock1	931.28	5	0	0.707484
Hsd11b2	421.427	5	0	0.868283		Krtcap2	3791.05	5	0	0.528227		Hmgcr	546.029	5	0	0.495982
Laptm5	299.346	5	0	1.80569		Fcgr3	2123.97	5	0	2.01925		Bgn	212.161	5	0	7.11566
Fabp5	410.66	5	0	0.324295		Fmo1	1780.06	5	0	1.58733		Rpl22l1	147.624	5	0	0.133369
Hspa12b	65.3991	5	9.26148e-13	4.31399		Mapk3	6423.93	5	0	1.18103		Gnaq	894.324	5	0	1.19172
Mpp3	82.6988	5	2.22045e-16	2.03116		Adam19	3001.81	5	0	3.85009		Timm8a1	8292.12	5	0	2.41644
Olfr285	1.30503	5	0.934413	2134.58		Pald1	3097.39	5	0	3.73197		Slc39a8	622.969	5	0	2.28291
Zbtb8a	758.371	5	0	4.82329		Rpl13-ps3	1476.85	5	0	0.326387		Wasf2	1006.84	5	0	0.469429
1700019D03Rik	954.757	5	0	4.20002		Ttc28	3524.18	5	0	2.83115		Sri	1399.06	5	0	1.0695
Them5	184.136	5	0	6.49525		Gnb2	4324.46	5	0	0.340316		Capns1	1720.32	5	0	0.993452
Emx2	348.974	5	0	8.61421		Ppp1r14a	2500.87	5	0	1.17185		Rpl39	84.3481	5	1.11022e-16	0.117499
Nkx1-2	20.9286	5	0.000835616	0.545912		Bvht	1555.81	5	0	4.59166		Calca	204.372	5	0	3.7566
Parm1	451.086	5	0	2.90688		Ncf2	2222.1	5	0	2.3676		Rab13	1187.64	5	0	0.703319
Csrp2	1173.79	5	0	0.70537		Bik	2141.46	5	0	2.9513		Emilin1	986.825	5	0	1.22971
Nop58	543.956	5	0	0.19062		Hmgn3	3252.29	5	0	2.3125		Spi1	176.777	5	0	2.02399
Pbk	1476.62	5	0	0.481833		Fzd10	1007.02	5	0	3.90228		Ptgs1	164.714	5	0	9.69221
Adrb3	44.1928	5	2.11662e-08	2.2374		Tbxa2r	1028.5	5	0	2.75307		Gpx2	29.0026	5	2.31606e-05	3.8518
Tap1	10.9302	5	0.0527808	1.68937		Eml4	4477.28	5	0	0.493028		Flna	798.366	5	0	1.08751
Pm20d1	5.94953	5	0.311161	1.15471		Lsm7	5007.04	5	0	0.518395		Rsu1	1251.92	5	0	1.01122
Gm26772	2.71477	5	0.743858	1.1052		Ly6g6c	314.122	5	0	6.37658		Dnajc3	977.027	5	0	1.05246
Itm2c	2362.52	5	0	1.22806		Lhx5	10.7109	5	0.0574222	1.04887		Nr2f2	186.867	5	0	4.41915
Efna4	999.605	5	0	1.75714		Myo10	3915.61	5	0	1.34353		Msmo1	302.24	5	0	0.746966
Gngt2	800.732	5	0	1.21599		Sh3glb1	3448.61	5	0	0.58624		Tgfb1i1	399.54	5	0	6.38387
Tor3a	1002.24	5	0	3.22396		Rdx	1468.29	5	0	0.601787		Snx2	790.468	5	0	0.498259
H2-T23	33.3003	5	3.28043e-06	0.4634		Rcn3	3759.73	5	0	1.20817		Tuba1a	1247.81	5	0	0.312579
Kdelr3	265.031	5	0	6.51936		Cxcl2	2.82343	5	0.727185	2.01576		Slc2a1	1452.85	5	0	1.00215
Cfl2	2344	5	0	0.739927		Myl3	53.1188	5	3.17958e-10	1.26033		Rai14	804.842	5	0	2.68504
Gja1	1878.38	5	0	1.31535		Osr1	14.4344	5	0.0130731	0.931749		Mif	40242.7	5	0	1.45113
Rpgrip1	17.985	5	0.00296531	0.600534		Olig2	6.56135	5	0.25536	1.02515		Akt1	987.358	5	0	1.41905
Gm42418	316.067	5	0	0.178155		Lcp2	2037.81	5	0	2.71721		Snx9	885.684	5	0	1.64473
Tspan18	735.037	5	0	1.49046		Mycn	3757.8	5	0	1.08407		Platr5	211.932	5	0	1.0397
Ninj2	227.286	5	0	1.6611		Rps6ka1	5647.19	5	0	1.83633		Uaca	610.541	5	0	2.00188
Gas6	794.802	5	0	2.41455		Cpne9	21.2943	5	0.000712622	1.41439		Pbrm1	626.187	5	0	0.490005
Tmem59l	956.508	5	0	2.99231		Epha5	46.5081	5	7.15661e-09	1.95957		Rnase1	25.4418	5	0.000114463	2.50159
Haus8	224.655	5	0	0.3402		Rcbtb2	6798.83	5	0	0.856077		Dll4	203.553	5	0	26.6312
RP23-4H17.3	25.9642	5	9.0673e-05	0.3595		Piezo2	849.397	5	0	5.64377		Birc6	984.344	5	0	0.624584
Zfpm1	684.852	5	0	4.76508		Hist1h2ae	4127.86	5	0	0.62883		Ubash3b	392.489	5	0	1.17898
Elavl3	628.12	5	0	4.72982		Pycard	5137.33	5	0	1.82357		Rhoj	406.949	5	0	9.74985
Gata5	18.8446	5	0.00205449	4.691		Fkbp10	4113.5	5	0	2.29277		Bin2	49.845	5	1.4908e-09	1.0646
Dnmt3a	2292.89	5	0	2.42818		Msx3	17.9737	5	0.00297959	1.18367		Gm266	514.963	5	0	1.49793
Cadm1	2529.43	5	0	1.532		Snx6	3565.38	5	0	0.666626		Tsc22d1	482.799	5	0	0.864143
Nfe2	586.918	5	0	6.10788		Ahnak	4376.94	5	0	0.874275		Spint2	3573.02	5	0	3.10297
Usp19	44.0938	5	2.21685e-08	0.329381		Plpp1	3282.49	5	0	3.57731		Parva	816.3	5	0	1.58899
Pdzd4	947.272	5	0	4.24024		Gml	182.61	5	0	32.8583		Pak2	1260.84	5	0	0.748038
Krt7	312.506	5	0	2.30248		Dll4	1449.4	5	0	3.82355		Ripk3	763.861	5	0	3.02193
Cox17	4564.17	5	0	0.461407		Gja5	111.936	5	0	2.06554		Atrx	524.231	5	0	0.220633
Gfra3	40.2319	5	1.34091e-07	10.5072		Palld	2074.15	5	0	2.16641		Amph	34.9097	5	1.56839e-06	2.38506
Nrp1	388.517	5	0	6.7033		Fgf4	1.99654	5	0.849623	1.2575		Cst3	1065.74	5	0	1.14939
Wls	1040.65	5	0	2.26573		Cd69	17.3664	5	0.00385481	93.5527		Socs2	4398.88	5	0	1.92143
Gm11627	793.932	5	0	3.9441		Lin28a	3864.44	5	0	1.62072		Nrd1	811.92	5	0	1.00574
Fkbp1a	7463.59	5	0	0.412352		Tceal8	1794.95	5	0	0.277326		4932438A13Rik	687.92	5	0	1.17156
Fam89a	421.721	5	0	2.44065		Sh2d3c	1884.15	5	0	3.80914		Plpp1	493.033	5	0	0.715412
Redrum	822.59	5	0	4.97551		Gml2	341.247	5	0	27.2014		Thbd	213.948	5	0	4.74438
Dact1	321.102	5	0	1.54851		Lix1	294.481	5	0	1.81464		Ccdc80	604.984	5	0	2.26928
Soat1	1404.56	5	0	1.11458		Ptprb	1459.3	5	0	4.24423		Fstl1	1342.59	5	0	1.10124
Gypc	1296.42	5	0	3.99238		Fgf17	36.5801	5	7.26972e-07	1.89293		Rcn3	848.333	5	0	0.440567
Gm16222	2.15556	5	0.827228	0.480269		Cldn11	17.508	5	0.00363058	1.40297		Ccdc85b	907.744	5	0	1.04956
Sla	5.88754	5	0.317316	6.36859		Pnp	3854.02	5	0	0.482972		Basp1	26.6366	5	6.71302e-05	0.0768983
Cdx4	33.064	5	3.65487e-06	1.68633		Cd63	3313.42	5	0	0.39949		Stard4	1084.02	5	0	0.617726
Sypl	1506.08	5	0	0.556855		Gm14226	101.189	5	0	2.15041		Ubc	971.83	5	0	0.770023
Fam57b	930.5	5	0	3.23879		Pde8a	1119.94	5	0	4.73853		Evx1	441.943	5	0	3.77698
Vax1	139.229	5	0	9.33166		Prc1	483.469	5	0	0.24812		Spin2c	505.938	5	0	1.1041
Ppfibp2	295.188	5	0	1.13413		Gm29480	1.29546	5	0.935398	0.574159		Hist1h1d	251.793	5	0	1.11966
Tspan8	127.964	5	0	0.668964		Plcg2	4546.48	5	0	2.5451		Csgalnact1	320.815	5	0	4.05374
Spink1	271.925	5	0	0.638975		Smtn	4550.22	5	0	2.27849		Anxa6	1001.02	5	0	1.42885
Emilin2	599.353	5	0	1.84776		Rab2a	4655.9	5	0	0.585687		Cbx3	578.651	5	0	0.266682
Usp51	846.143	5	0	3.14978		Fblim1	1641.95	5	0	3.74298		Ccne1	7444.45	5	0	2.33327
Gnai2	2232.43	5	0	0.62123		Foxp1	2881.99	5	0	0.549763		Arl4d	370.339	5	0	2.97485
Dppa2	120.876	5	0	3.93944		Ptpn6	8075.37	5	0	1.90365		Hlx	135.628	5	0	4.77049
Pdlim3	140.699	5	0	4.92898		Armcx4	3473.34	5	0	2.97036		Fgf17	367.124	5	0	3.88194
Rgs17	367.507	5	0	2.16342		Tspan4	6931.2	5	0	0.930136		Mmp14	1266.55	5	0	1.97792
Samsn1	317.793	5	0	18.9383		Foxc1	1799.1	5	0	4.22206		Acap2	876.685	5	0	1.4165
Galnt12	508.291	5	0	1.96178		Timp1	1925.91	5	0	4.33696		Chst15	636.333	5	0	1.54459
Gml2	39.9486	5	1.52945e-07	10.044		Mtap	6055.66	5	0	0.907893		Rnd2	667.707	5	0	0.964733
2900011O08Rik	454.805	5	0	5.09341		Homer3	6215	5	0	0.809894		Bnip3	2697.36	5	0	2.38895
Cmas	2593.42	5	0	0.433581		Slc2a1	9980.58	5	0	1.19829		Hp1bp3	910.437	5	0	0.856433
Agpat2	692.46	5	0	0.700228		Ripply3	1812.59	5	0	4.0532		Pcgf5	1283.61	5	0	0.719627
Wnt5b	492.068	5	0	1.34239		Jak1	4426	5	0	0.441496		Smtn	595.224	5	0	1.57026
Spp1	226.828	5	0	7.64271		Fermt1	0.102581	5	0.999827	0.0920361		Lamp2	1104.27	5	0	1.37121
Lrrc4c	1.86473	5	0.867528	4.58773		Rbfox2	5633.58	5	0	1.93047		Cav1	145.59	5	0	3.64096
Xlr5c	10.6618	5	0.0585126	3.28318		Camk2d	3889.07	5	0	2.04801		Flt4	213.721	5	0	2.35467
Gm16552	1.34641	5	0.930085	1.62084		Aldoa	13530.2	5	0	0.183104		Cda	443.241	5	0	1.80096
Olfr633	2.38355	5	0.793921	3.62242		Pxdn	4304.28	5	0	2.79833		Nufip2	727.634	5	0	0.605118
Mlkl	7.32772	5	0.197386	3.74898		Gp1ba	1116.02	5	0	8.03897		Adgre5	446.719	5	0	4.25331
Tbx18	6.09016	5	0.297545	3.51266		Sp5	79.5477	5	9.99201e-16	2.50709		Gata2	1667.68	5	0	5.29883
Krt14	108.017	5	0	11.8273		Napsa	0.91251	5	0.969309	1.31205		Gas1	788.217	5	0	1.46341
Atp2b1	1276.79	5	0	0.653676		Il7r	3.46676	5	0.628423	344.822		Prrx2	453.052	5	0	1.52568
Begain	4.32289	5	0.503924	0.759315		Phactr2	3956.24	5	0	1.55319		Dync1h1	656.737	5	0	0.463029
Ccdc163	13.8437	5	0.0166335	0.469173		Pitx1	31.7243	5	6.73679e-06	0.924521		Mfge8	801.985	5	0	2.06329
Tmem158	793.245	5	0	0.612928		Fut8	5555.25	5	0	1.46973		Myo1b	871.019	5	0	1.26987
Cmtm8	1499.93	5	0	2.73282		Tiam1	3678.66	5	0	1.71111		Ssh2	598.918	5	0	2.26369
Matn1	194.652	5	0	2.16558		Itga9	2572.29	5	0	3.12627		Akap13	615.505	5	0	1.37751
Ptprb	76.6034	5	4.32987e-15	4.4731		Ngfrap1	2535.28	5	0	0.221839		Tspan2	799.206	5	0	2.54559
Hn1	1573	5	0	0.192172		Tcaf1	3752.84	5	0	2.86985		Myo7a	577.582	5	0	1.81237
Gm29107	25.1171	5	0.000132265	0.606594		Mcam	2458.28	5	0	4.39375		Kif4	614.807	5	0	1.18712
Samd3	137.722	5	0	2.97288		Dstn	5756.67	5	0	0.279922		Rhob	449.725	5	0	1.28178
mt-Co1	951.399	5	0	0.188846		Slc6a6	3280.24	5	0	1.11806		Nin	616.016	5	0	2.58015
Hmox1	343.458	5	0	0.604797		Add3	3699.09	5	0	0.926338		Myct1	158.534	5	0	20.2825
Zic5	1307.46	5	0	2.62212		Hmcn1	1782.78	5	0	4.50655		Tfec	352.273	5	0	2.73275
Hist1h4i	330.752	5	0	0.230275		Vwf	886.039	5	0	1.12093		Hgsnat	434.139	5	0	0.935599
Vcan	656.011	5	0	1.50011		D730045A05Rik	2.9964	5	0.700541	1.97199		Aars	528.11	5	0	0.331674
Fxyd5	78.6482	5	1.55431e-15	1.72816		Lhfp	3006.77	5	0	2.63661		Col15a1	54.7158	5	1.49344e-10	11.4625
Sfn	894.327	5	0	2.57034		Rpl27	10062.9	5	0	0.45299		Hmgb3	1235.68	5	0	1.14689
Hbegf	502.851	5	0	1.89957		Cdx2	33.0125	5	3.74198e-06	0.628664		Pon2	998.923	5	0	1.99708
Pim3	674.426	5	0	0.454852		Irx3	1516.18	5	0	3.06511		Evx1os	419.787	5	0	4.27472
Xlr3a	26.2674	5	7.91864e-05	0.555458		Flnb	4445.72	5	0	2.23271		4931406P16Rik	1153.36	5	0	0.72897
Zc2hc1c	14.0913	5	0.0150396	2.41911		Nfkbia	2338.59	5	0	1.48919		Mycn	4040.84	5	0	2.98076
Slc22a3	4.80167	5	0.440561	0.99658		Ncf1	688.071	5	0	4.65723		Mfap2	672.616	5	0	0.716044
Hsp90ab1	222.101	5	0	0.159095		Cmah	1458.33	5	0	4.4006		Agfg1	985.281	5	0	0.528534
Fcgr3	30.0205	5	1.46123e-05	2.38413		Gem	657.752	5	0	2.10238		Dusp9	2135.74	5	0	1.29397
Lat	412.532	5	0	1.52178		Tec	1822.77	5	0	7.63603		Cul3	919.733	5	0	0.527286
Tcf15	444.995	5	0	2.07558		Hist1h1a	4064.21	5	0	1.07551		Cbfa2t3	300.182	5	0	1.94371
Ubash3b	739.759	5	0	2.06025		Frmd4b	3578.15	5	0	1.83782		Nusap1	50.2065	5	1.25727e-09	0.137527
Ubb	8322.91	5	0	0.325105		Lyn	7522.21	5	0	0.882775		Abhd17a	580.963	5	0	0.438418
Zfp202	26.8784	5	6.02374e-05	1.17021		Hmox1	4282.81	5	0	1.97727		Otx2	485.102	5	0	16.327
Snhg12	166.484	5	0	0.190243		Zeb2	4430.38	5	0	1.52959		Lgals2	82.8715	5	2.22045e-16	1.75582
Lpar4	1352.95	5	0	2.19424		Fyn	4683.97	5	0	0.538006		Asb4	366.435	5	0	3.38093
D630023F18Rik	34.6072	5	1.80216e-06	2.28584		Prcp	3731.4	5	0	0.642462		Nktr	513.883	5	0	0.828807
Rasl11a	1416.91	5	0	1.90034		Gal	3.68196	5	0.596051	0.861341		Slfn9	287.701	5	0	0.998329
Mllt4	1153.51	5	0	1.22861		Cytip	233.969	5	0	8.28617		Pitx2	286.783	5	0	1.87209
Dhrs13os	0.560682	5	0.989733	0.227755		Lbp	1144.35	5	0	3.93118		Pdzd2	210.08	5	0	2.91031
Stk10	7.70044	5	0.173536	0.513703		Sec61b	944.18	5	0	0.175142		Utrn	746.284	5	0	1.58508
Oaf	349.671	5	0	1.57578		Prkch	1922.77	5	0	3.48203		Actn4	741.568	5	0	0.299422
Ucp2	1232.25	5	0	0.783257		Prr5l	2507.13	5	0	3.00431		Atp2b1	1073.26	5	0	1.05378
Abcb10	1971.21	5	0	3.06377		Gm16755	25.5633	5	0.000108431	1.88247		Egln1	751.489	5	0	0.839141
Ablim1	940.727	5	0	1.26626		Adamts5	250.661	5	0	3.23677		Lyn	470.062	5	0	4.36437
Elk3	449.075	5	0	2.27727		Wnt8b	3.62981	5	0.603843	0.706444		Wfikkn1	8.41376	5	0.134859	1.32688
Gad2	121.209	5	0	2.14111		Ndufa4l2	958.01	5	0	2.81178		Klhl5	748.051	5	0	1.84809
Plk1	223.937	5	0	0.478685		Xbp1	3980.11	5	0	0.966697		Bex4	13116.6	5	0	1.25785
Amica1	82.955	5	2.22045e-16	1.87773		Scarf1	2023.59	5	0	3.02075		Nkx1-2	35.008	5	1.49915e-06	2.55458
Gjc1	842.592	5	0	1.909		Cnbp	11632.2	5	0	0.379826		Pilra	22.6399	5	0.000395479	1.89675
Irx1	57.9639	5	3.19986e-11	0.969994		Pstpip1	770.489	5	0	6.15721		Dusp1	90.2799	5	0	0.241036
Hspd1	1665	5	0	0.306356		Cd74	21.3552	5	0.000693961	3.04939		Cap1	1142.03	5	0	0.910723
Ckap4	1578.97	5	0	1.0445		Reg1	0.862831	5	0.972854	6.32454		F10	74.4163	5	1.23235e-14	4.10356
Mal2	70.0014	5	1.02363e-13	5.32697		Irf8	370.199	5	0	2.6488		Hivep3	303.999	5	0	4.70002
Sgk3	700.966	5	0	1.15806		Atp2b1	2455.95	5	0	0.802724		Aplp2	1051.36	5	0	0.308129
Fsd1	1225.89	5	0	3.31061		Vax2	6.85709	5	0.231488	1.78613		Ptp4a2	575.379	5	0	0.261458
Nt5dc3	19.8202	5	0.00135062	1.1029		Tmem114	5.48518	5	0.359573	1.69554		Crb3	1480.08	5	0	4.74453
Fam195a	2737.65	5	0	0.543343		Pilra	197.556	5	0	20.611		Ddit4l	130.946	5	0	1.04771
Crmp1	1187.68	5	0	2.59857		Lifr	3443.82	5	0	2.95414		Mafb	161.338	5	0	1.49208
Rhd	1193.23	5	0	1.34604		Lims1	5026.93	5	0	1.39369		Psors1c2	420.941	5	0	3.588
Lonrf3	51.7915	5	5.95285e-10	3.372		S100a9	2.74244	5	0.73962	3.61534		Aoc1	3.36757	5	0.643514	1.69674
Cdc42ep1	721.514	5	0	1.86252		Retn	50.0164	5	1.37516e-09	0.937056		Pde2a	74.2867	5	1.31006e-14	17.0652
Map3k2	3.3178	5	0.651117	0.276046		Fam167b	440.738	5	0	6.2117		Shisa2	284.575	5	0	2.29661
Amph	12.1406	5	0.032911	0.931448		Oaz2	3674.61	5	0	1.15469		Arid5b	390.752	5	0	1.13177
Smtnl1	333.266	5	0	1.46036		Arhgap30	1290.15	5	0	5.08927		Rgs5	436.913	5	0	3.44547
Pkdcc	532.78	5	0	1.51982		Ddah1	15602.3	5	0	0.591443		Mmrn2	299.518	5	0	5.97155
Gm26870	4.61761	5	0.464303	0.762075		Ppp1r17	0.00742056	5	1	0.0613832		Canx	792.271	5	0	0.343977
2004-09-01	384.42	5	0	1.36095		Psca	3.13634	5	0.678975	4.22732		Casp8	698.904	5	0	1.03019
Egr1	222.125	5	0	0.873332		Bpgm	37650.4	5	0	1.73219		Tbx6	79.7873	5	8.88178e-16	11.5495
Asb17	471.277	5	0	2.21287		T	263.442	5	0	2.06346		S1pr1	307.55	5	0	7.83395
Homer2	809.483	5	0	0.649732		Arpc3	5831.15	5	0	0.394191		Ppfibp1	958.92	5	0	1.47007
Sod2	4104.46	5	0	0.558873		2010-09-01	2734.91	5	0	3.75996		Hnrnpul2	746.936	5	0	0.771045
Adgrg1	715.425	5	0	1.78916		Ankrd1	173.878	5	0	2.19446		Ap2a2	986.543	5	0	0.421467
Pwwp2b	778.875	5	0	2.47833		Egln1	2234.69	5	0	1.55888		Saa1	47.0874	5	5.45318e-09	7.02582
Rragd	1733.35	5	0	1.18926		Tpst2	7574.71	5	0	0.772829		Slc40a1	436.174	5	0	0.951972
Rimbp2	26.325	5	7.71738e-05	1.46131		Elmo1	2744.35	5	0	2.00366		2002-03-01	1367.31	5	0	0.980492
Tox	7.15775	5	0.20917	8.36724		Akt1	4912.3	5	0	0.569253		Ckap5	350.818	5	0	0.359685
Cdh20	24.414	5	0.000180736	3.97154		Scg3	7.72862	5	0.17184	1.14603		Cd200r1	74.9345	5	9.54792e-15	15.3916
Pirt	141.289	5	0	2.72163		Rcn2	4546.03	5	0	1.15644		Lhx1os	386.243	5	0	9.93345
Dlc1	548.047	5	0	2.23842		Ppfibp1	4389.37	5	0	1.69714		Hmga1-rs1	1820.12	5	0	2.90558
Chst7	445.142	5	0	2.95308		Ccng1	1592.15	5	0	1.3868		Bambi	1089.08	5	0	0.9761
Cdh1	1312.22	5	0	3.22337		Vcan	267.018	5	0	0.741306		Sncg	96.9398	5	0	3.61753
Ajuba	1301.81	5	0	2.04188		Exoc3l	2016.03	5	0	2.95596		Plaur	160.375	5	0	2.04107
Stk11ip	0.00612176	5	1	0.00943789		Cdc42bpb	4515.23	5	0	1.21863		Platr10	133.542	5	0	8.76502
Cox6b2	276.471	5	0	0.513595		Hoxd9	207.769	5	0	1.94148		Egr1	32.3395	5	5.08874e-06	0.256688
Tmem176b	403.94	5	0	1.10965		Serpinb1a	697.619	5	0	3.039		Fermt3	367.136	5	0	1.49776
Gm16701.1	2.00596	5	0.848319	0.949037		D630023F18Rik	436.354	5	0	3.69296		Gnas	763.673	5	0	0.474367
Gm38287	0.726718	5	0.98147	0.591383		Arhgap6	5868.73	5	0	1.91042		Sct	74.2653	5	1.32117e-14	1.49451
Asz1	3.67739	5	0.596732	1.34448		Lpar4	2114.78	5	0	2.49776		Mospd2	742.803	5	0	1.10849
9530053A07Rik	1.55064	5	0.907153	0.473677		F5	1344.46	5	0	3.04076		Lrrc32	217.99	5	0	6.04544
Gm10687	3.28309	5	0.656432	3.1929		Fcrl6	5.92768	5	0.31332	1.79316		Rps20	159.043	5	0	0.107112
B930082K07Rik	7.29049	5	0.199917	2.24548		S1pr1	4950.12	5	0	2.16874		Ctsc	1525.94	5	0	0.881434
Rbp2	2.37881	5	0.794626	4.1361		Plec	3214.97	5	0	1.41798		Rpl30	290.954	5	0	0.122855
Gm10116	845.66	5	0	1.13638		Tubb1	1320.59	5	0	15.2608		Psmb8	156.173	5	0	2.00574
Nol4l	214.8	5	0	0.555128		Rapgef5	3138.79	5	0	2.5643		Arid3a	613.232	5	0	2.91007
Ctbp2	2103.5	5	0	1.33829		Bpifc	1.21719	5	0.943217	0.215111		Hhex	1087.92	5	0	7.2649
Chst1	316.323	5	0	3.099		Igf2bp3	4349.78	5	0	0.633804		Ppp1r1a	1183.27	5	0	3.63932
Scube2	522.313	5	0	2.73805		Ppp1r2	3639.57	5	0	1.06832		Mdk	10972.5	5	0	0.981829
Pf4	34.6768	5	1.74546e-06	5.44067		Mesp1	18.5094	5	0.00237126	1.3518		Adgrl4	179.211	5	0	6.71276
Ptgs1	26.4807	5	7.1981e-05	5.37577		9030622O22Rik	2.17995	5	0.823726	1.4977		Gnb1	297.689	5	0	0.151658
S100a11	662.977	5	0	1.07727		Gm44284	0.140814	5	0.999624	0.440775		Tm6sf1	1025.22	5	0	1.41087
Cxxc5	1833.06	5	0	1.05219		Npas1	2.27695	5	0.809646	1.11887		Tmem158	899.105	5	0	0.834857
Npm3	4335.2	5	0	0.452622		Anxa11os	0.93088	5	0.967946	1.34837		Tctex1d1	39.5356	5	1.85259e-07	6.83997
Irx5	346.045	5	0	1.87553		Slitrk6	3.1747	5	0.673073	1.44185		Slfn2	28.7983	5	2.53983e-05	3.11275
Cacng4	91.1126	5	0	2.38097		Npy1r	4.12871	5	0.531037	2.24501		Jund	223.76	5	0	0.744729
Rab34	2194.37	5	0	1.12035		Mapre2	5920.73	5	0	1.54151		Cyp51	253.402	5	0	0.740952
Apobec2	228.726	5	0	7.74497		Apob	1608.66	5	0	2.51844		Erp29	933.962	5	0	0.561235
Vamp5	99.9181	5	0	3.46885		Fam102b	2672.49	5	0	1.25809		Kctd12	307.347	5	0	2.7413
Ptpn18	1102.09	5	0	1.49129		Gnb1	1284.33	5	0	0.635099		Afap1l1	1070.29	5	0	1.27562
Jakmip1	308.7	5	0	2.98979		Maged1	819.927	5	0	0.480894		Ccdc88a	550.571	5	0	0.995195
2700046A07Rik	452.836	5	0	5.60673		Mtss1l	2640.02	5	0	1.55983		Sox2	427.371	5	0	6.87515
Vamp8	1757.26	5	0	0.76871		Kit	3417.44	5	0	1.45106		Gata4	791.922	5	0	9.6055
Smarcd3	134.481	5	0	1.65635		Tuba8	499.476	5	0	6.14757		Pla2g1b	215.663	5	0	6.08116
Baz1a	1483.72	5	0	2.19507		Ebpl	4623.9	5	0	1.05087		Ndn	694.508	5	0	0.903555
Serinc3	906.816	5	0	1.43591		Kcnq1ot1	2407.4	5	0	0.754659		Eras	415.904	5	0	5.6733
Bnip3	572.542	5	0	0.845121		Nudt4	76513.5	5	0	1.01854		Lyar	20881.5	5	0	1.3525
Slc16a3	545.525	5	0	0.211956		Procr	564.024	5	0	2.97913		Mylip	430.447	5	0	1.79264
Glrx	1006.7	5	0	0.965611		Gm16638	0.00287593	5	1	0.00833309		Myo6	567.283	5	0	1.92768
Rnf128	120.388	5	0	0.731723		Gdi2	2627.44	5	0	0.396545		Serinc3	788.705	5	0	0.949875
Sapcd1	339.013	5	0	1.03104		Pdgfc	26.4484	5	7.30277e-05	0.577829		Lrrc8c	837.745	5	0	0.857955
Col4a1	985.253	5	0	1.1156		Rgs10	7671.52	5	0	5.53928		Itga1	467.15	5	0	2.22556
Tubb4a	894.099	5	0	3.58503		Actr3	5344.91	5	0	0.345731		Nynrin	697.48	5	0	2.26331
Hsp90aa1	1800.44	5	0	0.220821		Evx1os	26.6863	5	6.56525e-05	2.45751		Calu	950.91	5	0	1.10051
Bub3	343.546	5	0	0.227604		Wasf2	2868.06	5	0	0.560516		Rab5c	762.378	5	0	0.413493
Mpped2	536.131	5	0	1.71311		B2m	3586.93	5	0	0.463273		Tmem176a	246.834	5	0	1.86468
Acaa2	1716.9	5	0	1.58099		Rnf144a	2368.47	5	0	3.24851		Id4	287.998	5	0	1.03834
Sox14	15.4703	5	0.00853094	4.16666		Lrrc58	2411.04	5	0	1.13658		Vav3	378.282	5	0	1.75814
Bcl11a	555.521	5	0	3.13619		Arhgap28	3723.86	5	0	1.56175		Gng2	767.894	5	0	0.359519
Sema6d	63.5698	5	2.21834e-12	2.18014		Pcdh12	1169.22	5	0	4.88196		Adam12	243.186	5	0	21.0312
Stmn4	7.35757	5	0.195376	78.1267		Sncg	614.685	5	0	5.15585		Tbx3	480.521	5	0	3.48666
Capg	1112.35	5	0	1.91876		Ccnb1ip1	3.37919	5	0.641742	0.801498		Abi3	719.13	5	0	2.26037
Tnfaip1	1677.24	5	0	1.03837		Itpkb	1707.14	5	0	2.21809		Nrros	386.596	5	0	2.2876
Ascl1	8.81545	5	0.116655	6.88715		Nt5c	4523.03	5	0	0.428934		Hist1h1c	196.625	5	0	0.627006
Hoxd10	59.327	5	1.67409e-11	18.1493		Irs4	3.30229	5	0.653491	0.53769		Hoxb6	54.2459	5	1.86554e-10	12.5002
Arf4	3109.58	5	0	0.415127		Pcgf5	2596.67	5	0	0.996457		Fam167b	88.3942	5	0	8.90064
Cenpe	296.819	5	0	0.718635		Spats1	0.0573723	5	0.999959	0.287385		Cdr2l	699.958	5	0	0.988914
Cryab	84.2087	5	1.11022e-16	0.726938		Ephb4	2982.41	5	0	2.94688		Fbn1	138.797	5	0	5.9046
Itga2b	618.046	5	0	5.32758		Shox2	3.39185	5	0.639812	0.359529		Procr	267.052	5	0	3.32679
Trib2	251.628	5	0	1.603		Pim3	2543.44	5	0	1.24798		Hopx	172.613	5	0	1.09096
Rcsd1	107.035	5	0	2.90281		Fkbp11	2844.89	5	0	0.695116		9130230L23Rik	5.52556	5	0.355152	1.31721
Epha2	406.163	5	0	2.21051		Irx5	822.762	5	0	3.0213		Brd1	836.996	5	0	1.06114
Slc25a21	685.778	5	0	2.2003		Tspan2	2436.71	5	0	2.53179		Sox6	98.2728	5	0	1.56676
Tsc22d1	374.309	5	0	0.327645		Serpinf1	1031	5	0	2.7738		Apc	586.126	5	0	0.513787
Gm37245	11.482	5	0.0426184	9.04201		Cpe	1845.17	5	0	3.61151		Trp53i11	242.625	5	0	1.14835
Sycp3	644.884	5	0	2.33735		Smad1	3765.27	5	0	1.8925		Rps27rt	3807.59	5	0	1.74298
Meis2	500.607	5	0	2.71446		Gata2	2624.42	5	0	1.14103		Msx3	1.34461	5	0.930275	0.918051
Ninj1	1289.65	5	0	0.574137		Tnni2	662.669	5	0	2.87156		Ptpre	144.098	5	0	21.3501
Tex19.1	26.7338	5	6.42702e-05	0.772697		Ankrd11	510.818	5	0	0.20548		Mtch1	542.268	5	0	0.314289
Lypd6b	159.708	5	0	5.37773		Prrc2c	2631.96	5	0	0.329712		Prtg	1587.75	5	0	1.67467
Tmem119	294.072	5	0	2.99742		Sox9	35.1551	5	1.40115e-06	0.446758		Arhgap28	607.092	5	0	1.11341
Kctd7	8.81448	5	0.116697	1.08806		Rnpep	5025.41	5	0	1.527		Nudt4	392.009	5	0	1.24516
Il20ra	2.57528	5	0.765118	0.257957		Bcl6b	2382.6	5	0	3.45874		Lyz2	9.6905	5	0.0844952	5.00964
Cntln	14.9731	5	0.0104781	0.897575		Pde3a	553.05	5	0	3.94658		Mageb4	3.50269	5	0.62298	3.67532
Pcsk2os1	278.858	5	0	4.71804		Tmem176a	2083.77	5	0	1.79489		Cldn13	3.03116	5	0.695182	3.92512
Ngfrap1	5335.47	5	0	0.41751		Gja1	3678.45	5	0	1.68063		Muc3a	2.42789	5	0.787313	1.71393
Slc30a3	355.398	5	0	2.7203		Nkx2-5	115.759	5	0	1.95068		C2cd4a	0.0647448	5	0.999945	0.273733
Ube2m	472.178	5	0	0.332606		Psmb8	150.961	5	0	11.1421		Tbx18	4.07017	5	0.539358	3.11705
Hdgfrp3	1156.95	5	0	2.17697		Syk	5209.21	5	0	2.05783		9930111J21Rik2	1.86509	5	0.86748	42.8233
Carhsp1	3022.24	5	0	1.01031		Fabp7	52.1987	5	4.91157e-10	0.725023		Crygc	1.21907	5	0.943035	0.562917
Kif5c	867.895	5	0	3.11269		Tnnt1	5515.53	5	0	1.3877		F730311O21Rik	1.65813	5	0.894131	3.68475
Ltb4r2	17.323	5	0.00392621	0.789866		Tox	622.882	5	0	3.99271		Zbp1	2.08181	5	0.837713	20.5744
Hoxd9	176.549	5	0	1.61245		Gsn	745.924	5	0	2.36504		Il7	0.399391	5	0.995346	0.69327
Ctnnbip1	3101.62	5	0	0.846038		Macf1	1089.27	5	0	0.453566		Edn2	2.40363	5	0.790933	4.15716
Lifr	655.249	5	0	1.36028		Plpp2	3358.48	5	0	1.66249		Cxcl1	0.87763	5	0.97182	1.27676
Fzd2	1127.97	5	0	2.13921		Prdx1	8408.9	5	0	0.389949		Cemip	0.584551	5	0.9887	0.749038
Rasgrp3	347.699	5	0	4.45495		Samd4	1426.12	5	0	4.22084		1700093K21Rik	3.41776	5	0.635867	2.21844
Sptb	728.1	5	0	2.61986		Ptgis	1684.47	5	0	2.37199		Foxd1	1.49248	5	0.913936	0.96768
Rap1a	3620.26	5	0	1.29723		Tgfbr2	1812.76	5	0	3.21874		Rimbp3	0.967388	5	0.965153	0.980882
Mlana	150.424	5	0	1.54083		Hyal2	4127.09	5	0	1.49901		Atad2	207.143	5	0	0.32454
Hmmr	689.961	5	0	0.975826		Gnas	1588.8	5	0	0.265897		Map4	868.648	5	0	1.31628
Mdk	3378.71	5	0	0.467037		Nradd	3465.69	5	0	2.62527		Uqcrb	47.6939	5	4.10139e-09	0.102631
Henmt1	29.8241	5	1.59723e-05	2.6857		Snn	2674.26	5	0	2.91785		Jup	741.225	5	0	0.899036
Bmpr1b	28.6162	5	2.75742e-05	2.90931		Arhgef2	6116.55	5	0	1.19822		Klk8	356.125	5	0	0.328754
Gbx1	44.8724	5	1.54014e-08	119.349		Apom	2848.72	5	0	2.19007		Gucy1b3	194.401	5	0	1.0088
Gad1	39.0378	5	2.33359e-07	2.59461		Btbd17	12.9504	5	0.0238479	1.02472		Alx1	12.1107	5	0.0333021	3.01459
Gabra4	383.55	5	0	1.00336		Dcbld1	3640.2	5	0	2.28856		Foxd3	84.1643	5	1.11022e-16	9.01773
Rpl10	293.964	5	0	0.196937		Ktn1	579.315	5	0	0.404455		Gm28626	1.03153	5	0.959983	27.7373
Bmp7	606.117	5	0	3.14539		Rps27rt	2504.55	5	0	0.535178		Tspan7	229.024	5	0	0.378174
Fgf4	94.121	5	0	3.40979		En2	7.49791	5	0.186164	1.02762		Barhl2	21.3694	5	0.000689684	138.443
Rcn1	2143.32	5	0	0.610692		Slc25a37	55012.6	5	0	2.60365		Atf3	574.649	5	0	1.72973
Mrvi1	24.9987	5	0.000139415	4.79404		Atoh1	1.28322	5	0.936649	1.3977		Scaf11	322.267	5	0	0.178452
Irx3	300.456	5	0	1.10508		Ccl5	0.616466	5	0.987237	0.5994		Cenpb	691.89	5	0	0.801612
Rab3il1	1459.96	5	0	6.44311		Plxdc1	1.43119	5	0.920871	1.31496		Ywhab	1050.15	5	0	0.549731
Rrm2	45.1071	5	1.37992e-08	0.055099		Creb3l2	3208.97	5	0	2.67126		Tspan32	80.0693	5	7.77156e-16	6.94671
Lyz2	67.4676	5	3.44502e-13	10.9489		Adgrg3	966.803	5	0	4.12889		Gatm	222.551	5	0	0.463398
Gpx7	825.909	5	0	1.40114		Cap1	4815.31	5	0	0.594655		Nrep	624.437	5	0	0.977117
Cbfa2t3	497.471	5	0	4.42759		Rgs20	22.2296	5	0.0004735	2.54307		Casc5	311.032	5	0	0.314422
Slco3a1	204.921	5	0	2.66297		Neurod4	1.09557	5	0.954495	0.502135		Eps15	724.568	5	0	1.11463
Gltp	3269.57	5	0	1.21349		Mmp9	116.435	5	0	3.43944		Gadd45b	54.562	5	1.60628e-10	0.618917
Ermap	476.218	5	0	2.83921		Msx1	373.153	5	0	0.936121		Tacc1	769.227	5	0	0.675068
Kitl	127.943	5	0	2.7445		Sapcd1	1953.3	5	0	1.55774		Ppp3ca	755.307	5	0	1.79513
Capn6	366.012	5	0	7.91499		Ubash3b	4073.56	5	0	1.83247		Olig1	157.456	5	0	39.3433
Stxbp1	36.4871	5	7.58834e-07	0.713735		Pou5f1	58.0389	5	3.08787e-11	0.371672		Bach1	619.137	5	0	1.11741
Hist1h2ae	34.7873	5	1.65909e-06	0.266465		S100a13	4234.88	5	0	0.558124		P4hb	523.39	5	0	0.608576
Tex11	13.3594	5	0.0202337	2.81135		Samd3	5.61677	5	0.345311	1.14735		Supt16	208.279	5	0	0.42938
Slc2a9	5.32532	5	0.377481	6.16836		Hmgb3	3201.62	5	0	0.51213		Wdr89	5944.25	5	0	1.8975
1700093K21Rik	5.27644	5	0.383083	1.43432		Kremen2	3.86861	5	0.568484	1.48256		Rasa1	779.407	5	0	0.982554
Bhlhe23	6.39358	5	0.269783	23.9909		Cdk4	9273.56	5	0	0.496071		Ppp1r16b	406.31	5	0	5.23599
Btk	3.73671	5	0.58791	5.31423		C5ar1	90.3642	5	0	3.92508		Tmem204	46.7339	5	6.43735e-09	46.5804
Fv1	3.86418	5	0.569132	1.2239		Slc2a3	1491.69	5	0	1.12291		Cd40	477.684	5	0	2.05208
Lmcd1	1.48561	5	0.914725	1.03403		Def6	3986.41	5	0	1.78961		Cd9	1035.48	5	0	0.805479
Ntn4	3.8466	5	0.571707	1.37338		Cracr2b	1292.27	5	0	3.59359		Tpm3	1298.06	5	0	0.475798
Fam69c	9.93389	5	0.0771303	2.54532		Hmgcs1	1670.38	5	0	0.728026		Baz1b	418.434	5	0	0.414312
2700094K13Rik	9444.12	5	0	0.551686		Fzd2	529.946	5	0	1.62563		Mcam	424.957	5	0	2.01704
Rgs8	24.2167	5	0.000197254	1.91443		Dab2ip	3783.02	5	0	2.45587		Pax2	11.2826	5	0.0460553	1.50437
Ccm2l	18.2252	5	0.00267701	2.70664		Top2a	2793.72	5	0	0.478793		Diaph3	507.498	5	0	0.97107
Hmgn3	1291.48	5	0	1.84443		Tmed3	4632.92	5	0	0.994995		Rb1cc1	675.642	5	0	1.03227
Tuba4a	1110.79	5	0	0.936059		Arhgdia	3147	5	0	0.411949		Nab1	700.335	5	0	1.94803
Rgs3	364.031	5	0	1.91779		Kcnip1	0.689093	5	0.983562	0.658968		Lat	324.368	5	0	1.149
Ctla2b	85.0096	5	1.11022e-16	2.43367		Cndp1	75.914	5	5.9952e-15	1.21416		Mllt4	499.638	5	0	0.289244
Nog	50.7212	5	9.86405e-10	1.36676		Swap70	2993.61	5	0	1.14369		Plxnc1	199.39	5	0	4.95932
Colec12	830.143	5	0	1.14855		Gfra3	27.7088	5	4.14934e-05	1.76363		Smco3	45.2712	5	1.27789e-08	6.08825
4921524J17Rik	1360.98	5	0	0.655108		Auts2	3007.99	5	0	0.971823		Rap2c	505.142	5	0	1.53218
Pcolce2	463.521	5	0	1.58448		Tcf7l1	2708.19	5	0	3.40152		Ndufa4l2	791.99	5	0	1.71618
Hist3h2ba	1319.84	5	0	2.12173		Serpinb8	37.6851	5	4.3646e-07	4.36133		Amot	529.473	5	0	2.905
Hist1h2bc	170.922	5	0	0.64107		Hand1	7.60094	5	0.179644	0.375224		Cep350	519.959	5	0	1.6523
Msantd3	2246.58	5	0	1.79405		Tnfrsf1a	4221.13	5	0	1.39825		Ltb4r2	4.93184	5	0.424255	0.542457
Nradd	885.034	5	0	1.31293		Ptger3	2559.09	5	0	6.31825		Treml2	3.48149	5	0.62619	0.813255
Smim5	257.785	5	0	2.6075		Rgs19	4500.3	5	0	0.79114		Alox5ap	300.433	5	0	1.17562
Slc7a7	1262.75	5	0	1.80291		Actn1	4387.12	5	0	0.668507		Phkg1	56.1554	5	7.54927e-11	1.36919
Chac1	96.7834	5	0	3.05123		Mgp	8.44118	5	0.133539	1.94925		Tmem176b	272.768	5	0	1.39073
Rxrg	554.006	5	0	2.00858		Hoxc9	119.844	5	0	1.54647		Tmem14c	222.512	5	0	0.377442
Gm10501	0.0383	5	0.999985	0.0185363		Vgll4	4221.79	5	0	0.937279		Cpxm1	855.77	5	0	1.70088
Prdm6	740.524	5	0	9.35139		Tfrc	38331	5	0	2.5563		Creb3l2	309.446	5	0	5.1847
Bmper	116.387	5	0	3.97097		2002-09-01	331.068	5	0	0.397073		Fchsd2	791.707	5	0	1.36847
Gm16853	2.5527	5	0.768538	0.699374		Pcdh1	2883.77	5	0	3.73403		Kif1b	654.967	5	0	0.971359
Sp9	22.9905	5	0.000338979	2.08319		Defb42	52.1914	5	4.92848e-10	2.58113		Arhgef12	612.867	5	0	0.959995
Ssx2ip	2280.76	5	0	1.32548		Trp53i11	918.139	5	0	2.62602		Hoxb7	150.998	5	0	4.97935
Tgfb1i1	500.231	5	0	4.15379		Filip1	601.702	5	0	5.9397		Xlr3b	288.812	5	0	1.1485
Zfp711	646.179	5	0	3.08217		Tubb5	5526.55	5	0	0.376486		Snai1	1044.94	5	0	4.2667
Pth1r	108.91	5	0	0.913755		Ifngr1	2909.23	5	0	0.802149		Lgals9	141.241	5	0	3.00941
Hesx1	222.87	5	0	1.15217		Nfic	2261.5	5	0	1.88251		Ano3	4.63979	5	0.461401	1.75898
Ndrg1	176.656	5	0	1.76084		Cxxc5	5168.76	5	0	0.903851		Aebp1	425.072	5	0	3.72164
Rbmxl2	105.388	5	0	3.12314		Tes	3542.74	5	0	1.0144		Nrg1	288.54	5	0	1.54467
Ypel1	1160.02	5	0	2.84254		Gng12	3705.78	5	0	0.84227		Zbtb20	300.627	5	0	2.48611
Nptx2	466.887	5	0	2.51502		Ttc3	1403.94	5	0	0.407097		Agpat2	1617.86	5	0	1.83661
Rbbp7	1683.15	5	0	0.445546		Shisa5	3676.5	5	0	1.42065		Myo10	388.548	5	0	0.261992
Acot1	995.582	5	0	1.71202		Mapk12	2565.72	5	0	3.33798		Trip11	513.376	5	0	1.26309
Klk8	1190.19	5	0	1.41532		Hexa	5144.12	5	0	0.629553		Slc2a3	922.5	5	0	0.481759
AU041133	9.17857	5	0.10215	0.438112		Ddit3	13495.7	5	0	1.71508		Itga2b	217.538	5	0	6.1986
Gja6	324.067	5	0	10.2549		Zfp57	2784.75	5	0	2.58078		Grb10	466.187	5	0	0.648948
Opn3	456.135	5	0	2.50056		Akr1a1	1145.35	5	0	0.364338		Dhrs3	488.223	5	0	2.14467
Lrig1	22.7632	5	0.000374634	1.22036		Fhl2	1431.95	5	0	1.63749		Irx5	221.573	5	0	4.79307
Prl8a9	1.91786	5	0.86039	5.07625		Trib1	1913	5	0	4.0101		Cnot6l	722.821	5	0	1.33829
Aurkb	70.7687	5	7.09433e-14	0.216662		Tfec	897.163	5	0	1.77982		Rasgrp2	1688.99	5	0	1.68221
F2rl3	201.502	5	0	17.6252		Apol11b	4.49013	5	0.481205	15.89		Dusp3	517.015	5	0	0.942294
Tiam1	528.901	5	0	0.766238		Enc1	2934.2	5	0	2.07142		Loxl2	53.2963	5	2.92365e-10	0.516972
Raet1e	361.215	5	0	2.42827		Mgst3	125067	5	0	2.4703		Exoc3l	769.464	5	0	2.24194
Klf13	419.573	5	0	0.403859		Slfn2	226.547	5	0	2.11275		Dppa4	224.308	5	0	3.28819
Slc16a6	864.818	5	0	2.22555		Gpc3	558.24	5	0	0.535467		Stard8	263.724	5	0	5.09228
Sox11	1863.82	5	0	1.24763		Ralgps2	2991.48	5	0	0.360446		Tuba1b	9810.39	5	0	0.624448
Cox4i2	510.302	5	0	1.8787		Pgrmc1	4354.4	5	0	0.54552		Rps12-ps3	608.122	5	0	0.876861
Fam162a	697.183	5	0	0.407797		Tespa1	157.786	5	0	10.3951		Hadha	784.27	5	0	0.890624
Ap1m2	1222.96	5	0	2.5889		Fmnl3	2092.7	5	0	3.39213		Timp2	176.522	5	0	0.950404
Glipr2	1275.91	5	0	2.23241		Tnip3	12.9864	5	0.0235069	15.0771		Lcp2	79.022	5	1.33227e-15	4.74493
Hspb2	40.1883	5	1.36829e-07	1.85817		Tbxas1	684.894	5	0	12.6036		Gcnt1	178.171	5	0	1.14781
Tpd52l1	713.607	5	0	1.05668		Rfx4	3.16716	5	0.674233	0.56748		Sox4	2615.89	5	0	0.690845
Gm42637	267.01	5	0	4.63376		Ubtd1	4049.22	5	0	1.89829		Ugcg	599.234	5	0	1.16563
Rftn1	585.663	5	0	2.39677		Epcam	142.895	5	0	0.982968		Pcdh12	197.452	5	0	6.64587
Ulbp1	7.16247	5	0.208835	1.43956		Gm36266	75.8615	5	6.10623e-15	1.12773		Tnks2	733.683	5	0	0.31831
Dcaf12l1	297.54	5	0	0.501737		Fgf15	33.3293	5	3.23722e-06	0.854004		Flnb	584.71	5	0	2.20152
Cnpy2	3475.17	5	0	0.466138		Hlx	1246.79	5	0	3.18226		Cyyr1	773.498	5	0	1.21334
Taok3	448.452	5	0	0.750751		Anxa1	58.8498	5	2.10044e-11	1.87344		Ppp1r13b	364.323	5	0	2.64686
Gm2694	535.006	5	0	1.23213		Enho	2166.17	5	0	2.95285		Hoxb4	155.112	5	0	2.75182
Kif23	745.41	5	0	0.837957		Dlx2	11.358	5	0.044727	1.24377		Ehd2	640.26	5	0	3.08025
Rln3	37.5197	5	4.71143e-07	3.69995		Ltc4s	787.327	5	0	1.67162		Calml4	71.498	5	4.996e-14	9.94235
Kcnq1ot1	558.594	5	0	1.05756		Dennd5b	867.724	5	0	1.30263		Pitpna	744.99	5	0	0.860993
Gm13305	348.443	5	0	4.13036		Fgfbp1	7.55103	5	0.182777	0.780386		Hmcn1	639.674	5	0	2.78882
Bace2	187.521	5	0	7.67992		Dlx5	29.9211	5	1.52854e-05	1.45483		Bik	320.927	5	0	0.837344
Flnb	744.888	5	0	1.51307		Mex3b	2813.34	5	0	2.23739		Arhgap23	336.746	5	0	1.49529
Ifngr2	933.547	5	0	1.33105		Il1b	14.8947	5	0.0108217	3.44456		Pnp	257.396	5	0	0.248968
Cbfb	1396.7	5	0	1.01422		Man1c1	1711.64	5	0	4.42551		Ahnak2	31.298	5	8.18009e-06	2.0057
2010107E04Rik	1658.48	5	0	0.318387		Tmem37	550.094	5	0	1.14767		Lamc1	133.401	5	0	0.707966
Tomm5	4371.38	5	0	0.258404		Tmbim6	2179.61	5	0	0.217749		Hebp1	504.745	5	0	3.86426
Akr1b8	344.288	5	0	0.581938		Ednrb	682.675	5	0	1.76168		Wnt10a	2.00162	5	0.848921	4.72756
Calr	1699	5	0	0.560646		Npr1	4085.17	5	0	1.80735		Ghrh	2.48753	5	0.778372	41.8224
Nxph4	125.963	5	0	20.5306		Hes3	24.9365	5	0.000143323	1.09747		Tmem212	0.650196	5	0.98559	2.60913
Pde1b	39.9931	5	1.49816e-07	3.04249		Csf2rb2	678.99	5	0	7.52518		4930431L21Rik	4.35934	5	0.498921	17.0542
Gm11992	55.4643	5	1.04759e-10	3.06552		Tgfb1i1	1411.83	5	0	0.470197		Prdm13	0.00628846	5	1	0.172079
Stmn1	1032.24	5	0	0.239563		Nrarp	2745.24	5	0	1.89023		Psg22	0.365599	5	0.996224	1.60159
Pa2g4	909.435	5	0	0.331473		Cenpe	1016.97	5	0	0.168833		Gm16045	1.06046	5	0.957543	10.06
Taf7	3334.69	5	0	1.04473		Six1	223.749	5	0	2.21409		Prl8a2	0.242339	5	0.998589	1.0078
Dtx1	661.507	5	0	4.65385		Hoxb7	878.796	5	0	3.25058		Serpinb6c	0.0535326	5	0.999965	0.430081
Hbq1b	379.241	5	0	2.53028		Rtp4	12.9298	5	0.0240458	1.42878		Olfr279	0.66568	5	0.984799	6.87232
Ctsh	136.693	5	0	1.54118		Foxq1	276.999	5	0	5.68844		Abi3bp	0.631488	5	0.986516	4.73755
Son	309.853	5	0	0.238868		Vat1	1608.45	5	0	0.624295		Cyp4f17	0.636297	5	0.986281	4.30056
Gpx2	67.0034	5	4.30211e-13	1.86683		Npm3	11301.4	5	0	0.533179		Bhlhe22	53.6653	5	2.45551e-10	3.21049
Bcas2	5661.97	5	0	0.332164		Utf1	12.363	5	0.030138	1.34207		4930548H24Rik	12.3498	5	0.0302963	1.56251
Cdc25b	820.097	5	0	1.16084		RP24-416M6.5	1166.84	5	0	3.70349		Arap2	212.814	5	0	1.18145
Mmp9	95.9887	5	0	5.70463		Cx3cr1	115.611	5	0	5.36191		Elf5	24.9384	5	0.000143201	2.73192
2700038G22Rik	161.727	5	0	0.322938		Sox1	23.4691	5	0.00027452	1.15728		Mbnl2	660.626	5	0	2.38233
Efna1	308.433	5	0	1.35762		Nova2	1250.9	5	0	4.93723		Tns3	413.434	5	0	0.713964
Bri3	3877.29	5	0	0.953547		Adgrg6	44.7253	5	1.64991e-08	3.57996		Eif4g1	153.026	5	0	0.229613
Tal2	83.1334	5	2.22045e-16	2.24338		Bod1	3068.42	5	0	1.12066		Shroom2	629.224	5	0	1.15535
Cbx7	1277.05	5	0	3.05685		Yif1b	1952.88	5	0	0.228528		Pkm	24822.4	5	0	0.921476
Tspan31	2500.68	5	0	0.585973		Fam212a	5313.36	5	0	0.736475		Ppfia1	591.218	5	0	0.486813
Ppp1r18	853.413	5	0	1.26797		Adam12	1670.1	5	0	4.21576		2007-09-01	833.093	5	0	0.481243
Lgals9	179.287	5	0	2.41717		3830403N18Rik	27.6203	5	4.31777e-05	1.14439		Git2	565.365	5	0	1.14771
Cdca7	2892.11	5	0	1.10624		Lrrc32	1058.62	5	0	2.40283		Nav1	492.187	5	0	0.515438
Urah	469.78	5	0	3.43897		Tnfaip8l2	668.344	5	0	4.13708		Wnt3	416.222	5	0	3.66224
Slc9a3r2	343.259	5	0	0.978777		Atf5	7845.32	5	0	0.989076		Bcl2	356.052	5	0	2.02602
Pfn4	37.179	5	5.51432e-07	0.914867		Spock3	12.6864	5	0.0265016	1.7398		Mfng	502.601	5	0	1.10705
Fam150a	9.93581	5	0.0770745	3.63628		Tfdp1	2847.58	5	0	0.770336		Lrrfip1	611.079	5	0	0.41265
1700026D11Rik	3.01051	5	0.698366	2.19918		Mbnl2	4431.85	5	0	0.850057		Tspan12	432.206	5	0	0.671546
Rem1	2.54304	5	0.769999	0.631554		Ntng1	13.1371	5	0.0221269	1.23162		Ptpn7	172.238	5	0	5.08743
Gm648	2.00088	5	0.849024	1.0451		Ssr2	1435.52	5	0	0.404588		Serpinb1a	17.288	5	0.00398469	2.20829
Sohlh2	8.89242	5	0.113433	2.25477		Tmed9	1718.81	5	0	0.394374		Wtip	726.182	5	0	1.0696
Calb1	13.7347	5	0.0173853	2.67581		Mex3a	2743.43	5	0	1.31706		Cthrc1	1431.87	5	0	3.98388
Atp2b2	9.75579	5	0.0824581	2.32973		Itga5	3587.33	5	0	2.25665		Rnd3	106.472	5	0	0.651448
Neurod1	6.80928	5	0.235215	5.29139		Sema4c	2172.78	5	0	3.08387		Tmem245	56.4989	5	6.4143e-11	0.510711
Piwil2	2.04674	5	0.842641	0.902229		Iqgap1	1887.77	5	0	0.587227		Tle4	386.195	5	0	0.721077
Slc2a1	246.026	5	0	0.536039		Pcsk1n	530.014	5	0	0.828386		Plbd1	61.6393	5	5.56877e-12	0.895794
Gadd45a	1111.31	5	0	0.765944		Adora2a	1448.26	5	0	2.90779		Ddx23	457.79	5	0	0.592144
Kif20b	240.722	5	0	0.172202		Myh10	1214.11	5	0	0.962022		Magi3	354.894	5	0	2.88852
Thpo	105.65	5	0	2.08388		Pcsk2	3.30363	5	0.653285	2.0712		Sfpq	78.7936	5	1.55431e-15	0.106132
Fam60a	2970.41	5	0	1.32624		Ddx60	3.80627	5	0.577632	2.30832		Cracr2b	510.846	5	0	1.75567
Paip2	8657.43	5	0	0.849657		Susd3	1648.25	5	0	5.12764		Ypel3	3555.85	5	0	1.77312
Tacstd2	68.025	5	2.639e-13	1.38475		Gm26640	5.8401	5	0.32209	1.59275		Apobec2	204.491	5	0	4.96633
B3gnt3	31.9167	5	6.17129e-06	93.3227		F630028O10Rik	399.16	5	0	3.80203		Nrarp	403.593	5	0	2.83036
Osr2	20.2619	5	0.00111591	1.53175		Traf3ip3	688.155	5	0	6.90015		Lamb1	61.049	5	7.37699e-12	0.763618
Slc35d3	346.224	5	0	4.54066		Tmsb15a	2.48275	5	0.779091	1.63996		Bvht	538.506	5	0	0.878679
D430041D05Rik	34.0277	5	2.35093e-06	10.6141		Gm694	5.94655	5	0.311455	2.66632		Dkk4	6.44841	5	0.264998	4.85475
Ntrk3	3.34821	5	0.646469	0.503107		Arpc5	2408.15	5	0	0.213336		Galnt1	741.543	5	0	1.96897
Notch1	398.564	5	0	1.21387		Wdr45b	4926.94	5	0	0.954304		Shisa5	517.971	5	0	1.40711
Galk1	2660.67	5	0	0.796416		Nhsl2	1730.55	5	0	3.38735		Flnc	278	5	0	1.36547
Apobec3	695.106	5	0	0.94344		Kdelr2	1830.33	5	0	0.684737		Lrrc58	660.208	5	0	0.623091
Pdlim1	732.802	5	0	0.621945		Gm10419	19.9692	5	0.00126645	7.84285		Orai1	1002.59	5	0	2.04769
Fdps	974.224	5	0	0.895533		Madcam1	86.3621	5	0	4.89558		Atp7a	458.673	5	0	2.02995
Spats2l	480.221	5	0	1.37791		Tspan9	3562.91	5	0	2.22757		Car8	266.833	5	0	4.85819
Btg2	808.687	5	0	1.09872		Slc22a3	869.416	5	0	2.45101		Cib1	267.13	5	0	0.321596
Hes6	467.234	5	0	1.01293		Platr5	635.533	5	0	3.58897		Mxd4	573.757	5	0	1.13562
Amn	115.27	5	0	0.528294		Dcn	9.25182	5	0.0994317	0.616442		Rev3l	403.19	5	0	0.694429
Fbn1	299.482	5	0	1.35942		Hspa1a	79.4708	5	1.11022e-15	0.554978		Nfic	539.795	5	0	1.53983
Pigx	2956.42	5	0	0.880788		Foxd1	51.033	5	8.515e-10	1.7556		Ripply3	325.383	5	0	2.9807
Syt11	881.902	5	0	3.95274		Lipt2	1541.53	5	0	1.26969		Slc38a2	244.593	5	0	0.290081
Pgk1	145.311	5	0	0.0648695		Fam102a	1784.87	5	0	3.89526		Tmf1	673.683	5	0	1.05164
3830403N18Rik	21.042	5	0.000795396	1.6005		Kif26a	1818.41	5	0	2.92678		Prlr	256.725	5	0	1.41848
Cdh11	387.676	5	0	4.18465		Rock2	931.226	5	0	0.752009		Rpl39l	215.001	5	0	2.51311
Ccr7	166.15	5	0	4.26403		Clta	2239.04	5	0	0.247978		Lama4	209.169	5	0	5.48131
Chmp4c	1003.23	5	0	2.80769		Magi3	2618.33	5	0	1.92572		Fhl2	118.967	5	0	0.531482
Fkbp6	72.5679	5	2.9865e-14	1.43535		Sox10	8.2708	5	0.14193	0.776044		Itga9	401.5	5	0	3.42247
Arhgap31	194.608	5	0	1.79512		Serpina3b	60.1922	5	1.10921e-11	17.2599		3830403N18Rik	11.1828	5	0.0478743	1.28221
Rps28	881.26	5	0	0.188151		Emx2	4.20431	5	0.52039	0.351227		Irf2bp2	495.967	5	0	1.11728
Aldh1a3	61.5997	5	5.67502e-12	0.854887		Zswim6	2616.66	5	0	1.80588		Myh10	99.1005	5	0	0.193969
Gamt	493.178	5	0	1.4724		Rab34	3080.56	5	0	1.72425		Rpl10-ps3	4222.11	5	0	1.73155
Snx10	1684.58	5	0	1.9435		Hoxb1	156.915	5	0	1.60338		Efnb1	141.699	5	0	5.48956
6330403K07Rik	726.09	5	0	1.91306		Cycs	16475.4	5	0	0.566609		Zmiz1	661.131	5	0	1.04758
Myl4	67.5066	5	3.38174e-13	1.87906		Ppp4c	1003.81	5	0	0.265478		Zfp91	594.576	5	0	0.67087
Adamtsl2	127.811	5	0	12.689		9130230L23Rik	5.7211	5	0.33431	0.570504		RP23-4H17.3	192.773	5	0	1.7376
Lor	404.652	5	0	1.89589		Lsp1	752.551	5	0	1.49725		Nsd1	387.324	5	0	0.237546
Sptssa	3020.78	5	0	0.658083		AU022751	2.03429	5	0.84438	4.18449		Tgm2	295.756	5	0	2.29367
Tcf7l1	880.331	5	0	2.42763		Edn2	3.11035	5	0.682977	2.22378		Snx6	473.133	5	0	0.407411
Pqlc3	97.2384	5	0	2.41788		Ccdc129	1.23977	5	0.941005	44.3655		Epha5	16.8539	5	0.00478539	1.28032
Col18a1	426.213	5	0	1.86062		RP23-183J18.1	2.89872	5	0.715597	2.82512		Rbpms2	8928.56	5	0	2.15996
Perp	153.154	5	0	0.575604		Chrna3	0.877452	5	0.971833	1.58033		Impdh2	10433.8	5	0	0.912773
Il11ra1	716.505	5	0	0.813821		Wnt9b	1.40595	5	0.923661	4.00604		Stag2	366.488	5	0	0.316423
Serpinb9b	15.4674	5	0.00854118	1.1162		Serpina1e	3.74438	5	0.586774	3.18202		Fam65a	429.299	5	0	3.38578
Them6	885.549	5	0	0.884321		Serpina9	2.70783	5	0.744921	4.89262		Fndc3a	776.91	5	0	0.64161
Sh3bp4	889.662	5	0	2.28849		Kcnv1	2.58619	5	0.763462	5.83349		Rab25	825.459	5	0	4.45553
Pla2g10	1133.53	5	0	4.22948		Prr16	1.51859	5	0.910915	26.6391		Nfe2	31.6762	5	6.88589e-06	3.09391
Optc	115.803	5	0	6.65218		Wfdc12	3.25265	5	0.661099	2.47134		Mdc1	234.713	5	0	0.561529
Gm29666	3.47582	5	0.62705	0.234481		4933403O08Rik	0.815119	5	0.976059	11.0419		Gnaz	19.9083	5	0.00130021	1.60509
Card19	1150.67	5	0	2.13761		Gm30173	2.90318	5	0.71491	2.12069		Grin1	3.28138	5	0.656694	1.7574
Alox12b	66.2579	5	6.14397e-13	4.44941		Lst1	1112.16	5	0	3.49904		Adam33	5.14889	5	0.397981	13.8245
Ybx3	1518.96	5	0	0.368159		Nrg1	1354.54	5	0	1.22737		Tnfsf10	2.89541	5	0.716106	33.644
Myrfl	277.461	5	0	3.18789		Wnt4	64.2161	5	1.62959e-12	0.773152		Scml4	0.359011	5	0.996384	0.574224
Nuak1	228.265	5	0	1.13867		Gm7120	91.5521	5	0	0.783837		Msr1	3.83945	5	0.572755	6.08641
Odc1	781.06	5	0	0.144281		Slc38a4	3958.31	5	0	1.23831		Pp2d1	1.89459	5	0.86353	1.34303
3010003L21Rik	26.2286	5	8.05709e-05	0.33194		Rasl10a	142.527	5	0	4.05725		Arhgef37	0.330843	5	0.997022	0.51121
Pepd	1289.35	5	0	0.41938		Hand2	134.753	5	0	1.35196		Epsti1	1.91644	5	0.860582	0.948947
Hist3h2a	319.908	5	0	0.585523		Dmrta1	10.23	5	0.0689753	1.49488		Il4	8.67428	5	0.122783	2.89504
Ublcp1	1423.22	5	0	0.880245		Gimap5	1010.99	5	0	2.61783		Pcsk1n	1697.79	5	0	1.6699
Mtap	1322.22	5	0	0.417367		Selk	1332.67	5	0	0.442921		Rcor1	498.828	5	0	1.78888
Kcng2	1.96339	5	0.854187	0.323874		Cxx1a	2960.56	5	0	1.89409		Fez1	30.6278	5	1.10931e-05	4.2791
Tex40	291.903	5	0	1.93781		P2rx4	134.998	5	0	0.76129		Slc39a10	417.637	5	0	0.323355
Slfn5	28.5014	5	2.90388e-05	0.88284		Mettl7a3	0.842867	5	0.974219	0.289761		Mycbp2	667.137	5	0	0.687685
Dlg1	105.397	5	0	0.289331		Ywhah	3087.17	5	0	0.11542		Gsk3b	747.974	5	0	0.760714
Gpm6b	226.313	5	0	0.970507		Rai14	3596.87	5	0	1.85457		Dysf	227.703	5	0	5.51278
Tmem176a	336.24	5	0	1.11934		Cdc42ep2	1518.75	5	0	1.50249		Ppm1k	17.5658	5	0.00354286	0.646578
Slc39a4	134.98	5	0	1.18132		Pdzd2	2023.77	5	0	3.174		Armcx4	464.095	5	0	0.781204
Gnaz	279.274	5	0	2.67885		Sypl	4360.06	5	0	0.869001		Rasa3	365.618	5	0	3.57607
Slc25a5	4902.49	5	0	0.476763		Dusp3	3296.23	5	0	0.572146		Mpp6	454.496	5	0	0.690603
Ccnjl	797.147	5	0	1.27711		Plekha1	2642.92	5	0	2.50621		Ilk	707.656	5	0	0.820578
Bst2	1609.42	5	0	2.03005		Gm12280	4.73637	5	0.448894	1.46555		Kif20b	82.8386	5	2.22045e-16	0.123614
Zfp114	4.38667	5	0.495188	0.427015		Aplp2	2195.21	5	0	0.980517		Fam102b	296.846	5	0	1.34913
Tacc1	1363.77	5	0	0.82763		Gm28578	16.0426	5	0.00672339	1.23257		Wwtr1	422.552	5	0	1.05495
Cdc20	199.406	5	0	0.0723975		Rpl15	9297.38	5	0	0.455017		Gipc2	496.814	5	0	2.24024
Mki67	1125.3	5	0	0.856321		Gusb	6296.19	5	0	1.14048		Kcnj8	4.03964	5	0.543722	13.1709
Ccr5	1.07396	5	0.956382	0.389448		Tnfaip8l1	2304.81	5	0	2.83593		Parp1	177.481	5	0	0.244941
Pecam1	322.939	5	0	3.38385		Mtss1	3209.53	5	0	1.18437		Itga8	177.349	5	0	7.30307
Zic3	674.785	5	0	1.68493		Tubb2a	1287.22	5	0	0.814559		Pdgfa	598.071	5	0	2.33498
Slc30a10	379.246	5	0	2.40613		Myo1c	2490.24	5	0	1.31741		Hdac7	440.933	5	0	2.09039
Inadl	219.955	5	0	1.6976		Clip1	2828.98	5	0	1.72578		Nucks1	106.505	5	0	0.115156
Gna11	1536.18	5	0	0.867193		Ltbp1	1481.6	5	0	2.02834		Mef2a	583.219	5	0	1.14042
Pdyn	173.119	5	0	1.88273		Nisch	1498.69	5	0	0.487293		C1qtnf7	32.5937	5	4.53129e-06	13.0218
Slc23a3	2.44368	5	0.784952	0.518828		Scd2	792.37	5	0	0.940577		Pip4k2a	461.516	5	0	1.62564
AI504432	6.58145	5	0.253675	1.23967		Bri3	1474.82	5	0	0.572045		Dppa3	64.4013	5	1.4917e-12	6.08818
4831440E17Rik	0.172775	5	0.999379	0.272045		AU021092	113.451	5	0	3.16223		Pja2	728.708	5	0	1.2694
Chl1	5.34904	5	0.374783	1.31806		Gadd45g	425.017	5	0	0.199717		Cdh2	755.107	5	0	2.43209
Crispld2	7.44914	5	0.189322	2.24911		Arap2	774.138	5	0	2.02216		Arc	10.0255	5	0.0745162	1.36055
Foxr1	0.0503571	5	0.99997	0.1432		Gpr183	341.894	5	0	5.98733		Mpzl1	1436.3	5	0	0.835349
Paqr5	3.58854	5	0.610035	13.048		Nfkb1	2373.61	5	0	1.59437		Nkd1	1177.59	5	0	2.3069
Trim16	10.5032	5	0.0621708	5.53954		Hacd4	2305.82	5	0	1.5062		Rcsd1	197.528	5	0	5.25993
Fbxl21	3.20266	5	0.668774	1.26643		Rnf130	3171.22	5	0	0.780066		Ptk2	609.838	5	0	0.579727
Vcam1	6.75397	5	0.23959	9.08126		Tnfrsf11b	81.3607	5	4.44089e-16	5.14915		Ccdc64b	56.9453	5	5.18996e-11	6.65213
Stx1b	9.85297	5	0.07951	1.97291		Rarb	565.854	5	0	2.95301		Entpd1	216.328	5	0	4.11723
Gpr26	19.2176	5	0.00175075	5.33904		Ap2s1	839.195	5	0	0.161465		Rgs3	592.066	5	0	2.09259
Wwtr1	372.244	5	0	1.06379		Itgam	52.4505	5	4.36071e-10	13.3895		F3	86.1606	5	0	3.7307
Hdac7	352.005	5	0	1.87639		Yap1	3322.32	5	0	2.54717		Cpa1	29.9299	5	1.52249e-05	5.58425
Stard3nl	2809.73	5	0	1.20123		Lhx6	812.455	5	0	4.60479		Pla2g4a	10.1241	5	0.0717947	0.627914
Pak1	1117.6	5	0	1.83326		Capn3	750.041	5	0	13.6105		Hip1	693.147	5	0	0.689638
Eif3j1	1837.83	5	0	0.512779		Hsd11b2	873.244	5	0	1.66001		Wfdc1	1.68986	5	0.890175	0.991513
Rab11a	1657.07	5	0	0.400605		Spink1	2439.34	5	0	1.91508		Vsir	189.364	5	0	3.85381
Gstt2	1528.52	5	0	2.1457		Mpped2	1823.39	5	0	2.46767		Crim1	320.649	5	0	1.50411
Pld1	0.284378	5	0.997927	0.175801		Hspb3	4.73024	5	0.449681	1.81361		Tgif1	4457.94	5	0	2.57994
Mis18bp1	101.256	5	0	0.359744		Ly6d	0.012592	5	0.999999	0.135191		Sema6d	324.445	5	0	2.8725
Cct8	722.082	5	0	0.333764		Hemgn	22298.4	5	0	4.01758		Fzd4	435.302	5	0	2.35397
A930024E05Rik	207.708	5	0	2.14825		Prex1	2798.86	5	0	2.13183		Dmwd	417.994	5	0	0.713026
Aes	1438.99	5	0	1.70051		Tbx3	506.707	5	0	3.07632		Ier5l	270.319	5	0	1.39525
Gtsf1l	213.338	5	0	2.72221		Ncoa4	3408.74	5	0	1.74271		Arglu1	360.661	5	0	0.17827
Prkab1	1317.47	5	0	0.627346		Cebpa	424.098	5	0	5.05294		Pvrl2	1217.52	5	0	0.424366
Acrbp	1195.99	5	0	2.35952		Hoxb6	610.377	5	0	2.42165		Fmr1nb	285.872	5	0	1.46384
Endov	34.8325	5	1.62503e-06	0.427686		Filip1l	2004.62	5	0	2.5561		Baz2b	487.824	5	0	1.51608
Csrp1	381.603	5	0	0.354148		Gm43409	30.0469	5	1.44387e-05	0.649346		Fam101a	43.5934	5	2.80092e-08	1.58279
Lhfpl1	57.6343	5	3.74203e-11	1.72795		Dhrs3	2250.8	5	0	1.35652		Tubb3	414.516	5	0	4.81243
Cd79b	45.4649	5	1.16706e-08	3.36875		Cd200r1	1422.85	5	0	3.11829		Dctpp1	22346.3	5	0	1.63298
Smad7	376.285	5	0	0.488744		Dbx1	10.7975	5	0.0555454	1.21301		Hras	185.382	5	0	0.176709
Lmna	671.058	5	0	1.41197		Lmx1b	8.97655	5	0.110003	1.18801		N4bp2	374.468	5	0	1.66968
Cpe	1020.43	5	0	2.36662		Mdm1	3588.09	5	0	2.3389		Ppp1r9a	378.729	5	0	0.851103
Cbx1	5591.8	5	0	0.722989		Col13a1	389.082	5	0	2.44142		Il2rg	289.168	5	0	3.83643
mt-Nd3	558.387	5	0	0.849129		Gria2	34.7012	5	1.72605e-06	13.4972		Hesx1	52.5622	5	4.13655e-10	1.91234
Syt13	259.545	5	0	3.33204		Ablim1	1342.64	5	0	2.40473		Actg1	974.852	5	0	0.425054
Hoxb3os	417.747	5	0	3.46864		Olr1	10.0808	5	0.0729788	2.34869		Foxl2	19.2726	5	0.00170985	5.21135
Ntn1	81.864	5	3.33067e-16	2.78325		Ptprm	1125.72	5	0	4.37975		Penk	78.6699	5	1.55431e-15	2.80592
Ets2	526.759	5	0	0.606787		Gnb4	3220.13	5	0	1.08593		Madcam1	2.9678	5	0.704951	0.476421
Gfra2	172.014	5	0	2.12845		Fa2h	2.15592	5	0.827178	3.53495		Samd3	64.7892	5	1.23945e-12	7.87088
Klhdc8b	814.268	5	0	1.22828		Cox6b2	17843.9	5	0	2.87264		Ckap2l	287.636	5	0	0.959862
Cxcl5	30.8849	5	9.87049e-06	8.28798		Ajuba	3132.11	5	0	2.57402		Nid2	498.782	5	0	0.827431
Gm12216	12.4029	5	0.0296652	3.24716		Bzw2	5317.37	5	0	0.564987		Eif2s3y	99.6868	5	0	0.477616
Isyna1	992.218	5	0	0.226701		Susd4	1100.99	5	0	3.52212		Usp9x	392.107	5	0	0.282626
Sox30	40.2429	5	1.33404e-07	2.87719		Rnf165	1469.55	5	0	3.66806		Cd300lg	124.51	5	0	2.57537
Elf5	26.3715	5	7.55846e-05	0.859065		Fam92a	4072.14	5	0	0.780511		Plpp2	307.13	5	0	0.4692
Dynll2	3043.8	5	0	0.449793		Itga1	913.294	5	0	4.42165		Gm10076	345.508	5	0	0.311199
Greb1	414.012	5	0	0.82459		Dlx1	1.40142	5	0.924157	0.483763		Adgrl2	543.326	5	0	0.539032
Icam2	234.956	5	0	10.7091		Adamts1	2032.92	5	0	2.35991		Plac8	1147.61	5	0	2.09873
Ift43	1971.27	5	0	1.12301		Prdm13	3.22346	5	0.665579	1.16119		Zic1	0.0140554	5	0.999999	0.18669
Cda	442.444	5	0	1.3289		Dock1	2938.49	5	0	2.02055		Asap2	658.91	5	0	0.62716
Slc12a3	40.9721	5	9.50541e-08	4.21825		Kif5b	1807.17	5	0	0.366006		Cdkn2c	205.591	5	0	1.78222
Mrps26	2256.95	5	0	0.707854		Gstk1	2628.44	5	0	1.45735		Dab2ip	744.212	5	0	0.7448
Anxa6	856.895	5	0	0.793201		Glud1	2263.55	5	0	0.27673		Raver1	318.151	5	0	1.82544
1700097N02Rik	76.5204	5	4.44089e-15	1.5804		Tspan5	3762.68	5	0	1.09389		Myc	1663.58	5	0	1.36248
Mid1	155.892	5	0	0.685031		Plau	358.299	5	0	4.95315		Oaf	752.017	5	0	2.29332
Ier5	388.185	5	0	0.303063		Robo2	42.8748	5	3.91743e-08	1.16185		Klhl6	255.601	5	0	18.1216
Fosb	129.047	5	0	1.05898		Prr7	2287.99	5	0	2.76311		Morc4	279.839	5	0	1.54911
Enc1	471.322	5	0	1.67668		Scn1b	644.35	5	0	4.69116		Ppp1r18	705.878	5	0	1.99157
Nmnat3	493.424	5	0	1.89355		Tnnc1	69.5483	5	1.27232e-13	1.54698		Col4a3bp	467.273	5	0	0.504573
Gstm2	366.457	5	0	0.941846		Plb1	2.90782	5	0.714194	1.00142		Stxbp6	1576.56	5	0	3.9029
B9d1	2280.44	5	0	1.09074		Epsti1	11.6005	5	0.0406907	46.0246		Reep1	283.471	5	0	1.23381
Pcsk5	206.842	5	0	4.13576		Lypd1	24.2931	5	0.000190683	1.60942		Eef1b2	349.054	5	0	0.15246
Nap1l2	116.461	5	0	2.8744		Gdpd5	1717.75	5	0	4.29635		Slc38a4	684.575	5	0	1.29347
Adam19	444.824	5	0	2.30279		Cited1	306.77	5	0	0.832445		Ecm1	268.588	5	0	3.2885
Spns2	561.306	5	0	4.97384		Eogt	2761.47	5	0	2.71198		Tmed3	619.875	5	0	0.709698
Xlr4a	7.47324	5	0.187756	0.476506		P3h3	114.583	5	0	1.15922		Wnt5b	305.105	5	0	1.59306
Arid3a	584.484	5	0	2.74061		Tsen15	3071.48	5	0	0.590887		Trim47	202.642	5	0	3.27268
Adora2a	233.662	5	0	1.52134		Cxcl12	23.7786	5	0.000239447	0.786892		Kcnk1	837.068	5	0	5.19149
Gstm1	1086.98	5	0	1.81653		Saa1	84.2969	5	1.11022e-16	2.17874		Nhsl2	352.049	5	0	3.09935
Satb1	318.683	5	0	1.96561		Pdia5	4050.82	5	0	1.6776		Nagk	570.894	5	0	1.61654
Gm9918	28.9477	5	2.37413e-05	4.52071		Cxx1b	2558.87	5	0	1.67971		Rpl23a	16567.5	5	0	0.754448
Lrrc32	49.5688	5	1.69787e-09	3.07237		Ptprg	1748.67	5	0	2.43716		Fam102a	414.534	5	0	2.20483
Camk2d	299.445	5	0	1.24565		Myo6	2841.24	5	0	0.832179		Gm16104	399.385	5	0	1.14084
Padi3	571.008	5	0	1.71625		G3bp2	2359.85	5	0	0.319916		Cul9	7.45512	5	0.188932	0.789332
Wnt5a	162.019	5	0	1.16832		Lasp1	3625.22	5	0	1.47588		Tro	293.381	5	0	0.490051
1700037H04Rik	1473.52	5	0	0.455286		Alox5	2470.58	5	0	3.55586		Apoa2	128.659	5	0	0.752374
Kalrn	685.495	5	0	1.29476		Mki67	14431.4	5	0	0.800174		Uvrag	701.778	5	0	1.56751
Dennd5b	103.664	5	0	0.758655		Ldhb	641.524	5	0	0.636774		Sp9	13.8983	5	0.0162688	2.12437
Npc2	2611.25	5	0	0.625415		Hnrnpu	4296.49	5	0	0.470532		Mgat4c	4.85371	5	0.433994	2.91964
Mfap2	960.295	5	0	1.74632		Cd36	292.683	5	0	2.85247		Slc25a21	0.713601	5	0.982214	0.443645
Sult5a1	17.371	5	0.00384739	0.367198		Slc31a2	4080.36	5	0	2.37951		Fam64a	251.164	5	0	0.24743
Slc38a4	853.098	5	0	1.41736		Cyth4	2113.94	5	0	2.17831		Pdlim4	606.953	5	0	1.53962
Timp1	551.755	5	0	2.88117		Tgfb2	719.208	5	0	2.35831		Ndufa8	683.534	5	0	0.383816
Plvap	454.639	5	0	0.976657		Hcls1	1648.64	5	0	4.76634		Fam171a1	501.304	5	0	1.81642
Alpk2	3.48377	5	0.625845	0.911405		Dcakd	2670.24	5	0	0.688613		Elovl1	784.973	5	0	1.81811
Ctxn1	1036.54	5	0	1.45563		Igfbp7	318.69	5	0	1.52433		Eogt	429.493	5	0	2.42778
Rbp7	79.5458	5	9.99201e-16	2.48837		Mylk	1089.22	5	0	1.92813		Gata6	593.556	5	0	13.4042
Ano2	204.784	5	0	2.58947		Bahcc1	2543.54	5	0	1.86491		Lsr	2719.05	5	0	2.1062
Platr27	190.142	5	0	0.488576		Stard8	2768.19	5	0	1.66737		Chrdl1	28.8715	5	2.45727e-05	1.35392
Rps27rt	642.793	5	0	0.466154		Gpsm3	4837.6	5	0	0.763252		Aurka	955.227	5	0	0.419451
Tmem100	391.842	5	0	4.38059		Isg15	584.591	5	0	5.12524		Fbp2	19.3094	5	0.001683	6.24017
Mpv17l	391.458	5	0	2.61433		Laptm4a	2023.86	5	0	0.258521		Gm16638	4.21555	5	0.518818	0.84629
Shisa5	740.872	5	0	0.867234		Wdr1	2179.99	5	0	0.31522		Csf2rb	6.01842	5	0.304431	4.43483
Was	188.13	5	0	3.01944		Agl	296.81	5	0	0.886524		Gad2	21.5977	5	0.000624287	2.14259
Gclm	2868.34	5	0	0.843442		Zfp462	1798.37	5	0	2.80226		Rpl28	246.51	5	0	0.0857645
Adamts9	256.805	5	0	1.47887		Wdr89	3120.89	5	0	0.460983		Gm2694	272.185	5	0	2.67771
Plppr2	4.66995	5	0.457472	0.342521		Crip1	875.019	5	0	0.616115		Glg1	573.281	5	0	0.704953
Syce2	2249.53	5	0	1.13577		Hist2h2ac	2043.02	5	0	0.707971		Gimap5	180.062	5	0	5.96141
Zfp385b	12.223	5	0.0318569	2.50352		Casp8	4387.65	5	0	1.29789		Tcf7l1	234.668	5	0	0.371842
Hao1	4.94243	5	0.422947	16.1543		Cdr2l	1826.46	5	0	3.55785		Fam120a	495.8	5	0	0.917538
Lrrc31	2.99164	5	0.701274	6.22607		5930412G12Rik	1246.57	5	0	3.34715		Arap3	366.857	5	0	1.30612
Rarres1	1.01483	5	0.961361	0.609408		Il12a	249.648	5	0	5.99251		Hoxa10	30.0629	5	1.43341e-05	3.20069
4930537H20Rik	0.391683	5	0.995556	0.378999		Akap13	2784.75	5	0	0.632978		Gstk1	291.965	5	0	0.337758
Pla2g5	7.59878	5	0.179778	1.69876		Neurl3	486.073	5	0	7.64808		Whsc1	399.324	5	0	0.592232
Aire	13.1353	5	0.0221435	3.85368		Setbp1	1334.21	5	0	1.47724		Gdf3	24.1168	5	0.000206177	41.1997
Slco2a1	7.434	5	0.190311	1.66353		Robo4	489.128	5	0	5.56941		Gas2l3	142.931	5	0	0.441563
Gpr75	13.3493	5	0.0203162	2.84529		Adamts9	1486.81	5	0	3.89973		Tspan15	277.541	5	0	0.595536
Dock2	2.68756	5	0.748021	0.659119		Bex2	941.367	5	0	0.607213		Lurap1l	134.245	5	0	0.966038
2010005H15Rik	14.0243	5	0.0154557	3.30768		Pax6	34.2133	5	2.15918e-06	1.19725		Xlr	8.04731	5	0.153648	0.379594
Spry3	10.156	5	0.0709343	2.23459		Mtus1	2318.12	5	0	2.74959		N4bp3	716.228	5	0	0.778994
Nusap1	134.746	5	0	0.197495		Chst7	1130.63	5	0	3.87712		Cxx1a	371.599	5	0	2.33018
Gm26917	218.315	5	0	0.180726		Cbfb	4786.29	5	0	1.0969		Gamt	595.097	5	0	2.05386
Tnfrsf19	716.549	5	0	0.971684		Ptafr	25.1234	5	0.000131894	2.7865		Dlgap5	303.64	5	0	0.340077
Ddx3y	83.7789	5	1.11022e-16	0.367388		Nefl	423.729	5	0	2.43039		Usp51	677.463	5	0	2.1036
Olfm1	342.277	5	0	0.798157		Hes7	714.264	5	0	1.79215		Fnbp1l	505.138	5	0	0.405137
Ptpre	381.573	5	0	8.03978		Aph1a	2575	5	0	0.908968		Spns2	138.622	5	0	6.64184
Meis1	99.8033	5	0	1.56946		Cybb	1.43375	5	0.920586	11.4273		Ikzf2	6.52118	5	0.258754	0.261812
Cpne4	132.521	5	0	9.5459		Hmgn1	10181	5	0	0.287265		Cdkn2d	168.934	5	0	0.749486
Kcns3	327.713	5	0	2.12602		Cox6a2	1.26188	5	0.938805	0.284003		F2r	1115.29	5	0	0.94822
Ncl	895.157	5	0	0.221858		Cdh10	28.3133	5	3.16081e-05	2.55647		Gja3	18.9438	5	0.00196904	2.72559
Grina	1217.43	5	0	0.986286		Prelid2	2704.71	5	0	1.07703		Rab3b	312.023	5	0	0.79914
Dhrs7	801.609	5	0	1.24843		Grb14	689.936	5	0	3.35597		Kit	157.162	5	0	1.43863
Plce1	69.309	5	1.42664e-13	2.916		Arl2bp	3505.37	5	0	0.852345		Hspa1a	43.255	5	3.28041e-08	0.435099
Aard	335.907	5	0	1.50269		Skap1	439.469	5	0	0.979376		Ahr	349.58	5	0	1.6845
Apold1	9.94223	5	0.0768888	1.52495		Nedd9	646.265	5	0	2.2094		Sap30l	630.386	5	0	0.543868
Otop1	27.9104	5	3.78965e-05	46.8282		Prdm1	721.321	5	0	4.22506		Ina	372.311	5	0	4.8558
Osr1	2.25469	5	0.812898	0.605044		Hes5	49.8497	5	1.48749e-09	1.24761		Wdr1	714.873	5	0	0.994699
Atp5b	1577.16	5	0	0.375053		Gm26917	3440.57	5	0	0.749774		Epha1	718.13	5	0	1.95608
Picalm	1858.44	5	0	1.06633		Armcx3	3701.3	5	0	0.897059		Manf	254.497	5	0	0.269327
Pvt1	332.81	5	0	0.69737		Adgrg1	8357.94	5	0	3.70939		Ifit3	62.4927	5	3.70781e-12	1.36377
Sphk1	87.5653	5	0	5.09888		Coro2b	1904.02	5	0	3.27708		Capn6	369.915	5	0	4.73544
Ebf1	255.293	5	0	2.01412		Apbb2	2598.46	5	0	2.61461		Syce2	6697.51	5	0	2.34374
Etv5	1241.73	5	0	2.75741		Smtnl2	802.427	5	0	1.13584		Hexa	764.398	5	0	0.945152
Arg1	17.689	5	0.00336248	4.39204		Psmb10	13975.3	5	0	2.20753		Nav3	64.2259	5	1.62192e-12	1.60498
Pmepa1	190.183	5	0	4.07068		Pvrl4	25.1999	5	0.000127482	0.892585		Tctn1	11.0337	5	0.0507164	0.725741
Bzrap1	97.383	5	0	1.50827		Arhgap27	1762.79	5	0	3.55615		Ddx6	477.854	5	0	0.259771
Lurap1l	174.923	5	0	1.95583		Gad2	175.723	5	0	1.9058		Egfem1	36.5753	5	7.28582e-07	7.92789
Zic2	448.621	5	0	2.75337		Alx1	32.4736	5	4.78676e-06	1.19837		Fads3	191.028	5	0	2.8189
Slc9b1	94.2581	5	0	1.68196		Wfdc17	0.583476	5	0.988747	5.85878		Lmcd1	3.08061	5	0.68756	1.52268
Prss12	115.754	5	0	4.51278		Trpc6	474.46	5	0	3.17357		Gm22	2.35662	5	0.797917	5.63806
Spry2	100.444	5	0	2.66192		Gas2l1	1873.11	5	0	1.47827		Gm16755	13.4046	5	0.0198685	3.49857
Tfap2a	14.3666	5	0.013441	0.752044		Gm26802	81.8548	5	3.33067e-16	3.28782		Tcf15	185.881	5	0	1.24787
Dusp4	476.162	5	0	2.06898		Alpk2	50.989	5	8.69363e-10	0.988811		Plod1	422.548	5	0	1.35201
Zcchc12	133.804	5	0	1.16987		Ssr3	1389.09	5	0	0.324212		Hook3	572.208	5	0	1.1361
Itm2b	1360.69	5	0	0.369689		Vasp	2370.28	5	0	0.339745		Ncf2	180.985	5	0	2.13361
Trap1a	436.571	5	0	2.38402		Fgfr1	2554.84	5	0	2.21813		Synm	98.6183	5	0	1.27112
Pycard	568.447	5	0	0.958551		Aes	2666.86	5	0	1.67297		Gcc2	360.255	5	0	0.659716
Hand2	128.942	5	0	6.29595		Spag9	1320.76	5	0	0.731478		Nefm	525.237	5	0	1.38487
Esrp1	556.086	5	0	3.34056		Calu	2289.24	5	0	0.903281		Itpr2	258.601	5	0	2.99587
H2-D1	933.239	5	0	1.98642		Csf1r	503.44	5	0	4.82091		Grasp	620.937	5	0	1.00776
Evi5	951.502	5	0	0.448945		Sf3b4	5958.52	5	0	0.537685		Fnbp1	560.058	5	0	1.27769
Pdcd5	3968.01	5	0	0.331251		Stx11	687.821	5	0	6.56945		Serpina3g	9.89353	5	0.078309	7.25865
Chst15	49.0135	5	2.20516e-09	1.93878		Vegfc	871.027	5	0	1.56147		Chrd	84.8906	5	1.11022e-16	1.88375
Prr5	1135.9	5	0	0.886122		Mlf2	982.01	5	0	0.363199		Xlr3a	115.326	5	0	1.31598
B230312C02Rik	90.8331	5	0	0.860187		Col5a2	1402.13	5	0	3.05065		Npy1r	23.3974	5	0.000283338	5.2881
Zyx	741.444	5	0	0.539		Cc2d2b	563.59	5	0	16.1738		4933429H19Rik	8.3804	5	0.13648	1.54529
Bin2	51.245	5	7.70452e-10	0.621082		Ppp1r11	2763.53	5	0	0.520731		Arhgef15	598.836	5	0	0.839913
Coprs	2951.26	5	0	1.03345		Apoa2	3638.55	5	0	1.60696		Adam10	684.281	5	0	1.88104
Xbp1	631.638	5	0	0.395013		Smarca2	2620.87	5	0	1.62562		Ceacam10	192.517	5	0	2.21112
Rps6kl1	311.163	5	0	1.64466		Vtn	6.38456	5	0.270577	1.12255		Prdm6	865.062	5	0	5.51825
Cobll1	276.014	5	0	1.24507		Nupr1	3420.89	5	0	3.25282		Sec63	503.352	5	0	0.606366
Erh	943.751	5	0	0.302139		Sash3	1194.62	5	0	4.70821		Ccl20	21.4678	5	0.000660704	4.21177
Map1b	674.415	5	0	1.11635		Cdc42	550.262	5	0	0.220321		Scn1b	71.3697	5	5.31797e-14	2.36815
Ppp1r15a	1189.4	5	0	1.25747		Mctp1	1072.31	5	0	2.39589		Lrch3	390.315	5	0	1.06687
G3bp2	4093.55	5	0	1.19745		Gria3	452.939	5	0	2.77839		Rangrf	9801.17	5	0	1.97376
Hoxa7	0.659545	5	0.985115	0.36302		Tox3	1112.38	5	0	3.63978		Stat1	207.955	5	0	2.26949
Gm16845	0.818529	5	0.975836	0.401265		Adam7	40.9948	5	9.40553e-08	4.1615		Slc31a2	719.74	5	0	2.04064
Pou4f3	15.725	5	0.00767464	10.2444		Eif4a1	13001.2	5	0	0.333412		Hecw2	368.433	5	0	1.72917
Xlr4b	1.48937	5	0.914293	0.168851		Sbf2	3146.87	5	0	1.95148		Rhox9	0.0417871	5	0.999981	0.159301
Rasd1	60.0522	5	1.18564e-11	1.48179		Isl1	874.132	5	0	3.3188		Xlr5c	2.3564	5	0.797949	6.84041
Platr5	83.6766	5	1.11022e-16	1.29311		1810011H11Rik	258.524	5	0	6.50057		Ripply1	4.96515	5	0.420148	2.11034
Mlf1	685.673	5	0	1.42434		Hoxd4	361.091	5	0	2.1883		Kcnk3	3.99798	5	0.549707	2.52117
Hk1	980.841	5	0	1.28792		Slc14a1	1290.65	5	0	9.01817		Pilrb1	7.77897	5	0.168845	3.81083
Ahnak	447.5	5	0	3.52205		AI504432	1250.63	5	0	2.43733		Saa2	1.56606	5	0.905323	0.625227
Npr1	115.858	5	0	0.578208		2007-09-01	386.443	5	0	0.152369		Grik2	2.39371	5	0.79241	3.39763
Bin1	717.334	5	0	0.942485		Iffo2	2378.7	5	0	3.11815		Slc6a2	4.4813	5	0.48239	3.66392
Prkaa2	39.0093	5	2.36459e-07	1.01023		Dock6	2746.08	5	0	2.64537		Osgin1	0.99021	5	0.963352	0.751567
Bsn	237.899	5	0	0.479575		Aldh1a3	22.1495	5	0.000490428	0.601076		Ly6g6f	1.52548	5	0.910111	1.96765
Gata3	253.949	5	0	1.95187		Creb5	350.047	5	0	3.76912		Gem	127.415	5	0	3.04746
Pifo	99.0528	5	0	2.82181		St5	2605.71	5	0	1.43958		Tsc22d4	492.114	5	0	0.262291
Larp7	1666.41	5	0	0.42401		Sorcs2	914.231	5	0	3.77052		Osbp	473.803	5	0	1.43238
Egln3	695.732	5	0	0.854822		Fam83a	7.17056	5	0.208261	1.72715		St5	412.356	5	0	1.715
Selm	1353.63	5	0	1.38633		Ncl	24539.5	5	0	0.835382		Ikzf1	56.0784	5	7.82996e-11	1.50119
Gpx8	1003.37	5	0	1.15961		Igdcc3	632.323	5	0	1.89182		Ppp1r2	705.399	5	0	0.354764
2610528J11Rik	745.431	5	0	3.42192		Pilrb2	247.445	5	0	5.64851		Enho	566.822	5	0	1.18823
Paip2b	13.1946	5	0.0216223	0.184164		Tbc1d1	2065.49	5	0	1.36087		Tinagl1	113.851	5	0	1.49884
Pgam1	2575.69	5	0	0.237494		Igf2r	1650.66	5	0	1.4503		Lrriq3	5.36944	5	0.372475	1.0074
Litaf	1453.83	5	0	0.832055		Abcc9	374.916	5	0	5.68173		Tcf21	27.2093	5	5.19301e-05	6.42861
Gml	60.4661	5	9.73643e-12	2.84343		Sdf2l1	863.381	5	0	0.362507		Gp1ba	4.8795	5	0.430763	3.86774
Dnd1	344.132	5	0	1.45726		Hoxb3os	1133.8	5	0	2.26344		Rac2	118.103	5	0	19.1191
Ptn	375.987	5	0	1.81326		Fmnl1	610.299	5	0	6.59053		Cd302	606.396	5	0	1.33234
Cttnbp2nl	232.545	5	0	1.21919		Pdyn	35.8178	5	1.03296e-06	1560.08		Pcm1	350.902	5	0	0.358482
Myo10	1087.72	5	0	1.17387		Clec1a	252.901	5	0	3.26552		Dnajc13	511.412	5	0	0.463881
Calb2	156.117	5	0	1.97629		Uaca	1825.58	5	0	1.12125		Ash1l	496.064	5	0	0.677817
Rps20	1398.34	5	0	0.136203		Lmnb1	1038.07	5	0	0.494145		Erbb2ip	469.043	5	0	1.66871
Homer3	895.683	5	0	0.873765		Pip4k2a	4357.36	5	0	0.702206		Acadl	596.962	5	0	0.654302
Dusp1	339.869	5	0	0.504016		Klrd1	71.8643	5	4.19664e-14	19.5237		Klf4	69.4635	5	1.32561e-13	0.567378
Galnt18	150.955	5	0	4.06506		Hmga1-rs1	1356.79	5	0	1.33261		Tnfrsf1a	566.488	5	0	2.52787
Fbln1	1065.85	5	0	0.99533		Krt19	9.62294	5	0.0866519	0.190334		Lax1	99.1754	5	0	5.15749
Irf1	222.873	5	0	3.56144		Crym	35.2337	5	1.35143e-06	0.646731		Cast	668.866	5	0	1.17131
Ctsz	971.519	5	0	0.324381		Egln3	3505.84	5	0	1.07787		Nfkb1	450.011	5	0	1.92534
Il1r2	107.819	5	0	2.12344		Cd300a	544.885	5	0	4.17465		Irf2	406.132	5	0	3.85071
Nfxl1	352.32	5	0	0.514091		Gabrg3	16.2762	5	0.00609815	4.76405		H2afy2	2212.44	5	0	1.24881
Cxx1a	1016.2	5	0	0.71583		Osmr	15.9595	5	0.0069607	3.42383		Aldoa	19381.8	5	0	0.805999
Calm1	2615.79	5	0	0.22909		Gm15567	2.81467	5	0.728532	2.67611		Hbegf	454.126	5	0	1.67913
Cldn13	236.394	5	0	7.2346		Gpd1	7.29156	5	0.199844	0.605309		Bok	632.943	5	0	1.52563
Atp5g1	6641.21	5	0	0.231348		Rgs7bp	727.784	5	0	3.72421		Ndrg1	266.242	5	0	5.22441
Col4a2	535.258	5	0	1.63156		Nynrin	2958.64	5	0	1.28319		Tlr12	76.4716	5	4.55191e-15	8.01935
Aktip	1480	5	0	1.80675		Vill	1766.67	5	0	1.79392		Tgfbr3	477.5	5	0	3.43174
She	155.73	5	0	2.6577		Fbn1	1130.41	5	0	3.69774		Taok3	288.228	5	0	0.411953
Art3	11.308	5	0.0456033	0.955766		Myo7a	3180.43	5	0	1.38259		B930036N10Rik	66.2337	5	6.21614e-13	0.640205
Dlx6	7.57738	5	0.181117	1.68324		Rhoh	459.268	5	0	4.0148		Fgf4	29.697	5	1.69186e-05	4.74163
Gm3289	10.3415	5	0.0661178	1.54063		Il21r	443.562	5	0	4.66131		Tm9sf3	746.519	5	0	0.47753
Cyp2b23	24.0293	5	0.000214318	7.59029		Loxl2	745.729	5	0	1.28788		Sacs	360.815	5	0	2.29739
Fbxl8	3.35059	5	0.646105	0.608408		Creld2	1871.08	5	0	0.585011		Hspa1b	45.0869	5	1.39303e-08	8.42403
Gm17597	9.83888	5	0.0799314	1.75584		Etv6	4550.25	5	0	1.22813		Yes1	578.527	5	0	1.08154
2003-03-01	0.335222	5	0.996928	0.331033		Etl4	1648.59	5	0	2.07373		Jchain	0.399808	5	0.995335	1.85861
Entpd1	15.1431	5	0.00976804	1.55146		Fam13c	305.944	5	0	5.67638		Olfr285	1.10684	5	0.953496	1678.02
Lin28a	1142.67	5	0	1.06517		Rax	9.42368	5	0.0933124	1.11707		Klf3	528.263	5	0	0.614964
Clmn	11.4043	5	0.0439273	1.1595		Kif1b	1989.7	5	0	0.95683		Gas7	225.653	5	0	4.02591
Upk1a	0.306643	5	0.997516	0.190382		Daam1	1760.57	5	0	1.90394		Vrtn	437.854	5	0	3.92994
Flywch2	1201.98	5	0	1.97152		Tspan13	1821.7	5	0	1.04423		Cmpk2	102.069	5	0	2.06109
Rbfox2	960.332	5	0	0.8538		Itm2c	3913.15	5	0	1.5108		Pi16	130.096	5	0	1.15584
Trp53inp1	98.1431	5	0	1.96581		Srrm4	3.59381	5	0.609243	0.883652		Thrap3	116.757	5	0	0.178358
Bspry	822.804	5	0	3.31192		Dkk4	5.55939	5	0.351477	2.55531		Wdr72	100.02	5	0	1.77751
B4galt6	435.42	5	0	2.11172		Ccr1	1.6648	5	0.893305	18.0433		Heg1	455.702	5	0	2.43013
Calcr	31.2959	5	8.1876e-06	3.99472		D630039A03Rik	4.98998	5	0.417104	45.2751		Herc2	539.648	5	0	0.635101
Lbx2	14.3051	5	0.0137833	3.83763		4930512H18Rik	0.600803	5	0.987966	1.09997		Adamtsl2	61.7973	5	5.16487e-12	30.2101
Tekt5	22.3766	5	0.000443947	0.733997		Npsr1	1.29024	5	0.935933	15.0758		Bcat1	1375.48	5	0	3.59969
Tspan5	1386.01	5	0	1.90775		Drd1	2.3146	5	0.80412	1.67164		Cmip	453.553	5	0	0.917433
Tapbpl	97.017	5	0	1.08897		Gm28068	0.11259	5	0.999783	0.560102		Tgfb2	44.122	5	2.18784e-08	0.539344
Tuba1c	760.651	5	0	0.666837		Olfr279	0.357011	5	0.996431	0.956008		Colgalt1	494.516	5	0	1.19472
Tpi1	1682.52	5	0	0.150808		BC100530	5.81587	5	0.32455	2.50415		Erdr1	244.595	5	0	0.670992
Ralb	868.274	5	0	0.679636		Ms4a4c	4.48094	5	0.482437	15.6658		Cyct	179.594	5	0	4.14147
Mageh1	465.668	5	0	0.466962		9130213A22Rik	4.82235	5	0.437943	2.75664		Acaa2	682.665	5	0	1.36723
Sesn3	1071.11	5	0	2.61451		Kdm5b	1809.53	5	0	0.383442		Chd4	54.6006	5	1.57718e-10	0.0766781
B230217C12Rik	757.057	5	0	2.45966		St8sia1	621.678	5	0	3.71232		4930502E18Rik	3.29395	5	0.654769	0.792246
Mef2c	45.017	5	1.43937e-08	1.71552		Lpl	348.384	5	0	1.3258		Vcam1	33.228	5	3.39078e-06	43.6678
2610305D13Rik	42.3746	5	4.94678e-08	0.512865		Hs3st1	79.1416	5	1.22125e-15	2.58553		Dctn1	624.872	5	0	0.972178
Trim71	912.3	5	0	1.31559		Cd180	284.354	5	0	6.80626		C77370	31.1546	5	8.73133e-06	1.60911
Smc2	594.819	5	0	0.322768		Evi2a	493.58	5	0	6.88334		Tnc	51.7059	5	6.19845e-10	2.27205
Lgals2	114.032	5	0	2.14887		Stox2	1414.2	5	0	2.51483		Tcea3	570.449	5	0	2.05352
Tpm1	470.723	5	0	0.257526		Snai1	1133.97	5	0	3.07857		Hjurp	261.711	5	0	0.546814
Gm26518	19.5948	5	0.00148848	0.458625		Ebf3	763.959	5	0	4.68043		Eid2	488.502	5	0	1.3948
Fhl1	267.411	5	0	0.637324		Hoxc10	26.9125	5	5.93244e-05	0.483039		Copb2	524.605	5	0	0.668918
Stc2	430.674	5	0	1.18641		Rab3b	1026.63	5	0	2.91172		Cd63	710.988	5	0	0.404713
Gimap5	95.6624	5	0	3.13181		Surf4	2112.58	5	0	0.52775		Fam177a	111.951	5	0	11.0651
Ren1	78.8204	5	1.44329e-15	5.68403		Fam3c	3171.36	5	0	0.819723		Adam15	561.58	5	0	0.893496
Ccne1	2002.95	5	0	0.610011		mt-Nd6	4320.99	5	0	0.469453		Sash1	525.027	5	0	1.84022
Acap1	105.758	5	0	6.73096		Flrt3	1221.31	5	0	2.31955		Cd151	739.519	5	0	0.749322
Hmgcs1	543.108	5	0	1.25663		Svil	1382.57	5	0	0.328417		Pgam2	30.4097	5	1.22475e-05	1.38575
Wnt7b	5.91627	5	0.314452	0.452191		Gas7	1633	5	0	2.66187		Isl1	141.316	5	0	4.90919
4933429H19Rik	3.10513	5	0.683782	0.56671		Stx4a	3452.69	5	0	0.577043		Nrgn	88.9522	5	0	0.624305
Rhbg	94.8713	5	0	9.08829		Mtpn	495.317	5	0	0.381617		Lrrc17	2.82524	5	0.726907	16.6811
St3gal5	1083.96	5	0	1.28482		Yes1	2794.58	5	0	1.79866		Crispld2	4.96141	5	0.420608	0.899664
Wdr89	719.988	5	0	0.596621		Galnt1	654.347	5	0	0.157049		Cdkn2a	17.6845	5	0.00336902	0.868285
Adra2a	135.058	5	0	6.73921		Hspa1b	151.559	5	0	0.748574		Plk1	339.777	5	0	0.271813
Ube2d1	2359.76	5	0	1.31883		Nxn	2346.89	5	0	1.29615		Jak2	298.389	5	0	4.35098
Tfb1m	29.9939	5	1.47893e-05	0.466458		Muc13	1150.77	5	0	5.97063		Spdl1	225.521	5	0	0.762725
Pdia4	1435.49	5	0	0.674845		Rprm	156.207	5	0	0.913354		Fas	260.65	5	0	2.7798
P4ha1	767.201	5	0	1.584		Serpinb6b	924.96	5	0	2.08282		Scgb1a1	40.8582	5	1.00226e-07	14.9497
Snn	688.358	5	0	1.97364		Ccdc80	692.709	5	0	2.58647		Golgb1	306.197	5	0	0.595065
Samd14	651.291	5	0	1.63263		Tc2n	0.0279431	5	0.999993	0.0352035		Hspa4	108.765	5	0	0.19313
B3gnt7	488.934	5	0	2.19512		Epha7	62.8325	5	3.15326e-12	0.453748		Supt6	327.502	5	0	0.279917
Sgip1	183.153	5	0	1.33954		Car4	169.295	5	0	0.144381		Arrdc3	291.694	5	0	0.630229
Mpzl2	262.102	5	0	3.22099		AA467197	25.2078	5	0.000127031	1.99464		Taf10	118.989	5	0	0.23451
Coro1a	458.349	5	0	2.70667		Jund	1352.75	5	0	0.62708		Cpne8	217.894	5	0	0.678562
Ank1	430.219	5	0	2.9177		Utrn	2406.58	5	0	0.797176		Mprip	611.755	5	0	0.978845
Etl4	621.236	5	0	2.15512		Kirrel2	4.53275	5	0.475513	20.2133		Ice1	491.039	5	0	0.854663
Gm26782	336.18	5	0	0.8197		Elane	10.0384	5	0.0741535	6.71757		Nanog	258.711	5	0	7.8667
St3gal6	366.445	5	0	4.80083		Fam65a	3567.33	5	0	1.08834		Vps35	349.479	5	0	0.16211
Prdx4	1866.42	5	0	0.452854		Diaph1	6206.74	5	0	2.05872		Dok4	423.871	5	0	3.2872
Scn1a	11.8185	5	0.0373608	6.71541		Dchs1	1171.61	5	0	4.41128		Slc25a24	385.162	5	0	1.90849
Gm11738	11.7395	5	0.0385376	6.85653		Rapgef3	890.645	5	0	4.67021		Dusp7	152.14	5	0	0.318432
Prss22	34.1615	5	2.21102e-06	64.9993		Ctsh	490.766	5	0	0.947461		Trim16	85.2852	5	1.11022e-16	6.5296
Taf10	708.112	5	0	0.4474		Csgalnact1	1551.61	5	0	3.16502		Casq1	146.68	5	0	1.24377
Stbd1	166.458	5	0	1.24863		Cd276	2169.61	5	0	2.66461		Gypc	398.975	5	0	2.77759
Tsc22d3	1359.55	5	0	0.884412		Slc12a2	1365.4	5	0	1.55164		Arhgef6	98.4633	5	0	8.61091
Zfp324	26.0211	5	8.83975e-05	0.765558		Pak2	917.662	5	0	0.258693		Pik3r1	452.104	5	0	1.86853
Tc2n	37.1913	5	5.48318e-07	1.4094		Atp13a2	6585.21	5	0	1.36432		Cd44	397.005	5	0	2.04117
Slit2	97.2702	5	0	1.05999		Leprot	3390.73	5	0	1.00677		Prrx1	25.3874	5	0.000117271	2.49101
Gm5868	70.7203	5	7.26086e-14	2.05854		Npm1	40307.4	5	0	0.477747		Hoxb3os	311.788	5	0	5.62941
Gc	170.471	5	0	3.31525		Peli2	2027.41	5	0	2.96182		Ednrb	83.5664	5	1.11022e-16	4.6499
Amotl2	747.555	5	0	1.33651		8030474K03Rik	955.356	5	0	2.71014		Rnf144a	184.12	5	0	0.952417
Eef1a1	1463.8	5	0	0.236173		Cd28	23.3187	5	0.000293347	9.32841		Zswim6	341.591	5	0	0.637187
Plin3	1408.78	5	0	0.949362		Hmga1	6302.65	5	0	1.29733		Slc6a6	676.185	5	0	0.60877
Elovl1	846.702	5	0	1.58784		Nusap1	2427.07	5	0	0.340829		Clip1	461.797	5	0	0.54314
Ehd1	1017.38	5	0	0.561937		Prmt1	9213.11	5	0	0.415492		Bptf	223.742	5	0	0.581769
Gm10451	7.09899	5	0.213382	0.308439		Zfhx3	1780.4	5	0	1.26895		Pdgfb	245.179	5	0	3.53502
Fam83d	161.87	5	0	0.507052		Gm4779	818.526	5	0	4.35349		Homer3	685.177	5	0	1.51431
Gna14	425.316	5	0	2.89948		Casp3	3279.55	5	0	0.684069		Rasal2	339.559	5	0	0.499701
Prrx2	308.879	5	0	2.83457		Spin2c	250.981	5	0	1.45421		Taf15	318.374	5	0	0.228327
Frrs1	1509.78	5	0	0.808729		Prkra	2791.98	5	0	0.557116		Mbnl1	396.014	5	0	1.36196
Lgmn	582.002	5	0	0.533107		Bcar1	3035.92	5	0	2.12931		Lipt2	488.093	5	0	0.563594
Gmfg	1017.08	5	0	1.17638		Hnrnpa1	30877.5	5	0	0.369691		Apex1	13847.1	5	0	1.40098
Smarca2	508.28	5	0	1.48045		Pcolce2	68.0012	5	2.66898e-13	1.81967		Ddit4	280.371	5	0	0.744254
Mapk12	726.845	5	0	2.79915		Gimap9	3164.45	5	0	0.814489		Amica1	54.0414	5	2.05511e-10	4.72787
1810011O10Rik	67.9364	5	2.75335e-13	1.4232		Grin1	5.38947	5	0.370218	1.27212		Mmrn1	80.8553	5	5.55112e-16	7.41672
Sh3gl3	470.848	5	0	2.99867		Arx	0.686419	5	0.983706	0.559822		Rps6ka3	285.948	5	0	1.8474
Msc	5.19343	5	0.392733	38.6909		Jchain	0.388358	5	0.995644	0.394477		6430548M08Rik	160.737	5	0	3.33135
Dapp1	353.03	5	0	1.28542		Emx1	0.0360229	5	0.999987	0.123381		Numb	415.629	5	0	1.14382
Cdc42ep2	129.568	5	0	1.50547		Slc16a5	2.15277	5	0.827628	1.7029		Nova2	233.92	5	0	3.33236
Cntfr	444.566	5	0	2.26143		Arhgef28	1204.44	5	0	3.50033		Itpkb	271.096	5	0	4.47574
Cacna1a	512.108	5	0	1.00149		Trib3	11651.6	5	0	1.55835		Wisp1	2.15947	5	0.826668	0.507237
Twist1	314.903	5	0	1.35213		Jmjd1c	1593.42	5	0	0.328789		Gm11992	47.2001	5	5.17207e-09	4.44737
Sowahd	34.6163	5	1.79461e-06	10.0538		Dmrt2	4.03435	5	0.544481	0.52428		Milr1	4.04641	5	0.542754	0.983212
Rab40b	4.74657	5	0.447585	6.50299		Junb	397.122	5	0	0.225445		Wnt7b	13.9806	5	0.0157329	1.51545
Dmbx1	5.06295	5	0.408246	3.05555		Dock8	3101.74	5	0	2.07614		Eif3a	142.979	5	0	0.13408
Nkx2-9	1.18919	5	0.94591	0.361529		Cdkn2d	2711.2	5	0	1.19535		Scarf1	296.235	5	0	1.95464
1700105P06Rik	3.83788	5	0.572986	1.06498		Gm16104	2004.03	5	0	1.74269		Col23a1	158.601	5	0	3.52982
Thbd	4.06519	5	0.54007	0.693142		Erp29	1832.1	5	0	0.270241		Lrp10	567.361	5	0	1.86372
Cpa1	13.8638	5	0.0164978	6.96234		Pou3f3	8.36072	5	0.137444	0.92859		Rap1a	1829.21	5	0	0.460413
Vpreb3	0.100567	5	0.999835	0.118503		Sh3gl1	3096.75	5	0	1.14632		Itpripl2	341.934	5	0	2.42036
Trim67	8.4593	5	0.132674	19.5576		Gas2l3	1914.87	5	0	1.11607		Xiap	443.11	5	0	0.685739
AF529169	11.4138	5	0.0437662	1.93209		Ica1	2288.17	5	0	1.63221		Fgf13	660.577	5	0	1.62581
Plcxd2	10.5742	5	0.0605068	1.84401		Heg1	1883.19	5	0	3.02883		Bmpr1b	9.27283	5	0.0986642	5.56016
Etv4	772.806	5	0	1.87412		Msmo1	49.4566	5	1.79006e-09	0.174412		Tap1	5.42612	5	0.366115	1.04072
Aif1l	1456.64	5	0	1.52968		Pcdh9	8.25433	5	0.142765	1.38966		Hkdc1	4.00504	5	0.548691	1.17103
Epb42	387.993	5	0	10.3003		Sepn1	2915.49	5	0	2.25114		Icam1	224.589	5	0	2.95126
Emp3	445.077	5	0	1.15438		Dnmt3a	3603.64	5	0	0.72547		Serpinb6b	126.612	5	0	3.33622
Itgb5	862.543	5	0	1.93382		Fgl2	282.73	5	0	3.29353		Opn3	744.006	5	0	1.19243
Pnrc1	1333.77	5	0	0.836456		Syne1	947.314	5	0	1.71269		Nckap1	629.231	5	0	0.779308
Hist4h4	11.6807	5	0.0394354	0.178093		Gapdh	19232.7	5	0	0.303023		Flii	534.478	5	0	1.33701
Pklr	162.422	5	0	1.96138		Arhgap15	55.1133	5	1.23714e-10	75.3536		Rpl27	16324.5	5	0	1.23448
Stra6	63.1365	5	2.7276e-12	1.04468		Il1rn	3.62262	5	0.60492	22.3028		Btg1	362.32	5	0	0.882854
Plek	23.9138	5	0.000225557	1.73843		Ldlrad1	0.48967	5	0.992497	14.8877		Dock1	499.59	5	0	0.930225
Btg3	480.888	5	0	0.539693		Fam43b	0.875542	5	0.971967	175.28		Matn4	52.7877	5	3.71846e-10	2.92361
Peg10	297.25	5	0	2.82796		RP24-267C3.3	1.01462	5	0.961378	29.2739		Dnm2	587.423	5	0	0.691585
Ift74	1077.02	5	0	0.800846		Rnase9	0.7497	5	0.98013	1668.26		Zyx	198.622	5	0	1.23464
Flrt3	249.422	5	0	1.26273		Mir124a-1hg	0.677735	5	0.984168	11.8989		Vstm4	73.8118	5	1.64313e-14	1.60279
Arap1	36.6253	5	7.11979e-07	1.33412		Cilp	0.406652	5	0.995144	1.42724		9430020K01Rik	309.109	5	0	3.11317
Gm12758	1.40596	5	0.923661	0.2125		Mpeg1	0.314205	5	0.997367	5.63024		2700046A07Rik	336.223	5	0	3.87382
Pdpn	856.918	5	0	2.67925		Irgm1	69.4554	5	1.33005e-13	1.00981		Sssca1	13696.9	5	0	1.83135
Slc6a6	536.321	5	0	0.562686		Enah	1267.86	5	0	1.24809		Robo4	223.591	5	0	2.39559
Esx1	20.755	5	0.000901091	1.46554		Amotl2	1935.95	5	0	1.50015		Lcorl	160.564	5	0	1.25072
Zfp428	1219.07	5	0	0.452484		Cd40	619.145	5	0	4.63947		Bmp7	467.695	5	0	5.5571
Adamtsl5	5.23936	5	0.387373	3.24075		Apold1	744.283	5	0	2.83945		Myl12a	1924.34	5	0	0.330903
Gm10532	8.5896	5	0.126596	6.92799		Snrk	2525.9	5	0	1.69742		Unc5c	186.165	5	0	5.58087
Tbc1d2	32.1981	5	5.42792e-06	2.77424		Ear2	2.16989	5	0.825173	15.5331		Rps21	204.313	5	0	0.242737
Ets1	394.24	5	0	2.83739		Eya2	30.1827	5	1.35761e-05	1.15515		Cav2	311.877	5	0	2.93238
Hsd17b12	1778.71	5	0	0.533063		Mcc	1546.3	5	0	3.59622		Bmp2k	427.5	5	0	1.33532
Gchfr	100.971	5	0	1.0448		Fzd4	2159.67	5	0	2.99559		Ccnb1	2236.04	5	0	0.515423
Hmga1-rs1	443.138	5	0	0.984964		Lalba	93.0658	5	0	6.81802		Ube2h	474.568	5	0	1.26616
Rarb	37.1857	5	5.49737e-07	0.818147		Ubc	1024.21	5	0	0.224384		Plxna2	211.179	5	0	6.09707
Tnfrsf13c	61.9097	5	4.89564e-12	2.64854		Hotairm1	787.654	5	0	2.5352		Daam1	368.487	5	0	1.20269
Morc4	454.968	5	0	2.32122		Dst	1373.59	5	0	2.18118		Bcl6b	324.671	5	0	3.04859
Armcx1	1051.25	5	0	1.50158		Hsp90ab1	10067.1	5	0	0.273786		Sertad1	404.007	5	0	0.770264
Guca1a	53.5126	5	2.63935e-10	2.13507		Chd4	1041.76	5	0	0.34153		Pdlim7	451.703	5	0	0.79014
Vstm2l	72.2363	5	3.5083e-14	3.56578		Tmem165	1710.15	5	0	0.451723		Clic6	255.327	5	0	1.13408
Gm266	84.5084	5	1.11022e-16	73.8338		Hmgb2	2630.75	5	0	0.310977		Tmem30a	553.433	5	0	0.87449
Trpv2	79.8643	5	8.88178e-16	4.20953		Man2a1	2945.29	5	0	1.65074		Huwe1	344.768	5	0	0.264825
Tes	775.145	5	0	1.11999		Zfp710	2678.43	5	0	1.53069		Ninj2	92.6372	5	0	11.0325
Smim3	640.661	5	0	0.923245		Lgals9	1790.61	5	0	2.80888		Nr3c1	128.763	5	0	0.689375
Dmtn	768.038	5	0	1.65202		Hapln3	781.604	5	0	5.89179		Ssr3	603.384	5	0	0.670164
Rsrp1	1287.22	5	0	0.248943		Cdc20	3656.04	5	0	0.409234		Prpf4b	327.734	5	0	0.247948
Zeb2	690.453	5	0	2.67138		B3gnt5	2136.82	5	0	2.81226		Mapkapk2	421.89	5	0	2.68779
Cd47	660.129	5	0	1.32065		Tril	422.878	5	0	3.37246		Sqrdl	205.022	5	0	1.86104
Cgnl1	480.755	5	0	1.93168		Prl8a2	16.618	5	0.00528426	7.16195		Mesdc1	698.039	5	0	1.6263
Cd151	562.174	5	0	0.500561		Golga3	445.922	5	0	0.306471		Cdh20	19.639	5	0.00146041	2.73298
Fbxo5	301.292	5	0	0.189395		Ano3	55.9383	5	8.36765e-11	1.60717		Dach2	0.00139571	5	1	0.0188379
Btbd2	1997.36	5	0	0.928409		Arpc4	1447.7	5	0	0.222215		Ntm	10.4338	5	0.0638371	0.844061
Sall3	466.117	5	0	1.05976		Phldb1	1673.12	5	0	3.20368		Sla	3.32429	5	0.650125	3.55284
Irx2	14.1431	5	0.0147257	0.886761		Gpi1	3120.48	5	0	0.191988		Spry3	4.68043	5	0.456111	1.1769
Pygl	7.31893	5	0.197981	0.385731		Skil	1780.79	5	0	1.69085		Rbfa	263.334	5	0	0.276385
Steap3	631.315	5	0	1.06114		Csf1	269.442	5	0	2.60142		D230017M19Rik	1.05539	5	0.957975	0.91659
Tnfrsf12a	439.495	5	0	1.61856		Hoxc6	35.6133	5	1.13487e-06	0.970278		Ptgs2	1.73373	5	0.884623	4.84642
Endog	956.38	5	0	0.323087		Serf2	2856.22	5	0	0.189445		Zan	2.53616	5	0.771039	2.00004
Pfkp	519.854	5	0	0.986727		F10	5841.24	5	0	8.09279		Asz1	2.8248	5	0.726974	1.21974
Rapgefl1	1.17864	5	0.94691	0.339361		Tspan15	2174.56	5	0	2.6424		Gm8237	3.19121	5	0.670534	1.31752
Crlf1	501.314	5	0	1.33322		Nrn1	0.0482716	5	0.999973	0.0783083		Wnt9b	7.33981	5	0.19657	1.73064
Sox9	55.2445	5	1.1626e-10	0.760147		Igf2bp1	2951.53	5	0	0.373736		Unc5cl	4.03161	5	0.544873	1.53773
Sulf1	373.344	5	0	2.02233		Rhobtb3	1812.6	5	0	1.02984		AU022751	6.57515	5	0.254202	2.55523
Paqr7	29.3253	5	2.00173e-05	0.679916		Rasa1	1885.42	5	0	0.367098		Tex11	4.75265	5	0.446806	3.45013
Hist1h1e	87.5831	5	0	0.442204		Unc5c	669.273	5	0	2.36081		Eps8l3	3.02357	5	0.696352	3.6636
Sap30	2284.49	5	0	1.23291		Obp2a	19.919	5	0.00129422	4.29816		Fam43b	4.16204	5	0.52633	3.97184
Rtn4	2713.18	5	0	0.615842		B930036N10Rik	4249.4	5	0	1.90773		Naaladl1	0.810014	5	0.97639	0.77485
Tnni2	21.6536	5	0.000609229	2.24953		Lipa	2448.21	5	0	1.45663		Ms4a6d	81.4042	5	4.44089e-16	6.59242
Psmb9	18.4583	5	0.00242357	4.45541		Fam101a	392.251	5	0	3.6036		Ctnnb1	478.598	5	0	0.243266
Sec11c	428.429	5	0	0.506806		Tanc1	3026.02	5	0	2.56623		Hectd1	379.026	5	0	0.573452
Hsph1	1662.95	5	0	0.379022		Bex6	186.527	5	0	25.6203		Sema3g	231.583	5	0	4.354
Klf10	232.886	5	0	0.957921		Rala	1246.03	5	0	0.591335		Gm8113	6.86444	5	0.230919	0.801267
Spc25	229.708	5	0	0.358837		Capns1	1305.28	5	0	0.308177		Laptm4b	1481.88	5	0	0.643054
Pcdh18	253.432	5	0	1.47971		Prdm12	6.56489	5	0.255062	1.76331		Slc1a2	10.9311	5	0.0527629	1.22503
Nppc	11.821	5	0.0373246	2.47286		Col26a1	653.746	5	0	2.37767		Gm28578	5.41146	5	0.367753	1.10284
Nr5a2	18.976	5	0.00194199	46.8448		Pdlim5	1797.15	5	0	1.11603		P4ha1	573.368	5	0	1.82129
Fasl	26.0462	5	8.74128e-05	24.7832		Capzb	466.096	5	0	0.144192		Ube2q1	433.727	5	0	0.502853
C130074G19Rik	1.69901	5	0.889024	0.665883		Fam129b	2232.28	5	0	2.8729		Exoc3l2	132.332	5	0	6.00538
Sqrdl	8.49083	5	0.13118	1.29953		9530053A07Rik	10.8084	5	0.0553136	1.43453		Vill	237.332	5	0	0.429165
Cd93	15.8309	5	0.00734376	3.34801		Arl8a	2951.15	5	0	0.780341		Usp7	153.276	5	0	0.167449
1110017D15Rik	5.67035	5	0.339627	1.17921		Pomp	4168.11	5	0	0.242983		Tulp3	355.423	5	0	0.580512
Fgl2	10.5229	5	0.0617055	5.51406		Midn	2630.44	5	0	0.788506		Fam122b	356.928	5	0	2.12423
Gm15050	8.48186	5	0.131603	1.12988		Edil3	787.242	5	0	4.78465		Car7	26.737	5	6.41787e-05	0.740161
Dnajb13	4.58085	5	0.469139	2.85236		Ptpn1	1036.01	5	0	0.661746		Cdc42ep1	349.834	5	0	2.13222
Nkx3-1	19.784	5	0.0013719	3.39588		Mdfic	1248.81	5	0	3.09539		Tmem252	38.1719	5	3.48477e-07	3.24343
Epx	16.2133	5	0.00626084	2.40015		Capza2	1794.33	5	0	0.209444		Tmem54	497.817	5	0	4.51834
Nxnl2	4.01077	5	0.547867	0.640758		Nab2	299.642	5	0	2.79263		Wsb2	465.13	5	0	0.568339
Ly6d	11.5958	5	0.0407664	1.64456		Atp1b3	1483.33	5	0	0.344742		Larp4	300.818	5	0	0.240799
Nfam1	14.2048	5	0.0143594	12.5182		Trove2	1955.71	5	0	0.883492		Lmnb1	92.3759	5	0	0.141105
A330069E16Rik	64.2938	5	1.57019e-12	0.781827		Mpdz	2334.19	5	0	1.86796		Samsn1	259.521	5	0	7.40528
Ptdss2	1953	5	0	0.5791		Tcn2	1935.83	5	0	1.04463		Med21	288.602	5	0	0.324134
Mycl	1289.97	5	0	1.85532		Sh3bgr	164.722	5	0	1.31634		Tbc1d4	256.56	5	0	1.33933
Enpp3	421.927	5	0	3.93612		Cdkl1	1387.91	5	0	2.5688		Fam198b	190.575	5	0	1.51417
Flnc	454.765	5	0	0.934428		Trio	2705.49	5	0	2.16894		H2-T23	35.8303	5	1.02699e-06	1.27143
Lpar1	239.962	5	0	0.687398		Serpine2	415.225	5	0	0.472308		Xbp1	714.526	5	0	0.833403
Ccdc28b	1410.17	5	0	1.37791		Armcx1	3014.48	5	0	1.70854		Gsg1	75.1757	5	8.54872e-15	5.32994
Ikzf2	344.675	5	0	1.10776		Matn4	95.713	5	0	3.79263		Gm1673	333.932	5	0	1.36087
Akap12	616.709	5	0	2.96114		Slc1a2	219.44	5	0	3.19944		Lbh	230.858	5	0	1.57288
Acsf2	16.57	5	0.00539172	0.775991		Mrps6	1421.67	5	0	0.793822		Henmt1	15.7003	5	0.00775398	3.8063
Glb1l	0.39879	5	0.995363	0.198838		Mesdc1	1899.69	5	0	0.778368		Pof1b	4.43192	5	0.489044	4.43212
Tspan4	991.17	5	0	0.989362		Nme2	1319.34	5	0	0.532576		Ermap	4.68312	5	0.455763	1.28569
Smad6	535.288	5	0	1.92076		4931406P16Rik	1087.97	5	0	0.987698		Mpc2	764.677	5	0	1.6492
Kdf1	334.389	5	0	2.84613		Akap5	1760.63	5	0	1.61386		Sbf2	428.317	5	0	1.37073
Unc5c	286.311	5	0	7.09504		Dusp7	2203.37	5	0	1.29308		Dnajc10	432.538	5	0	0.737332
Cd302	690.801	5	0	1.3958		Sestd1	2246.5	5	0	2.16404		Cacng4	53.7109	5	2.40308e-10	2.98517
Ckmt1	55.9636	5	8.2681e-11	3.45954		Sdhd	12875	5	0	0.698026		Srm	12711.1	5	0	1.12175
Olig2	22.878	5	0.000356188	5.06028		Ppp1r1a	94.5141	5	0	1.31517		Kcna5	22.6917	5	0.00038659	1.31285
Hist1h1c	84.6584	5	1.11022e-16	0.384155		Arhgap9	1315.19	5	0	2.59673		Fzd10	125.299	5	0	2.49505
Nmral1	205.616	5	0	0.29902		Cdv3	5834.19	5	0	0.495682		Cntln	219.795	5	0	2.52904
Lmbr1l	448.67	5	0	1.04261		Sec11c	5948.87	5	0	1.40904		Mrps6	418.834	5	0	1.53328
Cdv3	726.646	5	0	0.183573		Rrm2	9884.73	5	0	0.71529		Lpl	115.116	5	0	1.16659
Cth	976.245	5	0	0.937259		Rbm8a2	1146.72	5	0	0.575345		Mpp1	490.633	5	0	1.14573
Ifrd1	415.353	5	0	0.252384		Prkca	4016.73	5	0	4.76354		Copa	419.206	5	0	0.664572
Stmn3	293.202	5	0	2.51904		Matn1	519.021	5	0	12.2786		Ap1b1	355.372	5	0	0.545699
Ms4a4d	330.721	5	0	2.45842		Mmp15	2220.95	5	0	2.94497		Dse	386.332	5	0	0.59666
Rarg	714.053	5	0	2.52999		Med10	2579.74	5	0	0.644004		Fgfbp1	23.6215	5	0.000256659	1.94007
Psme1	1232.48	5	0	0.537332		9930012K11Rik	1181.91	5	0	2.90718		Kcng2	5.66165	5	0.340546	0.887783
Tmeff1	1144.36	5	0	0.779903		Peak1	2588.4	5	0	1.09087		Gfi1b	41.6691	5	6.87194e-08	2.59707
Nt5c3	1995.07	5	0	0.703971		Csf3r	927.521	5	0	3.33498		Plat	61.9973	5	4.69536e-12	1.39049
Ch25h	26.7355	5	6.42216e-05	0.940378		E130012A19Rik	1491.72	5	0	1.03053		Fam89a	176.512	5	0	4.59257
Oxct1	1101.46	5	0	0.640691		Hist1h4d	2794.17	5	0	0.723155		Ptprd	243.486	5	0	2.11888
Pcdh19	53.3407	5	2.86287e-10	2.43358		Map4	2672.89	5	0	2.01754		Tlcd1	2180.51	5	0	1.98998
Bola3	2822.21	5	0	0.41424		Ctdspl	2735.7	5	0	0.904715		Alox12	182.132	5	0	1.67857
Dusp5	423.759	5	0	1.15351		Nkx6-1	17.0971	5	0.00431932	0.460244		Nr5a2	128.509	5	0	3.67597
Tmem120a	1160.81	5	0	0.93476		Zfhx4	131.349	5	0	1.54366		Arf5	78.4815	5	1.77636e-15	0.0811455
Klf3	639.653	5	0	1.25023		Adamtsl2	234.142	5	0	5.40962		Tdh	934.426	5	0	1.4651
Bmyc	398.726	5	0	0.877684		Nab1	3012.76	5	0	0.61653		Klf5	355.942	5	0	1.43753
Swsap1	431.028	5	0	0.913432		S100a4	24.5192	5	0.000172503	1.30605		Btf3l4	285.482	5	0	0.229473
Tspan3	2808.55	5	0	0.46774		I830077J02Rik	1709.86	5	0	5.53298		Elmo1	557.274	5	0	0.659751
Tlcd1	287.279	5	0	0.139416		Ube2d1	3062.9	5	0	0.971366		Tanc1	478.719	5	0	1.3439
Cpa2	154.064	5	0	1.19421		Lamp5	4.77147	5	0.444401	1.97689		Baz1a	555.992	5	0	1.67517
Nsg1	258.588	5	0	2.56795		Il7	2.90779	5	0.7142	1.68811		Il4ra	140.164	5	0	4.07542
Igf2bp2	1221.57	5	0	0.770841		Fam151a	3.9361	5	0.558652	2.6745		Taok1	432.418	5	0	0.559211
Gm26534	6.24348	5	0.283243	0.457914		Gm12829	3.55332	5	0.615335	1.62628		P3h3	3.86849	5	0.568502	0.239387
Fxyd7	35.1321	5	1.41601e-06	3.16731		Tac1	0.376206	5	0.99596	0.661876		Ano6	524.819	5	0	0.897953
Rbfox1	64.9038	5	1.17339e-12	3.75549		Dppa3	2.29506	5	0.806993	1.40646		Stim2	605.401	5	0	1.08594
Glra1	0.317583	5	0.997299	0.118277		RP23-54G8.4	6.38448	5	0.270583	2.84097		1190002N15Rik	297.584	5	0	0.997841
Iqgap2	524.85	5	0	0.661164		Usp17lc	0.0736529	5	0.999924	0.37182		Bnip2	612.342	5	0	0.330392
Syndig1l	251.118	5	0	3.5871		Gm4070	4.65968	5	0.458807	4.6887		Fam181b	124.124	5	0	0.507887
Apoa4	66.261	5	6.13509e-13	0.580143		Cdh23	2.25683	5	0.812586	6.87881		Helz	413.184	5	0	0.610905
Htra2	1402.56	5	0	0.634388		4933440J02Rik	1.19863	5	0.945008	14.2694		Smad4	443.984	5	0	0.360405
Tiparp	366.344	5	0	0.624224		Lect1	5.53099	5	0.35456	2.38522		Swap70	437.103	5	0	1.0142
P4ha2	227.322	5	0	1.0319		Tenm2	3.20774	5	0.667993	1.67683		Emid1	312.711	5	0	2.31646
Selenbp1	225.241	5	0	2.95498		Hist1h2aa	3.08479	5	0.686916	11.2598		Dapk3	507.673	5	0	0.721616
Ctsb	1288.09	5	0	0.607827		Serpinb9e	1.25397	5	0.939596	1.27801		Mis18bp1	97.55	5	0	0.213155
Cldn4	325.443	5	0	3.80844		Cartpt	5.09033	5	0.404956	2.13745		Ppp1r15a	1520.22	5	0	0.669341
Fgf13	135.08	5	0	0.749215		Papln	5.81722	5	0.324413	2.40933		Tac1	31.2409	5	8.39536e-06	3.1149
Lrrc42	1369.32	5	0	0.980767		Krt5	0.640026	5	0.986097	0.843056		Plcb4	369.485	5	0	0.847279
Ccdc166	15.7796	5	0.00750244	0.252581		Sst	0.420539	5	0.994745	0.920683		Adcy4	163.181	5	0	7.9452
Gatad1	523.189	5	0	0.234746		H2-Q6	1.0612	5	0.95748	1.02118		Abca1	167.372	5	0	2.20425
Slc16a10	1219.68	5	0	1.11502		Pcdhb7	1.82883	5	0.872287	8.01911		Nup62cl	376.064	5	0	1.25577
Ntf3	81.0758	5	5.55112e-16	3.20862		Pcdhb16	1.15861	5	0.948786	19.221		Meis1	170.64	5	0	2.1022
Rgs19	1061.52	5	0	0.638996		2900055J20Rik	4.10493	5	0.534409	1.81622		Rell1	463.278	5	0	1.04639
Kctd15	236.42	5	0	1.31827		Bub3	2326.74	5	0	0.1461		Ankrd11	97.6517	5	0	0.0878778
Tspan7	1065.83	5	0	1.94728		Serpinb6a	1219.36	5	0	0.694034		Six2	195.572	5	0	3.00206
Sdpr	8.88432	5	0.113768	1.1688		Abca1	835.753	5	0	2.78425		Eif3c	196.07	5	0	0.329893
Ino80dos	0.488551	5	0.992537	0.389015		Chst15	1046.16	5	0	2.70213		Specc1	392.556	5	0	1.13932
Aadac	11.9546	5	0.0354159	1.87855		Timp2	1209.25	5	0	1.63118		Mxi1	179.393	5	0	0.808065
Kcnab1	0.588071	5	0.988543	0.212819		Sphkap	1.46957	5	0.916555	0.635726		Cldn11	2.7671	5	0.735838	0.632994
Zfp14	0.376935	5	0.995941	0.306291		Me3	15.1994	5	0.00954331	2.05498		Osr1	5.6198	5	0.344988	0.874384
Cryba1	17.3602	5	0.003865	2.93716		Tpx2	1119.98	5	0	0.332919		Zc2hc1c	12.1154	5	0.03324	2.11705
Scx	9.80336	5	0.0810025	1.70685		Arid5b	1321.72	5	0	2.91375		Pdzph1	9.47183	5	0.091661	3.52945
Clca3b	10.3262	5	0.0665025	6.97491		Smc5	1672.71	5	0	0.895903		Mirt1	0.200702	5	0.999106	0.241766
Gm15611	11.5515	5	0.0414779	10.3135		Cers5	3680.22	5	0	0.988245		Iffo2	291.609	5	0	2.83746
Saa1	22.6073	5	0.000401192	7.65806		Arf1	3094.8	5	0	0.209384		Tnnt3	176.22	5	0	4.40717
4732419C18Rik	0.400737	5	0.995309	0.156827		Cadm1	508.912	5	0	0.790045		Sox7	445.806	5	0	4.91301
Apoa5	0.0844261	5	0.999893	0.149578		Dnaja1	2302.96	5	0	0.135569		Uap1l1	418.315	5	0	0.666084
Ppy	8.68333	5	0.122382	3.13765		Twist2	28.7961	5	2.54235e-05	0.76221		Gpihbp1	57.2155	5	4.56534e-11	6.6765
Dennd3	18.4793	5	0.00240198	2.46326		F2rl3	1309.42	5	0	2.19335		Rassf3	448.068	5	0	0.761428
Dhrs11	944.658	5	0	2.11367		Hells	3199.43	5	0	1.00633		Edil3	116.039	5	0	4.37456
Oat	625.924	5	0	0.605462		Erh	7158.42	5	0	0.429549		Slc22a23	266.248	5	0	3.16399
Rabggtb	1363.51	5	0	0.651053		Themis2	60.7211	5	8.62366e-12	2.5699		Pyhin1	4.27806	5	0.510115	13.9229
Phc1	1358.86	5	0	2.00249		Ctgf	792.876	5	0	3.68833		Mal2	21.471	5	0.000659766	12.4034
Epha4	164.77	5	0	1.13498		1700016F12Rik	14.1458	5	0.0147096	2.75648		H2-Oa	38.1212	5	3.56744e-07	2.08314
Podxl	561.973	5	0	0.53874		Smad4	1235.76	5	0	0.719039		Dhx36	457.065	5	0	0.415033
Gse1	602.48	5	0	0.910148		Gata6	1383.22	5	0	2.77121		Gna11	171.809	5	0	0.226285
Qprt	903.097	5	0	2.83016		Nxpe2	5850.37	5	0	4.14896		Nisch	352.778	5	0	0.445085
Mcf2	133.856	5	0	4.54686		Prkce	2014.84	5	0	1.17389		L1td1	1312.77	5	0	3.48305
Clip3	625.565	5	0	2.33249		Alas2	46823	5	0	6.61337		Itga5	441.192	5	0	2.50188
Gfi1	73.0756	5	2.34257e-14	330.511		Arhgef5	1584.26	5	0	2.24128		Triobp	723.17	5	0	0.640708
Gm16233	155.768	5	0	10.4449		Ctbp2	3404.38	5	0	0.660855		Csf1	120.68	5	0	3.04366
Fam178b	475.57	5	0	4.17389		Trim47	695.239	5	0	1.48542		Sphk1	0.722443	5	0.981714	171.396
Bbs4	65.8307	5	7.53619e-13	0.380751		Hmmr	7078.19	5	0	0.820705		Gml	0.128063	5	0.999702	0.766732
Tob1	44.9597	5	1.47853e-08	0.44939		Klf4	299.448	5	0	1.19033		Spp1	218.2	5	0	5.14149
Shisa3	62.324	5	4.01845e-12	3.51474		Tmem173	679.711	5	0	2.44809		Rpl12	641.483	5	0	0.163686
Zfp462	934.219	5	0	3.39758		Ppp1r9a	2166.77	5	0	1.1361		Ntn1	51.5772	5	6.58657e-10	5.45527
Zbtb32	96.7348	5	0	2.3048		Ywhab	693.482	5	0	0.248773		Was	70.6413	5	7.53841e-14	3.7922
Wipf3	380.927	5	0	3.27338		2010300F17Rik	5.8772	5	0.318351	6.04616		Spon2	10.1093	5	0.0721959	6.03924
Capn2	863.792	5	0	1.33437		Rassf3	3178.47	5	0	1.82583		Fndc3b	321.192	5	0	2.68938
Traf4	416.706	5	0	0.20221		Atrx	277.573	5	0	0.121674		Depdc1a	163.292	5	0	1.04721
BC023829	525.624	5	0	1.36709		F13a1	422.73	5	0	5.85486		BC028528	467.099	5	0	0.984223
Lrrn4	293.828	5	0	1.41939		Dtnbp1	1497.57	5	0	0.361197		Gm13431	83.0872	5	2.22045e-16	6.13299
Edil3	130.328	5	0	1.69941		Cd48	26.1163	5	8.47204e-05	15.5487		Fuca2	156.612	5	0	0.501313
Rab19	79.5682	5	9.99201e-16	5.95398		Serpina3f	73.4291	5	1.9762e-14	11.6183		Ushbp1	184.338	5	0	5.69926
Tox3	413.916	5	0	2.95774		D8Ertd82e	1785.26	5	0	3.58454		Il11ra1	660.115	5	0	1.45241
Syngr2	614.268	5	0	0.514075		Fam78b	940.948	5	0	3.3791		Ago2	239.41	5	0	0.357796
Irf8	52.8431	5	3.62224e-10	3.31846		Spata6	3035.09	5	0	1.96703		Cdca2	63.6671	5	2.11764e-12	0.431029
Acvrl1	56.2374	5	7.26146e-11	3.46267		RP23-465D7.3	3.46949	5	0.628009	3.13891		H2-D1	426.691	5	0	0.78671
Ccne2	25.802	5	9.74826e-05	0.157119		Tll1	147.748	5	0	4.56585		Gatad1	206.398	5	0	0.264493
Ak1	227.901	5	0	1.09069		Pvrl3	3215.53	5	0	1.90292		Wnk1	223.972	5	0	0.873659
Adgrv1	355.437	5	0	3.96128		G6b	1429.8	5	0	13.596		Apbb2	291.342	5	0	0.584418
Zfp57	501.539	5	0	1.48599		Hid1	574.439	5	0	4.68849		Hmga1	3880.51	5	0	1.10108
Fhl2	231.08	5	0	1.33195		Lrrc2	4.90297	5	0.427837	0.692548		Clec2d	114.69	5	0	9.88385
Pde4dip	379.588	5	0	0.913754		Lepr	165.895	5	0	0.572833		Hoxa1	171.255	5	0	4.2807
Ddr1	402.919	5	0	2.84149		Rnase6	700.105	5	0	3.04886		Foxq1	31.3261	5	8.07582e-06	1.59342
1810022K09Rik	190.3	5	0	0.149715		Hoxa3	418.836	5	0	3.14142		Clint1	345.116	5	0	0.29549
Tln2	457.328	5	0	0.897086		Dse	1907.34	5	0	2.36377		Cers4	495.764	5	0	0.680712
Timm10	1215.42	5	0	0.435497		Fam57b	284.376	5	0	3.10901		Trap1a	318.407	5	0	1.90822
Ppid	713.276	5	0	0.22459		Nckap1	1673.88	5	0	1.34984		Idh2	191.095	5	0	0.484923
Rras2	2010.97	5	0	0.522706		Cfap57	4520.38	5	0	2.07634		Scgb3a2	6.11289	5	0.295388	5.4116
Dtx3l	120.336	5	0	3.78343		Bmyc	1034.16	5	0	0.260983		Tmem38b	471.463	5	0	0.651064
Gm11772	83.4557	5	1.11022e-16	2.63444		Phpt1	1675.66	5	0	0.748614		Atp5g3	120.352	5	0	0.228619
Gad1os	38.4342	5	3.08639e-07	2.24406		Tex19.1	136.686	5	0	1.92715		Idi1	260.351	5	0	1.22141
Cyp2s1	51.739	5	6.10239e-10	1.96714		Egfem1	68.6052	5	1.9984e-13	4.07855		Paip1	423.143	5	0	0.509258
Got1l1	7.1751	5	0.20794	0.584889		Il10ra	741.289	5	0	10.8375		Dll1	58.674	5	2.28348e-11	11.3083
Fbl	272.343	5	0	0.238116		Diaph2	1143.85	5	0	3.00473		Ghr	363.017	5	0	3.12391
Alpl	367.712	5	0	1.16046		Wsb1	2214.78	5	0	0.810133		Tcf7l2	384.928	5	0	0.934359
Gm11549	44.5872	5	1.76006e-08	5.65184		Spats2l	1997.98	5	0	2.60392		Gfpt1	391.553	5	0	1.35979
Limk2	69.8143	5	1.12022e-13	0.466395		Zic2	423.365	5	0	3.56299		Pnn	116.137	5	0	0.163562
Sptbn1	635.883	5	0	0.600874		Zfp422	2460.19	5	0	0.460676		Cks1brt	733.637	5	0	2.66972
Msi1	868.05	5	0	2.65952		Lama1	414.485	5	0	1.50383		Frmd4a	427.787	5	0	1.33976
P3h4	292.011	5	0	0.731009		Ccr2	29.0389	5	2.2784e-05	2.27308		Gkap1	387.294	5	0	0.561814
Eef2	1012.52	5	0	0.227292		Tspan12	1354.05	5	0	0.86853		Smap1	391.482	5	0	0.725758
Tie1	110.748	5	0	17.1847		Trp53inp1	292.574	5	0	1.16144		Smurf2	515.9	5	0	0.588716
Crip1	963.32	5	0	1.55788		Tmeff1	2156.74	5	0	1.344		Jag1	144.263	5	0	2.80702
Xaf1	44.4077	5	1.91424e-08	0.875187		Gmpr	60162.2	5	0	1.31952		Sec11c	296.144	5	0	0.530996
Dysf	54.3764	5	1.75384e-10	1.87978		Cav1	225.902	5	0	5.03367		A630033H20Rik	29.5539	5	1.80506e-05	8.40449
Txndc5	1941.75	5	0	0.61989		Ifi27	48.7475	5	2.49919e-09	1.48403		Mtus1	304.459	5	0	1.21682
E130012A19Rik	901.755	5	0	0.672055		Rassf2	1799.46	5	0	2.28393		Prdm16	63.1216	5	2.74714e-12	1.23298
Pdlim2	376.814	5	0	2.65603		Plcg1	2332.67	5	0	1.36405		Ppp2r5a	482.703	5	0	0.619694
Cilp2	20.9823	5	0.000816314	0.897284		Cul9	17.6378	5	0.00343633	0.383467		Gyg	700.443	5	0	0.453397
Arl5c	70.6314	5	7.57172e-14	2.40595		Hoxa10	136.983	5	0	2.12747		Pam	546.237	5	0	2.61519
Gm13715	65.4725	5	8.94285e-13	2.6855		Six2	27.3399	5	4.89734e-05	1.50658		Casd1	398.745	5	0	1.64604
Efr3b	66.3775	5	5.80314e-13	2.50134		Foxl2	63.8703	5	1.92202e-12	3.33161		Slc39a1	409.167	5	0	0.897859
Hs6st2	373.76	5	0	1.14885		Plekhg1	951.03	5	0	4.67741		Trip12	260.518	5	0	0.185168
Tac2	58.1406	5	2.94224e-11	2.6293		Ssbp4	3233.81	5	0	0.509479		Luc7l2	131.571	5	0	0.141231
Wfdc13	12.2796	5	0.0311506	3.78208		Gm9917	1487.66	5	0	3.21112		Hsp90ab1	775.477	5	0	0.228862
Chst8	8.96422	5	0.1105	2.34042		H2-T23	178.351	5	0	1.97511		Gls	390.2	5	0	0.684264
Gm17102	19.4699	5	0.00157072	3.94535		Ptpn11	3615.62	5	0	1.33828		Polg	1095.42	5	0	1.52387
Cfap53	10.4334	5	0.0638452	2.03444		Shisa2	57.5554	5	3.88503e-11	0.968494		Ldlrap1	314.058	5	0	1.2849
Zfhx4	2.96704	5	0.705068	0.75927		Icam1	1813.8	5	0	2.07358		1700007K13Rik	142.15	5	0	3.36024
Tmc5	12.6036	5	0.0273907	4.61742		Smad7	1038.73	5	0	0.514996		Eef1a1	653.567	5	0	0.168821
Filip1l	8.29816	5	0.140551	1.36495		Lix1l	2451.35	5	0	1.91158		Gas6	501.543	5	0	3.40633
Ackr3	45.4702	5	1.16413e-08	1.71545		P3h4	3070.92	5	0	1.25884		Fam19a2	11.0105	5	0.0511715	2.65147
Rbm24	93.8237	5	0	1.99122		Foxo1	2788.87	5	0	1.74664		Asb10	2.20922	5	0.819504	1.00224
Efnb2	428.828	5	0	1.15745		Klhl5	2033.59	5	0	1.24395		Clec2e	1.19548	5	0.94531	6.58992
Crot	505.623	5	0	0.66268		Hmgb1	10308.5	5	0	0.35548		Piwil2	3.21881	5	0.666293	1.19662
Slc46a3	434.905	5	0	5.62055		Dhx9	1681.1	5	0	0.528569		Gm20442	4.96186	5	0.420553	1.61806
Rpl6	764.964	5	0	0.122365		Chst1	460.691	5	0	4.00503		Cldn19	5.7558	5	0.330711	1.09193
Gstp1	116.321	5	0	0.46189		Dpcd	1388.52	5	0	0.792113		Il21r	2.41595	5	0.789096	5.7545
Commd3	250.287	5	0	1.34892		Ntrk3	0.189303	5	0.999225	0.112172		Adam28	1.17358	5	0.947387	1.01457
Eea1	264.76	5	0	2.92537		Gzmc	5.30383	5	0.379936	2.12905		Gm16299	2.21472	5	0.818708	3.03451
Gpc6	107.129	5	0	0.655828		Plaur	877.221	5	0	1.81245		Pdlim2	389.353	5	0	0.504757
Grp	115.973	5	0	6.90646		Fcgrt	440.082	5	0	1.49731		Adgrg1	0.0970012	5	0.999849	0.0130703
Sult4a1	968.019	5	0	1.94608		Gsg1	506.636	5	0	3.03054		Gad1	27.8123	5	3.96056e-05	1.7295
Fuom	692.511	5	0	2.12929		Ccnb1	9383.87	5	0	0.563372		Trim25	424.622	5	0	0.591925
Orai1	585.055	5	0	1.0398		Plk1	1337.99	5	0	0.269831		Inpp5a	289.679	5	0	2.15536
Trib1	331.971	5	0	1.8207		Kif5c	121.355	5	0	1.46863		Zfpm1	172.392	5	0	4.69212
Foxa1	37.8563	5	4.03249e-07	3.08957		Sema3a	456.608	5	0	2.9002		Itsn2	448.953	5	0	2.05137
Ubxn10	42.4014	5	4.88531e-08	1.73853		P4ha1	984.735	5	0	0.798445		Piezo1	415.435	5	0	1.61028
Cnbd2	8.8307	5	0.116011	0.722525		Gatm	1253.68	5	0	2.78449		Pgls	152.095	5	0	0.31673
Cxcl14	22.393	5	0.000440755	1.61524		Sumo3	4931.67	5	0	0.44062		Mroh7	67.4649	5	3.44946e-13	7.07515
Kcnmb4	154.957	5	0	2.138		Map4k2	2595.41	5	0	1.34258		Ndc80	186.968	5	0	0.895767
Gjb5	22.0959	5	0.000502075	0.720246		Gsk3b	536.212	5	0	0.367026		Fer	429.307	5	0	0.936847
Heg1	32.7591	5	4.20146e-06	1.86635		Gm11808	2174.15	5	0	0.550343		Taok2	505.843	5	0	1.37635
Slc5a2	220.625	5	0	4.94186		Pls1	1108.54	5	0	5.77309		Prr15	10.9852	5	0.0516736	7.70614
Wdr45b	1976.19	5	0	0.625932		Adcy4	1244.08	5	0	4.16524		Olfm1	79.5082	5	1.11022e-15	0.516146
Rac2	157.029	5	0	6.5324		Wnt5b	56.3969	5	6.73228e-11	1.06985		Laptm4a	436.49	5	0	0.224632
Slc43a3	1338.66	5	0	1.95537		Vldlr	412.988	5	0	3.3892		Pvrl3	334.69	5	0	0.373382
Yap1	1053.26	5	0	1.25188		Lpar1	1293.84	5	0	0.881205		Tmem114	92.3321	5	0	266.873
1110046J04Rik	20.9805	5	0.00081697	0.716799		Psrc1	452.304	5	0	0.684986		Lgr5	75.8911	5	6.10623e-15	2.26598
Krtcap3	1295.51	5	0	1.67036		Nap1l2	16.7704	5	0.00495645	1.3455		Tnni2	6.57038	5	0.254601	2.06253
Snhg11	272.393	5	0	0.720851		Capg	1566	5	0	0.648854		Plcg1	260.387	5	0	0.93525
Phgdh	362.604	5	0	0.405533		Epha2	966.05	5	0	3.85602		Actg2	172.319	5	0	8.94701
Lims1	295.211	5	0	0.231255		Msantd3	2836.16	5	0	1.33257		Nup210	222.613	5	0	1.27003
Smim10l2a	450.187	5	0	1.9445		Batf	919.798	5	0	2.77501		Ripk1	436.485	5	0	1.29298
Reep6	709.491	5	0	1.29281		Gm609	9.03199	5	0.107795	2.10501		Tspan9	437.396	5	0	1.42801
Cbr3	140.442	5	0	2.93243		Tacc2	2633.27	5	0	1.52008		Sncaip	178.422	5	0	1.73166
Nrros	84.9882	5	1.11022e-16	0.578221		Neurog1	0.401183	5	0.995297	0.248959		Dram2	440.116	5	0	1.61967
Zscan20	0.0028104	5	1	0.00750763		Spred1	2268.6	5	0	1.01207		Vcan	321.918	5	0	1.92127
Tuba1b	760.595	5	0	0.180376		Fam124a	140.407	5	0	3.02511		Fam63b	314.161	5	0	1.27803
Wsb1	816.838	5	0	0.464168		Cav2	762.03	5	0	4.32441		Tmem108	242.185	5	0	1.27115
Sepp1	208.751	5	0	1.44314		Itga3	1438.2	5	0	3.10613		Ndel1	479.628	5	0	1.26675
Des	225.913	5	0	0.593104		Stx6	2462.87	5	0	1.1533		Timm23	973.655	5	0	2.49288
Pipox	502.033	5	0	3.92209		Cib1	344.036	5	0	0.172537		Cmah	80.5531	5	6.66134e-16	5.03079
Fabp1	6.86324	5	0.231011	0.635262		Lck	1022.26	5	0	3.67549		Dip2b	361.787	5	0	0.617294
Fgd5	197.564	5	0	2.17906		Foxb1	47.7189	5	4.05356e-09	0.961858		Tcaf1	355.268	5	0	1.7272
Tpm2	636.84	5	0	1.23496		Gm16181	2.53579	5	0.771096	1.05967		Bmper	136.555	5	0	2.86325
Pfkfb4	373.498	5	0	3.38012		Zfp516	1367.69	5	0	1.56118		Prnp	229.777	5	0	0.662811
Fam187b	240.012	5	0	2.44156		Epha4	232.365	5	0	0.771958		Cxcr3	41.5514	5	7.2591e-08	7.12732
2007-09-01	888.926	5	0	0.334094		Pdcd4	1129.38	5	0	1.94784		Cdkn3	97.8097	5	0	0.529324
Hpcal1	529.776	5	0	0.868022		Dock2	375.285	5	0	3.50995		Them5	141.423	5	0	2.43866
Deptor	362.186	5	0	1.68218		Serpina3g	109.454	5	0	9.67247		Ankrd17	226.928	5	0	0.27364
Ydjc	431.067	5	0	0.288362		Ptma	41253.8	5	0	0.717916		Rpl4	24012	5	0	0.78758
AA474331	1.71728	5	0.886715	0.324147		Med12l	1913.18	5	0	5.17163		Cdk2ap1	3868.44	5	0	1.15592
Arxes1	1375.99	5	0	0.97726		Cyp24a1	0.777534	5	0.978444	1.73111		Cd200	85.7498	5	0	1.44179
Ncoa4	1398.38	5	0	0.737765		Olfm5	0.220653	5	0.998875	2.174		Dennd5b	83.1231	5	2.22045e-16	0.221377
Flt4	215.704	5	0	4.13387		Hspa4	6154.34	5	0	0.635765		Dgkz	622.372	5	0	0.864738
Lrpap1	660.247	5	0	0.342549		Slc4a1	27971.5	5	0	2.85019		Pid1	668.164	5	0	1.99171
Ccdc85b	253.207	5	0	0.641627		Tspan8	736.082	5	0	0.51703		F2rl3	98.1341	5	0	13.2846
Ctnna1	1506.37	5	0	0.620121		Krt7	212.514	5	0	1.56582		Cacng3	37.2792	5	5.26504e-07	10.8795
Pnma2	494.612	5	0	2.69277		Cryge	4.98593	5	0.4176	2.34199		Gbp4	149.469	5	0	2.33878
Map4k4	255.27	5	0	0.485366		Bmx	2.46465	5	0.781809	84.0451		Dact1	260.576	5	0	1.93987
Trim25	206.509	5	0	0.521565		Gm29811	4.21652	5	0.518682	694.305		Fam83d	53.9073	5	2.18985e-10	0.63141
Eif3c	351.401	5	0	0.296077		Ifit1	0.316268	5	0.997326	0.545628		Tmem132e	163.893	5	0	2.91816
Srrm2	202.293	5	0	0.112966		Gm20711	4.19178	5	0.522148	25.9665		Elavl3	342.595	5	0	5.46378
Sp8	187.158	5	0	1.61051		Galnt5	5.58981	5	0.348198	1.92373		Arid4a	205.443	5	0	0.318502
Slc25a3	2010.92	5	0	0.297867		Gm44029	3.79991	5	0.578569	3.34754		Fcgr3	96.2473	5	0	3.96614
Cotl1	216.05	5	0	0.366111		Il5ra	2.05288	5	0.841781	884.559		Col11a1	8.27727	5	0.141602	1.89237
Fbxo6	596.966	5	0	2.40541		Mypn	0.10395	5	0.999821	0.307558		Myrfl	272.703	5	0	3.14991
Rpl12	571.253	5	0	0.0851681		Ascl4	1.96113	5	0.854497	35.6757		Sox14	3.45404	5	0.630354	12.3182
Hnrnpd	436.449	5	0	0.141738		BC018473	0.439539	5	0.99417	0.641414		Aldob	31.8385	5	6.39528e-06	1.13351
2610020C07Rik	3.4242	5	0.634887	0.287758		Zfp326	537.868	5	0	0.173114		Pdlim1	343.659	5	0	0.463232
Mfsd11	25.8912	5	9.36783e-05	0.221488		Wnt1	5.58125	5	0.349119	0.91988		Col26a1	49.2643	5	1.95961e-09	1.86443
Bcl6b	29.1455	5	2.17122e-05	1.06201		Gm5111	90.5378	5	0	4.79367		Dync1i2	599.304	5	0	0.645214
Ngfr	56.7928	5	5.57955e-11	1.76351		Sumo1	2719.1	5	0	0.163454		Hsp90aa1	18018.4	5	0	0.788499
Vwa2	69.3587	5	1.39333e-13	3.37492		Tmem59	1198	5	0	0.129004		Ddx3y	14.2439	5	0.0141324	0.218701
Fgfbp1	24.4974	5	0.000174179	1.54397		Notch4	1342.87	5	0	3.76413		Cdkn1b	454.68	5	0	0.766716
Rhag	269.228	5	0	6.57448		Ppp2cb	391.987	5	0	0.25724		Slc24a5	288.11	5	0	1.4588
Cad	306.788	5	0	0.303188		Hypk	7144.91	5	0	0.768193		1110037F02Rik	224.25	5	0	0.425413
Slc25a36	44.6911	5	1.67653e-08	0.304127		Phgdh	7721.18	5	0	1.82527		Zc3h7a	448.809	5	0	2.55084
Tril	22.7588	5	0.000375345	1.91114		Ehmt1	667.973	5	0	0.276434		Tnfaip8l1	196.273	5	0	3.09984
Gm9917	16.4136	5	0.00575724	1.07755		Btbd2	2971.79	5	0	1.01371		Cd55	266.147	5	0	2.72035
Fkbp11	1293.15	5	0	0.668756		Nek6	2212.45	5	0	1.54238		Slco3a1	140.221	5	0	2.51158
Sh3tc2	29.1315	5	2.18502e-05	2.04296		Dapp1	5152.3	5	0	4.22087		F8	220.455	5	0	1.35204
Baz2b	272.63	5	0	0.794494		Gm13431	471.556	5	0	1.97137		Prr5l	316.577	5	0	0.851085
Hexim1	88.0525	5	0	0.491713		Slfn9	1074.29	5	0	1.23201		Hspa12b	232.977	5	0	4.95069
Adam33	1.88876	5	0.864314	0.762037		Ptov1	453.294	5	0	0.234421		Adrb1	20.319	5	0.00108865	1.86002
Pnma5	0.763113	5	0.979326	0.395488		Gpr84	305.311	5	0	3.56296		Plekhg1	346.14	5	0	2.51696
Phldb3	0.795937	5	0.977292	0.325659		Cenpa	879.275	5	0	0.207584		Klf9	1377.12	5	0	2.19586
Slc1a6	15.0542	5	0.0101331	3.3577		Zdhhc20	2844.56	5	0	0.816132		Rab14	723.145	5	0	0.50366
Gm26615	2.50033	5	0.776446	0.711043		Nox4	401.628	5	0	3.98334		Mxra7	355.162	5	0	0.355444
Hoxa9	5.56313	5	0.351073	8.13225		Zdbf2	1458.74	5	0	1.86771		Smad6	259.276	5	0	2.20961
Cdhr2	1.0398	5	0.959293	0.464036		Fam171a1	1719.34	5	0	2.00382		Tfb1m	102.186	5	0	0.852414
1500009L16Rik	445.633	5	0	1.00268		Pla2g7	95.259	5	0	1.95019		AU041133	3.9335	5	0.55903	0.367295
Dgkz	476.163	5	0	0.9367		Etv4	611.458	5	0	2.72694		Stmn4	8.24884	5	0.143044	38.6705
Spint1	812.263	5	0	2.9908		Asph	2676.61	5	0	0.960201		Ppp1r14a	70.0959	5	9.79217e-14	0.794211
Myb	647.756	5	0	2.31601		Perp	1000.97	5	0	3.71583		Phf14	234.275	5	0	0.422592
Adamts20	9.99607	5	0.0753468	0.67097		Set	7762.72	5	0	0.570664		Hyou1	311.971	5	0	1.06404
Gm29590	36.6277	5	7.11208e-07	7.96146		Stard3nl	2205.64	5	0	0.7316		Sh2d3c	259.442	5	0	2.97226
Gap43	441.521	5	0	2.06719		A730017C20Rik	17.6526	5	0.00341488	1.19803		Spp2	105.05	5	0	2.12634
Ap1s3	530.858	5	0	0.539447		Cers4	2447.11	5	0	1.13438		Eif4e3	174.438	5	0	0.530233
Fhod1	91.4549	5	0	1.31621		Ppp3ca	594.145	5	0	0.281541		Golga4	242.084	5	0	0.566476
Mat2a	474.433	5	0	0.381583		Tjp2	2388	5	0	1.48592		Rgs8	15.1624	5	0.00969068	2.65738
Hsd3b1	91.3537	5	0	7.72002		Dll1	382.424	5	0	2.70562		Palmd	16.7726	5	0.00495195	1.26008
Hspg2	320.592	5	0	1.38243		Aurka	3124.52	5	0	0.441876		Zar1	25.4872	5	0.000112173	2.34082
Tk1	716.356	5	0	0.236524		Pdlim2	1255.82	5	0	1.6576		Trabd2b	22.5049	5	0.000419635	0.935368
Uqcc2	3027.06	5	0	0.304254		Shroom2	2183.51	5	0	2.24132		Tbc1d9b	388.898	5	0	2.18184
Dlg2	67.3766	5	3.59823e-13	5.38745		Pi16	597.532	5	0	4.05045		Armcx2	129.951	5	0	0.287121
Cytl1	63.0278	5	2.87281e-12	1.87153		C130074G19Rik	1361.33	5	0	3.92639		Pfkp	173.728	5	0	0.718534
Galnt3	254.813	5	0	4.81966		Kcnab2	8.00779	5	0.155807	1.2554		Mum1l1	328.704	5	0	2.28141
Esco1	48.373	5	2.98064e-09	0.265696		Zp3	2.84941	5	0.723188	41.9271		Rbmxl2	37.1073	5	5.70013e-07	5.27116
Gp5	40.619	5	1.12014e-07	1.62669		Ripply2	0.477674	5	0.992918	0.214044		Pde3a	81.3453	5	4.44089e-16	1.0245
Maged2	600.432	5	0	0.636426		Meioc	5.08147	5	0.406019	2.22839		Slfn5	87.6714	5	0	1.12731
Slc48a1	221.957	5	0	0.769431		Vdac3	2313.58	5	0	0.269614		Mmp9	132.97	5	0	2.8219
Bcam	491.658	5	0	1.82819		Gzme	7.97063	5	0.157862	11.4894		Suz12	214.076	5	0	0.240162
Pou2f2	74.9613	5	9.4369e-15	2.02917		Actn4	514.717	5	0	0.468247		Rnase4	177.754	5	0	2.63539
Ccdc160	190.82	5	0	1.91899		Sumo2	12148.1	5	0	0.394336		Ppfibp2	190.023	5	0	1.34056
Hoxa1	67.6582	5	3.14526e-13	4.79179		Rasal2	2091.09	5	0	1.5934		Ica1	443.286	5	0	0.915521
Satb2	16.0663	5	0.00665737	1.2895		Chn1	2338.18	5	0	2.09956		Nme4	4701.59	5	0	1.79889
Irf6	1.98291	5	0.851505	0.401267		Bmpr2	2288.18	5	0	1.3738		Gm29666	40.3832	5	1.24988e-07	1.63909
Akt1s1	1011.55	5	0	0.355728		Fam65b	1203.16	5	0	2.89668		Cttnbp2	278.579	5	0	1.02923
Tceal6	206.389	5	0	3.44304		Cdh13	91.9418	5	0	4.53003		Sytl4	130.931	5	0	1.82467
Ciart	215.945	5	0	1.25894		Prokr2	15.2006	5	0.00953882	1.82047		Gbx1	46.5993	5	6.85688e-09	10.4084
Timp2	275.194	5	0	0.892592		Cep55	2159.7	5	0	1.87911		Zfhx4	4.26133	5	0.512436	0.730605
Cdc42ep4	481.146	5	0	1.27688		Kcnn3	35.3401	5	1.28688e-06	3.04453		Rreb1	269.252	5	0	4.53243
Alox5	34.2088	5	2.16365e-06	5.80556		Tspan7	989.143	5	0	1.65266		Abcc9	49.1797	5	2.03925e-09	4.46433
Hoxd8	38.2543	5	3.35436e-07	17.46		Fut9	3.36187	5	0.644383	1.06605		Hist1h2ab	160.339	5	0	1.0879
B3gnt8	0.829008	5	0.975146	0.314015		Hmx1	3.05624	5	0.691316	1.01275		Pif1	30.0087	5	1.46907e-05	1.09275
Edn1	33.9629	5	2.42186e-06	2.60813		Pcdhb21	18.4146	5	0.00246922	4.61822		Vangl1	384.756	5	0	2.76807
Rax	53.8142	5	2.28844e-10	3.93939		Raet1e	915.536	5	0	3.76042		St8sia4	100.678	5	0	3.30446
Txnip	165.529	5	0	0.573216		Slk	135.872	5	0	0.146591		Smim3	420.05	5	0	0.684962
Thy1	182.011	5	0	2.99905		Slc38a3	104.877	5	0	2.96037		Comt	438.492	5	0	0.297105
Enho	291.454	5	0	2.7075		Cthrc1	27.2687	5	5.05643e-05	0.496215		Tuba4a	930.463	5	0	2.97487
Eef1b2	183.628	5	0	0.111031		Gpx2	1.20001	5	0.944876	0.392587		Cep55	241.645	5	0	0.564007
Celf4	712.979	5	0	1.1998		Lgals3	38.1998	5	3.44009e-07	2.12761		Tal2	58.6822	5	2.27457e-11	3.87932
Rpsa	2200.48	5	0	0.290762		Fez1	181.057	5	0	1.33757		Stat4	15.0494	5	0.0101535	1.15023
Mum1l1	424.738	5	0	2.44271		Fam60a	399.792	5	0	0.336649		Wdr26	461.095	5	0	0.367334
Efhd2	965.982	5	0	0.647261		Pard3b	1335.48	5	0	1.5113		Pla2g10	145.021	5	0	17.9357
Spag1	1.37109	5	0.92745	0.116987		Dach1	314.08	5	0	2.12925		Nostrin	63.9519	5	1.84852e-12	3.7216
Cdc6	52.2692	5	4.75067e-10	0.161638		Fes	768.111	5	0	2.16467		Cep250	269.906	5	0	1.14329
Tspan13	1008.25	5	0	0.848296		Dusp1	401.17	5	0	0.631136		Col4a5	136.17	5	0	2.36413
Wasl	1013.73	5	0	0.570915		Khdrbs3	842.739	5	0	0.391719		Tpr	78.7174	5	1.55431e-15	0.13625
Hspb1	665.836	5	0	2.03532		Npdc1	1401.5	5	0	3.75305		Gm37245	13.7416	5	0.0173367	629.218
Akr1b3	477.827	5	0	0.168905		Plod1	2667.72	5	0	1.40019		Des	168.973	5	0	1.35718
D130040H23Rik	40.4647	5	1.20341e-07	1.24462		Fignl2	1627.54	5	0	2.15172		A330069E16Rik	141.025	5	0	1.44166
Ism2	28.0536	5	3.55307e-05	4.85273		Gmds	2832.82	5	0	0.501966		Pkn1	449.762	5	0	1.34994
Tspan15	203.419	5	0	1.22934		Efcc1	48.109	5	3.37447e-09	0.751478		Gml2	0.203436	5	0.999076	1.06623
Speg	797.694	5	0	2.17095		Abcg1	904.751	5	0	0.964559		Thsd1	255.636	5	0	1.93557
Gmps	90.9749	5	0	0.165189		Vsir	566.658	5	0	1.32373		Mylk	211.191	5	0	3.80553
Lxn	527.003	5	0	1.25475		Tspan3	1220.55	5	0	0.436678		Fam150a	5.9006	5	0.316012	4.45071
1700049G17Rik	112.713	5	0	1.5665		Slc27a3	1416.82	5	0	1.8523		Gm19461	1.8979	5	0.863084	11.8659
Wdr34	20.9264	5	0.000836411	0.365792		Col2a1	80.6617	5	5.55112e-16	0.926898		Lamc2	5.57511	5	0.349781	1.58488
Eif3e	481.921	5	0	0.16115		Kcna5	231.717	5	0	4.8011		Neurod1	3.12132	5	0.681288	9.1688
Prss1	30.8091	5	1.02164e-05	2.46399		Erdr1	2765.55	5	0	0.65884		Bhlhe23	6.36401	5	0.272393	26.6727
Angpt2	13.0741	5	0.0226945	2.41791		Nutf2	1355.29	5	0	0.37625		Dkk2	8.51495	5	0.130047	7.14519
Opcml	14.832	5	0.011105	9.45846		Ushbp1	855.751	5	0	4.40156		Gm43303	1.59407	5	0.901965	5.13534
Ntm	5.79494	5	0.326686	1.07585		Snx9	1457.02	5	0	0.294467		Dlx6	8.44485	5	0.133364	2.52179
Edn3	15.4086	5	0.00875212	1.98183		Gzmd	11.3083	5	0.045599	2.96012		Aire	4.35366	5	0.499699	5.63366
5330434G04Rik	24.0726	5	0.000210252	3.23794		Tbcb	422.759	5	0	0.20768		Tnxb	3.14666	5	0.677387	2.06121
Gm17300	0.00158167	5	1	0.0171617		Dock11	1757.17	5	0	1.69655		Fstl4	5.02753	5	0.41253	4.31246
Hoxa10	2.00607	5	0.848304	0.996542		Epas1	1151.91	5	0	3.59797		Fbxl21	6.58822	5	0.25311	1.77478
Gm26826	3.24228	5	0.66269	0.713842		Cd33	105.895	5	0	6.99419		Scarb1	453.848	5	0	0.375682
Plet1os	14.6504	5	0.0119655	1.10765		H2-Oa	30.6844	5	1.08116e-05	2.30472		Scd2	201.927	5	0	0.288806
Tbx1	1.05495	5	0.958013	0.485388		Fat4	524.72	5	0	3.72183		Zfpm2	66.135	5	6.5159e-13	7.66485
C130060C02Rik	1.61236	5	0.899751	0.645686		Mrfap1	3362.96	5	0	0.335362		Ptprm	202.562	5	0	3.94154
Fam49a	306.633	5	0	1.99807		Galnt18	814.574	5	0	2.23337		Fgd6	256.278	5	0	1.89087
[truncated: 2 more rows]
