# Supplementary material for: Tracking early mammalian organogenesis – prediction and validation of differentiation trajectories at whole organism scale
Source: Development. Author manuscript; Available in PMC 2024 Mar 6. (PMC10906099; doi:10.1242/dev.201867)
Supplement: Table S4 [file EMS194370-supplement-Table_S4.xlsx]

## Sheet: Table S4
Anterior/Medial Endothelium Trajectory (TradeSeq associationTest Results)						Red Cluster Genes (Metascape Results)										Orange Cluster Genes (Metascape Results)										Grey Cluster Genes (Metascape Results)
	waldStat	df	pvalue	meanLogFC		GroupID	Category	Term	Description	LogP	Log(q-value)	Genes	Symbols	InTerm_InList		GroupID	Category	Term	Description	LogP	Log(q-value)	Genes	Symbols	InTerm_InList		GroupID	Category	Term	Description	LogP	Log(q-value)	Genes	Symbols	InTerm_InList
Cdkn1c	1403.93	5	0	2.10107		1_Summary	GO Biological Processes	GO:0001501	skeletal system development	-10.9265	-6.66216	11695,12006,12814,12839,12842,14313,17701,17702,18214,18595,18596,18933,19228,22160,22771,64406,15229,19242	Alx4,Axin2,Col11a1,Col9a1,Col1a1,Fst,Msx1,Msx2,Ddr2,Pdgfra,Pdgfrb,Prrx1,Pth1r,Twist1,Zic1,Sp5,Foxd1,Ptn	18/-		1_Summary	GO Biological Processes	GO:0035239	tube morphogenesis	-16.1405	-11.8754	12142,12767,13078,13636,14205,14766,15111,16399,16814,16870,17268,18018,18089,18091,18095,18212,18591,18654,18741,19130,20375,20471,20472,20733,21349,21380,21923,21928,22420,22773,23967,54710,67122,71690,107449,269120,11826,18053,20928,268977,442801	Prdm1,Cxcr4,Cyp1b1,Efna1,Vegfd,Adgrg1,Hand2,Itga2b,Lbx1,Lhx2,Meis1,Nfatc1,Nkx2-3,Nkx2-5,Nkx3-1,Ntrk2,Pdgfb,Pgf,Pitx2,Prox1,Spi1,Six1,Six2,Spint2,Tal1,Tbx1,Tnc,Tnfaip2,Wnt6,Zic3,Osr1,Hs3st3b1,Nrarp,Esm1,Unc5b,Optc,Aqp1,Ngfr,Abcc9,Ltbp1,Arhgef15	41/-		1_Summary	GO Biological Processes	GO:0001570	vasculogenesis	-9.56343	-5.54925	13805,15242,16542,18186,20671,21803,69903,14268,26903,54598,67784,21817,16909,21888	Eng,Hhex,Kdr,Nrp1,Sox17,Tgfb1,Rasip1,Fn1,Dysf,Calcrl,Plxnd1,Tgm2,Lmo2,Tle4	14/-
Lyve1	NA	NA	NA	4.24753		1_Member	GO Biological Processes	GO:0001501	skeletal system development	-10.9265	-6.66216	11695,12006,12814,12839,12842,14313,17701,17702,18214,18595,18596,18933,19228,22160,22771,64406	Alx4,Axin2,Col11a1,Col9a1,Col1a1,Fst,Msx1,Msx2,Ddr2,Pdgfra,Pdgfrb,Prrx1,Pth1r,Twist1,Zic1,Sp5	16/525		1_Member	GO Biological Processes	GO:0035239	tube morphogenesis	-16.1405	-11.8754	12142,12767,13078,13636,14205,14766,15111,16399,16814,16870,17268,18018,18089,18091,18095,18212,18591,18654,18741,19130,20375,20471,20472,20733,21349,21380,21923,21928,22420,22773,23967,54710,67122,71690,107449,269120	Prdm1,Cxcr4,Cyp1b1,Efna1,Vegfd,Adgrg1,Hand2,Itga2b,Lbx1,Lhx2,Meis1,Nfatc1,Nkx2-3,Nkx2-5,Nkx3-1,Ntrk2,Pdgfb,Pgf,Pitx2,Prox1,Spi1,Six1,Six2,Spint2,Tal1,Tbx1,Tnc,Tnfaip2,Wnt6,Zic3,Osr1,Hs3st3b1,Nrarp,Esm1,Unc5b,Optc	36/762		1_Member	GO Biological Processes	GO:0001570	vasculogenesis	-9.56343	-5.54925	13805,15242,16542,18186,20671,21803,69903	Eng,Hhex,Kdr,Nrp1,Sox17,Tgfb1,Rasip1	7/90
Etv2	NA	NA	NA	4.20448		1_Member	GO Biological Processes	GO:0048705	skeletal system morphogenesis	-10.2653	-6.30193	11695,12006,12814,12839,12842,17701,17702,18595,18596,18933,22160,64406	Alx4,Axin2,Col11a1,Col9a1,Col1a1,Msx1,Msx2,Pdgfra,Pdgfrb,Prrx1,Twist1,Sp5	12/261		1_Member	GO Biological Processes	GO:0001944	vasculature development	-15.5027	-11.5385	11826,12142,12767,13078,13636,14205,14766,15111,16399,17268,18018,18053,18091,18095,18212,18591,18654,18741,19130,20375,20471,20928,21349,21380,21928,23967,67122,71690,107449,268977,269120,442801	Aqp1,Prdm1,Cxcr4,Cyp1b1,Efna1,Vegfd,Adgrg1,Hand2,Itga2b,Meis1,Nfatc1,Ngfr,Nkx2-5,Nkx3-1,Ntrk2,Pdgfb,Pgf,Pitx2,Prox1,Spi1,Six1,Abcc9,Tal1,Tbx1,Tnfaip2,Osr1,Nrarp,Esm1,Unc5b,Ltbp1,Optc,Arhgef15	32/615		1_Member	GO Biological Processes	GO:0048514	blood vessel morphogenesis	-9.34638	-5.54925	13805,14268,15242,16542,18186,20671,21803,26903,54598,67784,69903	Eng,Fn1,Hhex,Kdr,Nrp1,Sox17,Tgfb1,Dysf,Calcrl,Plxnd1,Rasip1	11/461
Acta2	4392.4	5	0	4.81787		1_Member	GO Biological Processes	GO:0061448	connective tissue development	-7.92765	-4.50838	12006,12814,12839,12842,15229,17701,17702,18596,18933,19228	Axin2,Col11a1,Col9a1,Col1a1,Foxd1,Msx1,Msx2,Pdgfrb,Prrx1,Pth1r	10/256		1_Member	GO Biological Processes	GO:0001568	blood vessel development	-14.5201	-10.7321	11826,12142,12767,13078,13636,14205,14766,15111,16399,17268,18053,18091,18095,18212,18591,18654,18741,19130,20375,20471,20928,21349,21380,21928,23967,67122,71690,107449,268977,269120	Aqp1,Prdm1,Cxcr4,Cyp1b1,Efna1,Vegfd,Adgrg1,Hand2,Itga2b,Meis1,Ngfr,Nkx2-5,Nkx3-1,Ntrk2,Pdgfb,Pgf,Pitx2,Prox1,Spi1,Six1,Abcc9,Tal1,Tbx1,Tnfaip2,Osr1,Nrarp,Esm1,Unc5b,Ltbp1,Optc	30/577		1_Member	GO Biological Processes	GO:0001525	angiogenesis	-9.33728	-5.54925	13805,14268,16542,18186,20671,21803,26903,54598,67784,69903	Eng,Fn1,Kdr,Nrp1,Sox17,Tgfb1,Dysf,Calcrl,Plxnd1,Rasip1	10/343
Crabp1	7649.11	5	0	1.57		1_Member	GO Biological Processes	GO:0060349	bone morphogenesis	-7.08413	-3.89894	12006,12839,12842,17701,17702,22160,64406	Axin2,Col9a1,Col1a1,Msx1,Msx2,Twist1,Sp5	7/111		1_Member	GO Biological Processes	GO:0048514	blood vessel morphogenesis	-11.6557	-8.04789	12142,12767,13078,13636,14205,14766,15111,16399,17268,18091,18212,18591,18654,18741,19130,20375,20471,21349,21380,21928,67122,71690,107449,269120	Prdm1,Cxcr4,Cyp1b1,Efna1,Vegfd,Adgrg1,Hand2,Itga2b,Meis1,Nkx2-5,Ntrk2,Pdgfb,Pgf,Pitx2,Prox1,Spi1,Six1,Tal1,Tbx1,Tnfaip2,Nrarp,Esm1,Unc5b,Optc	24/461		1_Member	GO Biological Processes	GO:0061138	morphogenesis of a branching epithelium	-8.57713	-4.91404	13805,15242,16542,18186,21803,21817,67784,69903	Eng,Hhex,Kdr,Nrp1,Tgfb1,Tgm2,Plxnd1,Rasip1	8/200
Hba-x	1766.69	5	0	0.340052		1_Member	GO Biological Processes	GO:0051216	cartilage development	-6.68762	-3.56938	12006,12814,12839,12842,17701,17702,18933,19228	Axin2,Col11a1,Col9a1,Col1a1,Msx1,Msx2,Prrx1,Pth1r	8/189		1_Member	GO Biological Processes	GO:0001525	angiogenesis	-8.05027	-4.93125	12767,13078,13636,14205,14766,15111,16399,17268,18654,18741,21349,21380,21928,67122,71690,107449,269120	Cxcr4,Cyp1b1,Efna1,Vegfd,Adgrg1,Hand2,Itga2b,Meis1,Pgf,Pitx2,Tal1,Tbx1,Tnfaip2,Nrarp,Esm1,Unc5b,Optc	17/343		1_Member	GO Biological Processes	GO:0001763	morphogenesis of a branching structure	-8.39412	-4.83887	13805,15242,16542,18186,21803,21817,67784,69903	Eng,Hhex,Kdr,Nrp1,Tgfb1,Tgm2,Plxnd1,Rasip1	8/211
Pgk1	1053.92	5	0	0.658259		1_Member	GO Biological Processes	GO:0060348	bone development	-6.1414	-3.12647	12006,12839,12842,17701,17702,18214,22160,64406	Axin2,Col9a1,Col1a1,Msx1,Msx2,Ddr2,Twist1,Sp5	8/223		2_Summary	GO Biological Processes	GO:0048729	tissue morphogenesis	-11.6141	-8.04789	11464,12767,14238,15111,16011,16814,16870,18018,18053,18091,18095,18591,18654,18741,19130,20471,20472,20733,21349,21380,21804,21923,22420,22773,23967,54710,67122,211323,12142,11826,20750	Actc1,Cxcr4,Foxf2,Hand2,Igfbp5,Lbx1,Lhx2,Nfatc1,Ngfr,Nkx2-5,Nkx3-1,Pdgfb,Pgf,Pitx2,Prox1,Six1,Six2,Spint2,Tal1,Tbx1,Tgfb1i1,Tnc,Wnt6,Zic3,Osr1,Hs3st3b1,Nrarp,Nrg1,Prdm1,Aqp1,Spp1	31/-		1_Member	GO Biological Processes	GO:0001568	blood vessel development	-8.32586	-4.83887	13805,14268,15242,16542,18186,20671,21803,26903,54598,67784,69903	Eng,Fn1,Hhex,Kdr,Nrp1,Sox17,Tgfb1,Dysf,Calcrl,Plxnd1,Rasip1	11/577
Tagln	3928.36	5	0	5.24226		1_Member	GO Biological Processes	GO:0031214	biomineral tissue development	-5.74143	-2.96711	12006,12842,17702,18214,19228,19242	Axin2,Col1a1,Msx2,Ddr2,Pth1r,Ptn	6/111		2_Member	GO Biological Processes	GO:0048729	tissue morphogenesis	-11.6141	-8.04789	11464,12767,14238,15111,16011,16814,16870,18018,18053,18091,18095,18591,18654,18741,19130,20471,20472,20733,21349,21380,21804,21923,22420,22773,23967,54710,67122,211323	Actc1,Cxcr4,Foxf2,Hand2,Igfbp5,Lbx1,Lhx2,Nfatc1,Ngfr,Nkx2-5,Nkx3-1,Pdgfb,Pgf,Pitx2,Prox1,Six1,Six2,Spint2,Tal1,Tbx1,Tgfb1i1,Tnc,Wnt6,Zic3,Osr1,Hs3st3b1,Nrarp,Nrg1	28/647		1_Member	GO Biological Processes	GO:0035239	tube morphogenesis	-8.15681	-4.73676	13805,14268,15242,16542,18186,20671,21803,21817,26903,54598,67784,69903	Eng,Fn1,Hhex,Kdr,Nrp1,Sox17,Tgfb1,Tgm2,Dysf,Calcrl,Plxnd1,Rasip1	12/762
Hbb-bh1	615.957	5	0	0.452593		1_Member	GO Biological Processes	GO:0001649	osteoblast differentiation	-4.4017	-2.01239	12006,12842,17702,19228,22160	Axin2,Col1a1,Msx2,Pth1r,Twist1	5/115		2_Member	GO Biological Processes	GO:0002009	morphogenesis of an epithelium	-11.1402	-7.65323	12767,14238,15111,16011,16814,16870,18018,18053,18091,18095,18591,18654,18741,19130,20471,20472,20733,21380,21804,21923,22420,22773,23967,54710,67122	Cxcr4,Foxf2,Hand2,Igfbp5,Lbx1,Lhx2,Nfatc1,Ngfr,Nkx2-5,Nkx3-1,Pdgfb,Pgf,Pitx2,Prox1,Six1,Six2,Spint2,Tbx1,Tgfb1i1,Tnc,Wnt6,Zic3,Osr1,Hs3st3b1,Nrarp	25/533		1_Member	GO Biological Processes	GO:0001944	vasculature development	-8.03904	-4.67698	13805,14268,15242,16542,18186,20671,21803,26903,54598,67784,69903	Eng,Fn1,Hhex,Kdr,Nrp1,Sox17,Tgfb1,Dysf,Calcrl,Plxnd1,Rasip1	11/615
Ttr	989.66	5	0	0.935259		1_Member	GO Biological Processes	GO:0001503	ossification	-4.0554	-1.79103	12006,12842,17702,18214,19228,19242,22160	Axin2,Col1a1,Msx2,Ddr2,Pth1r,Ptn,Twist1	7/319		2_Member	GO Biological Processes	GO:0001763	morphogenesis of a branching structure	-9.27801	-5.91596	12142,12767,18018,18095,18591,18654,18741,19130,20471,20733,21380,21923,22420,54710,67122	Prdm1,Cxcr4,Nfatc1,Nkx3-1,Pdgfb,Pgf,Pitx2,Prox1,Six1,Spint2,Tbx1,Tnc,Wnt6,Hs3st3b1,Nrarp	15/211		1_Member	GO Biological Processes	GO:0048754	branching morphogenesis of an epithelial tube	-7.67999	-4.36908	13805,15242,16542,18186,21803,67784,69903	Eng,Hhex,Kdr,Nrp1,Tgfb1,Plxnd1,Rasip1	7/167
Pyy	877.45	5	0	2.41519		1_Member	GO Biological Processes	GO:0002062	chondrocyte differentiation	-3.59052	-1.43336	12006,12814,17702,19228	Axin2,Col11a1,Msx2,Pth1r	4/93		2_Member	GO Biological Processes	GO:0061138	morphogenesis of a branching epithelium	-8.60573	-5.38198	12767,18018,18095,18591,18654,18741,19130,20471,20733,21380,21923,22420,54710,67122	Cxcr4,Nfatc1,Nkx3-1,Pdgfb,Pgf,Pitx2,Prox1,Six1,Spint2,Tbx1,Tnc,Wnt6,Hs3st3b1,Nrarp	14/200		1_Member	GO Biological Processes	GO:0060562	epithelial tube morphogenesis	-6.51711	-3.25196	13805,15242,16542,18186,20671,21803,67784,69903	Eng,Hhex,Kdr,Nrp1,Sox17,Tgfb1,Plxnd1,Rasip1	8/369
Gja4	1797.2	5	0	2.345		1_Member	GO Biological Processes	GO:0030282	bone mineralization	-2.82703	-0.863692	12006,19228,19242	Axin2,Pth1r,Ptn	3/68		2_Member	GO Biological Processes	GO:0060562	epithelial tube morphogenesis	-8.38861	-5.2374	12767,15111,16814,16870,18018,18091,18095,18654,18741,20471,20733,21380,21923,22420,22773,23967,54710,67122	Cxcr4,Hand2,Lbx1,Lhx2,Nfatc1,Nkx2-5,Nkx3-1,Pgf,Pitx2,Six1,Spint2,Tbx1,Tnc,Wnt6,Zic3,Osr1,Hs3st3b1,Nrarp	18/369		1_Member	GO Biological Processes	GO:0002009	morphogenesis of an epithelium	-6.38497	-3.16122	13805,15242,16542,18186,20671,21803,21817,67784,69903	Eng,Hhex,Kdr,Nrp1,Sox17,Tgfb1,Tgm2,Plxnd1,Rasip1	9/533
Hbb-y	1770.71	5	0	0.304759		2_Summary	GO Biological Processes	GO:0007389	pattern specification process	-9.37927	-5.59202	11695,12006,12705,13641,13865,14313,15229,17701,17702,20348,22771,22772,23892,76441	Alx4,Axin2,Cited1,Efnb1,Nr2f1,Fst,Foxd1,Msx1,Msx2,Sema3c,Zic1,Zic2,Grem1,Daam2	14/-		2_Member	GO Biological Processes	GO:0048754	branching morphogenesis of an epithelial tube	-6.60614	-3.66321	12767,18018,18095,18654,18741,20471,21380,21923,22420,54710,67122	Cxcr4,Nfatc1,Nkx3-1,Pgf,Pitx2,Six1,Tbx1,Tnc,Wnt6,Hs3st3b1,Nrarp	11/167		1_Member	GO Biological Processes	GO:0007507	heart development	-5.87377	-2.75475	13805,14268,15242,16542,18186,20671,21803,54598,67784	Eng,Fn1,Hhex,Kdr,Nrp1,Sox17,Tgfb1,Calcrl,Plxnd1	9/614
Pdlim3	222.133	5	0	1.84215		2_Member	GO Biological Processes	GO:0007389	pattern specification process	-9.37927	-5.59202	11695,12006,12705,13641,13865,14313,15229,17701,17702,20348,22771,22772,23892,76441	Alx4,Axin2,Cited1,Efnb1,Nr2f1,Fst,Foxd1,Msx1,Msx2,Sema3c,Zic1,Zic2,Grem1,Daam2	14/475		2_Member	GO Biological Processes	GO:0072009	nephron epithelium development	-5.38802	-2.71394	11826,18591,18654,20471,20472,22420,23967,54710	Aqp1,Pdgfb,Pgf,Six1,Six2,Wnt6,Osr1,Hs3st3b1	8/106		1_Member	GO Biological Processes	GO:0048729	tissue morphogenesis	-5.68648	-2.59742	13805,15242,16542,18186,20671,21803,21817,67784,69903	Eng,Hhex,Kdr,Nrp1,Sox17,Tgfb1,Tgm2,Plxnd1,Rasip1	9/647
Hbb-bs	NA	NA	NA	1.39236		2_Member	GO Biological Processes	GO:0003002	regionalization	-5.83121	-2.98181	11695,12006,13865,15229,17701,17702,20348,22772,23892,76441	Alx4,Axin2,Nr2f1,Foxd1,Msx1,Msx2,Sema3c,Zic2,Grem1,Daam2	10/431		2_Member	GO Biological Processes	GO:0001822	kidney development	-4.61606	-2.20824	11826,12142,12767,18095,18591,18654,20471,20472,20750,22420,23967,54710	Aqp1,Prdm1,Cxcr4,Nkx3-1,Pdgfb,Pgf,Six1,Six2,Spp1,Wnt6,Osr1,Hs3st3b1	12/319		1_Member	GO Biological Processes	GO:0007492	endoderm development	-4.96282	-2.0199	14268,15242,20671,21803	Fn1,Hhex,Sox17,Tgfb1	4/75
Crabp2	3605.59	5	0	0.881108		3_Summary	GO Biological Processes	GO:0048863	stem cell differentiation	-8.5581	-4.89579	13616,13641,17701,17702,20348,20378,22160,22772,23892,65100,15229,11658,12552,13175,13841,16574,18595,18596,19242,22003,76441	Edn3,Efnb1,Msx1,Msx2,Sema3c,Frzb,Twist1,Zic2,Grem1,Zic5,Foxd1,Alcam,Cdh11,Dclk1,Epha7,Kif5c,Pdgfra,Pdgfrb,Ptn,Tpm1,Daam2	21/-		2_Member	GO Biological Processes	GO:0072006	nephron development	-4.50125	-2.13373	11826,18591,18654,20471,20472,22420,23967,54710	Aqp1,Pdgfb,Pgf,Six1,Six2,Wnt6,Osr1,Hs3st3b1	8/140		1_Member	GO Biological Processes	GO:0048568	embryonic organ development	-3.40285	-0.878062	13805,15242,16542,16909,20671,21803	Eng,Hhex,Kdr,Lmo2,Sox17,Tgfb1	6/532
Stmn2	669.999	5	0	1.1236		3_Member	GO Biological Processes	GO:0048863	stem cell differentiation	-8.5581	-4.89579	13616,13641,17701,17702,20348,20378,22160,22772,23892,65100	Edn3,Efnb1,Msx1,Msx2,Sema3c,Frzb,Twist1,Zic2,Grem1,Zic5	10/220		2_Member	GO Biological Processes	GO:0072073	kidney epithelium development	-4.45709	-2.09838	11826,18591,18654,20471,20472,22420,23967,54710	Aqp1,Pdgfb,Pgf,Six1,Six2,Wnt6,Osr1,Hs3st3b1	8/142		1_Member	GO Biological Processes	GO:0035050	embryonic heart tube development	-3.18789	-0.735652	13805,15242,20671	Eng,Hhex,Sox17	3/92
Klf2	NA	NA	NA	1.77464		3_Member	GO Biological Processes	GO:0048762	mesenchymal cell differentiation	-8.12134	-4.58957	13616,13641,17701,17702,20348,20378,22160,22772,65100	Edn3,Efnb1,Msx1,Msx2,Sema3c,Frzb,Twist1,Zic2,Zic5	9/179		2_Member	GO Biological Processes	GO:0072001	renal system development	-4.40881	-2.06274	11826,12142,12767,18095,18591,18654,20471,20472,20750,22420,23967,54710	Aqp1,Prdm1,Cxcr4,Nkx3-1,Pdgfb,Pgf,Six1,Six2,Spp1,Wnt6,Osr1,Hs3st3b1	12/335		1_Member	GO Biological Processes	GO:0048863	stem cell differentiation	-3.15317	-0.707657	14268,15242,18186,20671	Fn1,Hhex,Nrp1,Sox17	4/220
Sst	29.0843	5	2.23213e-05	2.4937		3_Member	GO Biological Processes	GO:0060485	mesenchyme development	-8.07579	-4.58957	13616,13641,15229,17701,17702,20348,20378,22160,22772,65100	Edn3,Efnb1,Foxd1,Msx1,Msx2,Sema3c,Frzb,Twist1,Zic2,Zic5	10/247		2_Member	GO Biological Processes	GO:0072088	nephron epithelium morphogenesis	-4.24724	-1.91659	18654,20471,20472,22420,23967,54710	Pgf,Six1,Six2,Wnt6,Osr1,Hs3st3b1	6/77		1_Member	GO Biological Processes	GO:0060828	regulation of canonical Wnt signaling pathway	-2.94044	-0.578382	15242,20671,21803,21888	Hhex,Sox17,Tgfb1,Tle4	4/251
Hba-a1	806.45	5	0	0.43727		3_Member	GO Biological Processes	GO:0014033	neural crest cell differentiation	-7.45945	-4.19508	13616,13641,20348,20378,22160,22772,65100	Edn3,Efnb1,Sema3c,Frzb,Twist1,Zic2,Zic5	7/98		2_Member	GO Biological Processes	GO:0072028	nephron morphogenesis	-4.18441	-1.8783	18654,20471,20472,22420,23967,54710	Pgf,Six1,Six2,Wnt6,Osr1,Hs3st3b1	6/79		1_Member	GO Biological Processes	GO:0031400	negative regulation of protein modification process	-2.7746	-0.482579	13805,15242,21803,26903,69903	Eng,Hhex,Tgfb1,Dysf,Rasip1	5/473
Actc1	1552.37	5	0	3.15915		3_Member	GO Biological Processes	GO:0032989	cellular component morphogenesis	-7.3888	-4.16582	11658,12552,13175,13616,13641,13841,15229,16574,18595,18596,19242,20348,22003,22772	Alcam,Cdh11,Dclk1,Edn3,Efnb1,Epha7,Foxd1,Kif5c,Pdgfra,Pdgfrb,Ptn,Sema3c,Tpm1,Zic2	14/681		2_Member	GO Biological Processes	GO:0072080	nephron tubule development	-3.89528	-1.67935	11826,18654,20471,22420,23967,54710	Aqp1,Pgf,Six1,Wnt6,Osr1,Hs3st3b1	6/89		1_Member	GO Biological Processes	GO:0016055	Wnt signaling pathway	-2.71045	-0.445302	15242,20671,21803,21888	Hhex,Sox17,Tgfb1,Tle4	4/290
Hoxaas3	277.268	5	0	0.721941		3_Member	GO Biological Processes	GO:0048667	cell morphogenesis involved in neuron differentiation	-6.17686	-3.12647	11658,12552,13175,13616,13641,13841,15229,16574,19242,20348,22772	Alcam,Cdh11,Dclk1,Edn3,Efnb1,Epha7,Foxd1,Kif5c,Ptn,Sema3c,Zic2	11/497		2_Member	GO Biological Processes	GO:0061326	renal tubule development	-3.71421	-1.55965	11826,18654,20471,22420,23967,54710	Aqp1,Pgf,Six1,Wnt6,Osr1,Hs3st3b1	6/96		1_Member	GO Biological Processes	GO:0198738	cell-cell signaling by wnt	-2.71045	-0.445302	15242,20671,21803,21888	Hhex,Sox17,Tgfb1,Tle4	4/290
Meox1	NA	NA	NA	0.947541		3_Member	GO Biological Processes	GO:0007409	axonogenesis	-6.17352	-3.12647	11658,12552,13175,13616,13641,13841,15229,16574,20348,22772	Alcam,Cdh11,Dclk1,Edn3,Efnb1,Epha7,Foxd1,Kif5c,Sema3c,Zic2	10/395		2_Member	GO Biological Processes	GO:0060993	kidney morphogenesis	-3.68959	-1.55209	18654,20471,20472,22420,23967,54710	Pgf,Six1,Six2,Wnt6,Osr1,Hs3st3b1	6/97		1_Member	GO Biological Processes	GO:0030111	regulation of Wnt signaling pathway	-2.54117	-0.317418	15242,20671,21803,21888	Hhex,Sox17,Tgfb1,Tle4	4/323
Rbp4	NA	NA	NA	0.821286		3_Member	GO Biological Processes	GO:0000902	cell morphogenesis	-5.88234	-2.98202	11658,12552,13175,13616,13641,13841,15229,16574,17701,19242,20348,22772,23892	Alcam,Cdh11,Dclk1,Edn3,Efnb1,Epha7,Foxd1,Kif5c,Msx1,Ptn,Sema3c,Zic2,Grem1	13/774		2_Member	GO Biological Processes	GO:0072171	mesonephric tubule morphogenesis	-3.62548	-1.50472	18654,20471,22420,23967,54710	Pgf,Six1,Wnt6,Osr1,Hs3st3b1	5/64		1_Member	GO Biological Processes	GO:0007369	gastrulation	-2.49826	-0.286193	14268,15242,20671	Fn1,Hhex,Sox17	3/160
Nkx2-9	133.668	5	0	1.28112		3_Member	GO Biological Processes	GO:0007411	axon guidance	-5.8611	-2.98202	11658,13616,13641,13841,15229,16574,20348,22772	Alcam,Edn3,Efnb1,Epha7,Foxd1,Kif5c,Sema3c,Zic2	8/243		2_Member	GO Biological Processes	GO:0072078	nephron tubule morphogenesis	-3.30409	-1.26939	18654,20471,22420,23967,54710	Pgf,Six1,Wnt6,Osr1,Hs3st3b1	5/75		1_Member	GO Biological Processes	GO:0001933	negative regulation of protein phosphorylation	-2.45228	-0.251593	13805,15242,21803,69903	Eng,Hhex,Tgfb1,Rasip1	4/342
Myl7	524.028	5	0	0.535365		3_Member	GO Biological Processes	GO:0097485	neuron projection guidance	-5.8611	-2.98202	11658,13616,13641,13841,15229,16574,20348,22772	Alcam,Edn3,Efnb1,Epha7,Foxd1,Kif5c,Sema3c,Zic2	8/243		2_Member	GO Biological Processes	GO:0061333	renal tubule morphogenesis	-3.15072	-1.16203	18654,20471,22420,23967,54710	Pgf,Six1,Wnt6,Osr1,Hs3st3b1	5/81		1_Member	GO Biological Processes	GO:0042326	negative regulation of phosphorylation	-2.32273	-0.15449	13805,15242,21803,69903	Eng,Hhex,Tgfb1,Rasip1	4/372
Wnt4	463.654	5	0	1.07879		3_Member	GO Biological Processes	GO:0048812	neuron projection morphogenesis	-5.84845	-2.98202	11658,12552,13175,13616,13641,13841,15229,16574,19242,20348,22772	Alcam,Cdh11,Dclk1,Edn3,Efnb1,Epha7,Foxd1,Kif5c,Ptn,Sema3c,Zic2	11/537		2_Member	GO Biological Processes	GO:0001658	branching involved in ureteric bud morphogenesis	-3.06372	-1.09915	18654,20471,22420,54710	Pgf,Six1,Wnt6,Hs3st3b1	4/49		1_Member	GO Biological Processes	GO:0048598	embryonic morphogenesis	-2.20141	-0.0569875	13805,14268,15242,20671,21803	Eng,Fn1,Hhex,Sox17,Tgfb1	5/644
Gm42418	1123.52	5	0	0.204064		3_Member	GO Biological Processes	GO:0120039	plasma membrane bounded cell projection morphogenesis	-5.80163	-2.97216	11658,12552,13175,13616,13641,13841,15229,16574,19242,20348,22772	Alcam,Cdh11,Dclk1,Edn3,Efnb1,Epha7,Foxd1,Kif5c,Ptn,Sema3c,Zic2	11/543		2_Member	GO Biological Processes	GO:0001657	ureteric bud development	-2.85919	-0.953875	18654,20471,22420,23967,54710	Pgf,Six1,Wnt6,Osr1,Hs3st3b1	5/94		1_Member	GO Biological Processes	GO:0010563	negative regulation of phosphorus metabolic process	-2.10316	0	13805,15242,21803,69903	Eng,Hhex,Tgfb1,Rasip1	4/430
Apoa1	NA	NA	NA	1.19089		3_Member	GO Biological Processes	GO:0048858	cell projection morphogenesis	-5.74012	-2.96711	11658,12552,13175,13616,13641,13841,15229,16574,19242,20348,22772	Alcam,Cdh11,Dclk1,Edn3,Efnb1,Epha7,Foxd1,Kif5c,Ptn,Sema3c,Zic2	11/551		2_Member	GO Biological Processes	GO:0072163	mesonephric epithelium development	-2.77884	-0.893906	18654,20471,22420,23967,54710	Pgf,Six1,Wnt6,Osr1,Hs3st3b1	5/98		1_Member	GO Biological Processes	GO:0045936	negative regulation of phosphate metabolic process	-2.10316	0	13805,15242,21803,69903	Eng,Hhex,Tgfb1,Rasip1	4/430
Phlda2	NA	NA	NA	0.24854		3_Member	GO Biological Processes	GO:0061564	axon development	-5.68935	-2.95646	11658,12552,13175,13616,13641,13841,15229,16574,20348,22772	Alcam,Cdh11,Dclk1,Edn3,Efnb1,Epha7,Foxd1,Kif5c,Sema3c,Zic2	10/447		2_Member	GO Biological Processes	GO:0072164	mesonephric tubule development	-2.77884	-0.893906	18654,20471,22420,23967,54710	Pgf,Six1,Wnt6,Osr1,Hs3st3b1	5/98		1_Member	GO Biological Processes	GO:0003002	regionalization	-2.09968	0	13805,15242,18186,20671	Eng,Hhex,Nrp1,Sox17	4/431
Msx1	4778.55	5	0	4.91172		3_Member	GO Biological Processes	GO:0032990	cell part morphogenesis	-5.53274	-2.84815	11658,12552,13175,13616,13641,13841,15229,16574,19242,20348,22772	Alcam,Cdh11,Dclk1,Edn3,Efnb1,Epha7,Foxd1,Kif5c,Ptn,Sema3c,Zic2	11/579		2_Member	GO Biological Processes	GO:0060675	ureteric bud morphogenesis	-2.73391	-0.868437	18654,20471,22420,54710	Pgf,Six1,Wnt6,Hs3st3b1	4/60		2_Summary	GO Biological Processes	GO:0045785	positive regulation of cell adhesion	-6.33753	-3.15157	14268,16403,16542,18186,21803,21817,26903,27205,70945,13805,67784,20620,20671,15242,27387,108116,380713,56760	Fn1,Itga6,Kdr,Nrp1,Tgfb1,Tgm2,Dysf,Podxl,Mmrn1,Eng,Plxnd1,Plk2,Sox17,Hhex,Sh2d3c,Slco3a1,Scarf1,Clec1b	18/-
Clec1b	NA	NA	NA	4.98714		3_Member	GO Biological Processes	GO:0001755	neural crest cell migration	-4.33214	-1.96993	13616,13641,20348,22160	Edn3,Efnb1,Sema3c,Twist1	4/60		2_Member	GO Biological Processes	GO:0001823	mesonephros development	-2.72107	-0.860758	18654,20471,22420,23967,54710	Pgf,Six1,Wnt6,Osr1,Hs3st3b1	5/101		2_Member	GO Biological Processes	GO:0045785	positive regulation of cell adhesion	-6.33753	-3.15157	14268,16403,16542,18186,21803,21817,26903,27205,70945	Fn1,Itga6,Kdr,Nrp1,Tgfb1,Tgm2,Dysf,Podxl,Mmrn1	9/540
Stab2	2411.25	5	0	2.03466		3_Member	GO Biological Processes	GO:0031175	neuron projection development	-4.31531	-1.96993	11658,12552,13175,13616,13641,13841,15229,16574,19242,20348,22772	Alcam,Cdh11,Dclk1,Edn3,Efnb1,Epha7,Foxd1,Kif5c,Ptn,Sema3c,Zic2	11/782		2_Member	GO Biological Processes	GO:0016331	morphogenesis of embryonic epithelium	-2.28014	-0.562764	16870,20471,20733,21804,22420,23967	Lhx2,Six1,Spint2,Tgfb1i1,Wnt6,Osr1	6/182		2_Member	GO Biological Processes	GO:0001569	branching involved in blood vessel morphogenesis	-6.02254	-2.87134	13805,16542,18186,67784	Eng,Kdr,Nrp1,Plxnd1	4/41
Rhox5	653.858	5	0	0.706841		3_Member	GO Biological Processes	GO:0090497	mesenchymal cell migration	-4.27588	-1.93759	13616,13641,20348,22160	Edn3,Efnb1,Sema3c,Twist1	4/62		3_Summary	GO Biological Processes	GO:0007389	pattern specification process	-9.73452	-6.31447	13082,14766,14836,15111,16814,16870,16917,17268,17305,18091,18095,18741,20471,20472,21380,22255,22420,22773,23967,67122,74934,83453,12816,13636,14238,19130,20733,21349,21804,22370,319520,12142,18092,18591,53601,18018,666794,211323,14102,18089,15429,12759,14912,29817,11647,234356,20375	Cyp26a1,Adgrg1,Gsc,Hand2,Lbx1,Lhx2,Lmx1b,Meis1,Mfng,Nkx2-5,Nkx3-1,Pitx2,Six1,Six2,Tbx1,Uncx,Wnt6,Zic3,Osr1,Nrarp,Odad2,Chrdl1,Col12a1,Efna1,Foxf2,Prox1,Spint2,Tal1,Tgfb1i1,Vtn,Dusp4,Prdm1,Nkx2-6,Pdgfb,Pcdh12,Nfatc1,Rbm24,Nrg1,Fas,Nkx2-3,Hoxd1,Clu,Nkx6-2,Igfbp7,Alpl,Csgalnact1,Spi1	47/-		2_Member	GO Biological Processes	GO:0043536	positive regulation of blood vessel endothelial cell migration	-5.41015	-2.37545	16542,18186,20620,21803	Kdr,Nrp1,Plk2,Tgfb1	4/58
Dqx1	794.729	5	0	1.82819		3_Member	GO Biological Processes	GO:0001667	ameboidal-type cell migration	-4.00861	-1.76595	13616,13641,20348,22160,23892,76441	Edn3,Efnb1,Sema3c,Twist1,Grem1,Daam2	6/224		3_Member	GO Biological Processes	GO:0007389	pattern specification process	-9.73452	-6.31447	13082,14766,14836,15111,16814,16870,16917,17268,17305,18091,18095,18741,20471,20472,21380,22255,22420,22773,23967,67122,74934,83453	Cyp26a1,Adgrg1,Gsc,Hand2,Lbx1,Lhx2,Lmx1b,Meis1,Mfng,Nkx2-5,Nkx3-1,Pitx2,Six1,Six2,Tbx1,Uncx,Wnt6,Zic3,Osr1,Nrarp,Odad2,Chrdl1	22/475		2_Member	GO Biological Processes	GO:0060445	branching involved in salivary gland morphogenesis	-5.19008	-2.20368	18186,21817,67784	Nrp1,Tgm2,Plxnd1	3/20
Epcam	136.165	5	0	0.56145		3_Member	GO Biological Processes	GO:0014032	neural crest cell development	-3.74086	-1.55567	13616,13641,20348,22160	Edn3,Efnb1,Sema3c,Twist1	4/85		3_Member	GO Biological Processes	GO:0048598	embryonic morphogenesis	-7.3177	-4.22865	12816,13636,14238,14836,15111,16814,16870,16917,18091,18741,19130,20471,20472,20733,21349,21380,21804,22370,22420,22773,23967,319520	Col12a1,Efna1,Foxf2,Gsc,Hand2,Lbx1,Lhx2,Lmx1b,Nkx2-5,Pitx2,Prox1,Six1,Six2,Spint2,Tal1,Tbx1,Tgfb1i1,Vtn,Wnt6,Zic3,Osr1,Dusp4	22/644		2_Member	GO Biological Processes	GO:0090050	positive regulation of cell migration involved in sprouting angiogenesis	-5.12368	-2.15957	16542,18186,20620	Kdr,Nrp1,Plk2	3/21
Zic1	5022.46	5	0	7.1135		3_Member	GO Biological Processes	GO:0048864	stem cell development	-3.53771	-1.40552	13616,13641,20348,22160	Edn3,Efnb1,Sema3c,Twist1	4/96		3_Member	GO Biological Processes	GO:0048568	embryonic organ development	-6.6704	-3.684	12142,13636,14238,14836,15111,16814,18091,18092,18591,18741,19130,20471,20472,20733,21349,21380,22773,23967,53601	Prdm1,Efna1,Foxf2,Gsc,Hand2,Lbx1,Nkx2-5,Nkx2-6,Pdgfb,Pitx2,Prox1,Six1,Six2,Spint2,Tal1,Tbx1,Zic3,Osr1,Pcdh12	19/532		2_Member	GO Biological Processes	GO:0030335	positive regulation of cell migration	-4.93714	-2.01442	14268,16403,16542,18186,20620,21803,26903,27205	Fn1,Itga6,Kdr,Nrp1,Plk2,Tgfb1,Dysf,Podxl	8/602
Igfbp5	1938.64	5	0	4.89952		4_Summary	GO Biological Processes	GO:0045596	negative regulation of cell differentiation	-7.69395	-4.33374	12006,12705,13610,13841,14313,17701,17702,18096,19242,20348,20378,22160,23892,76441,330938	Axin2,Cited1,S1pr3,Epha7,Fst,Msx1,Msx2,Nkx6-1,Ptn,Sema3c,Frzb,Twist1,Grem1,Daam2,Dixdc1	15/-		3_Member	GO Biological Processes	GO:0003002	regionalization	-6.61594	-3.66321	13082,14766,14836,15111,16814,16870,16917,18091,18095,18741,20471,20472,21380,22773,23967,67122,74934	Cyp26a1,Adgrg1,Gsc,Hand2,Lbx1,Lhx2,Lmx1b,Nkx2-5,Nkx3-1,Pitx2,Six1,Six2,Tbx1,Zic3,Osr1,Nrarp,Odad2	17/431		2_Member	GO Biological Processes	GO:0050921	positive regulation of chemotaxis	-4.89961	-1.99619	14268,16542,18186,21803,26903	Fn1,Kdr,Nrp1,Tgfb1,Dysf	5/165
Maf	NA	NA	NA	1.54841		4_Member	GO Biological Processes	GO:0045596	negative regulation of cell differentiation	-7.69395	-4.33374	12006,12705,13610,13841,14313,17701,17702,18096,19242,20348,20378,22160,23892,76441,330938	Axin2,Cited1,S1pr3,Epha7,Fst,Msx1,Msx2,Nkx6-1,Ptn,Sema3c,Frzb,Twist1,Grem1,Daam2,Dixdc1	15/757		3_Member	GO Biological Processes	GO:0060485	mesenchyme development	-6.57122	-3.64849	13082,13636,14836,15111,18018,18091,18741,20471,20472,21380,22773,23967,666794	Cyp26a1,Efna1,Gsc,Hand2,Nfatc1,Nkx2-5,Pitx2,Six1,Six2,Tbx1,Zic3,Osr1,Rbm24	13/247		2_Member	GO Biological Processes	GO:2000147	positive regulation of cell motility	-4.79438	-1.90944	14268,16403,16542,18186,20620,21803,26903,27205	Fn1,Itga6,Kdr,Nrp1,Plk2,Tgfb1,Dysf,Podxl	8/630
Tlx1	4149.29	5	0	25.1891		4_Member	GO Biological Processes	GO:0030857	negative regulation of epithelial cell differentiation	-5.78937	-2.97216	12705,13610,14313,17702,20378	Cited1,S1pr3,Fst,Msx2,Frzb	5/60		3_Member	GO Biological Processes	GO:0043586	tongue development	-5.75715	-3.02348	15111,18091,18092,20471,21380	Hand2,Nkx2-5,Nkx2-6,Six1,Tbx1	5/24		2_Member	GO Biological Processes	GO:0003151	outflow tract morphogenesis	-4.72682	-1.87942	13805,18186,20671,67784	Eng,Nrp1,Sox17,Plxnd1	4/86
Fst	12348	5	0	3.08437		4_Member	GO Biological Processes	GO:0030856	regulation of epithelial cell differentiation	-3.56626	-1.41916	12705,13610,14313,17702,20378	Cited1,S1pr3,Fst,Msx2,Frzb	5/173		3_Member	GO Biological Processes	GO:0042474	middle ear morphogenesis	-5.57362	-2.86477	14836,20471,20472,21380,23967	Gsc,Six1,Six2,Tbx1,Osr1	5/26		2_Member	GO Biological Processes	GO:0040017	positive regulation of locomotion	-4.71596	-1.87942	14268,16403,16542,18186,20620,21803,26903,27205	Fn1,Itga6,Kdr,Nrp1,Plk2,Tgfb1,Dysf,Podxl	8/646
Clec14a	5823.33	5	0	1.75009		5_Summary	WikiPathways	WP238	Osteoblast signaling	-7.64386	-4.33374	12842,18595,18596,19228,12006,12814,13052,17701,17702,20348,22003,22160,23892,30794,11695,241226,11475,18214,13616,14745,19242,76441,12839,13730,68169,29820,330938,12705,13841,66873,246707	Col1a1,Pdgfra,Pdgfrb,Pth1r,Axin2,Col11a1,Cxadr,Msx1,Msx2,Sema3c,Tpm1,Twist1,Grem1,Pdlim4,Alx4,Itga8,Acta2,Ddr2,Edn3,Lpar1,Ptn,Daam2,Col9a1,Emp1,Ndnf,Tnfrsf19,Dixdc1,Cited1,Epha7,Tril,Emilin2	31/-		3_Member	GO Biological Processes	GO:0048762	mesenchymal cell differentiation	-5.40678	-2.72141	13082,13636,14836,15111,18018,18741,20471,20472,21380,23967	Cyp26a1,Efna1,Gsc,Hand2,Nfatc1,Pitx2,Six1,Six2,Tbx1,Osr1	10/179		2_Member	GO Biological Processes	GO:0045765	regulation of angiogenesis	-4.7132	-1.87942	13805,15242,16542,18186,20620,67784	Eng,Hhex,Kdr,Nrp1,Plk2,Plxnd1	6/307
Tcf15	359.156	5	0	0.652542		5_Member	WikiPathways	WP238	Osteoblast signaling	-7.64386	-4.33374	12842,18595,18596,19228	Col1a1,Pdgfra,Pdgfrb,Pth1r	4/10		3_Member	GO Biological Processes	GO:0048562	embryonic organ morphogenesis	-5.1294	-2.52154	13636,14238,14836,15111,16814,18091,18741,19130,20471,20472,21380,22773,23967	Efna1,Foxf2,Gsc,Hand2,Lbx1,Nkx2-5,Pitx2,Prox1,Six1,Six2,Tbx1,Zic3,Osr1	13/333		2_Member	GO Biological Processes	GO:1901342	regulation of vasculature development	-4.68153	-1.86354	13805,15242,16542,18186,20620,67784	Eng,Hhex,Kdr,Nrp1,Plk2,Plxnd1	6/311
Xist	82.4515	5	2.22045e-16	0.290902		5_Member	GO Biological Processes	GO:0007507	heart development	-6.13557	-3.12647	12006,12814,13052,17701,17702,18595,18596,20348,22003,22160,23892,30794	Axin2,Col11a1,Cxadr,Msx1,Msx2,Pdgfra,Pdgfrb,Sema3c,Tpm1,Twist1,Grem1,Pdlim4	12/614		3_Member	GO Biological Processes	GO:0010463	mesenchymal cell proliferation	-5.10607	-2.52154	15111,20471,20472,21380,23967	Hand2,Six1,Six2,Tbx1,Osr1	5/32		2_Member	GO Biological Processes	GO:0007435	salivary gland morphogenesis	-4.60035	-1.7976	18186,21817,67784	Nrp1,Tgm2,Plxnd1	3/31
Pf4	NA	NA	NA	6.98422		5_Member	GO Biological Processes	GO:0061061	muscle structure development	-5.74012	-2.96711	11695,12814,13052,17701,18595,18596,22003,22160,23892,30794,241226	Alx4,Col11a1,Cxadr,Msx1,Pdgfra,Pdgfrb,Tpm1,Twist1,Grem1,Pdlim4,Itga8	11/551		3_Member	GO Biological Processes	GO:0060037	pharyngeal system development	-5.10607	-2.52154	18091,18092,18095,20471,21380	Nkx2-5,Nkx2-6,Nkx3-1,Six1,Tbx1	5/32		2_Member	GO Biological Processes	GO:0050769	positive regulation of neurogenesis	-4.54425	-1.77823	14268,16542,18186,21803,21817,67784	Fn1,Kdr,Nrp1,Tgfb1,Tgm2,Plxnd1	6/329
Ttn	317.218	5	0	1.26836		5_Member	GO Biological Processes	GO:2000491	positive regulation of hepatic stellate cell activation	-5.3882	-2.74708	11475,18214,18596	Acta2,Ddr2,Pdgfrb	3/10		3_Member	GO Biological Processes	GO:0048863	stem cell differentiation	-4.62302	-2.20913	13082,14836,15111,18741,20471,21349,21380,22773,23967,211323	Cyp26a1,Gsc,Hand2,Pitx2,Six1,Tal1,Tbx1,Zic3,Osr1,Nrg1	10/220		2_Member	GO Biological Processes	GO:0043535	regulation of blood vessel endothelial cell migration	-4.53823	-1.77823	16542,18186,20620,21803	Kdr,Nrp1,Plk2,Tgfb1	4/96
Sepp1	NA	NA	NA	0.771273		5_Member	GO Biological Processes	GO:0030335	positive regulation of cell migration	-5.37097	-2.74007	11475,12842,13616,14745,18214,18595,18596,19242,20348,22160,76441	Acta2,Col1a1,Edn3,Lpar1,Ddr2,Pdgfra,Pdgfrb,Ptn,Sema3c,Twist1,Daam2	11/602		3_Member	GO Biological Processes	GO:0003266	regulation of secondary heart field cardioblast proliferation	-3.99412	-1.746	15111,20471,21380	Hand2,Six1,Tbx1	3/11		2_Member	GO Biological Processes	GO:0030947	regulation of vascular endothelial growth factor receptor signaling pathway	-4.51731	-1.77067	15242,16542,18186	Hhex,Kdr,Nrp1	3/33
Kcne3	938.899	5	0	3.90776		5_Member	GO Biological Processes	GO:2000147	positive regulation of cell motility	-5.18357	-2.61818	11475,12842,13616,14745,18214,18595,18596,19242,20348,22160,76441	Acta2,Col1a1,Edn3,Lpar1,Ddr2,Pdgfra,Pdgfrb,Ptn,Sema3c,Twist1,Daam2	11/630		3_Member	GO Biological Processes	GO:0048534	hematopoietic or lymphoid organ development	-3.90484	-1.68501	14102,15111,18089,18091,18741,20471,21380	Fas,Hand2,Nkx2-3,Nkx2-5,Pitx2,Six1,Tbx1	7/127		2_Member	GO Biological Processes	GO:0007431	salivary gland development	-4.43938	-1.70571	18186,21817,67784	Nrp1,Tgm2,Plxnd1	3/35
Npl	3841.97	5	0	1.27217		5_Member	GO Biological Processes	GO:0040017	positive regulation of locomotion	-5.08086	-2.55686	11475,12842,13616,14745,18214,18595,18596,19242,20348,22160,76441	Acta2,Col1a1,Edn3,Lpar1,Ddr2,Pdgfra,Pdgfrb,Ptn,Sema3c,Twist1,Daam2	11/646		3_Member	GO Biological Processes	GO:0003264	regulation of cardioblast proliferation	-3.87196	-1.67127	15111,20471,21380	Hand2,Six1,Tbx1	3/12		2_Member	GO Biological Processes	GO:0010595	positive regulation of endothelial cell migration	-4.30624	-1.58776	16542,18186,20620,21803	Kdr,Nrp1,Plk2,Tgfb1	4/110
Timm8a1	117.614	5	0	0.479906		5_Member	GO Biological Processes	GO:0014706	striated muscle tissue development	-5.06034	-2.54416	12814,13052,18595,18596,20348,22003,23892	Col11a1,Cxadr,Pdgfra,Pdgfrb,Sema3c,Tpm1,Grem1	7/222		3_Member	GO Biological Processes	GO:0072074	kidney mesenchyme development	-3.76081	-1.59603	20471,20472,23967	Six1,Six2,Osr1	3/13		2_Member	GO Biological Processes	GO:0090049	regulation of cell migration involved in sprouting angiogenesis	-4.29661	-1.58776	16542,18186,20620	Kdr,Nrp1,Plk2	3/39
AY036118	740.606	5	0	0.318216		5_Member	GO Biological Processes	GO:2000489	regulation of hepatic stellate cell activation	-4.9104	-2.43843	11475,18214,18596	Acta2,Ddr2,Pdgfrb	3/14		3_Member	GO Biological Processes	GO:0014033	neural crest cell differentiation	-3.66526	-1.53683	13082,14836,15111,18741,20471,21380	Cyp26a1,Gsc,Hand2,Pitx2,Six1,Tbx1	6/98		2_Member	GO Biological Processes	GO:0001667	ameboidal-type cell migration	-4.26309	-1.56614	14268,16542,18186,20671,67784	Fn1,Kdr,Nrp1,Sox17,Plxnd1	5/224
Esm1	NA	NA	NA	2.91945		5_Member	GO Biological Processes	GO:0050920	regulation of chemotaxis	-4.80573	-2.34754	13616,14745,18595,18596,19242,20348,23892	Edn3,Lpar1,Pdgfra,Pdgfrb,Ptn,Sema3c,Grem1	7/243		3_Member	GO Biological Processes	GO:0048706	embryonic skeletal system development	-3.49536	-1.4149	14836,15111,15429,20471,20472,21380,23967	Gsc,Hand2,Hoxd1,Six1,Six2,Tbx1,Osr1	7/148		2_Member	GO Biological Processes	GO:0071526	semaphorin-plexin signaling pathway	-4.16837	-1.483	16542,18186,67784	Kdr,Nrp1,Plxnd1	3/43
Dlk1	991.501	5	0	1.77953		5_Member	GO Biological Processes	GO:0060537	muscle tissue development	-4.35731	-1.97943	12814,13052,18595,18596,20348,22003,23892,241226	Col11a1,Cxadr,Pdgfra,Pdgfrb,Sema3c,Tpm1,Grem1,Itga8	8/391		3_Member	GO Biological Processes	GO:0048844	artery morphogenesis	-3.25145	-1.23036	12142,15111,19130,20471,21380	Prdm1,Hand2,Prox1,Six1,Tbx1	5/77		2_Member	GO Biological Processes	GO:0051962	positive regulation of nervous system development	-4.12737	-1.45329	14268,16542,18186,21803,21817,67784	Fn1,Kdr,Nrp1,Tgfb1,Tgm2,Plxnd1	6/391
8430408G22Rik	NA	NA	NA	3.97268		5_Member	KEGG Pathway	mmu04510	Focal adhesion - Mus musculus (house mouse)	-4.24459	-1.91974	12839,12842,13730,18595,18596,241226	Col9a1,Col1a1,Emp1,Pdgfra,Pdgfrb,Itga8	6/203		3_Member	GO Biological Processes	GO:0007498	mesoderm development	-3.23174	-1.21944	16870,20472,21349,21380,22773,23967	Lhx2,Six2,Tal1,Tbx1,Zic3,Osr1	6/118		2_Member	GO Biological Processes	GO:0050920	regulation of chemotaxis	-4.09582	-1.43273	14268,16542,18186,21803,26903	Fn1,Kdr,Nrp1,Tgfb1,Dysf	5/243
Cdx4	56.4102	5	6.6899e-11	0.414585		5_Member	GO Biological Processes	GO:0048738	cardiac muscle tissue development	-4.09549	-1.80424	12814,13052,18595,18596,22003,23892	Col11a1,Cxadr,Pdgfra,Pdgfrb,Tpm1,Grem1	6/216		3_Member	GO Biological Processes	GO:2000136	regulation of cell proliferation involved in heart morphogenesis	-3.17973	-1.18176	15111,20471,21380	Hand2,Six1,Tbx1	3/20		2_Member	GO Biological Processes	GO:0022612	gland morphogenesis	-4.07645	-1.42408	18186,21803,21817,67784	Nrp1,Tgfb1,Tgm2,Plxnd1	4/126
Hba-a2	482.578	5	0	0.476044		5_Member	GO Biological Processes	GO:0060326	cell chemotaxis	-4.06249	-1.79103	13052,13616,14745,18595,18596,19242	Cxadr,Edn3,Lpar1,Pdgfra,Pdgfrb,Ptn	6/219		3_Member	GO Biological Processes	GO:0072079	nephron tubule formation	-3.05467	-1.09915	20471,22420,23967	Six1,Wnt6,Osr1	3/22		2_Member	GO Biological Processes	GO:0035272	exocrine system development	-4.02454	-1.38264	18186,21817,67784	Nrp1,Tgm2,Plxnd1	3/48
Spp1	295.063	5	0	2.3786		5_Member	GO Biological Processes	GO:0006935	chemotaxis	-4.00501	-1.76595	13052,13616,14745,18595,18596,19242,20348	Cxadr,Edn3,Lpar1,Pdgfra,Pdgfrb,Ptn,Sema3c	7/325		3_Member	GO Biological Processes	GO:0003151	outflow tract morphogenesis	-3.03257	-1.08336	15111,18091,18741,20471,21380	Hand2,Nkx2-5,Pitx2,Six1,Tbx1	5/86		2_Member	GO Biological Processes	GO:0032965	regulation of collagen biosynthetic process	-3.84748	-1.22578	13805,14268,21803	Eng,Fn1,Tgfb1	3/55
Mrc1	NA	NA	NA	4.51869		5_Member	GO Biological Processes	GO:0042330	taxis	-3.98845	-1.75346	13052,13616,14745,18595,18596,19242,20348	Cxadr,Edn3,Lpar1,Pdgfra,Pdgfrb,Ptn,Sema3c	7/327		3_Member	GO Biological Processes	GO:0035270	endocrine system development	-2.86135	-0.953875	12759,14912,18091,18741,20471,21380	Clu,Nkx6-2,Nkx2-5,Pitx2,Six1,Tbx1	6/139		2_Member	GO Biological Processes	GO:0003007	heart morphogenesis	-3.75026	-1.13832	13805,18186,20671,21803,67784	Eng,Nrp1,Sox17,Tgfb1,Plxnd1	5/288
Sdpr	1846.41	5	0	2.55245		5_Member	GO Biological Processes	GO:0035051	cardiocyte differentiation	-3.82756	-1.6201	13052,18595,18596,22160,23892	Cxadr,Pdgfra,Pdgfrb,Twist1,Grem1	5/152		3_Member	GO Biological Processes	GO:0042471	ear morphogenesis	-2.76778	-0.884647	14836,20471,20472,21380,22773,23967	Gsc,Six1,Six2,Tbx1,Zic3,Osr1	6/145		2_Member	GO Biological Processes	GO:0002040	sprouting angiogenesis	-3.73484	-1.13245	16542,18186,21803	Kdr,Nrp1,Tgfb1	3/60
Gpr182	3299.26	5	0	5.82278		5_Member	GO Biological Processes	GO:0040011	locomotion	-3.79077	-1.59828	13052,13616,14745,18595,18596,19242,20348	Cxadr,Edn3,Lpar1,Pdgfra,Pdgfrb,Ptn,Sema3c	7/352		3_Member	GO Biological Processes	GO:0043583	ear development	-2.75454	-0.876777	14836,19130,20471,20472,21380,22773,23967,29817	Gsc,Prox1,Six1,Six2,Tbx1,Zic3,Osr1,Igfbp7	8/254		2_Member	GO Biological Processes	GO:0010712	regulation of collagen metabolic process	-3.67187	-1.07882	13805,14268,21803	Eng,Fn1,Tgfb1	3/63
Afp	1147.34	5	0	1.63112		5_Member	GO Biological Processes	GO:0010863	positive regulation of phospholipase C activity	-3.67722	-1.50628	14745,18595,18596	Lpar1,Pdgfra,Pdgfrb	3/35		3_Member	GO Biological Processes	GO:0048745	smooth muscle tissue development	-2.74347	-0.87102	19130,20471,23967	Prox1,Six1,Osr1	3/28		2_Member	GO Biological Processes	GO:0010634	positive regulation of epithelial cell migration	-3.65585	-1.07194	16542,18186,20620,21803	Kdr,Nrp1,Plk2,Tgfb1	4/162
Myl9	9967.02	5	0	3.94812		5_Member	GO Biological Processes	GO:0050921	positive regulation of chemotaxis	-3.66146	-1.49746	13616,14745,18595,18596,19242	Edn3,Lpar1,Pdgfra,Pdgfrb,Ptn	5/165		3_Member	GO Biological Processes	GO:0048705	skeletal system morphogenesis	-2.68095	-0.842313	11647,14836,20471,20472,21380,22255,23967,234356	Alpl,Gsc,Six1,Six2,Tbx1,Uncx,Osr1,Csgalnact1	8/261		2_Member	GO Biological Processes	GO:0050767	regulation of neurogenesis	-3.5747	-1.00853	14268,16542,18186,21803,21817,67784	Fn1,Kdr,Nrp1,Tgfb1,Tgm2,Plxnd1	6/494
Gja5	NA	NA	NA	3.07365		5_Member	GO Biological Processes	GO:1900274	regulation of phospholipase C activity	-3.53635	-1.40552	14745,18595,18596	Lpar1,Pdgfra,Pdgfrb	3/39		3_Member	GO Biological Processes	GO:0048704	embryonic skeletal system morphogenesis	-2.55925	-0.761146	14836,20471,20472,21380,23967	Gsc,Six1,Six2,Tbx1,Osr1	5/110		2_Member	GO Biological Processes	GO:0090287	regulation of cellular response to growth factor stimulus	-3.51993	-0.962347	13805,15242,16542,18186,21803	Eng,Hhex,Kdr,Nrp1,Tgfb1	5/323
Cdkn1a	NA	NA	NA	0.605872		5_Member	WikiPathways	WP85	Focal adhesion	-3.43225	-1.32624	12814,12842,18595,18596,241226	Col11a1,Col1a1,Pdgfra,Pdgfrb,Itga8	5/185		3_Member	GO Biological Processes	GO:0030878	thyroid gland development	-2.53577	-0.75226	18091,20471,21380	Nkx2-5,Six1,Tbx1	3/33		2_Member	GO Biological Processes	GO:0010594	regulation of endothelial cell migration	-3.50924	-0.960092	16542,18186,20620,21803	Kdr,Nrp1,Plk2,Tgfb1	4/177
Lgals1	11953.7	5	0	1.00783		5_Member	GO Biological Processes	GO:0014910	regulation of smooth muscle cell migration	-3.38935	-1.28635	14745,18214,18596,22003	Lpar1,Ddr2,Pdgfrb,Tpm1	4/105		3_Member	GO Biological Processes	GO:2001014	regulation of skeletal muscle cell differentiation	-2.53577	-0.75226	20471,21380,666794	Six1,Tbx1,Rbm24	3/33		2_Member	GO Biological Processes	GO:0048762	mesenchymal cell differentiation	-3.4907	-0.949826	13805,14268,18186,21803	Eng,Fn1,Nrp1,Tgfb1	4/179
Sat1	1166.18	5	0	2.20931		5_Member	GO Biological Processes	GO:0055007	cardiac muscle cell differentiation	-3.22572	-1.15448	13052,18595,18596,23892	Cxadr,Pdgfra,Pdgfrb,Grem1	4/116		3_Member	GO Biological Processes	GO:0002520	immune system development	-2.47394	-0.700158	14102,15111,18089,18091,18741,20471,21380	Fas,Hand2,Nkx2-3,Nkx2-5,Pitx2,Six1,Tbx1	7/222		2_Member	GO Biological Processes	GO:0043542	endothelial cell migration	-3.38157	-0.872293	16542,18186,67784	Kdr,Nrp1,Plxnd1	3/79
Ptn	NA	NA	NA	3.23815		5_Member	Reactome Gene Sets	R-MMU-186797	Signaling by PDGF	-3.21629	-1.14782	12839,18595,18596	Col9a1,Pdgfra,Pdgfrb	3/50		3_Member	GO Biological Processes	GO:0035909	aorta morphogenesis	-2.46225	-0.696791	19130,20471,21380	Prox1,Six1,Tbx1	3/35		2_Member	GO Biological Processes	GO:0051897	positive regulation of phosphatidylinositol 3-kinase/protein kinase B signal transduction	-3.36684	-0.865116	13805,14268,16542,21803	Eng,Fn1,Kdr,Tgfb1	4/193
Krt18	NA	NA	NA	1.21711		5_Member	WikiPathways	WP2841	Focal adhesion: PI3K-Akt-mTOR signaling pathway	-3.19947	-1.13649	12814,12842,14745,18595,18596,241226	Col11a1,Col1a1,Lpar1,Pdgfra,Pdgfrb,Itga8	6/317		3_Member	GO Biological Processes	GO:0090183	regulation of kidney development	-2.42722	-0.66993	20471,20472,23967	Six1,Six2,Osr1	3/36		2_Member	GO Biological Processes	GO:0003205	cardiac chamber development	-3.30848	-0.828661	13805,18186,21803,67784	Eng,Nrp1,Tgfb1,Plxnd1	4/200
Aldh1a2	824.023	5	0	1.28776		5_Member	GO Biological Processes	GO:0010518	positive regulation of phospholipase activity	-3.16621	-1.11259	14745,18595,18596	Lpar1,Pdgfra,Pdgfrb	3/52		3_Member	GO Biological Processes	GO:1904888	cranial skeletal system development	-2.22476	-0.524281	20471,20472,21380,22773	Six1,Six2,Tbx1,Zic3	4/83		2_Member	GO Biological Processes	GO:0010720	positive regulation of cell development	-3.28494	-0.812179	14268,16542,18186,21803,21817,67784	Fn1,Kdr,Nrp1,Tgfb1,Tgm2,Plxnd1	6/560
Myog	17.134	5	0.00425256	8.59582		5_Member	GO Biological Processes	GO:0042692	muscle cell differentiation	-3.12911	-1.09519	13052,18595,18596,22003,23892,241226	Cxadr,Pdgfra,Pdgfrb,Tpm1,Grem1,Itga8	6/327		3_Member	GO Biological Processes	GO:0014032	neural crest cell development	-2.18845	-0.499639	13082,15111,18741,21380	Cyp26a1,Hand2,Pitx2,Tbx1	4/85		2_Member	GO Biological Processes	GO:0042327	positive regulation of phosphorylation	-3.26689	-0.807918	13805,16403,16542,18186,21803,27387,108116	Eng,Itga6,Kdr,Nrp1,Tgfb1,Sh2d3c,Slco3a1	7/792
Arg1	NA	NA	NA	1.11397		5_Member	GO Biological Processes	GO:0030239	myofibril assembly	-2.92297	-0.930729	18595,18596,22003	Pdgfra,Pdgfrb,Tpm1	3/63		3_Member	GO Biological Processes	GO:0010830	regulation of myotube differentiation	-2.12718	-0.458596	18091,21380,666794	Nkx2-5,Tbx1,Rbm24	3/46		2_Member	GO Biological Processes	GO:0051960	regulation of nervous system development	-3.14673	-0.707657	14268,16542,18186,21803,21817,67784	Fn1,Kdr,Nrp1,Tgfb1,Tgm2,Plxnd1	6/595
Krt8	327.529	5	0	0.935981		5_Member	GO Biological Processes	GO:0060193	positive regulation of lipase activity	-2.92297	-0.930729	14745,18595,18596	Lpar1,Pdgfra,Pdgfrb	3/63		3_Member	GO Biological Processes	GO:0001708	cell fate specification	-2.03668	-0.393748	14836,20471,20472,21380	Gsc,Six1,Six2,Tbx1	4/94		2_Member	GO Biological Processes	GO:0009611	response to wounding	-3.10761	-0.681308	13805,14268,16542,18186,26903	Eng,Fn1,Kdr,Nrp1,Dysf	5/398
Hes5	390.912	5	0	1.22319		5_Member	GO Biological Processes	GO:0010517	regulation of phospholipase activity	-2.90315	-0.917533	14745,18595,18596	Lpar1,Pdgfra,Pdgfrb	3/64		3_Member	GO Biological Processes	GO:0048483	autonomic nervous system development	-2.02717	-0.389386	15111,20471,21380	Hand2,Six1,Tbx1	3/50		2_Member	GO Biological Processes	GO:0032103	positive regulation of response to external stimulus	-3.07559	-0.674053	14268,16542,18186,21803,26903,380713	Fn1,Kdr,Nrp1,Tgfb1,Dysf,Scarf1	6/614
Fcer1g	257.577	5	0	1.0911		5_Member	KEGG Pathway	mmu04151	PI3K-Akt signaling pathway - Mus musculus (house mouse)	-2.88919	-0.910378	12839,12842,14745,18595,18596,241226	Col9a1,Col1a1,Lpar1,Pdgfra,Pdgfrb,Itga8	6/364		3_Member	GO Biological Processes	GO:0019827	stem cell population maintenance	-2.0068	-0.371057	19130,20375,20472,21380,22773	Prox1,Spi1,Six2,Tbx1,Zic3	5/149		2_Member	GO Biological Processes	GO:0090100	positive regulation of transmembrane receptor protein serine/threonine kinase signaling pathway	-3.06997	-0.674053	13805,16542,21803	Eng,Kdr,Tgfb1	3/101
Emcn	6256.6	5	0	4.22808		5_Member	GO Biological Processes	GO:0051146	striated muscle cell differentiation	-2.87489	-0.900555	13052,18595,18596,22003,23892	Cxadr,Pdgfra,Pdgfrb,Tpm1,Grem1	5/246		3_Member	GO Biological Processes	GO:0048864	stem cell development	-2.0053	-0.370584	13082,15111,18741,21380	Cyp26a1,Hand2,Pitx2,Tbx1	4/96		2_Member	GO Biological Processes	GO:0072091	regulation of stem cell proliferation	-3.00916	-0.624822	16542,20671,21803	Kdr,Sox17,Tgfb1	3/106
Dkk1	NA	NA	NA	4.82275		5_Member	GO Biological Processes	GO:0055002	striated muscle cell development	-2.86447	-0.89236	18595,18596,22003	Pdgfra,Pdgfrb,Tpm1	3/66		4_Summary	GO Biological Processes	GO:0007507	heart development	-9.09427	-5.78336	11464,12142,12767,12818,13636,15111,16814,17268,18018,18091,18092,18095,18591,18741,19130,20471,20928,21380,22773,23967,74934,211323,268977,666794,17681,217082,14836,16011,74116,11684,20375,14102,104382	Actc1,Prdm1,Cxcr4,Col14a1,Efna1,Hand2,Lbx1,Meis1,Nfatc1,Nkx2-5,Nkx2-6,Nkx3-1,Pdgfb,Pitx2,Prox1,Six1,Abcc9,Tbx1,Zic3,Osr1,Odad2,Nrg1,Ltbp1,Rbm24,Msc,Hlf,Gsc,Igfbp5,Pi16,Alox12,Spi1,Fas,Barhl2	33/-		2_Member	GO Biological Processes	GO:0060485	mesenchyme development	-2.96623	-0.593173	13805,14268,18186,21803	Eng,Fn1,Nrp1,Tgfb1	4/247
Nkx6-2	228.335	5	0	2.08276		5_Member	GO Biological Processes	GO:0014911	positive regulation of smooth muscle cell migration	-2.82703	-0.863692	14745,18214,18596	Lpar1,Ddr2,Pdgfrb	3/68		4_Member	GO Biological Processes	GO:0007507	heart development	-9.09427	-5.78336	11464,12142,12767,12818,13636,15111,16814,17268,18018,18091,18092,18095,18591,18741,19130,20471,20928,21380,22773,23967,74934,211323,268977,666794	Actc1,Prdm1,Cxcr4,Col14a1,Efna1,Hand2,Lbx1,Meis1,Nfatc1,Nkx2-5,Nkx2-6,Nkx3-1,Pdgfb,Pitx2,Prox1,Six1,Abcc9,Tbx1,Zic3,Osr1,Odad2,Nrg1,Ltbp1,Rbm24	24/614		2_Member	GO Biological Processes	GO:0010632	regulation of epithelial cell migration	-2.94684	-0.579323	16542,18186,20620,21803	Kdr,Nrp1,Plk2,Tgfb1	4/250
Gm16638	38.012	5	3.7523e-07	0.506672		5_Member	GO Biological Processes	GO:0042060	wound healing	-2.7765	-0.828103	13052,17702,18595,22003,68169	Cxadr,Msx2,Pdgfra,Tpm1,Ndnf	5/259		4_Member	GO Biological Processes	GO:0055012	ventricular cardiac muscle cell differentiation	-6.43431	-3.53089	18091,18092,18741,19130,211323	Nkx2-5,Nkx2-6,Pitx2,Prox1,Nrg1	5/18		2_Member	GO Biological Processes	GO:0010631	epithelial cell migration	-2.92893	-0.572264	16542,18186,67784	Kdr,Nrp1,Plxnd1	3/113
Cd34	NA	NA	NA	1.85277		5_Member	Reactome Gene Sets	R-MMU-9006934	Signaling by Receptor Tyrosine Kinases	-2.69301	-0.761077	12814,12839,12842,18595,18596,19242	Col11a1,Col9a1,Col1a1,Pdgfra,Pdgfrb,Ptn	6/398		4_Member	GO Biological Processes	GO:0003007	heart morphogenesis	-5.81819	-3.0582	11464,13636,15111,16814,18018,18091,18741,19130,20471,20928,21380,22773,211323	Actc1,Efna1,Hand2,Lbx1,Nfatc1,Nkx2-5,Pitx2,Prox1,Six1,Abcc9,Tbx1,Zic3,Nrg1	13/288		2_Member	GO Biological Processes	GO:0060840	artery development	-2.90697	-0.5661	13805,18186,67784	Eng,Nrp1,Plxnd1	3/115
Shh	52.3403	5	4.59371e-10	2.01753		5_Member	GO Biological Processes	GO:0043410	positive regulation of MAPK cascade	-2.68869	-0.760542	11475,13616,14745,18595,18596,29820,330938	Acta2,Edn3,Lpar1,Pdgfra,Pdgfrb,Tnfrsf19,Dixdc1	7/541		4_Member	GO Biological Processes	GO:0055015	ventricular cardiac muscle cell development	-5.75932	-3.02348	18091,18092,18741,19130	Nkx2-5,Nkx2-6,Pitx2,Prox1	4/11		2_Member	GO Biological Processes	GO:0090132	epithelium migration	-2.90697	-0.5661	16542,18186,67784	Kdr,Nrp1,Plxnd1	3/115
Tfap2b	202.651	5	0	1.30352		5_Member	GO Biological Processes	GO:0055013	cardiac muscle cell development	-2.67201	-0.750061	13052,18595,18596	Cxadr,Pdgfra,Pdgfrb	3/77		4_Member	GO Biological Processes	GO:0035051	cardiocyte differentiation	-5.12312	-2.52154	11464,15111,17268,18091,18092,18591,18741,19130,211323	Actc1,Hand2,Meis1,Nkx2-5,Nkx2-6,Pdgfb,Pitx2,Prox1,Nrg1	9/152		2_Member	GO Biological Processes	GO:0042060	wound healing	-2.89019	-0.554761	13805,14268,16542,26903	Eng,Fn1,Kdr,Dysf	4/259
Lum	6420.17	5	0	2.37885		5_Member	GO Biological Processes	GO:0048146	positive regulation of fibroblast proliferation	-2.64021	-0.726085	18214,18595,18596	Ddr2,Pdgfra,Pdgfrb	3/79		4_Member	GO Biological Processes	GO:0003231	cardiac ventricle development	-5.10002	-2.52154	12142,12767,15111,18018,18091,18741,19130,211323,268977	Prdm1,Cxcr4,Hand2,Nfatc1,Nkx2-5,Pitx2,Prox1,Nrg1,Ltbp1	9/153		2_Member	GO Biological Processes	GO:0090130	tissue migration	-2.87478	-0.549149	16542,18186,67784	Kdr,Nrp1,Plxnd1	3/118
Krt19	NA	NA	NA	1.13511		5_Member	GO Biological Processes	GO:0001701	in utero embryonic development	-2.60896	-0.704424	12705,17701,18595,18596,19228,22003,22160	Cited1,Msx1,Pdgfra,Pdgfrb,Pth1r,Tpm1,Twist1	7/559		4_Member	GO Biological Processes	GO:0055007	cardiac muscle cell differentiation	-5.09649	-2.52154	11464,15111,17268,18091,18092,18741,19130,211323	Actc1,Hand2,Meis1,Nkx2-5,Nkx2-6,Pitx2,Prox1,Nrg1	8/116		2_Member	GO Biological Processes	GO:0051896	regulation of phosphatidylinositol 3-kinase/protein kinase B signal transduction	-2.8476	-0.526937	13805,14268,16542,21803	Eng,Fn1,Kdr,Tgfb1	4/266
Tmem100	1119.68	5	0	0.851033		5_Member	GO Biological Processes	GO:0060191	regulation of lipase activity	-2.56436	-0.667347	14745,18595,18596	Lpar1,Pdgfra,Pdgfrb	3/84		4_Member	GO Biological Processes	GO:0060537	muscle tissue development	-5.05533	-2.48915	11464,12818,15111,17268,17681,18091,18092,18741,19130,20471,22773,23967,211323,217082	Actc1,Col14a1,Hand2,Meis1,Msc,Nkx2-5,Nkx2-6,Pitx2,Prox1,Six1,Zic3,Osr1,Nrg1,Hlf	14/391		2_Member	GO Biological Processes	GO:0048732	gland development	-2.82782	-0.52171	15242,18186,21803,21817,67784	Hhex,Nrp1,Tgfb1,Tgm2,Plxnd1	5/460
Treml1	3.472	5	0.627629	13.7198		5_Member	GO Biological Processes	GO:0055006	cardiac cell development	-2.53538	-0.649407	13052,18595,18596	Cxadr,Pdgfra,Pdgfrb	3/86		4_Member	GO Biological Processes	GO:0003205	cardiac chamber development	-4.98127	-2.43213	12142,12767,15111,18018,18091,18741,19130,21380,211323,268977	Prdm1,Cxcr4,Hand2,Nfatc1,Nkx2-5,Pitx2,Prox1,Tbx1,Nrg1,Ltbp1	10/200		2_Member	GO Biological Processes	GO:0003279	cardiac septum development	-2.76376	-0.47634	13805,18186,67784	Eng,Nrp1,Plxnd1	3/129
Igfbpl1	1657.92	5	0	5.95141		5_Member	KEGG Pathway	mmu04540	Gap junction - Mus musculus (house mouse)	-2.53538	-0.649407	14745,18595,18596	Lpar1,Pdgfra,Pdgfrb	3/86		4_Member	GO Biological Processes	GO:0003281	ventricular septum development	-4.9299	-2.40511	12142,12767,18018,18091,18741,19130,268977	Prdm1,Cxcr4,Nfatc1,Nkx2-5,Pitx2,Prox1,Ltbp1	7/88		2_Member	GO Biological Processes	GO:0001934	positive regulation of protein phosphorylation	-2.67589	-0.41506	13805,16542,18186,21803,27387,108116	Eng,Kdr,Nrp1,Tgfb1,Sh2d3c,Slco3a1	6/735
S100g	NA	NA	NA	0.776956		5_Member	GO Biological Processes	GO:0043408	regulation of MAPK cascade	-2.4833	-0.606323	11475,13616,13841,14745,18595,18596,29820,330938	Acta2,Edn3,Epha7,Lpar1,Pdgfra,Pdgfrb,Tnfrsf19,Dixdc1	8/751		4_Member	GO Biological Processes	GO:0003279	cardiac septum development	-4.75805	-2.27433	12142,12767,18018,18091,18741,19130,21380,268977	Prdm1,Cxcr4,Nfatc1,Nkx2-5,Pitx2,Prox1,Tbx1,Ltbp1	8/129		2_Member	GO Biological Processes	GO:0008360	regulation of cell shape	-2.64489	-0.392583	14268,16542,67784	Fn1,Kdr,Plxnd1	3/142
Msx2	3035.7	5	0	5.61191		5_Member	GO Biological Processes	GO:0055001	muscle cell development	-2.42291	-0.553624	13052,18595,18596,22003	Cxadr,Pdgfra,Pdgfrb,Tpm1	4/192		4_Member	GO Biological Processes	GO:0048644	muscle organ morphogenesis	-4.71137	-2.2559	11464,14836,18091,18741,19130,21380,211323	Actc1,Gsc,Nkx2-5,Pitx2,Prox1,Tbx1,Nrg1	7/95		2_Member	GO Biological Processes	GO:0000902	cell morphogenesis	-2.56354	-0.324872	16542,18186,20671,21803,56760,67784	Kdr,Nrp1,Sox17,Tgfb1,Clec1b,Plxnd1	6/774
Gpm6b	3575.36	5	0	1.00066		5_Member	GO Biological Processes	GO:0032103	positive regulation of response to external stimulus	-2.38424	-0.527831	13616,14745,18595,18596,19242,66873,246707	Edn3,Lpar1,Pdgfra,Pdgfrb,Ptn,Tril,Emilin2	7/614		4_Member	GO Biological Processes	GO:0048738	cardiac muscle tissue development	-4.69144	-2.24584	11464,12818,15111,17268,18091,18092,18741,19130,22773,211323	Actc1,Col14a1,Hand2,Meis1,Nkx2-5,Nkx2-6,Pitx2,Prox1,Zic3,Nrg1	10/216		2_Member	GO Biological Processes	GO:0003206	cardiac chamber morphogenesis	-2.56112	-0.324872	13805,18186,21803	Eng,Nrp1,Tgfb1	3/152
Gm28578	11.944	5	0.0355629	0.789695		5_Member	GO Biological Processes	GO:0018108	peptidyl-tyrosine phosphorylation	-2.26913	-0.436122	18214,18595,18596	Ddr2,Pdgfra,Pdgfrb	3/107		4_Member	GO Biological Processes	GO:0014706	striated muscle tissue development	-4.58937	-2.18755	11464,12818,15111,17268,18091,18092,18741,19130,22773,211323	Actc1,Col14a1,Hand2,Meis1,Nkx2-5,Nkx2-6,Pitx2,Prox1,Zic3,Nrg1	10/222		2_Member	GO Biological Processes	GO:0001822	kidney development	-2.56064	-0.324872	18186,20671,21803,67784	Nrp1,Sox17,Tgfb1,Plxnd1	4/319
Myl4	507.136	5	0	2.36737		5_Member	GO Biological Processes	GO:0018212	peptidyl-tyrosine modification	-2.24681	-0.42335	18214,18595,18596	Ddr2,Pdgfra,Pdgfrb	3/109		4_Member	GO Biological Processes	GO:0061061	muscle structure development	-4.56889	-2.17297	11464,14836,15111,16011,16814,17268,17681,18091,18092,18591,18741,19130,20471,21380,211323,217082	Actc1,Gsc,Hand2,Igfbp5,Lbx1,Meis1,Msc,Nkx2-5,Nkx2-6,Pdgfb,Pitx2,Prox1,Six1,Tbx1,Nrg1,Hlf	16/551		2_Member	GO Biological Processes	GO:0001936	regulation of endothelial cell proliferation	-2.55307	-0.321349	13805,16542,26903	Eng,Kdr,Dysf	3/153
Wnt8b	27.7536	5	4.06657e-05	2.01998		5_Member	GO Biological Processes	GO:0031032	actomyosin structure organization	-2.15168	-0.346705	18595,18596,22003	Pdgfra,Pdgfrb,Tpm1	3/118		4_Member	GO Biological Processes	GO:0003228	atrial cardiac muscle tissue development	-4.53034	-2.14601	18091,18741,19130,22773	Nkx2-5,Pitx2,Prox1,Zic3	4/21		2_Member	GO Biological Processes	GO:0048589	developmental growth	-2.51099	-0.291161	15242,16542,18186,21803,26903	Hhex,Kdr,Nrp1,Tgfb1,Dysf	5/544
Nnat	23368.5	5	0	1.01737		5_Member	KEGG Pathway	mmu04810	Regulation of actin cytoskeleton - Mus musculus (house mouse)	-2.14103	-0.340558	14745,18595,18596,241226	Lpar1,Pdgfra,Pdgfrb,Itga8	4/231		4_Member	GO Biological Processes	GO:0042692	muscle cell differentiation	-4.51082	-2.13777	11464,15111,16011,17268,18091,18092,18591,18741,19130,20471,21380,211323	Actc1,Hand2,Igfbp5,Meis1,Nkx2-5,Nkx2-6,Pdgfb,Pitx2,Prox1,Six1,Tbx1,Nrg1	12/327		2_Member	GO Biological Processes	GO:0040007	growth	-2.49395	-0.285709	15242,16542,18186,21803,26903	Hhex,Kdr,Nrp1,Tgfb1,Dysf	5/549
Tmem37	NA	NA	NA	1.16086		5_Member	GO Biological Processes	GO:0010927	cellular component assembly involved in morphogenesis	-2.13163	-0.337085	18595,18596,22003	Pdgfra,Pdgfrb,Tpm1	3/120		4_Member	GO Biological Processes	GO:0055013	cardiac muscle cell development	-4.24724	-1.91659	11464,17268,18091,18092,18741,19130	Actc1,Meis1,Nkx2-5,Nkx2-6,Pitx2,Prox1	6/77		2_Member	GO Biological Processes	GO:0072001	renal system development	-2.48437	-0.27992	18186,20671,21803,67784	Nrp1,Sox17,Tgfb1,Plxnd1	4/335
Npy	74.8217	5	1.0103e-14	13.6478		5_Member	GO Biological Processes	GO:0030036	actin cytoskeleton organization	-2.10528	-0.312205	13052,18595,18596,22003,30794,76441	Cxadr,Pdgfra,Pdgfrb,Tpm1,Pdlim4,Daam2	6/526		4_Member	GO Biological Processes	GO:0051146	striated muscle cell differentiation	-4.21245	-1.89179	11464,15111,16011,17268,18091,18092,18741,19130,20471,211323	Actc1,Hand2,Igfbp5,Meis1,Nkx2-5,Nkx2-6,Pitx2,Prox1,Six1,Nrg1	10/246		2_Member	GO Biological Processes	GO:0070372	regulation of ERK1 and ERK2 cascade	-2.44776	-0.250798	14268,16542,18186,21803	Fn1,Kdr,Nrp1,Tgfb1	4/343
Ifitm1	6126.75	5	0	0.960363		5_Member	GO Biological Processes	GO:0048145	regulation of fibroblast proliferation	-2.07364	-0.283488	18214,18595,18596	Ddr2,Pdgfra,Pdgfrb	3/126		4_Member	GO Biological Processes	GO:0051147	regulation of muscle cell differentiation	-4.03359	-1.77653	18018,18091,18591,19130,21380,74116,211323,666794	Nfatc1,Nkx2-5,Pdgfb,Prox1,Tbx1,Pi16,Nrg1,Rbm24	8/163		2_Member	GO Biological Processes	GO:0045766	positive regulation of angiogenesis	-2.34151	-0.169784	13805,16542,18186	Eng,Kdr,Nrp1	3/182
Hoxc8	91.4024	5	0	0.888463		6_Summary	GO Biological Processes	GO:0048729	tissue morphogenesis	-6.76182	-3.61139	12814,13841,14313,15229,17701,17702,20348,20378,22003,22160,22772,23892,65100,12705,18595,18596,18933,68169,12006,22771	Col11a1,Epha7,Fst,Foxd1,Msx1,Msx2,Sema3c,Frzb,Tpm1,Twist1,Zic2,Grem1,Zic5,Cited1,Pdgfra,Pdgfrb,Prrx1,Ndnf,Axin2,Zic1	20/-		4_Member	GO Biological Processes	GO:0055006	cardiac cell development	-3.97796	-1.734	11464,17268,18091,18092,18741,19130	Actc1,Meis1,Nkx2-5,Nkx2-6,Pitx2,Prox1	6/86		2_Member	GO Biological Processes	GO:1904018	positive regulation of vasculature development	-2.34151	-0.169784	13805,16542,18186	Eng,Kdr,Nrp1	3/182
Ctla2a	3625.15	5	0	2.76465		6_Member	GO Biological Processes	GO:0048729	tissue morphogenesis	-6.76182	-3.61139	12814,13841,14313,15229,17701,17702,20348,20378,22003,22160,22772,23892,65100	Col11a1,Epha7,Fst,Foxd1,Msx1,Msx2,Sema3c,Frzb,Tpm1,Twist1,Zic2,Grem1,Zic5	13/647		4_Member	GO Biological Processes	GO:0007517	muscle organ development	-3.96274	-1.72698	11464,14836,16814,17681,18091,18741,19130,20471,21380,211323,217082	Actc1,Gsc,Lbx1,Msc,Nkx2-5,Pitx2,Prox1,Six1,Tbx1,Nrg1,Hlf	11/317		2_Member	GO Biological Processes	GO:0030308	negative regulation of cell growth	-2.19828	-0.0569875	18186,20671,21803	Nrp1,Sox17,Tgfb1	3/205
Gm16222	NA	NA	NA	1.0616		6_Member	GO Biological Processes	GO:0035239	tube morphogenesis	-5.16683	-2.61004	12705,13841,15229,17702,18595,18596,18933,22160,22772,23892,65100,68169	Cited1,Epha7,Foxd1,Msx2,Pdgfra,Pdgfrb,Prrx1,Twist1,Zic2,Grem1,Zic5,Ndnf	12/762		4_Member	GO Biological Processes	GO:0060415	muscle tissue morphogenesis	-3.95004	-1.72231	11464,18091,18741,19130,21380,211323	Actc1,Nkx2-5,Pitx2,Prox1,Tbx1,Nrg1	6/87		2_Member	GO Biological Processes	GO:0048469	cell maturation	-2.19828	-0.0569875	16542,21803,380713	Kdr,Tgfb1,Scarf1	3/205
En1	45.8556	5	9.71833e-09	0.671612		6_Member	GO Biological Processes	GO:0002009	morphogenesis of an epithelium	-5.01534	-2.52182	13841,14313,15229,17702,20348,20378,22160,22772,23892,65100	Epha7,Fst,Foxd1,Msx2,Sema3c,Frzb,Twist1,Zic2,Grem1,Zic5	10/533		4_Member	GO Biological Processes	GO:0007368	determination of left/right symmetry	-3.82092	-1.6405	15111,16814,18091,18741,21380,22773,74934	Hand2,Lbx1,Nkx2-5,Pitx2,Tbx1,Zic3,Odad2	7/131		2_Member	KEGG Pathway	mmu05205	Proteoglycans in cancer - Mus musculus (house mouse)	-2.19828	-0.0569875	14268,16542,21803	Fn1,Kdr,Tgfb1	3/205
Fgf8	7404.87	5	0	7.81612		6_Member	GO Biological Processes	GO:0060562	epithelial tube morphogenesis	-3.66541	-1.49795	13841,15229,17702,22160,22772,23892,65100	Epha7,Foxd1,Msx2,Twist1,Zic2,Grem1,Zic5	7/369		4_Member	GO Biological Processes	GO:0035050	embryonic heart tube development	-3.81574	-1.6405	15111,16814,18091,18092,18741,22773	Hand2,Lbx1,Nkx2-5,Nkx2-6,Pitx2,Zic3	6/92		2_Member	GO Biological Processes	GO:0043524	negative regulation of neuron apoptotic process	-2.16948	-0.0346645	16542,18186,67784	Kdr,Nrp1,Plxnd1	3/210
Hoxb9	NA	NA	NA	1.04516		6_Member	WikiPathways	WP2074	Neural crest differentiation	-3.48664	-1.36215	12006,22160,22771,65100	Axin2,Twist1,Zic1,Zic5	4/99		4_Member	GO Biological Processes	GO:0060420	regulation of heart growth	-3.81574	-1.6405	12818,18091,19130,21380,74116,211323	Col14a1,Nkx2-5,Prox1,Tbx1,Pi16,Nrg1	6/92		2_Member	GO Biological Processes	GO:0001666	response to hypoxia	-2.15817	-0.0265582	13805,16542,21803	Eng,Kdr,Tgfb1	3/212
Pitx2	3731.59	5	0	6.12041		6_Member	GO Biological Processes	GO:0001838	embryonic epithelial tube formation	-2.7482	-0.803978	22160,22772,23892,65100	Twist1,Zic2,Grem1,Zic5	4/156		4_Member	GO Biological Processes	GO:0009799	specification of symmetry	-3.70056	-1.55927	15111,16814,18091,18741,21380,22773,74934	Hand2,Lbx1,Nkx2-5,Pitx2,Tbx1,Zic3,Odad2	7/137		2_Member	GO Biological Processes	GO:0050678	regulation of epithelial cell proliferation	-2.11717	0	13805,16542,21803,26903	Eng,Kdr,Tgfb1,Dysf	4/426
Lhx1	195.324	5	0	1.11376		6_Member	GO Biological Processes	GO:0072175	epithelial tube formation	-2.68845	-0.760542	22160,22772,23892,65100	Twist1,Zic2,Grem1,Zic5	4/162		4_Member	GO Biological Processes	GO:0009855	determination of bilateral symmetry	-3.70056	-1.55927	15111,16814,18091,18741,21380,22773,74934	Hand2,Lbx1,Nkx2-5,Pitx2,Tbx1,Zic3,Odad2	7/137		2_Member	GO Biological Processes	GO:0050679	positive regulation of epithelial cell proliferation	-2.03597	0	16542,21803,26903	Kdr,Tgfb1,Dysf	3/235
Olfr1369-ps1	NA	NA	NA	1.73996		6_Member	GO Biological Processes	GO:0035148	tube formation	-2.54932	-0.657865	22160,22772,23892,65100	Twist1,Zic2,Grem1,Zic5	4/177		4_Member	GO Biological Processes	GO:0060972	left/right pattern formation	-3.70056	-1.55927	15111,16814,18091,18741,21380,22773,74934	Hand2,Lbx1,Nkx2-5,Pitx2,Tbx1,Zic3,Odad2	7/137		2_Member	GO Biological Processes	GO:0030324	lung development	-2.02598	0	15242,16542,21803	Hhex,Kdr,Tgfb1	3/237
C1ql2	987.717	5	0	4.55563		6_Member	GO Biological Processes	GO:0016331	morphogenesis of embryonic epithelium	-2.50588	-0.623525	22160,22772,23892,65100	Twist1,Zic2,Grem1,Zic5	4/182		4_Member	GO Biological Processes	GO:0010656	negative regulation of muscle cell apoptotic process	-3.50182	-1.41564	11684,15111,18091,21380,211323	Alox12,Hand2,Nkx2-5,Tbx1,Nrg1	5/68		2_Member	GO Biological Processes	GO:0070374	positive regulation of ERK1 and ERK2 cascade	-2.01608	0	16542,18186,21803	Kdr,Nrp1,Tgfb1	3/239
Rgs2	1419.57	5	0	1.997		6_Member	GO Biological Processes	GO:0021915	neural tube development	-2.39898	-0.537191	20348,22160,22772,65100	Sema3c,Twist1,Zic2,Zic5	4/195		4_Member	GO Biological Processes	GO:0051153	regulation of striated muscle cell differentiation	-3.43675	-1.36867	18091,19130,21380,74116,211323,666794	Nkx2-5,Prox1,Tbx1,Pi16,Nrg1,Rbm24	6/108		2_Member	GO Biological Processes	GO:0030323	respiratory tube development	-2.01117	0	15242,16542,21803	Hhex,Kdr,Tgfb1	3/240
Tmsb4x	NA	NA	NA	0.590554		6_Member	GO Biological Processes	GO:0001843	neural tube closure	-2.21417	-0.396955	22160,22772,65100	Twist1,Zic2,Zic5	3/112		4_Member	GO Biological Processes	GO:0003206	cardiac chamber morphogenesis	-3.42522	-1.36147	15111,18018,18091,18741,19130,21380,211323	Hand2,Nfatc1,Nkx2-5,Pitx2,Prox1,Tbx1,Nrg1	7/152		2_Member	GO Biological Processes	GO:0001558	regulation of cell growth	-2.00592	0	14268,18186,20671,21803	Fn1,Nrp1,Sox17,Tgfb1	4/459
Car4	2668.16	5	0	3.7352		6_Member	GO Biological Processes	GO:0060606	tube closure	-2.2035	-0.392448	22160,22772,65100	Twist1,Zic2,Zic5	3/113		4_Member	GO Biological Processes	GO:0055008	cardiac muscle tissue morphogenesis	-3.35837	-1.3107	11464,18091,18741,19130,211323	Actc1,Nkx2-5,Pitx2,Prox1,Nrg1	5/73		3_Summary	Reactome Gene Sets	R-MMU-3000170	Syndecan interactions	-5.49658	-2.43555	14268,16403,21803,16542,18186,56229,14710,19395,240168,19253,71520,15896,67784,380713,27205	Fn1,Itga6,Tgfb1,Kdr,Nrp1,Thsd1,Gngt2,Rasgrp2,Rasgrp3,Ptpn18,Grap,Icam2,Plxnd1,Scarf1,Podxl	15/-
Col3a1	10446.5	5	0	3.43089		6_Member	GO Biological Processes	GO:0014020	primary neural tube formation	-2.14161	-0.340558	22160,22772,65100	Twist1,Zic2,Zic5	3/119		4_Member	GO Biological Processes	GO:0055003	cardiac myofibril assembly	-3.31939	-1.28213	11464,18091,19130	Actc1,Nkx2-5,Prox1	3/18		3_Member	Reactome Gene Sets	R-MMU-3000170	Syndecan interactions	-5.49658	-2.43555	14268,16403,21803	Fn1,Itga6,Tgfb1	3/16
Gm26737	440.774	5	0	0.723162		6_Member	GO Biological Processes	GO:0001841	neural tube formation	-2.01865	-0.237155	22160,22772,65100	Twist1,Zic2,Zic5	3/132		4_Member	GO Biological Processes	GO:0060841	venous blood vessel development	-3.24754	-1.23036	18091,18741,19130	Nkx2-5,Pitx2,Prox1	3/19		3_Member	Reactome Gene Sets	R-MMU-3000171	Non-integrin membrane-ECM interactions	-4.55815	-1.77823	14268,16403,21803	Fn1,Itga6,Tgfb1	3/32
Cdx2	63.6132	5	2.17282e-12	0.33558		7_Summary	Reactome Gene Sets	R-MMU-1474244	Extracellular matrix organization	-6.0261	-3.04048	12814,12839,12842,17022,18214,64706,241226,246707,18595,23892,68169,12006,18596,22003	Col11a1,Col9a1,Col1a1,Lum,Ddr2,Scube1,Itga8,Emilin2,Pdgfra,Grem1,Ndnf,Axin2,Pdgfrb,Tpm1	14/-		4_Member	WikiPathways	WP2067	Heart development	-3.16832	-1.17733	15111,18018,18091,18741	Hand2,Nfatc1,Nkx2-5,Pitx2	4/46		3_Member	GO Biological Processes	GO:0010811	positive regulation of cell-substrate adhesion	-3.89935	-1.26767	14268,16403,16542,18186	Fn1,Itga6,Kdr,Nrp1	4/140
Hoxb5os	NA	NA	NA	1.22784		7_Member	Reactome Gene Sets	R-MMU-1474244	Extracellular matrix organization	-6.0261	-3.04048	12814,12839,12842,17022,18214,64706,241226,246707	Col11a1,Col9a1,Col1a1,Lum,Ddr2,Scube1,Itga8,Emilin2	8/231		4_Member	GO Biological Processes	GO:0046620	regulation of organ growth	-3.10007	-1.12272	12818,18091,19130,21380,74116,211323	Col14a1,Nkx2-5,Prox1,Tbx1,Pi16,Nrg1	6/125		3_Member	GO Biological Processes	GO:0031589	cell-substrate adhesion	-3.4187	-0.885944	14268,16403,18186,56229	Fn1,Itga6,Nrp1,Thsd1	4/187
Fmo1	NA	NA	NA	1.51639		7_Member	GO Biological Processes	GO:0030198	extracellular matrix organization	-5.45004	-2.77673	12814,12839,12842,18214,18595,23892,68169,241226	Col11a1,Col9a1,Col1a1,Ddr2,Pdgfra,Grem1,Ndnf,Itga8	8/276		4_Member	GO Biological Processes	GO:0055021	regulation of cardiac muscle tissue growth	-3.05555	-1.09915	12818,18091,21380,74116,211323	Col14a1,Nkx2-5,Tbx1,Pi16,Nrg1	5/85		3_Member	KEGG Pathway	mmu05200	Pathways in cancer - Mus musculus (house mouse)	-3.3557	-0.8614	14268,14710,16403,19395,21803,240168	Fn1,Gngt2,Itga6,Rasgrp2,Tgfb1,Rasgrp3	6/543
Gadd45g	7874.22	5	0	1.43946		7_Member	GO Biological Processes	GO:0045229	external encapsulating structure organization	-5.43845	-2.77614	12814,12839,12842,18214,18595,23892,68169,241226	Col11a1,Col9a1,Col1a1,Ddr2,Pdgfra,Grem1,Ndnf,Itga8	8/277		4_Member	GO Biological Processes	GO:0060411	cardiac septum morphogenesis	-3.05555	-1.09915	18018,18091,18741,19130,21380	Nfatc1,Nkx2-5,Pitx2,Prox1,Tbx1	5/85		3_Member	GO Biological Processes	GO:0007229	integrin-mediated signaling pathway	-3.31861	-0.831614	14268,16403,18186	Fn1,Itga6,Nrp1	3/83
Vwa1	NA	NA	NA	7.28042		7_Member	GO Biological Processes	GO:0043062	extracellular structure organization	-5.4269	-2.77531	12814,12839,12842,18214,18595,23892,68169,241226	Col11a1,Col9a1,Col1a1,Ddr2,Pdgfra,Grem1,Ndnf,Itga8	8/278		4_Member	GO Biological Processes	GO:0060561	apoptotic process involved in morphogenesis	-2.94152	-1.00882	15111,18091,20375	Hand2,Nkx2-5,Spi1	3/24		3_Member	Reactome Gene Sets	R-MMU-9006934	Signaling by Receptor Tyrosine Kinases	-3.10761	-0.681308	14268,16542,18186,19253,71520	Fn1,Kdr,Nrp1,Ptpn18,Grap	5/398
Lmo2	NA	NA	NA	4.77292		7_Member	GO Biological Processes	GO:0030199	collagen fibril organization	-4.482	-2.08686	12814,12842,18214,23892	Col11a1,Col1a1,Ddr2,Grem1	4/55		4_Member	GO Biological Processes	GO:0060412	ventricular septum morphogenesis	-2.93492	-1.00623	18018,18091,18741,19130	Nfatc1,Nkx2-5,Pitx2,Prox1	4/53		3_Member	GO Biological Processes	GO:0010810	regulation of cell-substrate adhesion	-3.09528	-0.675233	14268,16403,16542,18186	Fn1,Itga6,Kdr,Nrp1	4/228
Sparc	27319	5	0	0.83124		7_Member	Reactome Gene Sets	R-MMU-216083	Integrin cell surface interactions	-4.16895	-1.85882	12839,12842,17022,241226	Col9a1,Col1a1,Lum,Itga8	4/66		4_Member	GO Biological Processes	GO:0055001	muscle cell development	-2.82793	-0.931997	11464,17268,18091,18092,18741,19130,20471	Actc1,Meis1,Nkx2-5,Nkx2-6,Pitx2,Prox1,Six1	7/192		3_Member	Reactome Gene Sets	R-MMU-1474244	Extracellular matrix organization	-3.07414	-0.674053	14268,15896,16403,21803	Fn1,Icam2,Itga6,Tgfb1	4/231
Tcf21	NA	NA	NA	21.5708		7_Member	Reactome Gene Sets	R-MMU-3000171	Non-integrin membrane-ECM interactions	-3.79457	-1.59838	12814,12842,18214	Col11a1,Col1a1,Ddr2	3/32		4_Member	GO Biological Processes	GO:0051155	positive regulation of striated muscle cell differentiation	-2.76095	-0.881409	19130,21380,211323,666794	Prox1,Tbx1,Nrg1,Rbm24	4/59		3_Member	GO Biological Processes	GO:0050772	positive regulation of axonogenesis	-3.06997	-0.674053	14268,18186,67784	Fn1,Nrp1,Plxnd1	3/101
Hand2	972.864	5	0	3.52333		7_Member	Reactome Gene Sets	R-MMU-8948216	Collagen chain trimerization	-3.67722	-1.50628	12814,12839,12842	Col11a1,Col9a1,Col1a1	3/35		4_Member	GO Biological Processes	GO:0001945	lymph vessel development	-2.74347	-0.87102	18018,19130,21380	Nfatc1,Prox1,Tbx1	3/28		3_Member	GO Biological Processes	GO:0031346	positive regulation of cell projection organization	-2.81538	-0.514024	14268,16403,18186,67784,380713	Fn1,Itga6,Nrp1,Plxnd1,Scarf1	5/463
Igfbp7	1105.13	5	0	4.63202		7_Member	GO Biological Processes	GO:0060351	cartilage development involved in endochondral bone morphogenesis	-3.53635	-1.40552	12006,12839,12842	Axin2,Col9a1,Col1a1	3/39		4_Member	GO Biological Processes	GO:0001947	heart looping	-2.70738	-0.850471	15111,16814,18091,22773	Hand2,Lbx1,Nkx2-5,Zic3	4/61		3_Member	GO Biological Processes	GO:0007160	cell-matrix adhesion	-2.73523	-0.46131	14268,16403,56229	Fn1,Itga6,Thsd1	3/132
Six3	78.7842	5	1.55431e-15	1.0066		7_Member	Reactome Gene Sets	R-MMU-3000178	ECM proteoglycans	-3.44039	-1.33136	12839,12842,241226	Col9a1,Col1a1,Itga8	3/42		4_Member	GO Biological Processes	GO:0010660	regulation of muscle cell apoptotic process	-2.57644	-0.77369	11684,15111,18091,21380,211323	Alox12,Hand2,Nkx2-5,Tbx1,Nrg1	5/109		3_Member	WikiPathways	WP2841	Focal adhesion: PI3K-Akt-mTOR signaling pathway	-2.57047	-0.324872	14268,14710,16403,16542	Fn1,Gngt2,Itga6,Kdr	4/317
Col14a1	NA	NA	NA	5.3221		7_Member	Reactome Gene Sets	R-MMU-2022090	Assembly of collagen fibrils and other multimeric structures	-3.35143	-1.26025	12814,12839,12842	Col11a1,Col9a1,Col1a1	3/45		4_Member	GO Biological Processes	GO:0061371	determination of heart left/right asymmetry	-2.55795	-0.761146	15111,16814,18091,22773	Hand2,Lbx1,Nkx2-5,Zic3	4/67		3_Member	GO Biological Processes	GO:0120035	regulation of plasma membrane bounded cell projection organization	-2.5441	-0.317418	14268,16403,18186,27205,67784,380713	Fn1,Itga6,Nrp1,Podxl,Plxnd1,Scarf1	6/781
Olfr655	10.6668	5	0.0584007	1.73098		7_Member	Reactome Gene Sets	R-MMU-1650814	Collagen biosynthesis and modifying enzymes	-2.98453	-0.973013	12814,12839,12842	Col11a1,Col9a1,Col1a1	3/60		4_Member	GO Biological Processes	GO:1904019	epithelial cell apoptotic process	-2.55795	-0.761146	14102,15111,18091,18092	Fas,Hand2,Nkx2-5,Nkx2-6	4/67		3_Member	GO Biological Processes	GO:0031344	regulation of cell projection organization	-2.50584	-0.289914	14268,16403,18186,27205,67784,380713	Fn1,Itga6,Nrp1,Podxl,Plxnd1,Scarf1	6/795
Hpgd	NA	NA	NA	3.8535		7_Member	GO Biological Processes	GO:0060350	endochondral bone morphogenesis	-2.80875	-0.851878	12006,12839,12842	Axin2,Col9a1,Col1a1	3/69		4_Member	GO Biological Processes	GO:0003143	embryonic heart tube morphogenesis	-2.53453	-0.75226	15111,16814,18091,22773	Hand2,Lbx1,Nkx2-5,Zic3	4/68		3_Member	GO Biological Processes	GO:0010975	regulation of neuron projection development	-2.38277	-0.196802	14268,16403,18186,67784,380713	Fn1,Itga6,Nrp1,Plxnd1,Scarf1	5/583
Ptcra	81.2141	5	4.44089e-16	0.776538		7_Member	Reactome Gene Sets	R-MMU-1474290	Collagen formation	-2.73837	-0.800332	12814,12839,12842	Col11a1,Col9a1,Col1a1	3/73		4_Member	GO Biological Processes	GO:0003229	ventricular cardiac muscle tissue development	-2.53453	-0.75226	12818,18091,19130,211323	Col14a1,Nkx2-5,Prox1,Nrg1	4/68		3_Member	KEGG Pathway	mmu04151	PI3K-Akt signaling pathway - Mus musculus (house mouse)	-2.35608	-0.177294	14268,14710,16403,16542	Fn1,Gngt2,Itga6,Kdr	4/364
Igfbp3	1176.8	5	0	7.585		7_Member	GO Biological Processes	GO:0097435	supramolecular fiber organization	-2.55337	-0.660064	12814,12842,18214,18595,18596,22003,23892	Col11a1,Col1a1,Ddr2,Pdgfra,Pdgfrb,Tpm1,Grem1	7/572		4_Member	GO Biological Processes	GO:0003209	cardiac atrium morphogenesis	-2.46225	-0.696791	18091,18741,19130	Nkx2-5,Pitx2,Prox1	3/35		3_Member	GO Biological Processes	GO:0050770	regulation of axonogenesis	-2.31523	-0.150451	14268,18186,67784	Fn1,Nrp1,Plxnd1	3/186
Foxd1	8658.49	5	0	2.57281		7_Member	KEGG Pathway	mmu04512	ECM-receptor interaction - Mus musculus (house mouse)	-2.49325	-0.614486	12839,12842,241226	Col9a1,Col1a1,Itga8	3/89		4_Member	GO Biological Processes	GO:0010667	negative regulation of cardiac muscle cell apoptotic process	-2.39326	-0.645305	15111,18091,211323	Hand2,Nkx2-5,Nrg1	3/37		3_Member	KEGG Pathway	mmu04510	Focal adhesion - Mus musculus (house mouse)	-2.21002	-0.0569875	14268,16403,16542	Fn1,Itga6,Kdr	3/203
Pcdh17	NA	NA	NA	2.2623		7_Member	Reactome Gene Sets	R-MMU-1474228	Degradation of the extracellular matrix	-2.26913	-0.436122	12814,12842,64706	Col11a1,Col1a1,Scube1	3/107		4_Member	GO Biological Processes	GO:1902742	apoptotic process involved in development	-2.32829	-0.597992	15111,18091,20375	Hand2,Nkx2-5,Spi1	3/39		3_Member	GO Biological Processes	GO:0010976	positive regulation of neuron projection development	-2.01608	0	16403,18186,380713	Itga6,Nrp1,Scarf1	3/239
Sox2	638.049	5	0	1.1002		7_Member	KEGG Pathway	mmu04974	Protein digestion and absorption - Mus musculus (house mouse)	-2.25791	-0.428111	12814,12839,12842	Col11a1,Col9a1,Col1a1	3/108		4_Member	GO Biological Processes	GO:0010664	negative regulation of striated muscle cell apoptotic process	-2.29719	-0.574865	15111,18091,211323	Hand2,Nkx2-5,Nrg1	3/40		4_Summary	Reactome Gene Sets	R-MMU-76002	Platelet activation, signaling and aggregation	-5.2602	-2.25032	14268,14710,19395,21803,56760,70945,16403,27205	Fn1,Gngt2,Rasgrp2,Tgfb1,Clec1b,Mmrn1,Itga6,Podxl	8/-
Six6	26.3347	5	7.68393e-05	1.25568		7_Member	KEGG Pathway	mmu05165	Human papillomavirus infection - Mus musculus (house mouse)	-2.15787	-0.351386	12006,12839,12842,18596,241226	Axin2,Col9a1,Col1a1,Pdgfrb,Itga8	5/362		4_Member	GO Biological Processes	GO:0003230	cardiac atrium development	-2.26694	-0.555676	18091,18741,19130	Nkx2-5,Pitx2,Prox1	3/41		4_Member	Reactome Gene Sets	R-MMU-76002	Platelet activation, signaling and aggregation	-5.2602	-2.25032	14268,14710,19395,21803,56760,70945	Fn1,Gngt2,Rasgrp2,Tgfb1,Clec1b,Mmrn1	6/246
Nupr1	32.6139	5	4.48959e-06	0.57394		8_Summary	GO Biological Processes	GO:0060322	head development	-5.99621	-3.03287	12705,12842,13175,13841,13865,17701,18595,22771,65100,68169,73173,83691,330938	Cited1,Col1a1,Dclk1,Epha7,Nr2f1,Msx1,Pdgfra,Zic1,Zic5,Ndnf,Pcdh18,Crispld1,Dixdc1	13/-		4_Member	GO Biological Processes	GO:0003208	cardiac ventricle morphogenesis	-2.24331	-0.536549	15111,18091,19130,211323	Hand2,Nkx2-5,Prox1,Nrg1	4/82		4_Member	Reactome Gene Sets	R-MMU-109582	Hemostasis	-3.58416	-1.00921	14268,14710,19395,21803,56760,70945	Fn1,Gngt2,Rasgrp2,Tgfb1,Clec1b,Mmrn1	6/492
Sp5	4006.95	5	0	4.6471		8_Member	GO Biological Processes	GO:0060322	head development	-5.99621	-3.03287	12705,12842,13175,13841,13865,17701,18595,22771,65100,68169,73173,83691,330938	Cited1,Col1a1,Dclk1,Epha7,Nr2f1,Msx1,Pdgfra,Zic1,Zic5,Ndnf,Pcdh18,Crispld1,Dixdc1	13/756		4_Member	GO Biological Processes	GO:0051149	positive regulation of muscle cell differentiation	-2.24331	-0.536549	19130,21380,211323,666794	Prox1,Tbx1,Nrg1,Rbm24	4/82		4_Member	Reactome Gene Sets	R-MMU-114608	Platelet degranulation	-2.88541	-0.554761	14268,21803,70945	Fn1,Tgfb1,Mmrn1	3/117
Gimap4	NA	NA	NA	4.35828		8_Member	GO Biological Processes	GO:0007420	brain development	-4.03782	-1.77777	12705,13175,13841,13865,17701,22771,65100,68169,73173,330938	Cited1,Dclk1,Epha7,Nr2f1,Msx1,Zic1,Zic5,Ndnf,Pcdh18,Dixdc1	10/695		4_Member	GO Biological Processes	GO:0048638	regulation of developmental growth	-2.03688	-0.393748	12767,12818,18091,19130,20471,21380,74116,104382,211323	Cxcr4,Col14a1,Nkx2-5,Prox1,Six1,Tbx1,Pi16,Barhl2,Nrg1	9/405		4_Member	Reactome Gene Sets	R-MMU-76005	Response to elevated platelet cytosolic Ca2+	-2.83318	-0.52171	14268,21803,70945	Fn1,Tgfb1,Mmrn1	3/122
Pax3	429.262	5	0	0.972464		8_Member	GO Biological Processes	GO:0030900	forebrain development	-3.3081	-1.22271	13175,13865,17701,22771,65100,68169,330938	Dclk1,Nr2f1,Msx1,Zic1,Zic5,Ndnf,Dixdc1	7/423		4_Member	GO Biological Processes	GO:0060421	positive regulation of heart growth	-2.00358	-0.369876	19130,21380,211323	Prox1,Tbx1,Nrg1	3/51		4_Member	GO Biological Processes	GO:0022409	positive regulation of cell-cell adhesion	-2.39897	-0.209367	16403,21803,27205,70945	Itga6,Tgfb1,Podxl,Mmrn1	4/354
Tnnt2	203.807	5	0	0.572048		9_Summary	GO Biological Processes	GO:0048598	embryonic morphogenesis	-5.91833	-2.98202	11695,12814,17701,17702,18595,18933,20378,22160,22772,23892,65100,241226,12705,18596,12842,19242	Alx4,Col11a1,Msx1,Msx2,Pdgfra,Prrx1,Frzb,Twist1,Zic2,Grem1,Zic5,Itga8,Cited1,Pdgfrb,Col1a1,Ptn	16/-		5_Summary	GO Biological Processes	GO:0007423	sensory organ development	-8.65811	-5.39297	11826,12142,13078,14238,14836,15111,16870,16917,17268,18091,18092,18212,18591,18741,19130,20471,20472,21380,22773,23967,29817,83453,104382,442801	Aqp1,Prdm1,Cyp1b1,Foxf2,Gsc,Hand2,Lhx2,Lmx1b,Meis1,Nkx2-5,Nkx2-6,Ntrk2,Pdgfb,Pitx2,Prox1,Six1,Six2,Tbx1,Zic3,Osr1,Igfbp7,Chrdl1,Barhl2,Arhgef15	24/-		5_Summary	GO Biological Processes	GO:0043087	regulation of GTPase activity	-3.38878	-0.872293	16403,19395,67784,69903,240168,14710,16542,20620,27387,21803	Itga6,Rasgrp2,Plxnd1,Rasip1,Rasgrp3,Gngt2,Kdr,Plk2,Sh2d3c,Tgfb1	10/-
S100a16	NA	NA	NA	3.35973		9_Member	GO Biological Processes	GO:0048598	embryonic morphogenesis	-5.91833	-2.98202	11695,12814,17701,17702,18595,18933,20378,22160,22772,23892,65100,241226	Alx4,Col11a1,Msx1,Msx2,Pdgfra,Prrx1,Frzb,Twist1,Zic2,Grem1,Zic5,Itga8	12/644		5_Member	GO Biological Processes	GO:0007423	sensory organ development	-8.65811	-5.39297	11826,12142,13078,14238,14836,15111,16870,16917,17268,18091,18092,18212,18591,18741,19130,20471,20472,21380,22773,23967,29817,83453,104382,442801	Aqp1,Prdm1,Cyp1b1,Foxf2,Gsc,Hand2,Lhx2,Lmx1b,Meis1,Nkx2-5,Nkx2-6,Ntrk2,Pdgfb,Pitx2,Prox1,Six1,Six2,Tbx1,Zic3,Osr1,Igfbp7,Chrdl1,Barhl2,Arhgef15	24/646		5_Member	GO Biological Processes	GO:0043087	regulation of GTPase activity	-3.38878	-0.872293	16403,19395,67784,69903,240168	Itga6,Rasgrp2,Plxnd1,Rasip1,Rasgrp3	5/345
Wnt2	59.3962	5	1.61988e-11	0.464005		9_Member	GO Biological Processes	GO:0048568	embryonic organ development	-5.02243	-2.52182	11695,12705,12814,17701,18595,18596,18933,20378,22160,241226	Alx4,Cited1,Col11a1,Msx1,Pdgfra,Pdgfrb,Prrx1,Frzb,Twist1,Itga8	10/532		5_Member	GO Biological Processes	GO:0090596	sensory organ morphogenesis	-6.11283	-3.26855	11826,12142,14238,14836,17268,18212,18591,18741,19130,20471,20472,21380,22773,23967	Aqp1,Prdm1,Foxf2,Gsc,Meis1,Ntrk2,Pdgfb,Pitx2,Prox1,Six1,Six2,Tbx1,Zic3,Osr1	14/317		5_Member	KEGG Pathway	mmu04014	Ras signaling pathway - Mus musculus (house mouse)	-3.04642	-0.656329	14710,16542,19395,240168	Gngt2,Kdr,Rasgrp2,Rasgrp3	4/235
Prkcdbp	7977.93	5	0	1.48754		9_Member	GO Biological Processes	GO:0048706	embryonic skeletal system development	-5.01833	-2.52182	11695,12814,12842,18595,18933,22160	Alx4,Col11a1,Col1a1,Pdgfra,Prrx1,Twist1	6/148		5_Member	GO Biological Processes	GO:0001654	eye development	-4.78903	-2.29474	11826,12142,13078,14238,16870,16917,17268,18212,18591,18741,19130,83453,104382,442801	Aqp1,Prdm1,Cyp1b1,Foxf2,Lhx2,Lmx1b,Meis1,Ntrk2,Pdgfb,Pitx2,Prox1,Chrdl1,Barhl2,Arhgef15	14/413		5_Member	GO Biological Processes	GO:0007264	small GTPase mediated signal transduction	-2.99911	-0.620453	19395,20620,27387,240168	Rasgrp2,Plk2,Sh2d3c,Rasgrp3	4/242
Nkd1	1508.54	5	0	3.35866		9_Member	GO Biological Processes	GO:0048562	embryonic organ morphogenesis	-4.8548	-2.38977	11695,12814,17701,18595,18933,20378,22160,241226	Alx4,Col11a1,Msx1,Pdgfra,Prrx1,Frzb,Twist1,Itga8	8/333		5_Member	GO Biological Processes	GO:0150063	visual system development	-4.75415	-2.27433	11826,12142,13078,14238,16870,16917,17268,18212,18591,18741,19130,83453,104382,442801	Aqp1,Prdm1,Cyp1b1,Foxf2,Lhx2,Lmx1b,Meis1,Ntrk2,Pdgfb,Pitx2,Prox1,Chrdl1,Barhl2,Arhgef15	14/416		5_Member	KEGG Pathway	mmu04010	MAPK signaling pathway - Mus musculus (house mouse)	-2.65174	-0.395187	16542,19395,21803,240168	Kdr,Rasgrp2,Tgfb1,Rasgrp3	4/301
Hopx	2843.85	5	0	1.32763		9_Member	GO Biological Processes	GO:0048704	embryonic skeletal system morphogenesis	-4.49444	-2.09339	11695,12814,18595,18933,22160	Alx4,Col11a1,Pdgfra,Prrx1,Twist1	5/110		5_Member	GO Biological Processes	GO:0048880	sensory system development	-4.70813	-2.2559	11826,12142,13078,14238,16870,16917,17268,18212,18591,18741,19130,83453,104382,442801	Aqp1,Prdm1,Cyp1b1,Foxf2,Lhx2,Lmx1b,Meis1,Ntrk2,Pdgfb,Pitx2,Prox1,Chrdl1,Barhl2,Arhgef15	14/420		5_Member	GO Biological Processes	GO:0007265	Ras protein signal transduction	-2.36843	-0.186066	19395,20620,240168	Rasgrp2,Plk2,Rasgrp3	3/178
Bst2	4101	5	0	2.22564		9_Member	GO Biological Processes	GO:0090596	sensory organ morphogenesis	-4.07244	-1.79112	12814,17701,18933,19242,20378,22160,241226	Col11a1,Msx1,Prrx1,Ptn,Frzb,Twist1,Itga8	7/317		5_Member	GO Biological Processes	GO:0043010	camera-type eye development	-4.6697	-2.24319	11826,12142,13078,14238,16870,16917,17268,18212,18591,18741,19130,104382,442801	Aqp1,Prdm1,Cyp1b1,Foxf2,Lhx2,Lmx1b,Meis1,Ntrk2,Pdgfb,Pitx2,Prox1,Barhl2,Arhgef15	13/368		5_Member	KEGG Pathway	mmu04015	Rap1 signaling pathway - Mus musculus (house mouse)	-2.14697	-0.0185453	16542,19395,240168	Kdr,Rasgrp2,Rasgrp3	3/214
Ankrd1	NA	NA	NA	0.779803		9_Member	GO Biological Processes	GO:0042471	ear morphogenesis	-3.92359	-1.70037	12814,17701,18933,20378,241226	Col11a1,Msx1,Prrx1,Frzb,Itga8	5/145		5_Member	GO Biological Processes	GO:0048592	eye morphogenesis	-3.70313	-1.55927	11826,12142,14238,17268,18212,18591,18741,19130	Aqp1,Prdm1,Foxf2,Meis1,Ntrk2,Pdgfb,Pitx2,Prox1	8/182		6_Summary	GO Biological Processes	GO:0034330	cell junction organization	-3.27677	-0.810965	14268,18186,21803,56229,67784,219228	Fn1,Nrp1,Tgfb1,Thsd1,Plxnd1,Pcdh17	6/-
Apom	605.352	5	0	0.978589		9_Member	GO Biological Processes	GO:1904888	cranial skeletal system development	-3.78082	-1.592	17702,18595,18933,22160	Msx2,Pdgfra,Prrx1,Twist1	4/83		5_Member	GO Biological Processes	GO:0060041	retina development in camera-type eye	-3.6869	-1.55209	12142,13078,16870,18212,18591,19130,104382,442801	Prdm1,Cyp1b1,Lhx2,Ntrk2,Pdgfb,Prox1,Barhl2,Arhgef15	8/183		6_Member	GO Biological Processes	GO:0034330	cell junction organization	-3.27677	-0.810965	14268,18186,21803,56229,67784,219228	Fn1,Nrp1,Tgfb1,Thsd1,Plxnd1,Pcdh17	6/562
Twist1	15930.1	5	0	2.63794		9_Member	GO Biological Processes	GO:0007423	sensory organ development	-3.57041	-1.41966	12814,17701,18595,18596,18933,19242,20378,22160,241226	Col11a1,Msx1,Pdgfra,Pdgfrb,Prrx1,Ptn,Frzb,Twist1,Itga8	9/646		5_Member	GO Biological Processes	GO:0048593	camera-type eye morphogenesis	-3.34061	-1.29557	11826,12142,14238,17268,18212,18741,19130	Aqp1,Prdm1,Foxf2,Meis1,Ntrk2,Pitx2,Prox1	7/157		6_Member	GO Biological Processes	GO:0034329	cell junction assembly	-2.74912	-0.466239	14268,56229,67784,219228	Fn1,Thsd1,Plxnd1,Pcdh17	4/283
Spink1	342.022	5	0	0.396927		9_Member	GO Biological Processes	GO:0060021	roof of mouth development	-3.45352	-1.34144	11695,17701,18595,18933	Alx4,Msx1,Pdgfra,Prrx1	4/101		6_Summary	GO Biological Processes	GO:0045165	cell fate commitment	-8.43476	-5.2488	12142,14836,14912,16814,16874,18091,19130,20471,20472,21349,21380,21804,22420,83453,104382,211323,12560,12767,16673,18092,18591,19116,20733	Prdm1,Gsc,Nkx6-2,Lbx1,Lhx6,Nkx2-5,Prox1,Six1,Six2,Tal1,Tbx1,Tgfb1i1,Wnt6,Chrdl1,Barhl2,Nrg1,Cdh3,Cxcr4,Krt36,Nkx2-6,Pdgfb,Prlr,Spint2	23/-		7_Summary	GO Biological Processes	GO:0048661	positive regulation of smooth muscle cell proliferation	-2.90697	-0.5661	21803,21817,54598,26903,20620	Tgfb1,Tgm2,Calcrl,Dysf,Plk2	5/-
Olfr889	2.47483	5	0.780282	0.320908		9_Member	GO Biological Processes	GO:0042472	inner ear morphogenesis	-3.15685	-1.11259	12814,18933,20378,241226	Col11a1,Prrx1,Frzb,Itga8	4/121		6_Member	GO Biological Processes	GO:0045165	cell fate commitment	-8.43476	-5.2488	12142,14836,14912,16814,16874,18091,19130,20471,20472,21349,21380,21804,22420,83453,104382,211323	Prdm1,Gsc,Nkx6-2,Lbx1,Lhx6,Nkx2-5,Prox1,Six1,Six2,Tal1,Tbx1,Tgfb1i1,Wnt6,Chrdl1,Barhl2,Nrg1	16/282		7_Member	GO Biological Processes	GO:0048661	positive regulation of smooth muscle cell proliferation	-2.90697	-0.5661	21803,21817,54598	Tgfb1,Tgm2,Calcrl	3/115
Plvap	NA	NA	NA	4.82383		9_Member	GO Biological Processes	GO:0048701	embryonic cranial skeleton morphogenesis	-3.0948	-1.06848	18595,18933,22160	Pdgfra,Prrx1,Twist1	3/55		6_Member	GO Biological Processes	GO:0048663	neuron fate commitment	-4.89749	-2.39387	14912,16814,16874,19130,20471,21380,211323	Nkx6-2,Lbx1,Lhx6,Prox1,Six1,Tbx1,Nrg1	7/89		7_Member	GO Biological Processes	GO:0050764	regulation of phagocytosis	-2.78318	-0.486516	21803,21817,26903	Tgfb1,Tgm2,Dysf	3/127
Pax1	90.5218	5	0	0.923007		9_Member	GO Biological Processes	GO:0048839	inner ear development	-3.08204	-1.05822	12814,17701,18933,20378,241226	Col11a1,Msx1,Prrx1,Frzb,Itga8	5/221		6_Member	GO Biological Processes	GO:0030855	epithelial cell differentiation	-3.73817	-1.57683	12142,12560,12767,14912,16673,18091,18092,18591,19116,19130,20471,20472,20733,21380,21804,211323	Prdm1,Cdh3,Cxcr4,Nkx6-2,Krt36,Nkx2-5,Nkx2-6,Pdgfb,Prlr,Prox1,Six1,Six2,Spint2,Tbx1,Tgfb1i1,Nrg1	16/649		7_Member	GO Biological Processes	GO:0030100	regulation of endocytosis	-2.44325	-0.249986	20620,21803,21817,26903	Plk2,Tgfb1,Tgm2,Dysf	4/344
Hbb-bt	206.026	5	0	0.94401		9_Member	GO Biological Processes	GO:0043583	ear development	-2.81365	-0.852482	12814,17701,18933,20378,241226	Col11a1,Msx1,Prrx1,Frzb,Itga8	5/254		7_Summary	GO Biological Processes	GO:0035904	aorta development	-6.7769	-3.71587	12142,12767,18053,18095,19130,20471,21380,268977,15111,18591,20928,11826,13078,13482,18741,67122	Prdm1,Cxcr4,Ngfr,Nkx3-1,Prox1,Six1,Tbx1,Ltbp1,Hand2,Pdgfb,Abcc9,Aqp1,Cyp1b1,Dpp4,Pitx2,Nrarp	16/-		7_Member	GO Biological Processes	GO:0048660	regulation of smooth muscle cell proliferation	-2.27068	-0.10934	21803,21817,54598	Tgfb1,Tgm2,Calcrl	3/193
Cyp26a1	596.405	5	0	6.36102		10_Summary	GO Biological Processes	GO:0035107	appendage morphogenesis	-5.69241	-2.95646	11695,17701,17702,18933,20348,22160,23892,12006,12842,14313,18595,15229,22772,241226,13616,18596,12705,68169,14745,22003,30794,260409,29820,13841,19242,20378,246707,18214,12814	Alx4,Msx1,Msx2,Prrx1,Sema3c,Twist1,Grem1,Axin2,Col1a1,Fst,Pdgfra,Foxd1,Zic2,Itga8,Edn3,Pdgfrb,Cited1,Ndnf,Lpar1,Tpm1,Pdlim4,Cdc42ep3,Tnfrsf19,Epha7,Ptn,Frzb,Emilin2,Ddr2,Col11a1	29/-		7_Member	GO Biological Processes	GO:0035904	aorta development	-6.7769	-3.71587	12142,12767,18053,18095,19130,20471,21380,268977	Prdm1,Cxcr4,Ngfr,Nkx3-1,Prox1,Six1,Tbx1,Ltbp1	8/70		8_Summary	GO Biological Processes	GO:0098609	cell-cell adhesion	-2.83198	-0.52171	15896,16403,17064,219228,380713	Icam2,Itga6,Cd93,Pcdh17,Scarf1	5/-
F2rl2	NA	NA	NA	5.61217		10_Member	GO Biological Processes	GO:0035107	appendage morphogenesis	-5.69241	-2.95646	11695,17701,17702,18933,20348,22160,23892	Alx4,Msx1,Msx2,Prrx1,Sema3c,Twist1,Grem1	7/178		7_Member	GO Biological Processes	GO:0060840	artery development	-6.12853	-3.26855	12142,12767,15111,18053,18095,19130,20471,21380,268977	Prdm1,Cxcr4,Hand2,Ngfr,Nkx3-1,Prox1,Six1,Tbx1,Ltbp1	9/115		8_Member	GO Biological Processes	GO:0098609	cell-cell adhesion	-2.83198	-0.52171	15896,16403,17064,219228,380713	Icam2,Itga6,Cd93,Pcdh17,Scarf1	5/459
Cldn5	NA	NA	NA	3.22245		10_Member	GO Biological Processes	GO:0035108	limb morphogenesis	-5.69241	-2.95646	11695,17701,17702,18933,20348,22160,23892	Alx4,Msx1,Msx2,Prrx1,Sema3c,Twist1,Grem1	7/178		7_Member	GO Biological Processes	GO:0060976	coronary vasculature development	-4.18441	-1.8783	12142,15111,18591,20928,21380,268977	Prdm1,Hand2,Pdgfb,Abcc9,Tbx1,Ltbp1	6/79		9_Summary	Reactome Gene Sets	R-MMU-418555	G alpha (s) signalling events	-2.73523	-0.46131	14268,14710,54598	Fn1,Gngt2,Calcrl	3/-
Nkx2-3	1466.36	5	0	13.3419		10_Member	GO Biological Processes	GO:0042476	odontogenesis	-5.62964	-2.90933	12006,12842,14313,17701,17702,18595	Axin2,Col1a1,Fst,Msx1,Msx2,Pdgfra	6/116		7_Member	GO Biological Processes	GO:0001667	ameboidal-type cell migration	-3.80526	-1.63353	11826,12767,13078,13482,15111,18591,18741,19130,21380	Aqp1,Cxcr4,Cyp1b1,Dpp4,Hand2,Pdgfb,Pitx2,Prox1,Tbx1	9/224		9_Member	Reactome Gene Sets	R-MMU-418555	G alpha (s) signalling events	-2.73523	-0.46131	14268,14710,54598	Fn1,Gngt2,Calcrl	3/132
Tbx1	5121.5	5	0	3.65024		10_Member	GO Biological Processes	GO:0035116	embryonic hindlimb morphogenesis	-5.27418	-2.65326	11695,17701,17702,22160	Alx4,Msx1,Msx2,Twist1	4/35		7_Member	GO Biological Processes	GO:0001569	branching involved in blood vessel morphogenesis	-3.36084	-1.3107	12767,18741,21380,67122	Cxcr4,Pitx2,Tbx1,Nrarp	4/41		10_Summary	GO Biological Processes	GO:0051099	positive regulation of binding	-2.24602	-0.0880775	20620,21803,67784,26903	Plk2,Tgfb1,Plxnd1,Dysf	4/-
Plek	NA	NA	NA	1.8303		10_Member	GO Biological Processes	GO:0035115	embryonic forelimb morphogenesis	-5.22411	-2.6225	11695,17701,17702,22160	Alx4,Msx1,Msx2,Twist1	4/36		8_Summary	GO Biological Processes	GO:0045596	negative regulation of cell differentiation	-6.71634	-3.684	11307,13636,14102,14912,15111,16011,16814,16870,17268,18018,18091,18591,19130,20472,21380,21804,21930,22068,23967,67122,72828,74116,110648	Abcg1,Efna1,Fas,Nkx6-2,Hand2,Igfbp5,Lbx1,Lhx2,Meis1,Nfatc1,Nkx2-5,Pdgfb,Prox1,Six2,Tbx1,Tgfb1i1,Tnfaip6,Trpc6,Osr1,Nrarp,Ubash3b,Pi16,Lmx1a	23/-		10_Member	GO Biological Processes	GO:0051099	positive regulation of binding	-2.24602	-0.0880775	20620,21803,67784	Plk2,Tgfb1,Plxnd1	3/197
Barx1	102.574	5	0	0.872163		10_Member	GO Biological Processes	GO:0048736	appendage development	-5.20456	-2.62143	11695,17701,17702,18933,20348,22160,23892	Alx4,Msx1,Msx2,Prrx1,Sema3c,Twist1,Grem1	7/211		8_Member	GO Biological Processes	GO:0045596	negative regulation of cell differentiation	-6.71634	-3.684	11307,13636,14102,14912,15111,16011,16814,16870,17268,18018,18091,18591,19130,20472,21380,21804,21930,22068,23967,67122,72828,74116,110648	Abcg1,Efna1,Fas,Nkx6-2,Hand2,Igfbp5,Lbx1,Lhx2,Meis1,Nfatc1,Nkx2-5,Pdgfb,Prox1,Six2,Tbx1,Tgfb1i1,Tnfaip6,Trpc6,Osr1,Nrarp,Ubash3b,Pi16,Lmx1a	23/757		10_Member	GO Biological Processes	GO:0051098	regulation of binding	-2.19333	-0.0552906	20620,21803,26903,67784	Plk2,Tgfb1,Dysf,Plxnd1	4/405
Tdo2	27.3418	5	4.8933e-05	1.43823		10_Member	GO Biological Processes	GO:0060173	limb development	-5.20456	-2.62143	11695,17701,17702,18933,20348,22160,23892	Alx4,Msx1,Msx2,Prrx1,Sema3c,Twist1,Grem1	7/211		8_Member	GO Biological Processes	GO:0010721	negative regulation of cell development	-2.12715	-0.458596	14102,14912,16870,19130,21930,22068,67122,72828	Fas,Nkx6-2,Lhx2,Prox1,Tnfaip6,Trpc6,Nrarp,Ubash3b	8/323		10_Member	GO Biological Processes	GO:0043393	regulation of protein binding	-2.07171	0	20620,26903,67784	Plk2,Dysf,Plxnd1	3/228
Pitx1	28.0914	5	3.49313e-05	0.399555		10_Member	GO Biological Processes	GO:0030326	embryonic limb morphogenesis	-5.08648	-2.55686	11695,17701,17702,18933,22160,23892	Alx4,Msx1,Msx2,Prrx1,Twist1,Grem1	6/144		9_Summary	GO Biological Processes	GO:0050678	regulation of epithelial cell proliferation	-6.68737	-3.684	12560,14205,18018,18053,18089,18091,18092,18095,18591,18654,19130,20449,20471,21380,23967,67122,67866,15111,16011,18741,18776,19116,21923,22370,22773	Cdh3,Vegfd,Nfatc1,Ngfr,Nkx2-3,Nkx2-5,Nkx2-6,Nkx3-1,Pdgfb,Pgf,Prox1,St8sia1,Six1,Tbx1,Osr1,Nrarp,Wfdc1,Hand2,Igfbp5,Pitx2,Prl3b1,Prlr,Tnc,Vtn,Zic3	25/-		11_Summary	Reactome Gene Sets	R-MMU-195721	Signaling by WNT	-2.07171	0	14710,20671,21888	Gngt2,Sox17,Tle4	3/-
Bhlha9	1.90803	5	0.861719	0.33076		10_Member	GO Biological Processes	GO:0035113	embryonic appendage morphogenesis	-5.08648	-2.55686	11695,17701,17702,18933,22160,23892	Alx4,Msx1,Msx2,Prrx1,Twist1,Grem1	6/144		9_Member	GO Biological Processes	GO:0050678	regulation of epithelial cell proliferation	-6.68737	-3.684	12560,14205,18018,18053,18089,18091,18092,18095,18591,18654,19130,20449,20471,21380,23967,67122,67866	Cdh3,Vegfd,Nfatc1,Ngfr,Nkx2-3,Nkx2-5,Nkx2-6,Nkx3-1,Pdgfb,Pgf,Prox1,St8sia1,Six1,Tbx1,Osr1,Nrarp,Wfdc1	17/426		11_Member	Reactome Gene Sets	R-MMU-195721	Signaling by WNT	-2.07171	0	14710,20671,21888	Gngt2,Sox17,Tle4	3/228
Tc2n	2.22427	5	0.817323	1.29187		10_Member	GO Biological Processes	GO:0035136	forelimb morphogenesis	-4.75486	-2.31003	11695,17701,17702,22160	Alx4,Msx1,Msx2,Twist1	4/47		9_Member	GO Biological Processes	GO:0050679	positive regulation of epithelial cell proliferation	-5.15294	-2.52154	12560,14205,18091,18092,18591,18654,19130,20449,21380,23967,67122	Cdh3,Vegfd,Nkx2-5,Nkx2-6,Pdgfb,Pgf,Prox1,St8sia1,Tbx1,Osr1,Nrarp	11/235
Sgk1	2903.36	5	0	1.18279		10_Member	GO Biological Processes	GO:0035137	hindlimb morphogenesis	-4.68225	-2.25673	11695,17701,17702,22160	Alx4,Msx1,Msx2,Twist1	4/49		9_Member	GO Biological Processes	GO:0048732	gland development	-4.89559	-2.39387	15111,16011,18089,18091,18095,18591,18741,18776,19116,19130,20471,21380,21923,22370,22773	Hand2,Igfbp5,Nkx2-3,Nkx2-5,Nkx3-1,Pdgfb,Pitx2,Prl3b1,Prlr,Prox1,Six1,Tbx1,Tnc,Vtn,Zic3	15/460
Nts	177.029	5	0	3.68892		10_Member	GO Biological Processes	GO:0090100	positive regulation of transmembrane receptor protein serine/threonine kinase signaling pathway	-4.67343	-2.25416	15229,17701,17702,22772,241226	Foxd1,Msx1,Msx2,Zic2,Itga8	5/101		9_Member	GO Biological Processes	GO:0050673	epithelial cell proliferation	-4.70879	-2.2559	16011,18018,18091,18092,18095,18591,19130,20449,21380,67122	Igfbp5,Nfatc1,Nkx2-5,Nkx2-6,Nkx3-1,Pdgfb,Prox1,St8sia1,Tbx1,Nrarp	10/215
Serpinb1a	46.7896	5	6.27108e-09	1.74235		10_Member	GO Biological Processes	GO:0090092	regulation of transmembrane receptor protein serine/threonine kinase signaling pathway	-4.60624	-2.19313	14313,15229,17701,17702,22772,23892,241226	Fst,Foxd1,Msx1,Msx2,Zic2,Grem1,Itga8	7/261		9_Member	GO Biological Processes	GO:0022612	gland morphogenesis	-3.08198	-1.1113	16011,18089,18095,18591,19130,21923	Igfbp5,Nkx2-3,Nkx3-1,Pdgfb,Prox1,Tnc	6/126
Anxa2	NA	NA	NA	1.4912		10_Member	GO Biological Processes	GO:0030510	regulation of BMP signaling pathway	-4.5523	-2.14526	14313,15229,17701,17702,23892	Fst,Foxd1,Msx1,Msx2,Grem1	5/107		10_Summary	GO Biological Processes	GO:0060322	head development	-6.12677	-3.26855	11826,12767,14766,14804,14836,16870,16874,16917,17268,18092,18212,18741,19130,20471,20689,21350,21380,22255,22773,74934,110648,211323	Aqp1,Cxcr4,Adgrg1,Grid2,Gsc,Lhx2,Lhx6,Lmx1b,Meis1,Nkx2-6,Ntrk2,Pitx2,Prox1,Six1,Sall3,Tal2,Tbx1,Uncx,Zic3,Odad2,Lmx1a,Nrg1	22/-
Tnni1	NA	NA	NA	1.46796		10_Member	GO Biological Processes	GO:0051785	positive regulation of nuclear division	-4.16895	-1.85882	13616,17701,17702,18596	Edn3,Msx1,Msx2,Pdgfrb	4/66		10_Member	GO Biological Processes	GO:0060322	head development	-6.12677	-3.26855	11826,12767,14766,14804,14836,16870,16874,16917,17268,18092,18212,18741,19130,20471,20689,21350,21380,22255,22773,74934,110648,211323	Aqp1,Cxcr4,Adgrg1,Grid2,Gsc,Lhx2,Lhx6,Lmx1b,Meis1,Nkx2-6,Ntrk2,Pitx2,Prox1,Six1,Sall3,Tal2,Tbx1,Uncx,Zic3,Odad2,Lmx1a,Nrg1	22/756
Apela	117.53	5	0	0.631868		10_Member	GO Biological Processes	GO:0042733	embryonic digit morphogenesis	-4.02087	-1.77144	11695,17701,17702,22160	Alx4,Msx1,Msx2,Twist1	4/72		10_Member	GO Biological Processes	GO:0030900	forebrain development	-6.01554	-3.21885	11826,12767,14766,14836,16870,16874,18092,18212,18741,19130,20689,21350,22255,22773,110648,211323	Aqp1,Cxcr4,Adgrg1,Gsc,Lhx2,Lhx6,Nkx2-6,Ntrk2,Pitx2,Prox1,Sall3,Tal2,Uncx,Zic3,Lmx1a,Nrg1	16/423
Fcgrt	2179.29	5	0	1.10165		10_Member	GO Biological Processes	GO:0023019	signal transduction involved in regulation of gene expression	-4.01877	-1.77144	17701,17702,18595	Msx1,Msx2,Pdgfra	3/27		10_Member	GO Biological Processes	GO:0007420	brain development	-5.53459	-2.83764	11826,12767,14766,14804,14836,16870,16874,16917,17268,18092,18212,18741,19130,20689,21350,22255,22773,74934,110648,211323	Aqp1,Cxcr4,Adgrg1,Grid2,Gsc,Lhx2,Lhx6,Lmx1b,Meis1,Nkx2-6,Ntrk2,Pitx2,Prox1,Sall3,Tal2,Uncx,Zic3,Odad2,Lmx1a,Nrg1	20/695
Adamts5	NA	NA	NA	3.28795		10_Member	GO Biological Processes	GO:0071363	cellular response to growth factor stimulus	-3.83413	-1.62284	12705,14313,17701,17702,18595,18596,68169,241226	Cited1,Fst,Msx1,Msx2,Pdgfra,Pdgfrb,Ndnf,Itga8	8/465		10_Member	GO Biological Processes	GO:0021537	telencephalon development	-5.16552	-2.52154	11826,12767,14766,16870,16874,18212,19130,20689,22255,22773,110648,211323	Aqp1,Cxcr4,Adgrg1,Lhx2,Lhx6,Ntrk2,Prox1,Sall3,Uncx,Zic3,Lmx1a,Nrg1	12/281
Ccl2	36.9916	5	6.01287e-07	2.5347		10_Member	GO Biological Processes	GO:0042475	odontogenesis of dentin-containing tooth	-3.80119	-1.59845	14313,17701,17702,18595	Fst,Msx1,Msx2,Pdgfra	4/82		10_Member	GO Biological Processes	GO:0021772	olfactory bulb development	-3.03044	-1.08336	16870,20689,22255,22773	Lhx2,Sall3,Uncx,Zic3	4/50
Plac1	2414.1	5	0	1.54954		10_Member	GO Biological Processes	GO:0070848	response to growth factor	-3.73388	-1.5523	12705,14313,17701,17702,18595,18596,68169,241226	Cited1,Fst,Msx1,Msx2,Pdgfra,Pdgfrb,Ndnf,Itga8	8/481		10_Member	GO Biological Processes	GO:0021543	pallium development	-2.96183	-1.02301	14766,16870,16874,18212,19130,22773,110648	Adgrg1,Lhx2,Lhx6,Ntrk2,Prox1,Zic3,Lmx1a	7/182
Hes3	100.747	5	0	0.755675		10_Member	GO Biological Processes	GO:0003203	endocardial cushion morphogenesis	-3.57008	-1.41966	17701,17702,22160	Msx1,Msx2,Twist1	3/38		10_Member	GO Biological Processes	GO:0021988	olfactory lobe development	-2.93492	-1.00623	16870,20689,22255,22773	Lhx2,Sall3,Uncx,Zic3	4/53
Wnt6	381.808	5	0	4.04346		10_Member	GO Biological Processes	GO:0030513	positive regulation of BMP signaling pathway	-3.50352	-1.37587	15229,17701,17702	Foxd1,Msx1,Msx2	3/40		11_Summary	GO Biological Processes	GO:0044057	regulation of system process	-6.10233	-3.26855	11808,11826,15111,16011,16818,17896,18018,18053,18091,18095,18436,18578,18591,20750,20928,22259,56508,60596,74116,211323,21930	Apoa4,Aqp1,Hand2,Igfbp5,Lck,Myl4,Nfatc1,Ngfr,Nkx2-5,Nkx3-1,P2rx1,Pde4b,Pdgfb,Spp1,Abcc9,Nr1h3,Rapgef4,Gucy1a1,Pi16,Nrg1,Tnfaip6	21/-
Olig2	90.142	5	0	1.49731		10_Member	GO Biological Processes	GO:0010638	positive regulation of organelle organization	-3.4556	-1.34144	13616,14745,17701,17702,18596,22003,30794,260409	Edn3,Lpar1,Msx1,Msx2,Pdgfrb,Tpm1,Pdlim4,Cdc42ep3	8/529		11_Member	GO Biological Processes	GO:0044057	regulation of system process	-6.10233	-3.26855	11808,11826,15111,16011,16818,17896,18018,18053,18091,18095,18436,18578,18591,20750,20928,22259,56508,60596,74116,211323	Apoa4,Aqp1,Hand2,Igfbp5,Lck,Myl4,Nfatc1,Ngfr,Nkx2-5,Nkx3-1,P2rx1,Pde4b,Pdgfb,Spp1,Abcc9,Nr1h3,Rapgef4,Gucy1a1,Pi16,Nrg1	20/638
Foxd3	54.976	5	1.32031e-10	0.910539		10_Member	GO Biological Processes	GO:0001942	hair follicle development	-3.34294	-1.25467	11695,14313,17702,29820	Alx4,Fst,Msx2,Tnfrsf19	4/108		11_Member	GO Biological Processes	GO:0090257	regulation of muscle system process	-3.29251	-1.26036	15111,16011,16818,18018,18091,18436,18578,60596,74116	Hand2,Igfbp5,Lck,Nfatc1,Nkx2-5,P2rx1,Pde4b,Gucy1a1,Pi16	9/263
Vcan	13998.9	5	0	1.67909		10_Member	GO Biological Processes	GO:0022404	molting cycle process	-3.2832	-1.20352	11695,14313,17702,29820	Alx4,Fst,Msx2,Tnfrsf19	4/112		11_Member	GO Biological Processes	GO:0045668	negative regulation of osteoblast differentiation	-2.48888	-0.710867	15111,16011,18018,21930	Hand2,Igfbp5,Nfatc1,Tnfaip6	4/70
Sfrp5	NA	NA	NA	0.888582		10_Member	GO Biological Processes	GO:0022405	hair cycle process	-3.2832	-1.20352	11695,14313,17702,29820	Alx4,Fst,Msx2,Tnfrsf19	4/112		12_Summary	GO Biological Processes	GO:0030198	extracellular matrix organization	-6.02448	-3.21885	12818,12819,13078,14238,16917,19288,20733,22370,50706,54156,64074,234356,269120	Col14a1,Col15a1,Cyp1b1,Foxf2,Lmx1b,Ptx3,Spint2,Vtn,Postn,Egfl6,Smoc2,Csgalnact1,Optc	13/-
Ramp2	26643.7	5	0	1.92824		10_Member	GO Biological Processes	GO:0003197	endocardial cushion development	-3.19099	-1.13074	17701,17702,22160	Msx1,Msx2,Twist1	3/51		12_Member	GO Biological Processes	GO:0030198	extracellular matrix organization	-6.02448	-3.21885	12818,12819,13078,14238,16917,19288,20733,22370,50706,54156,64074,234356,269120	Col14a1,Col15a1,Cyp1b1,Foxf2,Lmx1b,Ptx3,Spint2,Vtn,Postn,Egfl6,Smoc2,Csgalnact1,Optc	13/276
Cd36	1341.55	5	0	2.05456		10_Member	GO Biological Processes	GO:2000677	regulation of transcription regulatory region DNA binding	-3.16621	-1.11259	17701,17702,22160	Msx1,Msx2,Twist1	3/52		12_Member	GO Biological Processes	GO:0045229	external encapsulating structure organization	-6.00688	-3.21885	12818,12819,13078,14238,16917,19288,20733,22370,50706,54156,64074,234356,269120	Col14a1,Col15a1,Cyp1b1,Foxf2,Lmx1b,Ptx3,Spint2,Vtn,Postn,Egfl6,Smoc2,Csgalnact1,Optc	13/277
Oit3	1246.35	5	0	4.93227		10_Member	GO Biological Processes	GO:0090287	regulation of cellular response to growth factor stimulus	-3.15695	-1.11259	14313,15229,17701,17702,23892,241226	Fst,Foxd1,Msx1,Msx2,Grem1,Itga8	6/323		12_Member	GO Biological Processes	GO:0043062	extracellular structure organization	-5.98935	-3.21556	12818,12819,13078,14238,16917,19288,20733,22370,50706,54156,64074,234356,269120	Col14a1,Col15a1,Cyp1b1,Foxf2,Lmx1b,Ptx3,Spint2,Vtn,Postn,Egfl6,Smoc2,Csgalnact1,Optc	13/278
Tm4sf1	945.598	5	0	2.23056		10_Member	GO Biological Processes	GO:0072132	mesenchyme morphogenesis	-3.14193	-1.10028	17701,17702,22160	Msx1,Msx2,Twist1	3/53		12_Member	GO Biological Processes	GO:0030199	collagen fibril organization	-2.87456	-0.963517	12818,13078,16917,269120	Col14a1,Cyp1b1,Lmx1b,Optc	4/55
Cdh5	5663.14	5	0	2.76159		10_Member	GO Biological Processes	GO:0042303	molting cycle	-3.13017	-1.09519	11695,14313,17702,29820	Alx4,Fst,Msx2,Tnfrsf19	4/123		13_Summary	GO Biological Processes	GO:0007167	enzyme-linked receptor protein signaling pathway	-5.58366	-2.86477	13636,14205,14585,16011,16370,16818,16822,18053,18212,18591,18654,19116,20375,72828,74007,74499,83453,211323,268977,14065,16399,56508,106952,17970,20733,20750,319520,14102,18018,18095,21349,67122,71690,19130,14800,21380	Efna1,Vegfd,Gfra1,Igfbp5,Irs4,Lck,Lcp2,Ngfr,Ntrk2,Pdgfb,Pgf,Prlr,Spi1,Ubash3b,Abtb3,Sost,Chrdl1,Nrg1,Ltbp1,F2rl3,Itga2b,Rapgef4,Arap3,Ncf2,Spint2,Spp1,Dusp4,Fas,Nfatc1,Nkx3-1,Tal1,Nrarp,Esm1,Prox1,Gria2,Tbx1	36/-
Id2	6634.34	5	0	0.756563		10_Member	GO Biological Processes	GO:0042633	hair cycle	-3.13017	-1.09519	11695,14313,17702,29820	Alx4,Fst,Msx2,Tnfrsf19	4/123		13_Member	GO Biological Processes	GO:0007167	enzyme-linked receptor protein signaling pathway	-5.58366	-2.86477	13636,14205,14585,16011,16370,16818,16822,18053,18212,18591,18654,19116,20375,72828,74007,74499,83453,211323,268977	Efna1,Vegfd,Gfra1,Igfbp5,Irs4,Lck,Lcp2,Ngfr,Ntrk2,Pdgfb,Pgf,Prlr,Spi1,Ubash3b,Abtb3,Sost,Chrdl1,Nrg1,Ltbp1	19/629
Msc	NA	NA	NA	36.1267		10_Member	GO Biological Processes	GO:0007178	transmembrane receptor protein serine/threonine kinase signaling pathway	-2.97944	-0.972751	12705,14313,17701,17702,241226	Cited1,Fst,Msx1,Msx2,Itga8	5/233		13_Member	GO Biological Processes	GO:0007169	transmembrane receptor protein tyrosine kinase signaling pathway	-4.94411	-2.41135	13636,14205,14585,16011,16370,16818,16822,18053,18212,18591,18654,19116,72828,211323	Efna1,Vegfd,Gfra1,Igfbp5,Irs4,Lck,Lcp2,Ngfr,Ntrk2,Pdgfb,Pgf,Prlr,Ubash3b,Nrg1	14/400
Vim	47267.8	5	0	1.30856		10_Member	GO Biological Processes	GO:0009952	anterior/posterior pattern specification	-2.97117	-0.966867	11695,12006,17701,17702,20348	Alx4,Axin2,Msx1,Msx2,Sema3c	5/234		13_Member	KEGG Pathway	mmu04015	Rap1 signaling pathway - Mus musculus (house mouse)	-4.72623	-2.2559	13636,14065,14205,16399,16822,18053,18591,18654,56508,106952	Efna1,F2rl3,Vegfd,Itga2b,Lcp2,Ngfr,Pdgfb,Pgf,Rapgef4,Arap3	10/214
Hand1	22.972	5	0.000341746	0.467152		10_Member	GO Biological Processes	GO:0043065	positive regulation of apoptotic process	-2.91582	-0.927917	13841,14745,17701,17702,18596,19242,20378,246707	Epha7,Lpar1,Msx1,Msx2,Pdgfrb,Ptn,Frzb,Emilin2	8/640		13_Member	Reactome Gene Sets	R-MMU-9006934	Signaling by Receptor Tyrosine Kinases	-3.12278	-1.14318	14205,16370,16818,17970,18212,18591,18654,20733,20750,211323,319520	Vegfd,Irs4,Lck,Ncf2,Ntrk2,Pdgfb,Pgf,Spint2,Spp1,Nrg1,Dusp4	11/398
Pmepa1	500.742	5	0	1.86899		10_Member	GO Biological Processes	GO:0043068	positive regulation of programmed cell death	-2.81035	-0.851878	13841,14745,17701,17702,18596,19242,20378,246707	Epha7,Lpar1,Msx1,Msx2,Pdgfrb,Ptn,Frzb,Emilin2	8/665		13_Member	GO Biological Processes	GO:0038084	vascular endothelial growth factor signaling pathway	-3.05467	-1.09915	14205,18591,18654	Vegfd,Pdgfb,Pgf	3/22
Mt1	355.463	5	0	0.948692		10_Member	GO Biological Processes	GO:0098773	skin epidermis development	-2.79998	-0.845246	11695,14313,17702,29820	Alx4,Fst,Msx2,Tnfrsf19	4/151		13_Member	KEGG Pathway	mmu04010	MAPK signaling pathway - Mus musculus (house mouse)	-2.87906	-0.966099	13636,14102,14205,18018,18053,18212,18591,18654,319520	Efna1,Fas,Vegfd,Nfatc1,Ngfr,Ntrk2,Pdgfb,Pgf,Dusp4	9/301
Hapln1	13413.7	5	0	0.845366		10_Member	GO Biological Processes	GO:0051783	regulation of nuclear division	-2.77905	-0.828544	13616,17701,17702,18596	Edn3,Msx1,Msx2,Pdgfrb	4/153		13_Member	GO Biological Processes	GO:0051781	positive regulation of cell division	-2.83873	-0.940512	14205,18095,18591,18654,21349	Vegfd,Nkx3-1,Pdgfb,Pgf,Tal1	5/95
Vwf	NA	NA	NA	2.70216		10_Member	GO Biological Processes	GO:0090068	positive regulation of cell cycle process	-2.65614	-0.739056	13616,17701,17702,18214,18596	Edn3,Msx1,Msx2,Ddr2,Pdgfrb	5/276		13_Member	GO Biological Processes	GO:0002040	sprouting angiogenesis	-2.73391	-0.868437	14205,18654,67122,71690	Vegfd,Pgf,Nrarp,Esm1	4/60
Phox2b	24.8472	5	0.000149124	1.66755		10_Member	GO Biological Processes	GO:0003151	outflow tract morphogenesis	-2.53538	-0.649407	17702,20348,22160	Msx2,Sema3c,Twist1	3/86		13_Member	GO Biological Processes	GO:0048010	vascular endothelial growth factor receptor signaling pathway	-2.69881	-0.848639	14205,18591,18654	Vegfd,Pdgfb,Pgf	3/29
Edn1	NA	NA	NA	11.6342		10_Member	GO Biological Processes	GO:0043588	skin development	-2.45149	-0.57629	11695,12842,14313,17702,29820	Alx4,Col1a1,Fst,Msx2,Tnfrsf19	5/308		13_Member	GO Biological Processes	GO:0001938	positive regulation of endothelial cell proliferation	-2.66529	-0.829896	14205,18591,18654,19130,67122	Vegfd,Pdgfb,Pgf,Prox1,Nrarp	5/104
Slc2a1	3604.6	5	0	0.808325		10_Member	GO Biological Processes	GO:0030509	BMP signaling pathway	-2.40067	-0.537191	14313,17701,17702	Fst,Msx1,Msx2	3/96		13_Member	GO Biological Processes	GO:0001936	regulation of endothelial cell proliferation	-2.65012	-0.822719	14205,18053,18591,18654,19130,67122	Vegfd,Ngfr,Pdgfb,Pgf,Prox1,Nrarp	6/153
Phkg1	NA	NA	NA	0.56772		10_Member	GO Biological Processes	GO:0007517	muscle organ development	-2.39844	-0.537191	11695,12814,17701,22003,22160	Alx4,Col11a1,Msx1,Tpm1,Twist1	5/317		13_Member	GO Biological Processes	GO:0071363	cellular response to growth factor stimulus	-2.58739	-0.77861	14205,14800,18053,18212,18591,18654,20375,21380,74499,83453,268977	Vegfd,Gria2,Ngfr,Ntrk2,Pdgfb,Pgf,Spi1,Tbx1,Sost,Chrdl1,Ltbp1	11/465
Runx1	116.887	5	0	0.54494		10_Member	GO Biological Processes	GO:0048732	gland development	-2.38283	-0.527831	17701,17702,18595,18596,20348,20378	Msx1,Msx2,Pdgfra,Pdgfrb,Sema3c,Frzb	6/460		13_Member	GO Biological Processes	GO:0070848	response to growth factor	-2.47569	-0.700158	14205,14800,18053,18212,18591,18654,20375,21380,74499,83453,268977	Vegfd,Gria2,Ngfr,Ntrk2,Pdgfb,Pgf,Spi1,Tbx1,Sost,Chrdl1,Ltbp1	11/481
Usp26	3.51052	5	0.621796	0.394148		10_Member	GO Biological Processes	GO:0071772	response to BMP	-2.23582	-0.415495	14313,17701,17702	Fst,Msx1,Msx2	3/110		13_Member	GO Biological Processes	GO:0035924	cellular response to vascular endothelial growth factor stimulus	-2.26694	-0.555676	14205,18591,18654	Vegfd,Pdgfb,Pgf	3/41
Hoxc10	12.2956	5	0.0309547	0.30436		10_Member	GO Biological Processes	GO:0071773	cellular response to BMP stimulus	-2.23582	-0.415495	14313,17701,17702	Fst,Msx1,Msx2	3/110		14_Summary	Reactome Gene Sets	R-MMU-1474244	Extracellular matrix organization	-5.22374	-2.56066	11489,12816,12818,12819,16399,20750,21923,22370,77018,268977,269120,13482	Adam12,Col12a1,Col14a1,Col15a1,Itga2b,Spp1,Tnc,Vtn,Col25a1,Ltbp1,Optc,Dpp4	12/-
Rsad2	375.124	5	0	17.9876		10_Member	GO Biological Processes	GO:0045787	positive regulation of cell cycle	-2.14314	-0.340558	13616,17701,17702,18214,18596	Edn3,Msx1,Msx2,Ddr2,Pdgfrb	5/365		14_Member	Reactome Gene Sets	R-MMU-1474244	Extracellular matrix organization	-5.22374	-2.56066	11489,12816,12818,12819,16399,20750,21923,22370,77018,268977,269120	Adam12,Col12a1,Col14a1,Col15a1,Itga2b,Spp1,Tnc,Vtn,Col25a1,Ltbp1,Optc	11/231
Fgf18	356.439	5	0	1.05781		10_Member	GO Biological Processes	GO:0051101	regulation of DNA binding	-2.10224	-0.31063	17701,17702,22160	Msx1,Msx2,Twist1	3/123		14_Member	Reactome Gene Sets	R-MMU-8948216	Collagen chain trimerization	-3.62968	-1.50472	12816,12818,12819,77018	Col12a1,Col14a1,Col15a1,Col25a1	4/35
Aldh1a3	NA	NA	NA	0.418195		11_Summary	GO Biological Processes	GO:0072210	metanephric nephron development	-5.611	-2.90896	15229,18595,18596,23892,241226,12931,13841,12006,13616,18214,192199,231440	Foxd1,Pdgfra,Pdgfrb,Grem1,Itga8,Crlf1,Epha7,Axin2,Edn3,Ddr2,Rspo1,Parm1	12/-		14_Member	Reactome Gene Sets	R-MMU-1650814	Collagen biosynthesis and modifying enzymes	-2.73391	-0.868437	12816,12818,12819,77018	Col12a1,Col14a1,Col15a1,Col25a1	4/60
Ube2c	294.187	5	0	0.292615		11_Member	GO Biological Processes	GO:0072210	metanephric nephron development	-5.611	-2.90896	15229,18595,18596,23892	Foxd1,Pdgfra,Pdgfrb,Grem1	4/29		14_Member	Reactome Gene Sets	R-MMU-1474228	Degradation of the extracellular matrix	-2.61139	-0.794946	12816,12819,20750,77018,269120	Col12a1,Col15a1,Spp1,Col25a1,Optc	5/107
Hist1h1b	371.957	5	0	0.585707		11_Member	GO Biological Processes	GO:0001656	metanephros development	-5.11519	-2.56682	15229,18595,18596,23892,241226	Foxd1,Pdgfra,Pdgfrb,Grem1,Itga8	5/82		14_Member	KEGG Pathway	mmu04974	Protein digestion and absorption - Mus musculus (house mouse)	-2.59382	-0.783514	12816,12818,12819,13482,77018	Col12a1,Col14a1,Col15a1,Dpp4,Col25a1	5/108
Dbx1	NA	NA	NA	0.743236		11_Member	GO Biological Processes	GO:0001822	kidney development	-4.0554	-1.79103	12931,13841,15229,18595,18596,23892,241226	Crlf1,Epha7,Foxd1,Pdgfra,Pdgfrb,Grem1,Itga8	7/319		14_Member	Reactome Gene Sets	R-MMU-1474290	Collagen formation	-2.42314	-0.667191	12816,12818,12819,77018	Col12a1,Col14a1,Col15a1,Col25a1	4/73
Gm43409	76.0433	5	5.66214e-15	0.701713		11_Member	GO Biological Processes	GO:0072001	renal system development	-3.92335	-1.70037	12931,13841,15229,18595,18596,23892,241226	Crlf1,Epha7,Foxd1,Pdgfra,Pdgfrb,Grem1,Itga8	7/335		14_Member	Reactome Gene Sets	R-MMU-2022090	Assembly of collagen fibrils and other multimeric structures	-2.15372	-0.479634	12816,12818,12819	Col12a1,Col14a1,Col15a1	3/45
P2rx4	4.29355	5	0.507971	0.248366		11_Member	GO Biological Processes	GO:0001934	positive regulation of protein phosphorylation	-3.1642	-1.11259	12006,12931,13616,13841,18214,18595,18596,23892,192199	Axin2,Crlf1,Edn3,Epha7,Ddr2,Pdgfra,Pdgfrb,Grem1,Rspo1	9/735		15_Summary	Reactome Gene Sets	R-MMU-8957275	Post-translational protein phosphorylation	-5.15243	-2.52154	12870,16011,20750,21923,29817,77583,83453,268977,11647,14560,15111,74499,234356	Cp,Igfbp5,Spp1,Tnc,Igfbp7,Notum,Chrdl1,Ltbp1,Alpl,Gdf10,Hand2,Sost,Csgalnact1	13/-
Ndnf	3936.44	5	0	4.40184		11_Member	GO Biological Processes	GO:0042327	positive regulation of phosphorylation	-2.93557	-0.93602	12006,12931,13616,13841,18214,18595,18596,23892,192199	Axin2,Crlf1,Edn3,Epha7,Ddr2,Pdgfra,Pdgfrb,Grem1,Rspo1	9/792		15_Member	Reactome Gene Sets	R-MMU-8957275	Post-translational protein phosphorylation	-5.15243	-2.52154	12870,16011,20750,21923,29817,77583,83453,268977	Cp,Igfbp5,Spp1,Tnc,Igfbp7,Notum,Chrdl1,Ltbp1	8/114
Tubb3	261.425	5	0	1.13758		11_Member	GO Biological Processes	GO:0072006	nephron development	-2.92094	-0.930729	15229,18595,18596,23892	Foxd1,Pdgfra,Pdgfrb,Grem1	4/140		15_Member	Reactome Gene Sets	R-MMU-381426	Regulation of Insulin-like Growth Factor (IGF) transport and uptake by Insulin-like Growth Factor Binding Proteins (IGFBPs)	-4.98787	-2.43213	12870,16011,20750,21923,29817,77583,83453,268977	Cp,Igfbp5,Spp1,Tnc,Igfbp7,Notum,Chrdl1,Ltbp1	8/120
Isg15	NA	NA	NA	1.42004		11_Member	GO Biological Processes	GO:0072073	kidney epithelium development	-2.89818	-0.917114	12931,13841,15229,23892	Crlf1,Epha7,Foxd1,Grem1	4/142		15_Member	GO Biological Processes	GO:0001503	ossification	-2.15833	-0.479634	11647,14560,15111,16011,20750,74499,83453,234356	Alpl,Gdf10,Hand2,Igfbp5,Spp1,Sost,Chrdl1,Csgalnact1	8/319
Mesp1	NA	NA	NA	1.51535		11_Member	GO Biological Processes	GO:0051347	positive regulation of transferase activity	-2.84876	-0.878855	12006,13616,18214,18595,18596,23892,231440	Axin2,Edn3,Ddr2,Pdgfra,Pdgfrb,Grem1,Parm1	7/507		16_Summary	Reactome Gene Sets	R-MMU-76002	Platelet activation, signaling and aggregation	-4.96553	-2.42466	12759,14065,14205,14675,16399,16818,16822,18591,22068,56508,56744,18436	Clu,F2rl3,Vegfd,Gna14,Itga2b,Lck,Lcp2,Pdgfb,Trpc6,Rapgef4,Pf4,P2rx1	12/-
Cyp26b1	445.904	5	0	1.51236		11_Member	GO Biological Processes	GO:0050730	regulation of peptidyl-tyrosine phosphorylation	-2.72586	-0.78987	12931,13841,18595,18596,23892	Crlf1,Epha7,Pdgfra,Pdgfrb,Grem1	5/266		16_Member	Reactome Gene Sets	R-MMU-76002	Platelet activation, signaling and aggregation	-4.96553	-2.42466	12759,14065,14205,14675,16399,16818,16822,18591,22068,56508,56744	Clu,F2rl3,Vegfd,Gna14,Itga2b,Lck,Lcp2,Pdgfb,Trpc6,Rapgef4,Pf4	11/246
Nr2f1	4730.51	5	0	2.85044		11_Member	GO Biological Processes	GO:2000573	positive regulation of DNA biosynthetic process	-2.67201	-0.750061	18596,23892,231440	Pdgfrb,Grem1,Parm1	3/77		16_Member	Reactome Gene Sets	R-MMU-109582	Hemostasis	-2.88896	-0.973879	12759,14065,14205,14675,16399,16818,16822,18436,18591,22068,56508,56744	Clu,F2rl3,Vegfd,Gna14,Itga2b,Lck,Lcp2,P2rx1,Pdgfb,Trpc6,Rapgef4,Pf4	12/492
Pgf	2680.25	5	0	4.84165		11_Member	GO Biological Processes	GO:0033674	positive regulation of kinase activity	-2.56124	-0.666091	12006,13616,18214,18595,18596,23892	Axin2,Edn3,Ddr2,Pdgfra,Pdgfrb,Grem1	6/423		16_Member	Reactome Gene Sets	R-MMU-114608	Platelet degranulation	-2.44395	-0.683949	12759,14205,16399,18591,56744	Clu,Vegfd,Itga2b,Pdgfb,Pf4	5/117
Tubb6	5763.74	5	0	0.664921		11_Member	GO Biological Processes	GO:0001657	ureteric bud development	-2.42635	-0.554676	12931,15229,23892	Crlf1,Foxd1,Grem1	3/94		16_Member	Reactome Gene Sets	R-MMU-76005	Response to elevated platelet cytosolic Ca2+	-2.36656	-0.623857	12759,14205,16399,18591,56744	Clu,Vegfd,Itga2b,Pdgfb,Pf4	5/122
Gm13889	1773.03	5	0	5.08975		11_Member	GO Biological Processes	GO:0072163	mesonephric epithelium development	-2.37556	-0.527831	12931,15229,23892	Crlf1,Foxd1,Grem1	3/98		17_Summary	GO Biological Processes	GO:0072239	metanephric glomerulus vasculature development	-4.89662	-2.39387	11826,18591,23967,20375,18095,20471,20472,13082,21380	Aqp1,Pdgfb,Osr1,Spi1,Nkx3-1,Six1,Six2,Cyp26a1,Tbx1	9/-
Hey1	NA	NA	NA	2.80073		11_Member	GO Biological Processes	GO:0072164	mesonephric tubule development	-2.37556	-0.527831	12931,15229,23892	Crlf1,Foxd1,Grem1	3/98		17_Member	GO Biological Processes	GO:0072239	metanephric glomerulus vasculature development	-4.89662	-2.39387	11826,18591,23967	Aqp1,Pdgfb,Osr1	3/6
Arhgap18	NA	NA	NA	2.68298		11_Member	GO Biological Processes	GO:0001823	mesonephros development	-2.33893	-0.499445	12931,15229,23892	Crlf1,Foxd1,Grem1	3/101		17_Member	GO Biological Processes	GO:0072224	metanephric glomerulus development	-4.45505	-2.09838	11826,18591,23967	Aqp1,Pdgfb,Osr1	3/8
Tpm1	10489.9	5	0	2.45312		11_Member	GO Biological Processes	GO:0045860	positive regulation of protein kinase activity	-2.13826	-0.339278	12006,13616,18214,18596,23892	Axin2,Edn3,Ddr2,Pdgfrb,Grem1	5/366		17_Member	GO Biological Processes	GO:1904238	pericyte cell differentiation	-4.12963	-1.84221	18591,20375,23967	Pdgfb,Spi1,Osr1	3/10
Rpl10-ps3	154.754	5	0	0.347172		11_Member	GO Biological Processes	GO:2000278	regulation of DNA biosynthetic process	-2.05499	-0.267744	18596,23892,231440	Pdgfrb,Grem1,Parm1	3/128		17_Member	GO Biological Processes	GO:0001656	metanephros development	-4.09347	-1.8106	11826,18095,18591,20471,20472,23967	Aqp1,Nkx3-1,Pdgfb,Six1,Six2,Osr1	6/82
Col4a1	8217.96	5	0	0.57289		12_Summary	GO Biological Processes	GO:0045926	negative regulation of growth	-5.60513	-2.90896	13052,13841,17701,20348,20378,23892,93960,231507,18096	Cxadr,Epha7,Msx1,Sema3c,Frzb,Grem1,Nkd1,Plac8,Nkx6-1	9/-		17_Member	GO Biological Processes	GO:0072210	metanephric nephron development	-3.95533	-1.7236	11826,18591,20472,23967	Aqp1,Pdgfb,Six2,Osr1	4/29
Kdr	7581.08	5	0	6.62525		12_Member	GO Biological Processes	GO:0045926	negative regulation of growth	-5.60513	-2.90896	13052,13841,17701,20348,20378,23892,93960,231507	Cxadr,Epha7,Msx1,Sema3c,Frzb,Grem1,Nkd1,Plac8	8/263		17_Member	GO Biological Processes	GO:0072202	cell differentiation involved in metanephros development	-3.76081	-1.59603	18591,20472,23967	Pdgfb,Six2,Osr1	3/13
Prl3b1	NA	NA	NA	5.22128		12_Member	GO Biological Processes	GO:0048640	negative regulation of developmental growth	-4.16356	-1.85823	13052,13841,20348,93960,231507	Cxadr,Epha7,Sema3c,Nkd1,Plac8	5/129		17_Member	GO Biological Processes	GO:0072243	metanephric nephron epithelium development	-3.56473	-1.45794	11826,18591,23967	Aqp1,Pdgfb,Osr1	3/15
Lhx2	1061.52	5	0	2.2124		12_Member	GO Biological Processes	GO:0040008	regulation of growth	-3.35679	-1.26268	13052,13841,17701,18096,20348,20378,23892,93960,231507	Cxadr,Epha7,Msx1,Nkx6-1,Sema3c,Frzb,Grem1,Nkd1,Plac8	9/691		17_Member	GO Biological Processes	GO:0072012	glomerulus vasculature development	-3.31939	-1.28213	11826,18591,23967	Aqp1,Pdgfb,Osr1	3/18
Car2	1758.25	5	0	0.571436		12_Member	GO Biological Processes	GO:0030308	negative regulation of cell growth	-3.22912	-1.15508	13841,17701,20348,20378,23892	Epha7,Msx1,Sema3c,Frzb,Grem1	5/205		17_Member	GO Biological Processes	GO:0061437	renal system vasculature development	-3.24754	-1.23036	11826,18591,23967	Aqp1,Pdgfb,Osr1	3/19
Nepn	32.1867	5	5.45632e-06	0.527181		12_Member	GO Biological Processes	GO:0048638	regulation of developmental growth	-2.65512	-0.739056	13052,13841,18096,20348,93960,231507	Cxadr,Epha7,Nkx6-1,Sema3c,Nkd1,Plac8	6/405		17_Member	GO Biological Processes	GO:0061440	kidney vasculature development	-3.24754	-1.23036	11826,18591,23967	Aqp1,Pdgfb,Osr1	3/19
Ecscr	9165.65	5	0	1.3412		12_Member	GO Biological Processes	GO:0001558	regulation of cell growth	-2.38741	-0.527877	13841,17701,18096,20348,20378,23892	Epha7,Msx1,Nkx6-1,Sema3c,Frzb,Grem1	6/459		17_Member	GO Biological Processes	GO:0072207	metanephric epithelium development	-3.17973	-1.18176	11826,18591,23967	Aqp1,Pdgfb,Osr1	3/20
Agl	97.7826	5	0	0.36934		13_Summary	GO Biological Processes	GO:0035265	organ growth	-5.22915	-2.6225	12839,13052,17702,18214,18595,18596,13175,13616,19242,19228	Col9a1,Cxadr,Msx2,Ddr2,Pdgfra,Pdgfrb,Dclk1,Edn3,Ptn,Pth1r	10/-		17_Member	GO Biological Processes	GO:0071300	cellular response to retinoic acid	-3.13263	-1.14851	11826,13082,21380,23967	Aqp1,Cyp26a1,Tbx1,Osr1	4/47
Crip2	17928.5	5	0	2.20581		13_Member	GO Biological Processes	GO:0035265	organ growth	-5.22915	-2.6225	12839,13052,17702,18214,18595,18596	Col9a1,Cxadr,Msx2,Ddr2,Pdgfra,Pdgfrb	6/136		17_Member	GO Biological Processes	GO:0061005	cell differentiation involved in kidney development	-2.3603	-0.620195	18591,20472,23967	Pdgfb,Six2,Osr1	3/38
Fgf15	114.277	5	0	0.898248		13_Member	GO Biological Processes	GO:0048589	developmental growth	-4.13074	-1.83016	12839,13052,13175,13616,17702,18214,18595,18596,19242	Col9a1,Cxadr,Dclk1,Edn3,Msx2,Ddr2,Pdgfra,Pdgfrb,Ptn	9/544		17_Member	GO Biological Processes	GO:0032526	response to retinoic acid	-2.06887	-0.417563	11826,13082,21380,23967	Aqp1,Cyp26a1,Tbx1,Osr1	4/92
Spi1	117.677	5	0	5.73106		13_Member	GO Biological Processes	GO:0040007	growth	-4.10039	-1.80451	12839,13052,13175,13616,17702,18214,18595,18596,19242	Col9a1,Cxadr,Dclk1,Edn3,Msx2,Ddr2,Pdgfra,Pdgfrb,Ptn	9/549		18_Summary	GO Biological Processes	GO:0002335	mature B cell differentiation	-4.67124	-2.24319	13482,17305,18018,18089,20375,21985,14102,16818,67122,240754,16822,17970	Dpp4,Mfng,Nfatc1,Nkx2-3,Spi1,Tpd52,Fas,Lck,Nrarp,Lax1,Lcp2,Ncf2	12/-
Fn1	NA	NA	NA	2.89263		13_Member	GO Biological Processes	GO:0003416	endochondral bone growth	-3.83629	-1.62284	12839,17702,18214	Col9a1,Msx2,Ddr2	3/31		18_Member	GO Biological Processes	GO:0002335	mature B cell differentiation	-4.67124	-2.24319	13482,17305,18018,18089,20375	Dpp4,Mfng,Nfatc1,Nkx2-3,Spi1	5/39
Slc6a2	10.1908	5	0.0700055	2.05164		13_Member	GO Biological Processes	GO:0098868	bone growth	-3.60477	-1.4442	12839,17702,18214	Col9a1,Msx2,Ddr2	3/37		18_Member	GO Biological Processes	GO:0002313	mature B cell differentiation involved in immune response	-2.65582	-0.825191	17305,18089,20375	Mfng,Nkx2-3,Spi1	3/30
Saa1	374.441	5	0	1.4587		13_Member	GO Biological Processes	GO:0001894	tissue homeostasis	-2.13455	-0.338526	12839,13052,18596,19228	Col9a1,Cxadr,Pdgfrb,Pth1r	4/232		18_Member	GO Biological Processes	GO:0030183	B cell differentiation	-2.56673	-0.765478	13482,17305,18018,18089,20375,21985	Dpp4,Mfng,Nfatc1,Nkx2-3,Spi1,Tpd52	6/159
Rspo3	NA	NA	NA	0.874773		13_Member	GO Biological Processes	GO:0060249	anatomical structure homeostasis	-2.13455	-0.338526	12839,13052,18596,19228	Col9a1,Cxadr,Pdgfrb,Pth1r	4/232		18_Member	GO Biological Processes	GO:0030098	lymphocyte differentiation	-2.47131	-0.698926	13482,14102,16818,17305,18018,18089,20375,21985,67122	Dpp4,Fas,Lck,Mfng,Nfatc1,Nkx2-3,Spi1,Tpd52,Nrarp	9/346
Serpina1e	1.212	5	0.943721	6.877		14_Summary	GO Biological Processes	GO:0007167	enzyme-linked receptor protein signaling pathway	-5.1901	-2.61818	12705,12842,13641,13841,14313,17701,17702,18214,18595,18596,241226,83691	Cited1,Col1a1,Efnb1,Epha7,Fst,Msx1,Msx2,Ddr2,Pdgfra,Pdgfrb,Itga8,Crispld1	12/-		18_Member	GO Biological Processes	GO:0042113	B cell activation	-2.37961	-0.635604	13482,17305,18018,18089,20375,21985,240754	Dpp4,Mfng,Nfatc1,Nkx2-3,Spi1,Tpd52,Lax1	7/231
Ascl1	37.8191	5	4.10245e-07	0.977925		14_Member	GO Biological Processes	GO:0007167	enzyme-linked receptor protein signaling pathway	-5.1901	-2.61818	12705,12842,13641,13841,14313,17701,17702,18214,18595,18596,241226	Cited1,Col1a1,Efnb1,Epha7,Fst,Msx1,Msx2,Ddr2,Pdgfra,Pdgfrb,Itga8	11/629		18_Member	KEGG Pathway	mmu04380	Osteoclast differentiation - Mus musculus (house mouse)	-2.18222	-0.497172	16818,16822,17970,18018,20375	Lck,Lcp2,Ncf2,Nfatc1,Spi1	5/135
Nefm	1729.15	5	0	1.28495		14_Member	GO Biological Processes	GO:0060325	face morphogenesis	-4.95181	-2.47149	12842,17701,18595,83691	Col1a1,Msx1,Pdgfra,Crispld1	4/42		18_Member	GO Biological Processes	GO:1903131	mononuclear cell differentiation	-2.16628	-0.485466	13482,14102,16818,17305,18018,18089,20375,21985,67122	Dpp4,Fas,Lck,Mfng,Nfatc1,Nkx2-3,Spi1,Tpd52,Nrarp	9/386
Calcrl	NA	NA	NA	3.17762		14_Member	GO Biological Processes	GO:0060323	head morphogenesis	-4.71815	-2.28324	12842,17701,18595,83691	Col1a1,Msx1,Pdgfra,Crispld1	4/48		19_Summary	GO Biological Processes	GO:0030335	positive regulation of cell migration	-4.66949	-2.24319	11684,11826,12767,13078,13143,14205,16011,16399,18591,18654,19130,20375,21930,22370,50706,56508,64074	Alox12,Aqp1,Cxcr4,Cyp1b1,Dapk2,Vegfd,Igfbp5,Itga2b,Pdgfb,Pgf,Prox1,Spi1,Tnfaip6,Vtn,Postn,Rapgef4,Smoc2	17/-
Nkx6-3	1.21614	5	0.94332	0.936697		14_Member	GO Biological Processes	GO:0010171	body morphogenesis	-4.36102	-1.97943	12842,17701,18595,83691	Col1a1,Msx1,Pdgfra,Crispld1	4/59		19_Member	GO Biological Processes	GO:0030335	positive regulation of cell migration	-4.66949	-2.24319	11684,11826,12767,13078,13143,14205,16011,16399,18591,18654,19130,20375,21930,22370,50706,56508,64074	Alox12,Aqp1,Cxcr4,Cyp1b1,Dapk2,Vegfd,Igfbp5,Itga2b,Pdgfb,Pgf,Prox1,Spi1,Tnfaip6,Vtn,Postn,Rapgef4,Smoc2	17/602
Gata4	NA	NA	NA	1.91987		14_Member	GO Biological Processes	GO:0060324	face development	-4.22152	-1.90164	12842,17701,18595,83691	Col1a1,Msx1,Pdgfra,Crispld1	4/64		19_Member	GO Biological Processes	GO:0014911	positive regulation of smooth muscle cell migration	-4.55486	-2.16478	13078,16011,18591,22370,50706,56508	Cyp1b1,Igfbp5,Pdgfb,Vtn,Postn,Rapgef4	6/68
Ly6h	805.941	5	0	2.41237		14_Member	GO Biological Processes	GO:0007169	transmembrane receptor protein tyrosine kinase signaling pathway	-2.6821	-0.756189	12842,13641,13841,18214,18595,18596	Col1a1,Efnb1,Epha7,Ddr2,Pdgfra,Pdgfrb	6/400		19_Member	GO Biological Processes	GO:2000147	positive regulation of cell motility	-4.42123	-2.06989	11684,11826,12767,13078,13143,14205,16011,16399,18591,18654,19130,20375,21930,22370,50706,56508,64074	Alox12,Aqp1,Cxcr4,Cyp1b1,Dapk2,Vegfd,Igfbp5,Itga2b,Pdgfb,Pgf,Prox1,Spi1,Tnfaip6,Vtn,Postn,Rapgef4,Smoc2	17/630
1810011O10Rik	1945.19	5	0	0.541337		15_Summary	GO Biological Processes	GO:0030111	regulation of Wnt signaling pathway	-4.95053	-2.47149	12006,12842,20378,23892,76441,93960,192199,330938,15229	Axin2,Col1a1,Frzb,Grem1,Daam2,Nkd1,Rspo1,Dixdc1,Foxd1	9/-		19_Member	GO Biological Processes	GO:0040017	positive regulation of locomotion	-4.28618	-1.94531	11684,11826,12767,13078,13143,14205,16011,16399,18591,18654,19130,20375,21930,22370,50706,56508,64074	Alox12,Aqp1,Cxcr4,Cyp1b1,Dapk2,Vegfd,Igfbp5,Itga2b,Pdgfb,Pgf,Prox1,Spi1,Tnfaip6,Vtn,Postn,Rapgef4,Smoc2	17/646
Gsta4	3427.23	5	0	1.7121		15_Member	GO Biological Processes	GO:0030111	regulation of Wnt signaling pathway	-4.95053	-2.47149	12006,12842,20378,23892,76441,93960,192199,330938	Axin2,Col1a1,Frzb,Grem1,Daam2,Nkd1,Rspo1,Dixdc1	8/323		19_Member	GO Biological Processes	GO:0014910	regulation of smooth muscle cell migration	-3.50263	-1.41564	13078,16011,18591,22370,50706,56508	Cyp1b1,Igfbp5,Pdgfb,Vtn,Postn,Rapgef4	6/105
Plagl1	2827.05	5	0	3.02348		15_Member	GO Biological Processes	GO:0060828	regulation of canonical Wnt signaling pathway	-4.7151	-2.28324	12006,12842,20378,23892,76441,93960,192199	Axin2,Col1a1,Frzb,Grem1,Daam2,Nkd1,Rspo1	7/251		20_Summary	GO Biological Processes	GO:0001934	positive regulation of protein phosphorylation	-4.62845	-2.20913	12424,12759,12767,13636,14102,14205,14585,16818,18095,18212,18591,18654,19116,19130,21380,22068,22370,66610,211323	Cck,Clu,Cxcr4,Efna1,Fas,Vegfd,Gfra1,Lck,Nkx3-1,Ntrk2,Pdgfb,Pgf,Prlr,Prox1,Tbx1,Trpc6,Vtn,Abi3,Nrg1	19/-
Wfdc2	1410.21	5	0	0.672703		15_Member	GO Biological Processes	GO:0016055	Wnt signaling pathway	-4.31522	-1.96993	12006,15229,20378,76441,93960,192199,330938	Axin2,Foxd1,Frzb,Daam2,Nkd1,Rspo1,Dixdc1	7/290		20_Member	GO Biological Processes	GO:0001934	positive regulation of protein phosphorylation	-4.62845	-2.20913	12424,12759,12767,13636,14102,14205,14585,16818,18095,18212,18591,18654,19116,19130,21380,22068,22370,66610,211323	Cck,Clu,Cxcr4,Efna1,Fas,Vegfd,Gfra1,Lck,Nkx3-1,Ntrk2,Pdgfb,Pgf,Prlr,Prox1,Tbx1,Trpc6,Vtn,Abi3,Nrg1	19/735
Meg3	1039.18	5	0	0.84383		15_Member	GO Biological Processes	GO:0198738	cell-cell signaling by wnt	-4.31522	-1.96993	12006,15229,20378,76441,93960,192199,330938	Axin2,Foxd1,Frzb,Daam2,Nkd1,Rspo1,Dixdc1	7/290		20_Member	GO Biological Processes	GO:0042327	positive regulation of phosphorylation	-4.19164	-1.8783	12424,12759,12767,13636,14102,14205,14585,16818,18095,18212,18591,18654,19116,19130,21380,22068,22370,66610,211323	Cck,Clu,Cxcr4,Efna1,Fas,Vegfd,Gfra1,Lck,Nkx3-1,Ntrk2,Pdgfb,Pgf,Prlr,Prox1,Tbx1,Trpc6,Vtn,Abi3,Nrg1	19/792
Nkx2-6	NA	NA	NA	21.9562		15_Member	GO Biological Processes	GO:2000050	regulation of non-canonical Wnt signaling pathway	-4.0689	-1.79112	76441,93960,192199	Daam2,Nkd1,Rspo1	3/26		20_Member	GO Biological Processes	GO:0050731	positive regulation of peptidyl-tyrosine phosphorylation	-3.59178	-1.47892	12424,13636,14585,16818,18591,22370,66610,211323	Cck,Efna1,Gfra1,Lck,Pdgfb,Vtn,Abi3,Nrg1	8/189
Apob	162.188	5	0	0.77915		15_Member	GO Biological Processes	GO:0030177	positive regulation of Wnt signaling pathway	-3.96631	-1.73537	12842,76441,93960,192199,330938	Col1a1,Daam2,Nkd1,Rspo1,Dixdc1	5/142		20_Member	GO Biological Processes	GO:0050730	regulation of peptidyl-tyrosine phosphorylation	-2.62996	-0.805723	12424,13636,14585,16818,18591,22370,66610,211323	Cck,Efna1,Gfra1,Lck,Pdgfb,Vtn,Abi3,Nrg1	8/266
Tril	6027.31	5	0	3.94757		15_Member	KEGG Pathway	mmu04310	Wnt signaling pathway - Mus musculus (house mouse)	-3.54322	-1.40552	12006,20378,76441,93960,192199	Axin2,Frzb,Daam2,Nkd1,Rspo1	5/175
Prrx2	17864.9	5	0	1.51157		15_Member	GO Biological Processes	GO:0090263	positive regulation of canonical Wnt signaling pathway	-2.24681	-0.42335	12842,76441,192199	Col1a1,Daam2,Rspo1	3/109
Rgs5	NA	NA	NA	8.5979		16_Summary	GO Biological Processes	GO:0045667	regulation of osteoblast differentiation	-4.79466	-2.34321	12006,12705,17702,18214,22160,23892,19242,12842,68169	Axin2,Cited1,Msx2,Ddr2,Twist1,Grem1,Ptn,Col1a1,Ndnf	9/-
Cdh11	10700.8	5	0	2.5913		16_Member	GO Biological Processes	GO:0045667	regulation of osteoblast differentiation	-4.79466	-2.34321	12006,12705,17702,18214,22160,23892	Axin2,Cited1,Msx2,Ddr2,Twist1,Grem1	6/162
Tagln2	16258.1	5	0	0.809603		16_Member	GO Biological Processes	GO:0045668	negative regulation of osteoblast differentiation	-4.06872	-1.79112	12006,12705,22160,23892	Axin2,Cited1,Twist1,Grem1	4/70
Egfl7	20595	5	0	1.46353		16_Member	GO Biological Processes	GO:0030500	regulation of bone mineralization	-3.68276	-1.50628	18214,19242,22160,23892	Ddr2,Ptn,Twist1,Grem1	4/88
Serpinb6a	4673.76	5	0	0.814169		16_Member	GO Biological Processes	GO:0010717	regulation of epithelial to mesenchymal transition	-3.45352	-1.34144	12006,12842,22160,23892	Axin2,Col1a1,Twist1,Grem1	4/101
Nrp1	NA	NA	NA	4.48127		16_Member	GO Biological Processes	GO:0070167	regulation of biomineral tissue development	-3.35826	-1.26268	18214,19242,22160,23892	Ddr2,Ptn,Twist1,Grem1	4/107
Krtap17-1	179.195	5	0	2.61151		16_Member	GO Biological Processes	GO:0010718	positive regulation of epithelial to mesenchymal transition	-3.11813	-1.08676	12006,12842,22160	Axin2,Col1a1,Twist1	3/54
Arpc1b	20903.4	5	0	0.815649		16_Member	GO Biological Processes	GO:0030278	regulation of ossification	-2.87578	-0.900555	18214,19242,22160,23892	Ddr2,Ptn,Twist1,Grem1	4/144
Pdlim4	8652.95	5	0	2.83955		16_Member	GO Biological Processes	GO:0010810	regulation of cell-substrate adhesion	-2.16069	-0.352688	12842,19242,23892,68169	Col1a1,Ptn,Grem1,Ndnf	4/228
Nkx2-4	4.91387	5	0.426482	2.8595		17_Summary	GO Biological Processes	GO:0003007	heart morphogenesis	-4.33422	-1.96993	12006,12814,17701,17702,20348,22003,22160,13841,15229	Axin2,Col11a1,Msx1,Msx2,Sema3c,Tpm1,Twist1,Epha7,Foxd1	9/-
Pmp22	NA	NA	NA	1.01855		17_Member	GO Biological Processes	GO:0003007	heart morphogenesis	-4.33422	-1.96993	12006,12814,17701,17702,20348,22003,22160	Axin2,Col11a1,Msx1,Msx2,Sema3c,Tpm1,Twist1	7/288
Fgf17	NA	NA	NA	0.62408		17_Member	GO Biological Processes	GO:0003206	cardiac chamber morphogenesis	-2.78948	-0.836862	12814,17702,20348,22003	Col11a1,Msx2,Sema3c,Tpm1	4/152
Gas1	NA	NA	NA	2.41189		17_Member	GO Biological Processes	GO:0003208	cardiac ventricle morphogenesis	-2.5941	-0.691456	12814,20348,22003	Col11a1,Sema3c,Tpm1	3/82
H19	3280.28	5	0	2.59985		17_Member	GO Biological Processes	GO:0003205	cardiac chamber development	-2.36001	-0.515595	12814,17702,20348,22003	Col11a1,Msx2,Sema3c,Tpm1	4/200
Hoxa7	289.593	5	0	1.08759		17_Member	GO Biological Processes	GO:0001763	morphogenesis of a branching structure	-2.27807	-0.44184	13841,15229,17702,20348	Epha7,Foxd1,Msx2,Sema3c	4/211
Golga3	413.671	5	0	0.436084		18_Summary	GO Biological Processes	GO:0120035	regulation of plasma membrane bounded cell projection organization	-4.32033	-1.96993	13841,13865,14745,18214,18933,19242,20348,68169,76441,260409,330938	Epha7,Nr2f1,Lpar1,Ddr2,Prrx1,Ptn,Sema3c,Ndnf,Daam2,Cdc42ep3,Dixdc1	11/-
Bex1	1444.1	5	0	0.485201		18_Member	GO Biological Processes	GO:0120035	regulation of plasma membrane bounded cell projection organization	-4.32033	-1.96993	13841,13865,14745,18214,18933,19242,20348,68169,76441,260409,330938	Epha7,Nr2f1,Lpar1,Ddr2,Prrx1,Ptn,Sema3c,Ndnf,Daam2,Cdc42ep3,Dixdc1	11/781
Asb4	0	5	1	1.64781		18_Member	GO Biological Processes	GO:0031344	regulation of cell projection organization	-4.25075	-1.92088	13841,13865,14745,18214,18933,19242,20348,68169,76441,260409,330938	Epha7,Nr2f1,Lpar1,Ddr2,Prrx1,Ptn,Sema3c,Ndnf,Daam2,Cdc42ep3,Dixdc1	11/795
Lix1	2908.74	5	0	2.27679		18_Member	GO Biological Processes	GO:0010975	regulation of neuron projection development	-3.90249	-1.68345	13841,13865,14745,18214,18933,19242,20348,68169,330938	Epha7,Nr2f1,Lpar1,Ddr2,Prrx1,Ptn,Sema3c,Ndnf,Dixdc1	9/583
Ddah1	5265.59	5	0	1.52466		18_Member	GO Biological Processes	GO:0010977	negative regulation of neuron projection development	-2.6595	-0.739521	13841,13865,14745,20348	Epha7,Nr2f1,Lpar1,Sema3c	4/165
Cited1	3440.2	5	0	3.53281		18_Member	GO Biological Processes	GO:0031345	negative regulation of cell projection organization	-2.20775	-0.392448	13841,13865,14745,20348	Epha7,Nr2f1,Lpar1,Sema3c	4/221
Gap43	9236.62	5	0	1.40955		19_Summary	GO Biological Processes	GO:0032970	regulation of actin filament-based process	-4.27254	-1.93759	11475,14745,18596,22003,30794,76441,260409,330938,19242	Acta2,Lpar1,Pdgfrb,Tpm1,Pdlim4,Daam2,Cdc42ep3,Dixdc1,Ptn	9/-
Calca	38.6111	5	2.84365e-07	0.712303		19_Member	GO Biological Processes	GO:0032970	regulation of actin filament-based process	-4.27254	-1.93759	11475,14745,18596,22003,30794,76441,260409,330938	Acta2,Lpar1,Pdgfrb,Tpm1,Pdlim4,Daam2,Cdc42ep3,Dixdc1	8/402
Cldn6	63.1779	5	2.67431e-12	0.749709		19_Member	GO Biological Processes	GO:0032956	regulation of actin cytoskeleton organization	-3.79836	-1.59845	14745,18596,22003,30794,76441,260409,330938	Lpar1,Pdgfrb,Tpm1,Pdlim4,Daam2,Cdc42ep3,Dixdc1	7/351
Aes	1380.58	5	0	2.90538		19_Member	GO Biological Processes	GO:0051496	positive regulation of stress fiber assembly	-3.02742	-1.0078	14745,22003,30794	Lpar1,Tpm1,Pdlim4	3/58
Hoxa9	NA	NA	NA	0.698041		19_Member	GO Biological Processes	GO:0008360	regulation of cell shape	-2.89818	-0.917114	14745,19242,22003,260409	Lpar1,Ptn,Tpm1,Cdc42ep3	4/142
Slc9a3r2	NA	NA	NA	0.814033		19_Member	GO Biological Processes	GO:0032233	positive regulation of actin filament bundle assembly	-2.82703	-0.863692	14745,22003,30794	Lpar1,Tpm1,Pdlim4	3/68
Icam2	NA	NA	NA	2.96929		19_Member	GO Biological Processes	GO:0051493	regulation of cytoskeleton organization	-2.75772	-0.811411	14745,18596,22003,30794,76441,260409,330938	Lpar1,Pdgfrb,Tpm1,Pdlim4,Daam2,Cdc42ep3,Dixdc1	7/526
Sfrp1	3250.95	5	0	1.49603		19_Member	GO Biological Processes	GO:0110053	regulation of actin filament organization	-2.62907	-0.716886	14745,22003,30794,76441,260409	Lpar1,Tpm1,Pdlim4,Daam2,Cdc42ep3	5/280
Gimap6	NA	NA	NA	11.9969		19_Member	GO Biological Processes	GO:1902905	positive regulation of supramolecular fiber organization	-2.49735	-0.616797	14745,22003,30794,260409	Lpar1,Tpm1,Pdlim4,Cdc42ep3	4/183
Mafb	555.68	5	0	1.89942		19_Member	GO Biological Processes	GO:0051495	positive regulation of cytoskeleton organization	-2.39898	-0.537191	14745,22003,30794,260409	Lpar1,Tpm1,Pdlim4,Cdc42ep3	4/195
Trh	66.4955	5	5.4845e-13	1.85815		19_Member	GO Biological Processes	GO:0051492	regulation of stress fiber assembly	-2.36322	-0.517148	14745,22003,30794	Lpar1,Tpm1,Pdlim4	3/99
Gm13075	101.642	5	0	0.705672		19_Member	GO Biological Processes	GO:0110020	regulation of actomyosin structure organization	-2.2035	-0.392448	14745,22003,30794	Lpar1,Tpm1,Pdlim4	3/113
Hhex	NA	NA	NA	5.71794		19_Member	GO Biological Processes	GO:0032231	regulation of actin filament bundle assembly	-2.18247	-0.372949	14745,22003,30794	Lpar1,Tpm1,Pdlim4	3/115
Ehd3	656.748	5	0	0.716115		19_Member	GO Biological Processes	GO:1902903	regulation of supramolecular fiber organization	-2.01246	-0.232392	14745,22003,30794,76441,260409	Lpar1,Tpm1,Pdlim4,Daam2,Cdc42ep3	5/393
Tal1	NA	NA	NA	12.6913		20_Summary	GO Biological Processes	GO:0010721	negative regulation of cell development	-4.02169	-1.77144	13610,13841,18096,19242,20348,20378,76441,11475,13616,22003,260409,330938	S1pr3,Epha7,Nkx6-1,Ptn,Sema3c,Frzb,Daam2,Acta2,Edn3,Tpm1,Cdc42ep3,Dixdc1	12/-
Sox9	3704.07	5	0	1.65507		20_Member	GO Biological Processes	GO:0010721	negative regulation of cell development	-4.02169	-1.77144	13610,13841,18096,19242,20348,20378,76441	S1pr3,Epha7,Nkx6-1,Ptn,Sema3c,Frzb,Daam2	7/323
Aqp8	NA	NA	NA	1.92815		20_Member	GO Biological Processes	GO:0050768	negative regulation of neurogenesis	-3.54322	-1.40552	13841,18096,19242,20348,76441	Epha7,Nkx6-1,Ptn,Sema3c,Daam2	5/175
Ednrb	499.405	5	0	2.2443		20_Member	GO Biological Processes	GO:0051961	negative regulation of nervous system development	-3.4539	-1.34144	13841,18096,19242,20348,76441	Epha7,Nkx6-1,Ptn,Sema3c,Daam2	5/183
Ifitm3	3050.57	5	0	1.14929		20_Member	GO Biological Processes	GO:0090066	regulation of anatomical structure size	-3.15771	-1.11259	11475,13616,13841,18096,20348,22003,76441,260409	Acta2,Edn3,Epha7,Nkx6-1,Sema3c,Tpm1,Daam2,Cdc42ep3	8/587
Itm2a	1866.56	5	0	0.781924		20_Member	GO Biological Processes	GO:0014014	negative regulation of gliogenesis	-3.00578	-0.991831	18096,19242,76441	Nkx6-1,Ptn,Daam2	3/59
RP23-394F19.1	NA	NA	NA	3.03512		20_Member	GO Biological Processes	GO:0048713	regulation of oligodendrocyte differentiation	-3.00578	-0.991831	18096,19242,76441	Nkx6-1,Ptn,Daam2	3/59
Ptprc	2.21648	5	0.818452	11.2686		20_Member	GO Biological Processes	GO:0032535	regulation of cellular component size	-2.62327	-0.715364	13841,18096,20348,22003,76441,260409	Epha7,Nkx6-1,Sema3c,Tpm1,Daam2,Cdc42ep3	6/411
BC018473	0	5	1	1.24239		20_Member	GO Biological Processes	GO:0045685	regulation of glial cell differentiation	-2.37556	-0.527831	18096,19242,76441	Nkx6-1,Ptn,Daam2	3/98
Sox17	NA	NA	NA	8.68008		20_Member	GO Biological Processes	GO:0050767	regulation of neurogenesis	-2.23397	-0.415207	13841,18096,19242,20348,76441,330938	Epha7,Nkx6-1,Ptn,Sema3c,Daam2,Dixdc1	6/494
Retn	19.2869	5	0.00169938	0.826116		20_Member	GO Biological Processes	GO:0061387	regulation of extent of cell growth	-2.04579	-0.259986	13841,18096,20348	Epha7,Nkx6-1,Sema3c	3/129
Cer1	14.005	5	0.0155774	1.06919
Apln	1067.88	5	0	2.14947
Prrx1	6001.81	5	0	3.25737
Cited2	12781.2	5	0	0.906478
Rbp1	3416.3	5	0	1.35786
Col15a1	724.699	5	0	2.87666
Pax8	59.6609	5	1.42825e-11	0.967206
Pax6	NA	NA	NA	0.86194
Gng11	8402.45	5	0	1.50592
Capn6	NA	NA	NA	6.62675
Hoxc9	35.0504	5	1.47023e-06	0.397642
Timp3	4278.85	5	0	0.639282
Gm16755	NA	NA	NA	0.713657
Neurog2	NA	NA	NA	1.52807
Flt1	NA	NA	NA	4.01506
Cdc42ep3	2740.52	5	0	2.49565
Dmrt2	71.2608	5	5.59552e-14	1.17369
Crip1	4279.27	5	0	0.997756
Akap12	NA	NA	NA	1.07024
Slc1a3	NA	NA	NA	1.94293
Cadm1	11621.3	5	0	1.68017
Ccnd2	NA	NA	NA	0.71959
Gm26710	3.63081	5	0.603693	0.163437
Dusp2	NA	NA	NA	2.23851
Tbx20	NA	NA	NA	1.70155
Tmem2	NA	NA	NA	1.72342
Arhgdib	NA	NA	NA	1.65109
Isl1	NA	NA	NA	10.434
Gm42590	NA	NA	NA	0.93766
Gata5	NA	NA	NA	3.26852
Sost	NA	NA	NA	4.44496
Tmem132c	4978.31	5	0	3.77508
Fgb	78.6117	5	1.66533e-15	1.02214
Cx3cr1	35.9339	5	9.79189e-07	5.13722
Gm15627	NA	NA	NA	2.12618
Prc1	324.458	5	0	0.537106
Gpx6	NA	NA	NA	1.44718
Gm29480	NA	NA	NA	2.41395
Gm14226	NA	NA	NA	0.685994
Sfrp2	1263.34	5	0	1.2375
Akr1b8	NA	NA	NA	1.32162
Pou3f1	801.184	5	0	1.34995
Plxnd1	NA	NA	NA	3.31163
Efna1	2550.76	5	0	2.54505
Frzb	2822.99	5	0	4.15556
Cthrc1	3948.05	5	0	1.83622
Cd93	2564.63	5	0	5.34003
Pcsk1n	431.568	5	0	0.854033
Limch1	NA	NA	NA	0.983471
Mef2c	6235.09	5	0	3.01671
Gmfg	NA	NA	NA	2.17796
Hesx1	83.5575	5	1.11022e-16	0.965293
Ccdc141	1188.63	5	0	2.54762
Id1	1711.6	5	0	0.42445
Epha5	40.8523	5	1.00501e-07	0.631423
Fzd2	15304.5	5	0	1.49607
Apoe	9759.95	5	0	1.94256
Rnd2	336.55	5	0	1.37
Foxf1	1173	5	0	1.5197
1700011H14Rik	NA	NA	NA	0.774478
Peg3	1291.83	5	0	0.445095
Esam	2999.15	5	0	4.13751
AU021092	577.511	5	0	2.04178
Igf1	5938.91	5	0	1.23705
Foxe1	20.1537	5	0.0011694	2.90242
Rac2	70.7206	5	7.24976e-14	1.64191
Ifit1	46.0492	5	8.87503e-09	2.63607
Tmem255a	NA	NA	NA	3.92492
Alcam	2832.72	5	0	4.76928
Vat1	NA	NA	NA	1.33998
Aplnr	4236.99	5	0	1.61215
Nkx2-5	941.603	5	0	11.7066
Hoxd11	5.49984	5	0.357963	1.0334
Itm2b	8926.4	5	0	0.557364
Gp1bb	1.789	5	0.877502	0.311891
Pdgfa	2490.07	5	0	2.3658
Plac8	796.009	5	0	2.76548
Vamp5	8158.57	5	0	5.76989
Gngt2	3791.75	5	0	2.2871
Cgnl1	3796.99	5	0	1.87732
Amn	NA	NA	NA	0.89
Col1a1	1365.1	5	0	3.70596
Dlx5	88.1642	5	0	2.49685
Nkx2-1	7.44672	5	0.18948	0.942991
Gimap1	NA	NA	NA	3.05488
Ctsh	1389.28	5	0	2.13109
Slc2a3	NA	NA	NA	0.831341
Pecam1	NA	NA	NA	2.93647
Pcp4	879.608	5	0	2.2056
Plk2	4147.17	5	0	2.37235
Fabp5	3888.17	5	0	0.690034
Igfbp2	NA	NA	NA	1.53378
Hoxa5	914.255	5	0	1.34694
Fxyd5	2070.64	5	0	2.54076
Tcn2	NA	NA	NA	0.686693
Pnoc	13.3324	5	0.0204548	1.80914
Aard	NA	NA	NA	0.628898
Sox18	NA	NA	NA	3.44017
Ahnak	NA	NA	NA	2.37904
Adgrg6	NA	NA	NA	2.52565
Lefty2	NA	NA	NA	3.12046
Tubb2a	NA	NA	NA	0.942599
Upp1	NA	NA	NA	2.57156
Gm36266	16.0377	5	0.00673724	0.351747
Cd81	12016.6	5	0	0.483239
S100a11	NA	NA	NA	0.777253
Ebf1	8095.26	5	0	0.896263
Gm12280	5.55925	5	0.351493	2.25136
Gnai2	19040.9	5	0	0.526305
Meis2	2158.41	5	0	0.634345
Foxb1	179.127	5	0	1.74863
Eng	4307.97	5	0	2.28031
Msx3	73.9108	5	1.56541e-14	0.636859
Rnase1	8.96653	5	0.110407	0.930486
Cubn	210.175	5	0	0.773589
Rhoc	NA	NA	NA	0.757955
Apoa2	347.479	5	0	0.785965
Dab2	2135.7	5	0	0.732681
Samd3	24.9625	5	0.000141674	2.06793
Car3	106.954	5	0	0.865001
Sh3bgrl3	17519.2	5	0	0.486003
Ipo11	8434.76	5	0	0.869025
Ccnd1	1990.09	5	0	0.398157
Ly6a	17.5871	5	0.00351101	0.673803
Cd9	NA	NA	NA	1.79403
Tgfb2	1347.18	5	0	1.24239
Gfi1	27.3066	5	4.97123e-05	3.74822
Alpk2	20.8873	5	0.000850757	1.3139
Bpifc	NA	NA	NA	0.149178
Mest	35722.8	5	0	0.814168
Lmo4	11811.5	5	0	1.57365
Mecom	NA	NA	NA	1.34755
Adgrf5	2801.61	5	0	6.07516
Cenpf	620.292	5	0	0.414858
Uncx	1028.27	5	0	2.23757
Anxa3	NA	NA	NA	0.675733
Treml2	22.6621	5	0.000391639	3.27848
Dll3	133.712	5	0	1.6516
Glyat	1.48213	5	0.915123	0.719536
Cxcl12	2921.17	5	0	1.41777
Itga6	4016.96	5	0	2.26885
Sox10	103.489	5	0	1.02074
Smagp	3140.48	5	0	2.46487
Cck	133.206	5	0	3.2606
Serpina1b	15.2595	5	0.00930917	2.07543
Ehd4	627.552	5	0	0.730661
Stab1	NA	NA	NA	2.98636
Col18a1	NA	NA	NA	2.55768
Nes	1983.06	5	0	0.357342
Rtp4	NA	NA	NA	5.52843
S100a10	6774.25	5	0	0.506739
Pcdh8	105.107	5	0	1.21183
Mmp9	5085.32	5	0	3.78744
Ckb	1211.58	5	0	1.74922
Neurod1	5.45275	5	0.363154	0.557341
Myh7	98.0018	5	0	1.63397
Ctla2b	762.285	5	0	2.54263
Cpm	109.937	5	0	0.585467
Cldn7	57.1127	5	4.79347e-11	0.881624
Bcl11a	NA	NA	NA	2.9015
Tac2	NA	NA	NA	0.13491
Fxyd6	1421.9	5	0	0.585823
Lhx5	53.4988	5	2.65665e-10	1.25849
S100a13	5010.51	5	0	1.26363
Serpina1a	3.23499	5	0.663809	1.35086
Id3	NA	NA	NA	0.291913
Anxa5	11048.4	5	0	0.708996
Cdc42ep2	1721.08	5	0	1.13042
Clec1a	517.209	5	0	1.57786
Hspg2	NA	NA	NA	1.10185
Klhl4	1996.55	5	0	3.27616
Tal2	886.225	5	0	2.37024
Cotl1	NA	NA	NA	0.899566
Ap2s1	NA	NA	NA	0.299482
Msn	NA	NA	NA	0.938375
Trap1a	151.555	5	0	0.774102
Bok	2661.26	5	0	0.711565
Cbr3	1062.67	5	0	2.6511
Pla2g7	971.332	5	0	5.11708
Hoxb8	936.334	5	0	0.769426
Gp5	5.04565	5	0.410334	1.29353
Ripply2	23.2592	5	0.000301142	3.94136
Shox2	258.718	5	0	1.30229
Raph1	2162.02	5	0	0.32532
Kazald1	NA	NA	NA	16.6479
Col1a2	3451.66	5	0	2.00133
1500015O10Rik	45.4114	5	1.19663e-08	5.02553
Tnnc2	23.4054	5	0.000282343	2.89971
4930548H24Rik	184.842	5	0	0.70622
Trim43b	NA	NA	NA	0.959845
Hist1h1e	279.82	5	0	0.483346
Hoxc6	128.245	5	0	0.68732
Has2	3177.52	5	0	1.64918
Pou3f2	NA	NA	NA	1.76113
Tgfb1	3780.29	5	0	5.42772
Exoc3l4	NA	NA	NA	6.05905
Cd47	NA	NA	NA	0.688757
Mal	221.701	5	0	1.05516
Bmp4	615.874	5	0	0.483474
Rasgrp2	4761.95	5	0	2.95026
Osr1	579.914	5	0	3.22184
Dusp1	2108.98	5	0	1.43249
Rhox9	1.49214	5	0.913975	7.12394
Gm11444	4.04579	5	0.542842	1.54355
Bik	NA	NA	NA	2.15307
Cmtm8	3661.97	5	0	3.83371
Rpl13-ps3	108.827	5	0	0.251112
Postn	1070.53	5	0	4.70837
Fam181b	153.038	5	0	1.21052
2610528A11Rik	55.3999	5	1.08004e-10	1.06621
Olfr1441	2.13013	5	0.830861	1.82608
Zan	NA	NA	NA	0.133732
Hs3st1	NA	NA	NA	1.37889
Fabp3	32.1575	5	5.52935e-06	6.66075
Meox2	269.973	5	0	1.69653
Fabp4	NA	NA	NA	1.60093
9130230L23Rik	18.1642	5	0.00274754	1.15173
Rprm	250.255	5	0	1.53773
Ctsl	27360.5	5	0	0.295915
Crym	941.084	5	0	2.2092
Six1	5188.74	5	0	2.47512
T	205.038	5	0	1.27451
Flrt2	2802.65	5	0	2.71761
Sparcl1	3693.81	5	0	2.85812
Arpc3	15880.2	5	0	0.443879
Cited4	NA	NA	NA	1.29321
Smap2	3574.58	5	0	0.452622
Lgmn	NA	NA	NA	0.302134
Grem1	439.42	5	0	3.47285
Gjb3	102.241	5	0	2.29111
Angptl1	145.517	5	0	1.01562
Iqgap2	NA	NA	NA	0.219042
Rgs18	NA	NA	NA	5.91697
Ets1	NA	NA	NA	0.529302
Lgals2	188.044	5	0	1.28823
Zfp711	2167.75	5	0	0.784227
Tfpi	4459.6	5	0	0.479144
Cd38	2939.24	5	0	1.65439
Gpc3	16094.9	5	0	1.14039
Mical2	468.395	5	0	4.24767
Hoxb1	257.281	5	0	0.729519
Ostf1	5291.46	5	0	1.07822
1700095J07Rik	0.944299	5	0.966932	1.49344
Zic4	1118.41	5	0	6.02525
Fam198b	NA	NA	NA	2.88965
Mbnl3	1061.38	5	0	0.786967
Mesp2	NA	NA	NA	1.33076
Gm7120	NA	NA	NA	1.11373
Cd59a	NA	NA	NA	2.03499
Aqp4	311.549	5	0	8.43305
Pcgf5	2152.94	5	0	1.81663
Igf2r	22539.3	5	0	0.366318
Npr3	NA	NA	NA	1.27867
Clu	NA	NA	NA	7.02857
Rhob	NA	NA	NA	0.717069
Colec12	5075.09	5	0	2.50729
Rasip1	3788.72	5	0	3.43123
Fezf2	6.27882	5	0.280026	1.80338
Wfdc1	1152.74	5	0	6.04788
Nrk	507.009	5	0	3.44818
Gm10116	NA	NA	NA	0.295966
Rpl39l	27.4154	5	4.73422e-05	0.503128
Gm26917	1393.42	5	0	0.297622
Ecm1	1113.35	5	0	1.89402
Clic1	14869.3	5	0	0.508759
Slc25a5	NA	NA	NA	0.172669
Hotairm1	NA	NA	NA	1.27798
Add3	2515.42	5	0	0.375322
Nid1	4246.09	5	0	0.886187
Krt7	21.4059	5	0.000678785	0.329396
Ptp4a3	1581.34	5	0	0.899132
Tdh	120.337	5	0	1.85353
Cndp1	NA	NA	NA	0.148654
Cda	1771.24	5	0	1.42666
Bhmt	11.7909	5	0.0377674	3.06378
Inhba	NA	NA	NA	1.39924
Mt2	221.201	5	0	1.07092
Tfec	NA	NA	NA	3.11261
Gm43998	327.71	5	0	2.66199
Map1b	1141.54	5	0	0.382212
Oprd1	6.49503	5	0.260983	8.05689
Daam2	1528.92	5	0	4.89094
Siglec1	8.19294	5	0.145918	1.14528
Fam83a	NA	NA	NA	0.782145
Ptprb	NA	NA	NA	2.71427
Tmem158	NA	NA	NA	0.554135
Hlx	NA	NA	NA	15.4818
Barhl2	238.296	5	0	15.6055
Vgll2	19.703	5	0.00142068	0.890709
Hmx3	26.5819	5	6.87947e-05	1.71161
Mab21l2	NA	NA	NA	1.31693
Gpx3	670.267	5	0	1.11119
Gm15879	1.92468	5	0.859466	0.661506
Ppic	NA	NA	NA	0.56979
Foxi2	21.7716	5	0.000578616	2.53291
Gm16181	0.413217	5	0.994958	0.235221
Plec	NA	NA	NA	1.8388
Rasgrp3	2129.46	5	0	2.94186
Nkx6-1	1302.43	5	0	4.19689
Otx2	819.841	5	0	1.20234
Txnip	NA	NA	NA	1.68984
RP23-4H17.3	193.811	5	0	0.502822
Fli1	NA	NA	NA	0.813451
Bin2	NA	NA	NA	2.23893
Tbx5	100.253	5	0	1.83705
Dcaf12l1	442.788	5	0	0.635988
Phlda3	1077.25	5	0	0.462088
Gm15915	0.668843	5	0.984635	1.63323
Gm29666	206.303	5	0	0.979986
Tbxa2r	NA	NA	NA	1.34426
Tfap2c	64.5226	5	1.40776e-12	2.18059
Col4a2	NA	NA	NA	0.643187
Ctsd	3272.6	5	0	0.634568
Zic2	3955.67	5	0	3.7683
Itgb3	69.6572	5	1.20792e-13	1.19383
Flt4	1135.53	5	0	8.97956
Hoxd4	629.342	5	0	0.725121
2010300C02Rik	484.117	5	0	6.39457
Pde8a	456.373	5	0	2.12696
Epas1	1464.88	5	0	3.00779
Tubb2b	206.859	5	0	0.659498
Thbs1	501.277	5	0	2.94085
Ptch1	2526.71	5	0	0.533448
Cenpe	NA	NA	NA	0.375281
mt-Co1	1806.93	5	0	0.164757
Tgm2	1172.61	5	0	3.43209
Degs1	3230.88	5	0	0.391311
Gm266	4618.86	5	0	6.17727
Hoxb2	1215.84	5	0	1.50057
Sostdc1	NA	NA	NA	1.00067
Phactr1	108.318	5	0	0.846808
Rasgef1a	230.009	5	0	7.81021
Foxq1	NA	NA	NA	1.28028
En2	63.9455	5	1.85418e-12	2.2152
Tjp1	2642.25	5	0	0.409699
Ptpn18	NA	NA	NA	2.68815
Tmsb15a	3.15006	5	0.676863	2.85575
Sptbn1	3420.57	5	0	1.19908
Gm11232	84.7199	5	1.11022e-16	28.1853
Anxa1	171.759	5	0	1.60543
Col25a1	1306.15	5	0	10.4094
Myct1	903.797	5	0	3.33929
Fgf4	4.79724	5	0.441123	1.53856
Tecta	NA	NA	NA	2.37942
Arhgap29	NA	NA	NA	0.413154
Tnfrsf11b	53.7279	5	2.38378e-10	3.0162
Pax5	48.2881	5	3.10199e-09	1.29288
Emp3	782.119	5	0	1.45666
Grin1	2.60532	5	0.760557	0.531751
Myf5	58.5595	5	2.41115e-11	2.42954
Pdlim2	2226.7	5	0	3.0737
Ppp1r1a	1330.87	5	0	1.33134
Cxcl10	5.8753	5	0.318542	1.74546
Alx3	37.018	5	5.9399e-07	1.70748
Tek	NA	NA	NA	2.87022
Klf7	4296.4	5	0	0.684299
Rprml	79.7569	5	8.88178e-16	12.2348
Bex4	NA	NA	NA	0.903866
Ppp1r1b	NA	NA	NA	1.10394
Dpysl3	2564.37	5	0	1.73513
Vegfc	NA	NA	NA	1.59449
Crmp1	NA	NA	NA	1.12356
Pdlim1	526.442	5	0	0.527977
Mfng	1306.02	5	0	2.36328
Hoxb5	901.004	5	0	1.59569
Nrsn1	1124.46	5	0	5.43238
Shisa3	33.1986	5	3.43668e-06	2.29527
Saa2	301.993	5	0	1.2464
Mirt1	0	5	1	0.70636
Nhlh2	8.38591	5	0.136211	1.18649
Sipa1	4875.23	5	0	1.06409
Ralb	9868.76	5	0	1.00556
Maged2	NA	NA	NA	0.435887
Nrp2	1708.64	5	0	0.64715
Ackr1	13328.1	5	0	1.81284
Irx3	4353.4	5	0	1.24118
Pth1r	6177.84	5	0	2.49974
Tgfbr2	NA	NA	NA	1.18934
Srgn	NA	NA	NA	1.60866
Slc38a5	65.5459	5	8.63531e-13	0.675315
Gfra3	40.775	5	1.04178e-07	0.914252
Gsta1	NA	NA	NA	7.8615
Mki67	1349.69	5	0	0.2329
Pdgfb	NA	NA	NA	10.6235
Myh9	1112.82	5	0	0.267193
Epha4	1378.39	5	0	0.846978
Foxa2	25.6292	5	0.000105291	0.415607
Ano3	NA	NA	NA	0.294059
Rgs7bp	NA	NA	NA	1.60372
Fgf3	307.004	5	0	0.863558
Adm	448.965	5	0	1.20745
Csn3	518.614	5	0	2.81838
Col9a1	3294.58	5	0	2.57628
Hoxd9	42.3979	5	4.8933e-08	0.551395
Top2a	648.394	5	0	0.154394
Arl6ip1	448.719	5	0	0.280307
Tm4sf4	262.154	5	0	1.76539
Paqr5	436.031	5	0	3.52428
Cntnap2	134.667	5	0	1.10728
Junb	1106.65	5	0	0.473993
Cib1	1898.65	5	0	0.344159
Tspan18	0	5	1	1.21295
Ddx60	NA	NA	NA	1.64903
Cartpt	NA	NA	NA	1.46839
Sox14	5.45527	5	0.362875	7.56947
Fbn1	NA	NA	NA	0.74964
Cd24a	12145.2	5	0	0.70801
Flrt3	3482.47	5	0	1.81169
Rnd3	6131.17	5	0	1.44587
Kank3	2622.25	5	0	2.06675
Irx5	4025.39	5	0	0.831011
Prtg	13193.2	5	0	0.704336
H1f0	479.377	5	0	0.227654
Slc29a1	2741.21	5	0	0.917642
Prcp	NA	NA	NA	0.914251
Dok4	1759.07	5	0	2.98477
Lypd1	658.697	5	0	2.7644
Car8	NA	NA	NA	5.90079
Col2a1	4279.71	5	0	1.7649
Prss23	319.886	5	0	2.49322
Gmpr	NA	NA	NA	1.07936
Cd109	2370.52	5	0	1.11168
Ptrf	NA	NA	NA	1.88968
Ddit4l	39.5646	5	1.82779e-07	0.258304
A330069E16Rik	252.947	5	0	0.858567
Gm20442	18.8887	5	0.00201604	0.990559
Mmrn1	474.433	5	0	17.4824
Cnn2	NA	NA	NA	1.96215
Ldb2	NA	NA	NA	2.4188
Nusap1	NA	NA	NA	0.512961
Hoxa1	316.337	5	0	1.53425
Cfc1	4.8993	5	0.428293	2.6424
Kitl	606.243	5	0	0.492298
Rpl23a	3325.34	5	0	0.190396
Unc5b	NA	NA	NA	2.31818
Hspb1	NA	NA	NA	0.517828
Nrg1	NA	NA	NA	12.7608
Vax2	15.8566	5	0.00726577	1.50607
Tpm2	7954.53	5	0	1.15103
Snai1	4402.81	5	0	2.41204
Clmp	7831.22	5	0	1.61861
Hist1h2ap	NA	NA	NA	0.687875
Tnfaip2	NA	NA	NA	5.29809
Itih2	NA	NA	NA	0.00519809
Gm26604	NA	NA	NA	2.48779
Klk8	NA	NA	NA	0.944267
Ccdc80	895.975	5	0	1.52637
Ltc4s	302.364	5	0	4.94966
Cpne9	6.03675	5	0.30266	1.38042
Tspan8	360.278	5	0	2.6185
Cbfa2t3	NA	NA	NA	1.74678
Hsd11b2	1632.99	5	0	1.22701
Dll4	NA	NA	NA	2.9678
Parm1	2115.45	5	0	3.41665
Hoxb4	NA	NA	NA	1.44308
Barhl1	8.53447	5	0.129136	2.38081
Cryab	NA	NA	NA	0.971756
Cldn11	420.349	5	0	2.28351
Lcp1	1251.26	5	0	7.81222
Arl4a	NA	NA	NA	2.29653
Emb	936.796	5	0	1.14401
Gadd45b	297.587	5	0	2.84907
Col13a1	1196.94	5	0	0.721782
Kcnq1ot1	2231.1	5	0	0.275775
S100a3	NA	NA	NA	0.535484
Sox3	360.072	5	0	0.90945
Afap1l1	NA	NA	NA	1.86909
Ikzf1	36.2127	5	8.61135e-07	2.08866
Rhoj	NA	NA	NA	0.693863
Fos	NA	NA	NA	1.19076
Bmx	48.6221	5	2.65111e-09	5.89005
Ebf2	2386.95	5	0	2.01009
Nfib	NA	NA	NA	1.91677
H2-T23	52.1998	5	4.90894e-10	0.541846
Vgll3	34.2587	5	2.11465e-06	1.02853
Cd52	NA	NA	NA	3.53507
Prl2b1	NA	NA	NA	0.353943
Nfatc1	521.616	5	0	2.84205
Lipt2	NA	NA	NA	0.411974
Cyyr1	1508.73	5	0	1.08206
S100a6	534.047	5	0	1.10557
Tsc22d1	268.429	5	0	0.233059
Nmrk1	43.0631	5	3.5879e-08	1.20248
Irx1	1439.36	5	0	1.20349
Tm6sf1	NA	NA	NA	1.42269
Hmga1-rs1	299.734	5	0	0.524383
Zfp503	NA	NA	NA	0.571126
Dlx6	22.0429	5	0.000513849	0.85045
Nrg2	44.4373	5	1.8879e-08	1.82325
Mndal	16.5057	5	0.00553922	2.0187
Igf2	4052.26	5	0	1.73156
Zfpm1	NA	NA	NA	1.15899
Was	NA	NA	NA	2.38325
Vtn	323.404	5	0	2.94888
H2-D1	1139.5	5	0	1.4989
Crygf	13.9351	5	0.0160266	3.08481
Crh	18.2852	5	0.00260944	11.4842
Serpinf2	NA	NA	NA	1.96196
C1qc	NA	NA	NA	18.9576
Hist1h2ae	1143.8	5	0	0.825851
Gnaz	NA	NA	NA	0.353368
Khdrbs3	1161.51	5	0	0.243082
Prkar2b	1145.42	5	0	0.411074
Foxg1	49.3458	5	1.88586e-09	1.62042
Tie1	NA	NA	NA	2.39828
Pfn1	NA	NA	NA	0.184917
Mall	701.526	5	0	2.14015
Creg1	3947.31	5	0	0.664277
Myb	78.2933	5	1.88738e-15	2.92331
Sox11	9464.31	5	0	0.658401
Rfx4	NA	NA	NA	1.13565
Hacd4	NA	NA	NA	1.35295
RP24-492L15.6	5.59989	5	0.347117	3.16371
Evx1os	23.3819	5	0.000285283	0.938904
mt-Cytb	1167.73	5	0	0.134043
Pax2	39.2127	5	2.15184e-07	0.974351
Ramp3	277.36	5	0	0.616106
Myo1c	1047.57	5	0	0.655901
Bnip3	2760.87	5	0	0.870176
Hist1h1a	1147.7	5	0	0.876936
Gata6	726.675	5	0	1.40825
Sox4	5675.36	5	0	0.600404
AI646519	NA	NA	NA	1.26807
Epha7	1960.35	5	0	2.85074
Nedd9	NA	NA	NA	1.26174
Fermt3	173.229	5	0	1.41626
Sema6d	1559.34	5	0	1.49879
Mettl7a3	7.67674	5	0.174974	0.587659
Csrp1	4857.81	5	0	0.477623
Myzap	1332.43	5	0	2.95567
Lyl1	NA	NA	NA	4.06653
Usp18	83.7542	5	1.11022e-16	1.61974
Wnt1	37.7762	5	4.18466e-07	1.67484
Tiam1	NA	NA	NA	1.28722
Lamb1	1271.98	5	0	0.30012
Ndufa8	NA	NA	NA	0.304449
Smad6	NA	NA	NA	0.825834
Adgrl4	NA	NA	NA	2.01129
Npr1	2026.15	5	0	1.80398
Myl6	7195.19	5	0	0.58262
Dpp4	712.63	5	0	2.05317
Lepr	NA	NA	NA	1.50052
Srgap1	3124.73	5	0	1.72948
Enpp2	435.602	5	0	1.3547
Rtl1	1.73568	5	0.884375	0.280949
Rab11a	NA	NA	NA	0.448078
Msmo1	NA	NA	NA	0.685667
Gp9	6.18349	5	0.288772	3.90952
Ldoc1	NA	NA	NA	0.527875
Fam124a	NA	NA	NA	2.45476
Foxl2	288.827	5	0	1.64266
Mogat2	3453.56	5	0	1.53882
Dmkn	8.5697	5	0.127508	0.732385
Csrp3	NA	NA	NA	0.632463
Lbp	916.437	5	0	1.48767
Alx1	827.843	5	0	1.99192
Bambi	528.92	5	0	0.199667
N4bp3	3837.2	5	0	1.09329
Ezr	NA	NA	NA	0.352949
Tspan7	649.046	5	0	0.495166
Ets2	NA	NA	NA	1.20663
Rspo1	1508.63	5	0	2.53421
Bin1	NA	NA	NA	0.567667
Lat	NA	NA	NA	3.67458
Slco3a1	NA	NA	NA	2.14713
Fgf9	58.7484	5	2.2042e-11	1.15156
Pla2g4a	138.578	5	0	0.531825
Gucy1a3	NA	NA	NA	3.42365
Rab27b	NA	NA	NA	1.35856
Abhd17a	4324.29	5	0	0.382112
Tmem204	1088.33	5	0	1.32025
Fam89a	817.07	5	0	2.92063
Slc16a3	4992.09	5	0	0.498137
Cemip	0.179247	5	0.999321	0.59163
Ucn2	NA	NA	NA	0.951651
Pga5	5.18144	5	0.39414	1.29833
Six2	1816.12	5	0	2.51266
She	1620.92	5	0	3.85591
Erg	683.176	5	0	2.92071
Hoxd1	204.886	5	0	2.15439
Crlf1	767.607	5	0	3.90554
F11r	NA	NA	NA	2.20634
Gas6	1719.94	5	0	1.0929
Mef2a	NA	NA	NA	0.566315
Rhoh	NA	NA	NA	2.5586
Iqgap1	2587.39	5	0	0.484421
Lef1	1319.04	5	0	1.37445
Shisa2	1653.01	5	0	2.87345
Olr1	NA	NA	NA	12.842
Cyp24a1	0	5	1	0.340553
Klf4	NA	NA	NA	0.277861
Notch1	2770.08	5	0	1.29085
Lyz2	NA	NA	NA	1.6706
Cyr61	499.759	5	0	0.886147
Lbx1	211.561	5	0	19.4001
Ptpn7	354.269	5	0	2.96026
Fam46a	161.055	5	0	0.696755
Dlx2	130.485	5	0	1.49931
Tgfbi	2520.71	5	0	1.9016
Gm28722	0.597063	5	0.988137	1.41448
Cxcl3	8.57337	5	0.12734	10.9928
Gpa33	NA	NA	NA	1.65596
Cytip	NA	NA	NA	0.547591
Capg	NA	NA	NA	1.73373
Hbegf	332.197	5	0	0.325608
Cdk1	775.286	5	0	0.186465
Phox2a	52.9525	5	3.4397e-10	1.84561
Thy1	NA	NA	NA	1.06652
Pcdh18	3437.7	5	0	3.03648
Jup	2237.28	5	0	1.65157
Fabp7	200.517	5	0	1.4924
Elk3	4594.67	5	0	1.64332
Tpd52	1495.12	5	0	3.97435
Car14	5863.08	5	0	1.57697
Hes7	NA	NA	NA	0.445818
Cd74	10.6567	5	0.0586281	3.81
Nr2f2	4609.44	5	0	0.996006
Wfdc21	88.2513	5	0	2.40477
Defb42	NA	NA	NA	1.21319
Egr1	51.1492	5	8.06097e-10	0.665806
Kctd12	1756.33	5	0	2.33357
Tmem108	1370.4	5	0	0.550252
Spp2	NA	NA	NA	0.588313
Wfdc12	NA	NA	NA	3.8055
Ankrd35	1.07583	5	0.95622	9.93281
9530036O11Rik	1.40699	5	0.923547	2.94767
Gm20383	NA	NA	NA	0.673813
Klk1	NA	NA	NA	2.50752
Rfx6	4.39613	5	0.4939	1.15998
Ucp1	37.3388	5	5.122e-07	5.23528
Phf11b	NA	NA	NA	12.494
Gm10256	1.26045	5	0.938948	1.71408
Pon2	3641.22	5	0	0.667996
Fermt1	24.1557	5	0.000202655	1.07759
Gfi1b	NA	NA	NA	3.36889
Hivep3	689.077	5	0	1.11666
Samsn1	877.999	5	0	3.64288
Rras	3545.2	5	0	0.663716
Nos3	1538.68	5	0	1.81381
Fam162b	923.557	5	0	2.57739
Sh3bp5	2520.43	5	0	0.456928
Pdzph1	83.652	5	1.11022e-16	1.17572
Egfl6	326.22	5	0	2.74348
Plpp2	2256.37	5	0	0.597405
Calb2	138.468	5	0	4.79225
Slc40a1	NA	NA	NA	1.05038
Fgd5	1653.45	5	0	5.03051
Myh6	46.1101	5	8.62517e-09	0.550609
Gad2	18.1114	5	0.00281	2.76243
Jun	1599.64	5	0	0.582698
Ptgs1	315.258	5	0	5.236
Pdlim5	NA	NA	NA	0.462675
Alx4	1487.94	5	0	4.91544
Tpm4	NA	NA	NA	0.656241
Gabarapl1	NA	NA	NA	1.15128
Grap	1892.39	5	0	4.23093
Nkain4	NA	NA	NA	14.7165
Mmrn2	NA	NA	NA	1.37868
Ptpre	NA	NA	NA	1.77631
Macf1	1218.61	5	0	0.250848
Fam181a	137.159	5	0	1.08848
Tspan13	1295.82	5	0	1.87918
Calm1	NA	NA	NA	0.252874
F10	54.1587	5	1.94418e-10	1.90036
Klf6	1884.87	5	0	1.45539
Cyba	NA	NA	NA	0.346129
Ube2uos	11.8398	5	0.0370501	5.43678
H2afy2	18857.8	5	0	1.031
Ntrk2	532.753	5	0	3.4186
Plod2	5140.14	5	0	0.817724
Phlda1	3290.41	5	0	0.421028
Ccl7	NA	NA	NA	14.2096
Lpar1	7516.93	5	0	2.07509
Efnb2	515.648	5	0	0.648326
Procr	NA	NA	NA	1.54512
Slc43a3	2591.96	5	0	0.606281
Vav3	NA	NA	NA	3.28281
Eras	44.4019	5	1.91945e-08	1.2978
Lama4	NA	NA	NA	1.01507
3632451O06Rik	582.283	5	0	1.13306
Syne2	NA	NA	NA	0.898333
Adgrg3	NA	NA	NA	7.5638
Kpna2	NA	NA	NA	0.203675
Foxc2	1145.22	5	0	0.767399
Samd9l	24.4694	5	0.000176353	1.04429
Col11a1	2797.9	5	0	2.76783
Gstk1	NA	NA	NA	0.633746
Neurog1	NA	NA	NA	1.33024
Irgm1	NA	NA	NA	0.163114
Lxn	3191.51	5	0	0.558971
Palmd	181.506	5	0	6.76666
Tcf4	561.93	5	0	0.456639
Klhl6	1893.06	5	0	5.22833
Slc38a8	5.83271	5	0.322839	4.23789
Pcdh10	302.973	5	0	3.17169
Trim47	468.392	5	0	2.50374
Sncg	NA	NA	NA	3.23621
Lrrc31	3.85642	5	0.570268	0.513982
Matn4	701.739	5	0	1.83323
Camk2d	NA	NA	NA	1.85795
Snx2	1352.44	5	0	0.290351
Moxd1	226.676	5	0	10.3692
Col26a1	35468.6	5	0	1.102
Robo2	1739.07	5	0	1.43416
Sp8	116.427	5	0	0.800959
Cd200r1	249.702	5	0	2.91599
RP23-465D7.3	1.25351	5	0.939642	14.09
Ly6d	NA	NA	NA	0.785782
Cltc	NA	NA	NA	0.204295
Coro1a	145.901	5	0	0.764672
Tapbpl	21.0073	5	0.000807475	0.902418
Fam167b	NA	NA	NA	8.34141
Ndufa4l2	2174.85	5	0	0.811208
Itga8	2201.37	5	0	2.96772
Crispld1	2384.03	5	0	2.03597
Fam111a	1863.62	5	0	0.493268
Snca	155.604	5	0	3.49051
Serpinb9b	NA	NA	NA	2.10002
Galnt9	8.03015	5	0.154582	1.54853
Neurod4	3.31115	5	0.652134	0.872496
Zfhx4	2116.72	5	0	2.11349
Acvrl1	NA	NA	NA	1.35826
S1pr1	NA	NA	NA	1.54626
Gpr157	21.1214	5	0.000768359	1.21891
Nkx3-1	231.813	5	0	2.2708
Chst15	1004.69	5	0	9.86086
Cdo1	1032.29	5	0	1.19982
Myl12a	NA	NA	NA	0.850126
Ablim1	1846.25	5	0	1.93435
Abi3	NA	NA	NA	3.0617
Tbx3	8643.46	5	0	4.74486
Adgrg1	NA	NA	NA	2.75502
Tmem30c	21.8947	5	0.000548295	0.799917
Plch1	319.33	5	0	1.14743
Smad7	518.81	5	0	0.582018
Mxra7	5966.94	5	0	0.445915
Cpa1	43.9967	5	2.31985e-08	0.422881
Ripply3	984.849	5	0	2.42
Bgn	1161.62	5	0	0.92641
Zic5	2028	5	0	3.8204
Nrgn	21555.2	5	0	8.13046
Ehd2	NA	NA	NA	0.849564
Efnb1	5026.9	5	0	2.12296
Hoxa10	NA	NA	NA	1.13318
Fgf10	1690.74	5	0	8.07692
Onecut2	396.642	5	0	1.39206
2002-03-01	3837.19	5	0	1.00966
Myo18a	2087.91	5	0	0.569121
Hmmr	67.0647	5	4.17777e-13	0.200383
Ucp2	NA	NA	NA	1.34609
Nrarp	1298.56	5	0	2.03583
Upk3b	11.7512	5	0.0383603	0.802016
Anxa6	NA	NA	NA	0.648981
Tgfb1i1	1051.3	5	0	2.0139
Irs4	232.563	5	0	2.61811
Grrp1	NA	NA	NA	3.1251
Kctd12b	481.92	5	0	1.08517
Cdx1	121.265	5	0	1.38827
Serpinf1	1078.91	5	0	1.39784
Rcsd1	NA	NA	NA	3.87833
Ccnd3	3514.33	5	0	0.449996
Alox5ap	NA	NA	NA	0.628156
Axin2	3047.98	5	0	3.03096
Hgsnat	1157.36	5	0	0.47648
Tbx6	NA	NA	NA	0.606036
Slc24a1	NA	NA	NA	1.58843
Man1a	1058.92	5	0	1.11241
Ppp2r2b	81.7101	5	3.33067e-16	0.902991
Folr1	NA	NA	NA	0.721741
Pde4b	877.718	5	0	2.09288
Mctp1	NA	NA	NA	1.22353
Klk14	NA	NA	NA	0.384049
Foxr1	2.53534	5	0.771163	1.16877
Bmp2	376.539	5	0	0.655439
5330416C01Rik	NA	NA	NA	3.81867
Rragd	NA	NA	NA	1.25216
Slc9a3r1	NA	NA	NA	1.66593
Pcgf2	656.021	5	0	0.434937
Piezo2	516.166	5	0	1.15551
Fgfbp3	151.761	5	0	0.929077
Igsf9b	8.45288	5	0.13298	0.482807
Fthl17a	0.030338	5	0.999992	1.03637
Gm44129	1.20497	5	0.9444	90.1462
1700024G13Rik	7.66718	5	0.175557	32.5444
2900055J20Rik	4.09802	5	0.535391	1.30277
Slc39a8	NA	NA	NA	1.04125
Tulp3	429.195	5	0	0.67425
Enc1	1762.94	5	0	1.85271
Cul9	27.7363	5	4.09843e-05	0.49918
Nefl	1108.9	5	0	0.884205
Aqp1	NA	NA	NA	2.19153
Atf3	2010.44	5	0	0.8798
Btk	8.06428	5	0.152729	9.52947
Endov	446.351	5	0	0.983066
S1pr3	1719.74	5	0	4.00226
Hoxb7	616.907	5	0	1.12082
Idi1	391.437	5	0	0.757159
Efcc1	2.23319	5	0.816027	0.324408
Svil	1678.98	5	0	0.479041
Plp1	255.349	5	0	0.527453
Aurka	509.12	5	0	0.242234
Tfap2a	92.2572	5	0	0.727218
Adgre5	NA	NA	NA	1.99606
Igfbp4	2793.1	5	0	0.769141
Ctsc	767.763	5	0	1.7084
Gdf10	614.778	5	0	5.28285
Arx	23.8235	5	0.00023474	1.39931
Gatm	948.021	5	0	3.76472
Apoa4	217.674	5	0	2.52861
Itga1	1151.61	5	0	1.32811
Tpx2	341.477	5	0	0.280759
Cnrip1	1170.13	5	0	0.69313
Arhgap30	NA	NA	NA	4.291
Slc13a4	109.041	5	0	2.35286
Prlr	NA	NA	NA	2.30599
Fez1	564.245	5	0	0.954798
Vamp8	2749.64	5	0	3.04955
Man2a1	2989.85	5	0	0.573287
Plp2	708.147	5	0	0.342816
Gpc6	3226.46	5	0	1.51284
Tmem176b	464.021	5	0	1.30609
Cdh2	2319.86	5	0	1.21898
Stard4	NA	NA	NA	0.63714
Gria2	195.864	5	0	4.0406
Mnx1	NA	NA	NA	0.84219
Cxx1a	1721.1	5	0	1.35231
Snx3	5001.89	5	0	0.289891
Pou3f4	30.3338	5	1.26772e-05	0.50627
Jak1	NA	NA	NA	0.381076
Rapgef5	855.828	5	0	5.4227
St8sia4	425.646	5	0	1.55531
Mdk	NA	NA	NA	0.523881
Islr2	3.80839	5	0.57732	3.79577
Aspm	NA	NA	NA	0.501037
Gm44096	71.3521	5	5.36238e-14	1.1305
Notum	572.619	5	0	4.63962
Lifr	1362.27	5	0	0.79067
Gfra1	275.417	5	0	9.17141
Bvht	1658.07	5	0	1.36504
2310015K22Rik	NA	NA	NA	0.477422
Svs5	3.4804	5	0.626355	6.26255
Gm12292	NA	NA	NA	1.06541
F730311O21Rik	1.4042	5	0.923854	24.2923
Tubb1	1.19505	5	0.945351	22.9355
Actrt3	3.13593	5	0.679039	2.2656
Chil5	0.00327533	5	1	0.197302
Dydc1	0.189152	5	0.999226	0.585313
3110004A20Rik	3.36588	5	0.643771	2.7677
A330048O09Rik	1.61803	5	0.89906	0.958753
Gm4577	0	5	1	5.07776
Aldh1a1	3.78472	5	0.580808	1.65335
Filip1l	1650.12	5	0	0.643482
Tshz2	1150.4	5	0	3.13088
Hoxb6	285.749	5	0	0.748691
Peak1	NA	NA	NA	0.484685
Fzd10	621.068	5	0	1.89609
Arl6ip5	2386.11	5	0	0.529993
Mir124-2hg	NA	NA	NA	2.35366
Dcn	428.387	5	0	1.10787
Slc6a6	743.88	5	0	0.346956
Itga2b	NA	NA	NA	2.50086
Rell1	NA	NA	NA	0.912081
Ctnna1	2051.87	5	0	0.217348
Nr1h3	NA	NA	NA	5.52126
Rcn3	1275.54	5	0	0.349503
Nkx1-2	47.0091	5	5.65716e-09	1.43357
Pde2a	728.193	5	0	7.35306
Pcdh19	762.598	5	0	3.3836
Ntng1	NA	NA	NA	1.72515
Lgals9	206.685	5	0	2.72485
Lipa	1569.93	5	0	0.576577
Col5a2	760.737	5	0	1.09204
Ltb4r2	7.9745	5	0.157647	1.48149
Des	NA	NA	NA	1.49146
Fosb	225.852	5	0	0.319933
3830403N18Rik	61.9686	5	4.76008e-12	1.5351
Adamts1	602.063	5	0	0.333086
Fam102b	670.228	5	0	0.579818
Basp1	NA	NA	NA	0.720982
mt-Nd6	NA	NA	NA	0.426856
Tuba1b	3395.78	5	0	0.239365
Unc5c	NA	NA	NA	0.466244
Sox7	492.689	5	0	5.26601
Gpr183	160.112	5	0	3.04341
Arl4c	462.945	5	0	0.553606
Pdgfrb	2951.27	5	0	2.39617
Fabp1	18.5369	5	0.00234357	1.17075
Slc32a1	NA	NA	NA	15.4732
Abracl	7534.93	5	0	1.55743
Vcl	NA	NA	NA	1.19366
Dhrs3	922.298	5	0	1.58582
Dkk2	NA	NA	NA	0.502341
B930036N10Rik	NA	NA	NA	0.633003
Ptx3	551.509	5	0	3.92402
Lrp11	1708.04	5	0	1.82807
Pacrg	60.1043	5	1.15662e-11	1.32217
Fkbp1a	NA	NA	NA	0.2053
Arap2	419.594	5	0	0.948799
Rab3c	70.8899	5	6.69464e-14	5.12873
Ripk3	1909.39	5	0	2.33408
Tmem176a	404.659	5	0	1.35479
Tenm4	1514.55	5	0	1.68827
Sema3c	884.882	5	0	2.81836
Irx6	128.722	5	0	7.60034
Lrrc32	NA	NA	NA	0.93448
Lce3f	3.37343	5	0.64262	43.2119
Arap3	1509.52	5	0	2.72251
Meis1	NA	NA	NA	2.9864
Gfod2	NA	NA	NA	0.149251
Car7	NA	NA	NA	1.2542
Sct	NA	NA	NA	0.455685
Nrcam	79.6984	5	9.99201e-16	0.799965
Lhx6	283.668	5	0	3.59415
Gcc2	2506.17	5	0	0.385074
F2r	NA	NA	NA	1.21744
Eno3	5971.12	5	0	1.21867
Abcg1	NA	NA	NA	18.4003
Il2rg	673.546	5	0	5.71589
Cdh15	67.4906	5	3.40727e-13	1.35028
Ddr2	1241.22	5	0	3.98063
Igdcc3	3752.85	5	0	1.96735
Cldn3	27.1681	5	5.28994e-05	0.689726
Uchl1	NA	NA	NA	0.341385
Nr2e1	12.1864	5	0.0323216	1.398
B230312C02Rik	1012.42	5	0	0.529453
Dixdc1	2527.61	5	0	3.08815
Gem	NA	NA	NA	2.83453
Nrros	793.999	5	0	3.39488
Snrk	1810.98	5	0	0.981382
Pdia5	2396	5	0	0.43808
Mtss1	1444.35	5	0	0.369256
Aldob	108.908	5	0	2.33137
Flrt1	26.797	5	6.24772e-05	1.03149
Pdgfra	2212.18	5	0	2.37765
Pcdh12	NA	NA	NA	3.91647
BC028528	1427.66	5	0	1.5151
Smoc2	309.167	5	0	2.5777
Ccnb1	672.979	5	0	0.256284
Vstm2b	398.493	5	0	1.40506
Shisa5	1800.99	5	0	0.608603
Scube1	1764.06	5	0	3.45336
Marcks	7138.22	5	0	1.31264
2004-09-01	459.253	5	0	0.764503
Ldha	31561.9	5	0	0.347334
Tspan2	NA	NA	NA	0.559693
Egr2	31.6904	5	6.84163e-06	1.30957
Creb5	NA	NA	NA	1.28077
Pou3f3	188.743	5	0	1.86108
Trim25	NA	NA	NA	2.04321
Gng2	2616.42	5	0	0.45378
Kif5c	2428.66	5	0	2.14513
Fam43a	1909.76	5	0	3.01981
Dsp	90.8392	5	0	0.438924
Gm15396	NA	NA	NA	1.34278
4930431L21Rik	NA	NA	NA	58.3001
Sprr2b	NA	NA	NA	23.0351
Gm31363	0.995054	5	0.962964	6.91879
Gm43100	1.46547	5	0.917019	1.93714
Cd33	NA	NA	NA	31.1617
Umod	0.986682	5	0.963633	1.4154
Gpr6	1.02129	5	0.960831	7.04669
Neurog3	0.173658	5	0.999372	1.31235
Ces2g	NA	NA	NA	20.0573
Serpinb9e	NA	NA	NA	13.856
Gda	0.523525	5	0.991237	644.392
Kit	1285.8	5	0	1.31192
Ece1	NA	NA	NA	0.536943
Kcna1	97.6298	5	0	1.38938
Tnnc1	75.0606	5	8.99281e-15	0.486686
Tnfrsf19	3088.85	5	0	3.12257
Dusp3	1805.69	5	0	1.50067
Spint2	326.488	5	0	2.19882
Ikzf2	NA	NA	NA	0.795966
Gipc2	1405.16	5	0	1.90207
Fkbp11	1496.93	5	0	0.35178
Itih5	2497.26	5	0	2.29727
Tyrobp	29.539	5	1.81725e-05	2.9015
Hlf	1400.1	5	0	2.37053
1700016L21Rik	2.20516	5	0.820091	1.79308
Kif11	202.263	5	0	0.302004
Eogt	NA	NA	NA	2.31455
Fam213a	2282.34	5	0	1.385
Cdc20	NA	NA	NA	0.359635
Entpd1	589.886	5	0	3.30822
Bex2	1321.92	5	0	0.524505
Tfdp1	NA	NA	NA	0.292563
Tuba4a	NA	NA	NA	1.06802
Gypa	NA	NA	NA	0.880331
Gsg1	154.924	5	0	8.68062
Gm16136	NA	NA	NA	0.361518
Thsd1	800.648	5	0	3.13334
Dact1	1874.09	5	0	1.05556
Sgol2a	33.1014	5	3.59296e-06	0.163776
Lax1	623.774	5	0	2.98998
F630028O10Rik	0	5	1	10.112
Gm26772	NA	NA	NA	0.798573
Cracr2b	NA	NA	NA	4.26968
Rap2a	1265.63	5	0	0.316906
P3h3	206.415	5	0	0.609355
Ccng1	221.462	5	0	0.255592
Hmgcs1	134.261	5	0	0.804788
Irx2	NA	NA	NA	0.949587
Twist2	NA	NA	NA	1.95718
Sema3a	NA	NA	NA	1.1973
Hes1	667.847	5	0	0.286369
Pcolce	4623.28	5	0	1.77
Trpc6	454.335	5	0	2.86402
Slc45a4	NA	NA	NA	0.63296
Lgals3	NA	NA	NA	1.05043
Egr4	11.0578	5	0.0502453	1.24757
Cks2	NA	NA	NA	0.258977
Fezf1	26.879	5	6.02228e-05	1.02015
Ncl	10393.1	5	0	0.343815
Vgf	NA	NA	NA	1.22636
Hist2h2ac	NA	NA	NA	1.17859
Haus8	303.824	5	0	0.361611
Palld	NA	NA	NA	0.404645
Orai1	3289.27	5	0	0.734239
Fbxo32	52.5757	5	4.11032e-10	0.734476
Csgalnact1	349.59	5	0	5.33145
B2m	1443.01	5	0	0.376871
Stxbp6	3029.69	5	0	1.04786
Grp	31.8243	5	6.43678e-06	3.12081
Lcp2	NA	NA	NA	2.15525
Lpl	NA	NA	NA	2.48275
Btbd17	128.215	5	0	1.27953
Nfic	1385.22	5	0	1.5411
Fyn	3162.97	5	0	0.759843
Mast4	NA	NA	NA	0.340522
Snai2	1834.54	5	0	1.59146
Dusp4	2118.64	5	0	2.86586
Hebp1	NA	NA	NA	0.728385
Tln1	NA	NA	NA	0.33596
Ccne1	5286.93	5	0	0.785614
Cdkl1	671.051	5	0	1.46826
Skap1	NA	NA	NA	1.53181
Lyn	NA	NA	NA	0.778483
Apold1	299.415	5	0	1.43675
Wasf2	3906.79	5	0	0.380539
Tax1bp3	NA	NA	NA	1.09301
Tbx18	482.04	5	0	1.21849
Incenp	NA	NA	NA	0.184065
Myo7a	NA	NA	NA	0.847429
Rgcc	41.4077	5	7.7615e-08	0.399022
Gm13977	0.0069274	5	1	0.0443129
Gm26700	7.07679	5	0.214991	1.19707
Acer2	300.909	5	0	0.376953
Hoxa11	NA	NA	NA	1.16072
Dysf	794.598	5	0	3.34531
mt-Nd4	361.871	5	0	0.0752607
Celf2	1412.74	5	0	2.742
Chst2	1104.95	5	0	0.480684
Gjb5	73.2026	5	2.20934e-14	1.28578
Spin2c	3058.66	5	0	2.07941
Hmga2	NA	NA	NA	0.196753
Fam107b	2299.12	5	0	0.752613
Phf6	1969.1	5	0	0.462313
Tenm3	2809.44	5	0	1.19327
Pdzd2	897.231	5	0	1.72276
Elavl3	31.4263	5	7.71594e-06	0.58219
Slc12a2	1177.43	5	0	1.20565
Myh8	70.3996	5	8.4599e-14	11.2066
Tmem88	NA	NA	NA	0.467069
Adamts9	NA	NA	NA	7.43686
Mid1ip1	524.837	5	0	0.62986
Rorb	92.5371	5	0	1.73618
Smtn	NA	NA	NA	0.612592
Plpp1	NA	NA	NA	0.446027
Myh10	2609.64	5	0	1.01719
mt-Nd1	118.052	5	0	0.318108
Gpd1	5.31513	5	0.378643	0.378007
Arhgap31	2894.39	5	0	0.666191
Rbp7	NA	NA	NA	3.4141
Smoc1	1694.07	5	0	1.56195
Shroom2	1519.3	5	0	1.22937
Ppp1r13b	1641.7	5	0	1.92829
Cxadr	2556.6	5	0	2.20885
Crygc	NA	NA	NA	1.81217
Il7	NA	NA	NA	2.11447
Gkn3	NA	NA	NA	4.08242
Onecut1	2.84251	5	0.724251	10.4537
Serpina3b	0.149372	5	0.999565	5.16892
Adcy8	2.78465	5	0.733145	3.07189
Smco3	177.865	5	0	1.1056
Mgat4b	NA	NA	NA	0.781452
Abca1	608.892	5	0	1.3501
Snx9	2316.19	5	0	0.790707
4933402E13Rik	NA	NA	NA	1.46979
Plk1	597.932	5	0	0.314678
Rasl11a	2545.85	5	0	0.867782
Madcam1	45.6867	5	1.05184e-08	1.69659
Lrrc8c	1693.23	5	0	0.809107
Art4	1943.98	5	0	1.8548
Fth1	3074.32	5	0	0.667519
Nlrp6	27.7419	5	4.08804e-05	2.20069
Adam12	NA	NA	NA	2.19229
Ncam1	958.646	5	0	0.637356
Sla	10.2007	5	0.0697441	5.74785
Lrp1	3926.74	5	0	1.88747
Lama1	1204.22	5	0	1.45672
Mcam	NA	NA	NA	3.21618
St5	NA	NA	NA	0.670579
Rbm8a2	125.989	5	0	0.456384
Btbd11	799.335	5	0	2.88463
Sobp	1775.31	5	0	1.41807
Sfn	12.5232	5	0.0282813	0.0838358
Emilin2	1277.61	5	0	3.97065
Rgl1	1778.31	5	0	0.463353
Clta	1811.66	5	0	0.243551
Socs2	2376.79	5	0	0.792074
Pilra	46.3565	5	7.68401e-09	10.9623
Btg2	NA	NA	NA	1.49738
Paip2b	673.082	5	0	1.07029
Ntm	568.797	5	0	2.8725
Fbln1	9062.88	5	0	1.89402
Plcxd3	201.597	5	0	2.61064
Pax9	777.552	5	0	1.92359
Cyct	NA	NA	NA	0.387507
Otop1	31.332	5	8.05427e-06	8.46602
Arhgef15	1266.27	5	0	3.94307
RP24-416M6.5	855.649	5	0	2.5036
Greb1	838.826	5	0	0.900269
Zar1	0	5	1	0.47217
Ralgapa2	478.416	5	0	0.743986
Mis18bp1	NA	NA	NA	0.312255
Jph4	130.668	5	0	3.83589
Tinagl1	337.739	5	0	0.885231
Wls	NA	NA	NA	1.4532
Rdx	1745.23	5	0	0.488943
Rgs10	NA	NA	NA	0.275441
Foxc1	2927.69	5	0	0.647446
Skap2	2186.8	5	0	1.1162
Arid5b	NA	NA	NA	0.829998
Kif21a	387.129	5	0	0.674938
Manf	5636.85	5	0	0.393241
Ppp1r16b	NA	NA	NA	3.23346
Pla2g16	928.813	5	0	4.45681
Cav1	202.265	5	0	1.21112
Slfn9	320.887	5	0	0.584606
Platr5	NA	NA	NA	1.39797
Slfn2	56.6208	5	6.05381e-11	2.75439
Ndrg2	17.4308	5	0.00375125	0.834774
Tnfaip8l1	NA	NA	NA	1.97024
Fbn2	1507.96	5	0	0.304734
Cxcl13	33.908	5	2.48352e-06	0.846385
Sp9	12.6828	5	0.0265396	0.866712
Scube2	NA	NA	NA	0.972479
Cxcl16	NA	NA	NA	1.73443
Sox1	NA	NA	NA	0.884155
Sacs	NA	NA	NA	0.423007
Plpp3	263.092	5	0	0.216745
Ddit4	1320.86	5	0	2.0055
Plxnc1	NA	NA	NA	1.36154
Cst3	3519.16	5	0	0.927533
Scarf1	NA	NA	NA	3.27264
Cpd	NA	NA	NA	0.68328
Dlx1	36.9863	5	6.02751e-07	1.78196
Mllt3	1520.85	5	0	1.32295
Grasp	2116.84	5	0	1.27091
Filip1	369.685	5	0	3.50283
Gm26894	8.38441	5	0.136284	2.759
Wnt9b	4.93481	5	0.423888	6.51967
Ubash3b	847.169	5	0	2.74876
Pappa	1325.43	5	0	1.11188
Bcam	663.322	5	0	1.85346
Arhgap20	223.068	5	0	2.61216
Lbh	NA	NA	NA	1.79656
Nav1	1012.67	5	0	0.387672
Swap70	NA	NA	NA	0.389217
Thbd	694.49	5	0	1.74376
Vsir	455.868	5	0	2.42633
Cebpb	403.001	5	0	1.02611
Phactr2	1054.78	5	0	0.412107
Skil	592.458	5	0	0.685272
Foxd2	1248.26	5	0	1.7996
Tuba1a	2710.9	5	0	1.05916
Gas2l3	NA	NA	NA	0.908032
Cxcr4	696.991	5	0	2.81484
Optc	262.104	5	0	8.14184
Prox1	0	5	1	4.05469
Akap13	916.937	5	0	0.606587
Ppp1r2	NA	NA	NA	0.248264
Sh3bgr	NA	NA	NA	0.717556
Morc4	413.501	5	0	0.364103
Acta1	NA	NA	NA	1.56621
Mgp	219.199	5	0	1.17048
Tnfaip6	1244.18	5	0	4.11661
Myo10	NA	NA	NA	1.72287
Grid2	241.376	5	0	14.7295
Adam15	NA	NA	NA	1.2611
Kif20b	NA	NA	NA	0.257923
Npnt	NA	NA	NA	1.29983
Fblim1	218.577	5	0	0.614698
Hoxc4	180.408	5	0	0.680935
Gsc	169.71	5	0	10.7181
Tmem54	31.7206	5	6.74814e-06	0.663049
Gimap5	NA	NA	NA	5.57858
Fcgr3	256.016	5	0	2.3861
Mfap2	8459.44	5	0	0.819464
Aoc1	5.4869	5	0.359384	3.47094
Gm26730	3.62733	5	0.604215	0.940666
Pnmt	13.2686	5	0.0209874	1.7714
Trp53i11	1826.27	5	0	0.978986
Pea15a	2555.45	5	0	0.654436
Csrp2	1412.6	5	0	0.952284
Wnt7b	24.7281	5	0.000157223	0.735334
Scx	NA	NA	NA	11.8831
Lurap1l	NA	NA	NA	1.77129
Tspan15	1101.96	5	0	0.820825
Tubb4b	NA	NA	NA	0.187272
AA467197	16.144	5	0.00644483	1.85255
Gabra2	10.2895	5	0.0674359	0.518899
Lpp	395.424	5	0	0.713512
Tnni2	12.5021	5	0.0285193	0.3073
Reep5	4512.06	5	0	1.04238
Hoxa2	624.578	5	0	1.56304
Rep15	39.1359	5	2.22981e-07	0.293483
Ppp1r14c	NA	NA	NA	1.35873
Dclk1	1307.49	5	0	2.51344
Rhou	2417.51	5	0	0.651598
Fhl2	NA	NA	NA	0.498588
Cldn9	37.7125	5	4.30976e-07	1.12611
2010111I01Rik	801.833	5	0	0.631682
Erbb3	64.2319	5	1.61726e-12	0.765731
Fam110b	2863.75	5	0	1.09994
Zeb1	923.884	5	0	0.244401
Cyth4	174.787	5	0	8.89897
Grb14	418.142	5	0	4.08577
Exoc3l	NA	NA	NA	5.51911
Plaur	367.981	5	0	3.21143
Rps6ka3	3172.28	5	0	2.01965
Nfkbia	NA	NA	NA	0.25403
Itga4	37.8977	5	3.95615e-07	1.81192
Sdc2	2730.47	5	0	1.79414
Egfem1	NA	NA	NA	5.7507
Wwtr1	NA	NA	NA	0.554006
Wnt5a	1546.22	5	0	1.06239
Kif23	247.683	5	0	0.467168
Ldlrap1	1396.53	5	0	1.36873
Abca9	907.39	5	0	4.57478
Fam171a2	NA	NA	NA	0.990858
Scml4	NA	NA	NA	2.6354
Eva1a	NA	NA	NA	1.62282
Efna2	3924.29	5	0	1.52144
Gm16104	NA	NA	NA	4.10498
Hn1	894.085	5	0	0.118998
Adora2a	750.53	5	0	3.6269
mt-Co3	911.796	5	0	0.101182
Bace2	NA	NA	NA	3.31237
Magi3	896.263	5	0	1.1733
Mphosph9	1953.25	5	0	0.486074
Gypc	NA	NA	NA	1.40534
Lmx1a	375.294	5	0	2.8741
Slit2	425.539	5	0	1.7428
Ccdc85b	2888.82	5	0	0.694691
Aadac	NA	NA	NA	1.69629
Napsa	NA	NA	NA	0.0110689
Rab12	2349.09	5	0	0.533058
Arf5	1786.11	5	0	0.210703
Pantr1	252.141	5	0	0.646815
Arpc5	3980.34	5	0	0.703751
Atp13a3	244.508	5	0	0.291635
Abca12	NA	NA	NA	1.03977
Rpl27	NA	NA	NA	0.189618
Icam1	420.254	5	0	5.66756
Nid2	0	5	1	0.542126
Uap1l1	707.682	5	0	1.23965
Pcdh1	NA	NA	NA	2.80686
C230057A21Rik	3.27039	5	0.658378	1.71569
Gm44148	0.215514	5	0.998938	0.694121
RP24-136L4.5	7.17878	5	0.20768	2.70063
Jakmip3	8.30771	5	0.140073	12.519
1700092C10Rik	2.71654	5	0.743588	34.2542
Topaz1	NA	NA	NA	0.545009
Clec4f	3.39116	5	0.639917	1.75718
Gm26802	2.49785	5	0.776818	0.679511
Mettl7b	NA	NA	NA	11.851
Chrna3	6.42634	5	0.266915	2.87814
Trank1	3.28044	5	0.656837	8.65054
Sowaha	7.06441	5	0.215894	2.51641
Pi16	230.761	5	0	4.24582
Rock2	1041.7	5	0	0.248678
Cyp51	625.173	5	0	0.785485
Stmn3	NA	NA	NA	0.807924
Fam13c	65.2077	5	1.01485e-12	1.32654
Xlr3b	98.8641	5	0	0.338902
Aplp2	NA	NA	NA	0.237219
Hecw2	NA	NA	NA	1.24654
Ptgis	4141.09	5	0	0.879249
Ier3	NA	NA	NA	0.829563
Ctxn3	47.0317	5	5.59758e-09	2.98771
Nostrin	NA	NA	NA	1.98718
Angpt1	1991.68	5	0	0.760911
Casp8	1198.88	5	0	0.494603
Rhbdl2	NA	NA	NA	0.561847
Pla2g1b	13.7211	5	0.0174817	2.36311
H2-Aa	NA	NA	NA	5.37221
Bmper	108.509	5	0	5.87083
Hist1h4d	NA	NA	NA	0.77001
Fbp2	123.846	5	0	2.14168
Ncf2	385.008	5	0	3.26314
Lsm7	1098.06	5	0	0.272238
Slc7a7	950.43	5	0	1.08984
Taok3	NA	NA	NA	0.659548
Bcl6b	NA	NA	NA	3.10961
L1td1	NA	NA	NA	0.596601
Pnp	2624.68	5	0	0.309381
Stra6	637.059	5	0	1.33772
Ptbp3	2144.25	5	0	0.308595
Cp	788.573	5	0	5.86465
Tpst2	1901.73	5	0	0.424126
Rbp2	295.098	5	0	0.863954
Fas	NA	NA	NA	2.12647
Tfrc	2936.89	5	0	0.910826
Wisp1	81.8938	5	3.33067e-16	0.902163
Hdgfrp3	5413.36	5	0	1.05116
Itpkb	1056.78	5	0	1.39917
Sh2d3c	1225.6	5	0	2.20222
Cyb5a	2833.72	5	0	0.384175
Acadl	1932.99	5	0	0.616833
4931406P16Rik	NA	NA	NA	0.45255
Pmaip1	43.1423	5	3.45758e-08	1.20467
Soga3	749.077	5	0	1.01755
4932438A13Rik	786.932	5	0	0.330266
Ifit3	87.7512	5	0	6.52435
P2rx1	NA	NA	NA	10.4306
Cpa2	126.512	5	0	0.517232
Fmr1nb	NA	NA	NA	1.01099
Jund	656.628	5	0	0.621357
Odc1	7424.85	5	0	0.492855
Actb	3817.89	5	0	0.532638
Prdm13	25.3364	5	0.000119965	1.22132
Emx2	87.9816	5	0	1.48614
Rsu1	2323.03	5	0	0.636607
Cox4i2	1908.25	5	0	1.06103
Klhl5	1141.5	5	0	0.579335
Kdelr3	203.181	5	0	0.381806
Ina	141.729	5	0	0.964891
Ildr2	245.559	5	0	1.0295
Dach1	1145.17	5	0	1.03702
Smtnl2	225.774	5	0	1.76014
Robo4	NA	NA	NA	1.37302
Mllt4	1318.95	5	0	0.473292
Gnb2	3793.53	5	0	0.203025
Hnf1aos1	2.46462	5	0.781814	0.299927
Lect1	15.9849	5	0.00688738	1.66758
Map4k5	978.734	5	0	0.414551
Acot7	773.981	5	0	0.909905
Kctd8	81.8518	5	3.33067e-16	2.90937
Dcxr	39.6632	5	1.7461e-07	0.734235
Ppp1r14a	NA	NA	NA	3.42568
Eps8	NA	NA	NA	0.706811
Naaa	312.648	5	0	1.2523
Gli3	3353.37	5	0	1.12255
Myl3	69.7252	5	1.16906e-13	0.32301
Phldb2	422.731	5	0	0.42799
Insm1	NA	NA	NA	1.68763
Ptpn6	212.022	5	0	0.611593
Scn1b	NA	NA	NA	1.42724
Tacc1	NA	NA	NA	0.46847
3110079O15Rik	0	5	1	2.81013
Gata5os	NA	NA	NA	1.5414
Trpm1	12.7314	5	0.0260306	9.04471
Hcn1	12.2153	5	0.0319537	2.75709
Pcdhb4	NA	NA	NA	0.941983
Emid1	670.357	5	0	0.579649
C730034F03Rik	NA	NA	NA	0.621656
Smarca1	1975.02	5	0	1.7761
Espn	61.0509	5	7.37022e-12	1.14271
Atp1b1	NA	NA	NA	0.408892
Edn3	977.568	5	0	3.48557
Tmem252	NA	NA	NA	4.05371
Rab25	NA	NA	NA	0.636582
Sec11c	NA	NA	NA	0.368245
Rapgef4	NA	NA	NA	11.8673
Fdps	224.746	5	0	0.547343
Palm	596.214	5	0	0.402358
Plau	321.523	5	0	1.31021
Podxl	NA	NA	NA	2.37795
Hoxa3	663.373	5	0	1.85239
Cyp1b1	569.03	5	0	8.35497
Rbm24	570.424	5	0	4.40568
Mospd2	940.524	5	0	0.421461
Npm3	NA	NA	NA	0.796931
Nab1	NA	NA	NA	0.92256
Pcdh7	351.561	5	0	1.06109
Cxxc4	1119.68	5	0	0.590989
Spsb4	2606.1	5	0	1.79712
Rab5c	1810.67	5	0	0.232825
Nin	NA	NA	NA	0.352045
Psrc1	1608.67	5	0	0.622006
H2-Oa	31.8125	5	6.47145e-06	0.884244
Foxp1	NA	NA	NA	0.352034
Rbfa	656.984	5	0	0.216257
A730017C20Rik	242.574	5	0	0.951227
Spns2	NA	NA	NA	2.85204
Mycn	1265.68	5	0	1.10113
Gm2694	268.811	5	0	0.819527
Nrip1	NA	NA	NA	0.160033
Dennd5b	NA	NA	NA	0.882635
2610528J11Rik	71.691	5	4.55191e-14	1.16485
Ntf3	921.139	5	0	1.2355
Fxyd3	NA	NA	NA	0.0964718
Fhl1	626.18	5	0	1.88501
Egln3	NA	NA	NA	3.10523
Abcc9	361.403	5	0	2.62836
Gpx8	1303.9	5	0	1.21482
Ambp	NA	NA	NA	1.42678
Pyhin1	7.83141	5	0.165775	6.87571
Slc31a2	1854.83	5	0	1.72144
Scarb1	1078.44	5	0	0.978174
Myo6	953.635	5	0	0.858468
Rps27rt	710.451	5	0	0.281947
Nog	368.262	5	0	1.5038
Cbln2	205.001	5	0	7.41478
Serpina3g	NA	NA	NA	6.28978
Tnfrsf13c	NA	NA	NA	0.62828
Gcm1	4.36457	5	0.498205	3.93691
Fmnl1	4.48089	5	0.482445	1.62197
Krt36	NA	NA	NA	8.18703
Uaca	NA	NA	NA	1.59742
Calml4	102.221	5	0	0.954963
Mpped2	1433	5	0	0.932383
Wdr72	111.137	5	0	1.90509
1700013H16Rik	312.727	5	0	5.60468
Foxf2	699.344	5	0	2.16326
Tes	2757.5	5	0	0.557845
Prkch	NA	NA	NA	2.20209
Ier5l	NA	NA	NA	0.539734
Cystm1	57.0754	5	4.8791e-11	0.400345
Arhgef28	618.517	5	0	2.01571
Fndc3c1	4033.12	5	0	0.980108
AI467606	23.117	5	0.000320617	4.00481
Lalba	99.5747	5	0	2.05023
F3	266.657	5	0	1.25655
Pgam1	NA	NA	NA	0.481486
Otx1	145.981	5	0	2.65799
Sema6a	NA	NA	NA	0.453039
Cks1brt	41.3942	5	7.81036e-08	0.2883
Actg1	11899	5	0	0.883147
Foxp2	1524.81	5	0	1.00171
Mmd	621.729	5	0	0.468906
Fam64a	460.378	5	0	0.292338
Pim3	723.879	5	0	0.495816
Nppa	NA	NA	NA	0.872977
Rem2	102.278	5	0	0.916095
Pcdh11x	286.643	5	0	3.3122
Crb3	23.0813	5	0.000325694	0.350603
Tpi1	10995.5	5	0	0.440562
Ngfr	500.848	5	0	4.38449
Unc80	7.33885	5	0.196635	2.72368
Gm28626	2.66399	5	0.75162	1.24748
2610027F03Rik	3.98006	5	0.55229	1.31276
Gm16587	2.24931	5	0.813683	3.13785
Gm13582	0.0443736	5	0.999978	0.428393
Gpr171	NA	NA	NA	1.07644
Zfp936	5.78377	5	0.327831	2.38129
Olfr658	NA	NA	NA	0.815669
1700016K19Rik	NA	NA	NA	0.334865
Drd1	1.73746	5	0.884146	0.744694
Gm21917	7.30737	5	0.198766	4.33745
9230117E06Rik	7.44881	5	0.189343	7.88814
Ly6g6f	NA	NA	NA	16.1744
Gm16555	2.93185	5	0.710492	3.49535
Il17b	NA	NA	NA	0.930419
Cd274	3.29932	5	0.653945	1.74884
Kcnj12	263.686	5	0	7.22868
Arl4d	63.4593	5	2.33835e-12	2.23795
Zfp608	475.036	5	0	0.214188
Slc25a48	31.1535	5	8.73566e-06	1.24259
Scd3	13.0528	5	0.0228891	1.36905
Cdkn2c	332.092	5	0	0.814975
Sorcs2	1546.82	5	0	1.77007
Halr1	151.959	5	0	1.03582
Sqrdl	NA	NA	NA	3.32201
Sri	NA	NA	NA	0.300333
Cdh3	NA	NA	NA	5.33548
Ung	NA	NA	NA	0.246752
Cd55	578.198	5	0	1.57325
Slc25a43	0	5	1	0.613654
Gm13431	120.995	5	0	6.09488
Mesdc1	NA	NA	NA	0.46711
Ubtd1	1467.19	5	0	0.531268
Cnpy1	5.15316	5	0.397476	1.08788
Marcksl1	884.912	5	0	0.1146
Mfap4	2583.18	5	0	1.66935
Eya1	2546.76	5	0	1.39648
Tmem173	615.185	5	0	3.15782
Stard8	NA	NA	NA	2.32466
Ssh2	NA	NA	NA	1.04065
Pdcd4	2364.63	5	0	0.801497
Pbx1	2282.47	5	0	0.371506
Fam101a	143.883	5	0	0.95418
Reep1	NA	NA	NA	0.437611
Serpinb8	55.5921	5	9.86009e-11	4.25584
Car5a	3.02691	5	0.695837	0.563346
Ahr	453.225	5	0	1.05044
Cmtm3	NA	NA	NA	0.695972
Tpbg	NA	NA	NA	0.87995
Apbb1ip	0	5	1	4.76454
Alox12	NA	NA	NA	2.3813
Slk	NA	NA	NA	0.414589
Chrdl1	675.512	5	0	4.66155
Ltbp4	175.352	5	0	1.41067
Hsp90b1	33.9542	5	2.43157e-06	0.205709
Fry	97.771	5	0	2.06873
Mapk13	73.8203	5	1.64313e-14	0.916631
Aldh1a7	17.6421	5	0.00343004	1.32231
Tbc1d1	709.432	5	0	0.418626
Ptprz1	171.129	5	0	1.65321
Peg10	NA	NA	NA	0.59354
Rab32	319.432	5	0	1.42652
Hoxa4	315.038	5	0	1.22093
Cmpk2	NA	NA	NA	1.81894
Epha3	NA	NA	NA	3.20785
Gm12829	451.72	5	0	2.55986
St18	0.608578	5	0.987607	3.15175
Vsnl1	669.339	5	0	1.56033
Tpd52l1	2379.95	5	0	2.00797
Tdrp	1108.44	5	0	0.750798
Rrbp1	1047.07	5	0	0.15203
Mif	39342.7	5	0	0.492678
Trpc5	127.491	5	0	22.6822
H1fx	11521.5	5	0	0.446156
Laptm5	NA	NA	NA	1.04275
Malat1	357.161	5	0	0.345529
Zic3	448.069	5	0	4.66556
Relt	561.452	5	0	1.2659
Runx1t1	842.149	5	0	1.01873
Bmpr2	647.932	5	0	0.366944
Gja3	31.9035	5	6.20855e-06	8.20298
Epb41l2	NA	NA	NA	0.564695
Lpar6	1221.83	5	0	0.336381
Fa2h	NA	NA	NA	0.016736
Frmd4b	889.913	5	0	0.620029
1700019B21Rik	51.4853	5	6.87863e-10	0.782196
Alpl	1976.45	5	0	1.95781
Fam212a	3799.47	5	0	0.517086
Dlc1	NA	NA	NA	0.461292
Eva1b	649.285	5	0	0.970579
Nme2	NA	NA	NA	0.286954
Fbln2	495.891	5	0	1.93159
Vill	NA	NA	NA	0.473219
Rxrg	NA	NA	NA	7.5084
Fam83d	124.963	5	0	0.284494
Cdc42ep1	1403.71	5	0	0.875317
Pcp4l1	71.5408	5	4.89608e-14	0.562365
Hoxb3os	290.398	5	0	2.21816
Srm	NA	NA	NA	0.329662
Pid1	593.6	5	0	2.42313
Sptan1	NA	NA	NA	0.527774
Ssbp4	NA	NA	NA	1.78692
Bcat1	4395	5	0	1.00015
Dll1	NA	NA	NA	0.708044
Cxx1b	792.377	5	0	1.17085
Ptprm	708.105	5	0	2.75683
Dapk2	0	5	1	2.77941
Nasp	17174.1	5	0	0.480465
F2rl3	463.847	5	0	5.10542
Sulf1	1907.22	5	0	1.26215
Tlr12	268.859	5	0	2.77309
Phgdh	NA	NA	NA	0.623839
Slc1a2	31.3218	5	8.09172e-06	4.11774
Slc18a2	512.182	5	0	1.77017
Il17re	2.41951	5	0.788565	0.435871
Rnf207	NA	NA	NA	0.0784452
Smc4	714.456	5	0	0.17977
Lck	NA	NA	NA	2.0273
Zbtb20	133.183	5	0	0.950334
Apba2	260.492	5	0	1.2379
Pvrl2	NA	NA	NA	0.266567
Col23a1	1329.91	5	0	0.689508
Prdm1	NA	NA	NA	4.72294
Hs6st2	3009.95	5	0	0.895436
Nfia	372.383	5	0	0.907646
Hs3st3b1	NA	NA	NA	2.93281
Eef2k	3661.37	5	0	1.70605
Arhgap23	NA	NA	NA	0.572099
Bmp3	46.0558	5	8.84743e-09	1.36265
Dmbx1	11.9706	5	0.0351928	1.00769
Stmn4	8.25149	5	0.14291	0.892972
Fam102a	644.639	5	0	0.450072
Prima1	56.616	5	6.06757e-11	1.62622
Sim1	69.5743	5	1.25677e-13	1.44129
mt-Co2	144.572	5	0	0.0436379
Spag9	NA	NA	NA	0.272319
Sall3	756.978	5	0	4.60983
Prnp	683.917	5	0	0.862637
St8sia1	696.261	5	0	3.48726
Tnc	NA	NA	NA	11.1116
Tcf7	1450.29	5	0	1.04753
D630023F18Rik	NA	NA	NA	2.42598
Elavl2	1338.3	5	0	1.29878
Pkdcc	3827.23	5	0	0.478895
Trim2	2105.69	5	0	1.84671
Tle4	3918.01	5	0	2.9834
Cers4	1090.4	5	0	0.755886
Chchd10	55.3573	5	1.10209e-10	0.798011
Gna14	NA	NA	NA	8.13281
Aurkb	116.859	5	0	0.188055
Emp1	933.335	5	0	3.27454
Ppp4c	NA	NA	NA	0.180526
Ankrd37	251.958	5	0	0.429434
Cdc42bpb	1227.49	5	0	0.525171
Nebl	NA	NA	NA	0.534941
Lrp10	1523.32	5	0	0.806553
Cdkn3	NA	NA	NA	0.713535
Fzd7	1853.84	5	0	1.24959
Ret	NA	NA	NA	5.74901
Ank3	2261.27	5	0	1.19268
Arhgef12	479.567	5	0	0.772354
Hspd1	11983.9	5	0	0.456988
Dio3	52.5933	5	4.07623e-10	0.956684
Ppfibp2	1605.4	5	0	1.82408
Gucy1b3	120.274	5	0	0.608348
Pim1	NA	NA	NA	0.874821
Sh3glb1	3893.8	5	0	0.368811
Ttc9	556.454	5	0	1.81925
Hoxd3	175.079	5	0	1.20024
Pdyn	6.5201	5	0.258846	3.37677
6430503K07Rik	6.01841	5	0.304432	1.84998
Gjb1	NA	NA	NA	0.257467
Tnfsf10	NA	NA	NA	3.68599
Noto	7.04506	5	0.21731	11.5758
Clec2e	NA	NA	NA	13.14
Mypn	0.0516836	5	0.999968	0.0815464
Hspb3	0.195431	5	0.999162	0.159571
Kcnk13	15.0837	5	0.0100105	7.52931
Ribc2	NA	NA	NA	0.648943
Gm16191	12.9797	5	0.0235698	8.74612
B4galnt2	1.71044	5	0.887582	2.78907
Cldn10	128.22	5	0	0.987877
Gm26703	NA	NA	NA	2.7843
Vasp	2847.51	5	0	0.321789
Dst	395.985	5	0	1.13867
Ppp1r14b	1955.02	5	0	0.13104
Tln2	1491.22	5	0	0.575825
Timp1	NA	NA	NA	0.423947
Trp63	0.221969	5	0.998859	0.263778
Lypd2	15.6133	5	0.00803947	2.03471
Hist1h1d	NA	NA	NA	0.463138
Col12a1	744.742	5	0	3.32178
Esrp1	32.6908	5	4.3347e-06	1.02755
Exoc3l2	NA	NA	NA	1.91955
Rax	79.8181	5	8.88178e-16	1.69448
Flnb	NA	NA	NA	0.458859
Cast	1448.64	5	0	0.749861
Nr5a2	NA	NA	NA	16.9281
Nell2	110.484	5	0	1.20815
2002-09-01	NA	NA	NA	0.19384
Figf	695.774	5	0	3.41769
Clec2d	258.116	5	0	2.08311
Rnase4	NA	NA	NA	0.785549
Armc4	315.443	5	0	6.53285
Adam19	NA	NA	NA	0.557159
Vnn1	24.534	5	0.000171371	1.88085
Fibin	38.1722	5	3.48437e-07	1.59391
Sall1	1597.93	5	0	3.76144
Ltbp1	178.184	5	0	2.63869
Lrrc43	NA	NA	NA	6.2774
Exosc2	3655.77	5	0	0.476797
Sox21	178.782	5	0	0.732082
Mylip	326.206	5	0	0.471088
Prex2	990.238	5	0	0.355802
Stk32a	17.2097	5	0.00411887	1.41745
Carhsp1	NA	NA	NA	0.635693
Prrt4	39.0691	5	2.30001e-07	0.809036
Ptpn13	1580.93	5	0	1.27792
Rgs16	NA	NA	NA	0.501442
Rasa3	NA	NA	NA	0.710977
Erh	6511.91	5	0	0.266563
Plin2	1719.21	5	0	0.915571
Hid1	NA	NA	NA	2.30512
Cdr2l	NA	NA	NA	0.314636
Tox2	557.567	5	0	1.0158
Cdh13	261.37	5	0	7.31008
Ctgf	337.862	5	0	1.79287
Ror1	1105.17	5	0	2.94262
Hist1h3c	NA	NA	NA	0.861624
Anln	NA	NA	NA	0.153519
Aebp1	866.075	5	0	0.36914
Hist1h1c	96.8558	5	0	0.601017
Usp51	602.221	5	0	1.05817
Fam162a	7652.16	5	0	0.439909
Hmox1	NA	NA	NA	0.44414
Lmx1b	874.094	5	0	5.51151
St3gal5	1510.44	5	0	0.703489
Plat	NA	NA	NA	0.835871
Stx3	NA	NA	NA	7.16258
Nudt4	NA	NA	NA	0.490068
Gm12688	7.97234	5	0.157767	0.582516
C130074G19Rik	NA	NA	NA	6.29796
Alox5	273.022	5	0	3.65622
Cdca2	608.455	5	0	0.327802
Lmo1	92.8588	5	0	0.56223
Hmgn3	3496.28	5	0	1.15799
Hdac7	NA	NA	NA	0.74137
Gabrr1	36.4061	5	7.87726e-07	23.9374
Isg20	2.76072	5	0.736818	0.174635
Tmem164	NA	NA	NA	0.473243
Lpar4	73.4387	5	1.96509e-14	0.279297
Tox3	1480.48	5	0	2.00954
Chst7	NA	NA	NA	0.957944
[truncated: 2 more rows]
