# Supplementary material for: Tracking early mammalian organogenesis – prediction and validation of differentiation trajectories at whole organism scale
Source: Development. Author manuscript; Available in PMC 2024 Mar 6. (PMC10906099; doi:10.1242/dev.201867)
Supplement: Table S5 [file EMS194370-supplement-Table_S5.xlsx]

## Sheet: Table S5
Posterior Endothelium Trajectory (TradeSeq associationTest Results)						Green Cluster Genes (Metascape Results)										Blue Cluster Genes (Metascape Results)										Purple Cluster Genes (Metascape Results)
	waldStat	df	pvalue	meanLogFC		GroupID	Category	Term	Description	LogP	Log(q-value)	Genes	Symbols	InTerm_InList		GroupID	Category	Term	Description	LogP	Log(q-value)	Genes	Symbols	InTerm_InList		GroupID	Category	Term	Description	LogP	Log(q-value)	Genes	Symbols	InTerm_InList
Tagln	1054.4	5	0	1.34611		1_Summary	GO Biological Processes	GO:0001525	angiogenesis	-15.6411	-11.376	12306,12822,12826,12827,13713,14254,16412,16542,17886,18186,18613,54409,54598,66864,68545,69903,80837,12562,16000	Anxa2,Col18a1,Col4a1,Col4a2,Elk3,Flt1,Itgb1,Kdr,Myh9,Nrp1,Pecam1,Ramp2,Calcrl,Clec14a,Ecscr,Rasip1,Rhoj,Cdh5,Igf1	19/-		1_Summary	GO Biological Processes	GO:0001568	blood vessel development	-24.234	-20.2527	11482,12168,12591,12705,13601,13609,13642,13805,13819,14612,15110,15242,15446,15530,16399,17095,17260,18053,18127,18162,19263,20671,20672,21349,21387,21687,21803,21808,21813,21928,22341,26903,54485,57246,57257,67784,67916,84004,105450,224792,12156,14013,18028,18089,21417	Acvrl1,Bmpr2,Cdx2,Cited1,Ecm1,S1pr1,Efnb2,Eng,Epas1,Gja4,Hand1,Hhex,Hpgd,Hspg2,Itga2b,Lyl1,Mef2c,Ngfr,Nos3,Npr3,Ptprb,Sox17,Sox18,Tal1,Tbx4,Tek,Tgfb1,Tgfb2,Tgfbr2,Tnfaip2,Vegfc,Dysf,Dll4,Tbx20,Vav3,Plxnd1,Plpp3,Mcam,Mmrn2,Adgrf5,Bmp2,Mecom,Nfib,Nkx2-3,Zeb1	45/-		1_Summary	GO Biological Processes	GO:0009952	anterior/posterior pattern specification	-15.6122	-11.4108	12590,12592,12627,13389,14179,15394,15407,17292,17702,19378,20997,21389,23967,18740,18999,20378,22160,27494,14170,30794,22419,18858	Cdx1,Cdx4,Cfc1,Dll3,Fgf8,Hoxa1,Hoxb1,Mesp1,Msx2,Aldh1a2,T,Tbx6,Osr1,Pitx1,Pou5f1,Frzb,Twist1,Amot,Fgf15,Pdlim4,Wnt5b,Pmp22	22/-
Lyve1	6121.19	5	0	19.2606		1_Member	GO Biological Processes	GO:0001525	angiogenesis	-15.6411	-11.376	12306,12822,12826,12827,13713,14254,16412,16542,17886,18186,18613,54409,54598,66864,68545,69903,80837	Anxa2,Col18a1,Col4a1,Col4a2,Elk3,Flt1,Itgb1,Kdr,Myh9,Nrp1,Pecam1,Ramp2,Calcrl,Clec14a,Ecscr,Rasip1,Rhoj	17/343		1_Member	GO Biological Processes	GO:0001568	blood vessel development	-24.234	-20.2527	11482,12168,12591,12705,13601,13609,13642,13805,13819,14612,15110,15242,15446,15530,16399,17095,17260,18053,18127,18162,19263,20671,20672,21349,21387,21687,21803,21808,21813,21928,22341,26903,54485,57246,57257,67784,67916,84004,105450,224792	Acvrl1,Bmpr2,Cdx2,Cited1,Ecm1,S1pr1,Efnb2,Eng,Epas1,Gja4,Hand1,Hhex,Hpgd,Hspg2,Itga2b,Lyl1,Mef2c,Ngfr,Nos3,Npr3,Ptprb,Sox17,Sox18,Tal1,Tbx4,Tek,Tgfb1,Tgfb2,Tgfbr2,Tnfaip2,Vegfc,Dysf,Dll4,Tbx20,Vav3,Plxnd1,Plpp3,Mcam,Mmrn2,Adgrf5	40/577		1_Member	GO Biological Processes	GO:0009952	anterior/posterior pattern specification	-15.6122	-11.4108	12590,12592,12627,13389,14179,15394,15407,17292,17702,19378,20997,21389,23967	Cdx1,Cdx4,Cfc1,Dll3,Fgf8,Hoxa1,Hoxb1,Mesp1,Msx2,Aldh1a2,T,Tbx6,Osr1	13/234
Gm42418	4281.08	5	0	1.74691		1_Member	GO Biological Processes	GO:0001944	vasculature development	-13.7667	-10.1036	12306,12562,12822,12826,12827,13713,14254,16000,16412,16542,17886,18186,18613,54409,54598,66864,68545,69903,80837	Anxa2,Cdh5,Col18a1,Col4a1,Col4a2,Elk3,Flt1,Igf1,Itgb1,Kdr,Myh9,Nrp1,Pecam1,Ramp2,Calcrl,Clec14a,Ecscr,Rasip1,Rhoj	19/615		1_Member	GO Biological Processes	GO:0001944	vasculature development	-24.2113	-20.2527	11482,12156,12168,12591,12705,13601,13609,13642,13805,13819,14612,15110,15242,15446,15530,16399,17095,17260,18053,18127,18162,19263,20671,20672,21349,21387,21687,21803,21808,21813,21928,22341,26903,54485,57246,57257,67784,67916,84004,105450,224792	Acvrl1,Bmp2,Bmpr2,Cdx2,Cited1,Ecm1,S1pr1,Efnb2,Eng,Epas1,Gja4,Hand1,Hhex,Hpgd,Hspg2,Itga2b,Lyl1,Mef2c,Ngfr,Nos3,Npr3,Ptprb,Sox17,Sox18,Tal1,Tbx4,Tek,Tgfb1,Tgfb2,Tgfbr2,Tnfaip2,Vegfc,Dysf,Dll4,Tbx20,Vav3,Plxnd1,Plpp3,Mcam,Mmrn2,Adgrf5	41/615		1_Member	GO Biological Processes	GO:0048598	embryonic morphogenesis	-12.5215	-8.62118	12627,14179,15394,15407,17292,17702,18740,18999,19378,20378,20997,21389,22160,23967,27494	Cfc1,Fgf8,Hoxa1,Hoxb1,Mesp1,Msx2,Pitx1,Pou5f1,Aldh1a2,Frzb,T,Tbx6,Twist1,Osr1,Amot	15/644
Hba-x	2898.64	5	0	0.989515		1_Member	GO Biological Processes	GO:0048514	blood vessel morphogenesis	-13.5244	-9.95827	12306,12822,12826,12827,13713,14254,16412,16542,17886,18186,18613,54409,54598,66864,68545,69903,80837	Anxa2,Col18a1,Col4a1,Col4a2,Elk3,Flt1,Itgb1,Kdr,Myh9,Nrp1,Pecam1,Ramp2,Calcrl,Clec14a,Ecscr,Rasip1,Rhoj	17/461		1_Member	GO Biological Processes	GO:0048514	blood vessel morphogenesis	-21.3676	-17.5851	11482,12168,12705,13601,13609,13642,13805,13819,15110,15242,15446,15530,16399,18127,18162,19263,20671,20672,21349,21387,21687,21803,21808,21813,21928,22341,26903,54485,57246,57257,67784,84004,105450,224792	Acvrl1,Bmpr2,Cited1,Ecm1,S1pr1,Efnb2,Eng,Epas1,Hand1,Hhex,Hpgd,Hspg2,Itga2b,Nos3,Npr3,Ptprb,Sox17,Sox18,Tal1,Tbx4,Tek,Tgfb1,Tgfb2,Tgfbr2,Tnfaip2,Vegfc,Dysf,Dll4,Tbx20,Vav3,Plxnd1,Mcam,Mmrn2,Adgrf5	34/461		1_Member	GO Biological Processes	GO:0003002	regionalization	-12.1985	-8.47419	12590,12592,12627,13389,14179,15394,15407,17292,17702,19378,20997,21389,23967	Cdx1,Cdx4,Cfc1,Dll3,Fgf8,Hoxa1,Hoxb1,Mesp1,Msx2,Aldh1a2,T,Tbx6,Osr1	13/431
Hbb-bh1	133.483	5	0	0.205708		1_Member	GO Biological Processes	GO:0001568	blood vessel development	-13.0921	-9.60514	12306,12562,12822,12826,12827,13713,14254,16412,16542,17886,18186,18613,54409,54598,66864,68545,69903,80837	Anxa2,Cdh5,Col18a1,Col4a1,Col4a2,Elk3,Flt1,Itgb1,Kdr,Myh9,Nrp1,Pecam1,Ramp2,Calcrl,Clec14a,Ecscr,Rasip1,Rhoj	18/577		1_Member	GO Biological Processes	GO:0035239	tube morphogenesis	-19.7973	-16.1397	11482,12156,12168,12705,13601,13609,13642,13805,13819,14013,15110,15242,15446,15530,16399,17260,18028,18089,18127,18162,19263,20671,20672,21349,21387,21417,21687,21803,21808,21813,21928,22341,26903,54485,57246,57257,67784,84004,105450,224792	Acvrl1,Bmp2,Bmpr2,Cited1,Ecm1,S1pr1,Efnb2,Eng,Epas1,Mecom,Hand1,Hhex,Hpgd,Hspg2,Itga2b,Mef2c,Nfib,Nkx2-3,Nos3,Npr3,Ptprb,Sox17,Sox18,Tal1,Tbx4,Zeb1,Tek,Tgfb1,Tgfb2,Tgfbr2,Tnfaip2,Vegfc,Dysf,Dll4,Tbx20,Vav3,Plxnd1,Mcam,Mmrn2,Adgrf5	40/762		1_Member	GO Biological Processes	GO:0007389	pattern specification process	-11.6653	-8.06595	12590,12592,12627,13389,14179,15394,15407,17292,17702,19378,20997,21389,23967	Cdx1,Cdx4,Cfc1,Dll3,Fgf8,Hoxa1,Hoxb1,Mesp1,Msx2,Aldh1a2,T,Tbx6,Osr1	13/475
Myl7	1012.11	5	0	1.34351		1_Member	GO Biological Processes	GO:0035239	tube morphogenesis	-11.0634	-7.75247	12306,12822,12826,12827,13713,14254,16000,16412,16542,17886,18186,18613,54409,54598,66864,68545,69903,80837	Anxa2,Col18a1,Col4a1,Col4a2,Elk3,Flt1,Igf1,Itgb1,Kdr,Myh9,Nrp1,Pecam1,Ramp2,Calcrl,Clec14a,Ecscr,Rasip1,Rhoj	18/762		1_Member	GO Biological Processes	GO:0001525	angiogenesis	-18.7364	-15.1758	11482,13601,13609,13642,13805,13819,15110,15530,16399,18127,18162,19263,20671,20672,21349,21387,21687,21803,21813,21928,22341,26903,54485,57246,57257,67784,84004,105450	Acvrl1,Ecm1,S1pr1,Efnb2,Eng,Epas1,Hand1,Hspg2,Itga2b,Nos3,Npr3,Ptprb,Sox17,Sox18,Tal1,Tbx4,Tek,Tgfb1,Tgfbr2,Tnfaip2,Vegfc,Dysf,Dll4,Tbx20,Vav3,Plxnd1,Mcam,Mmrn2	28/343		2_Summary	WikiPathways	WP2074	Neural crest differentiation	-10.9321	-7.42971	13389,14170,14179,15394,15407,18858,21389,22160	Dll3,Fgf15,Fgf8,Hoxa1,Hoxb1,Pmp22,Tbx6,Twist1	8/-
Hbb-y	3951.12	5	0	3.0975		2_Summary	GO Biological Processes	GO:0045765	regulation of angiogenesis	-15.0507	-11.1743	12490,12562,12741,12827,14254,16002,16412,16542,18186,20692,21872,54409,68545,69219,80837,100952,83397,84094,14247,12822,16000	Cd34,Cdh5,Cldn5,Col4a2,Flt1,Igf2,Itgb1,Kdr,Nrp1,Sparc,Tjp1,Ramp2,Ecscr,Ddah1,Rhoj,Emilin1,Akap12,Plvap,Fli1,Col18a1,Igf1	21/-		2_Summary	GO Biological Processes	GO:0007507	heart development	-13.9376	-10.4561	11482,11504,12156,12168,13003,13609,13805,14013,15110,15242,15530,17260,17395,18127,18810,20671,20672,21687,21803,21808,21813,22761,23794,54485,57246,67784,108058,112405,230857,399558,11910,12390,16656,22634,26903,225115,12591,12705,13819,17311,17920,21349,21387,21417,106522,13642,18053,22341,11749,13641,14456,15446,17913,72349,13537,14119,67916,224792,17305,235505,101543,16880,20620	Acvrl1,Adamts1,Bmp2,Bmpr2,Vcan,S1pr1,Eng,Mecom,Hand1,Hhex,Hspg2,Mef2c,Mmp9,Nos3,Plec,Sox17,Sox18,Tek,Tgfb1,Tgfb2,Tgfbr2,Zfpm1,Adamts5,Dll4,Tbx20,Plxnd1,Camk2d,Egln1,Ece1,Flrt2,Atf3,Cav2,Hivep3,Plagl1,Dysf,Svil,Cdx2,Cited1,Epas1,Kitl,Myo6,Tal1,Tbx4,Zeb1,Pkdcc,Efnb2,Ngfr,Vegfc,Anxa6,Efnb1,Gas6,Hpgd,Myo1c,Dusp3,Dusp2,Fbn2,Plpp3,Adgrf5,Mfng,Cd109,Wtip,Lifr,Plk2	63/-		2_Member	WikiPathways	WP2074	Neural crest differentiation	-10.9321	-7.42971	13389,14170,14179,15394,15407,18858,21389,22160	Dll3,Fgf15,Fgf8,Hoxa1,Hoxb1,Pmp22,Tbx6,Twist1	8/99
Acta2	227.893	5	0	0.791307		2_Member	GO Biological Processes	GO:0045765	regulation of angiogenesis	-15.0507	-11.1743	12490,12562,12741,12827,14254,16002,16412,16542,18186,20692,21872,54409,68545,69219,80837,100952	Cd34,Cdh5,Cldn5,Col4a2,Flt1,Igf2,Itgb1,Kdr,Nrp1,Sparc,Tjp1,Ramp2,Ecscr,Ddah1,Rhoj,Emilin1	16/307		2_Member	GO Biological Processes	GO:0007507	heart development	-13.9376	-10.4561	11482,11504,12156,12168,13003,13609,13805,14013,15110,15242,15530,17260,17395,18127,18810,20671,20672,21687,21803,21808,21813,22761,23794,54485,57246,67784,108058,112405,230857,399558	Acvrl1,Adamts1,Bmp2,Bmpr2,Vcan,S1pr1,Eng,Mecom,Hand1,Hhex,Hspg2,Mef2c,Mmp9,Nos3,Plec,Sox17,Sox18,Tek,Tgfb1,Tgfb2,Tgfbr2,Zfpm1,Adamts5,Dll4,Tbx20,Plxnd1,Camk2d,Egln1,Ece1,Flrt2	30/614		1_Member	GO Biological Processes	GO:0048562	embryonic organ morphogenesis	-10.7185	-7.29526	12627,14179,15394,15407,17292,19378,20378,20997,21389,22160,23967	Cfc1,Fgf8,Hoxa1,Hoxb1,Mesp1,Aldh1a2,Frzb,T,Tbx6,Twist1,Osr1	11/333
Phlda2	33000.8	5	0	3.42772		2_Member	GO Biological Processes	GO:1901342	regulation of vasculature development	-14.9623	-11.1743	12490,12562,12741,12827,14254,16002,16412,16542,18186,20692,21872,54409,68545,69219,80837,100952	Cd34,Cdh5,Cldn5,Col4a2,Flt1,Igf2,Itgb1,Kdr,Nrp1,Sparc,Tjp1,Ramp2,Ecscr,Ddah1,Rhoj,Emilin1	16/311		2_Member	GO Biological Processes	GO:0003007	heart morphogenesis	-13.1268	-9.7123	11482,11504,12156,12168,13609,13805,15110,17260,18127,20671,21687,21803,21808,21813,22761,23794,54485,57246,67784,112405,399558	Acvrl1,Adamts1,Bmp2,Bmpr2,S1pr1,Eng,Hand1,Mef2c,Nos3,Sox17,Tek,Tgfb1,Tgfb2,Tgfbr2,Zfpm1,Adamts5,Dll4,Tbx20,Plxnd1,Egln1,Flrt2	21/288		3_Summary	GO Biological Processes	GO:0001501	skeletal system development	-9.84624	-6.48994	12590,12839,13389,14179,15394,15407,15429,17702,18740,20997,22160,23967,14170,17292,19378,20378,18999	Cdx1,Col9a1,Dll3,Fgf8,Hoxa1,Hoxb1,Hoxd1,Msx2,Pitx1,T,Twist1,Osr1,Fgf15,Mesp1,Aldh1a2,Frzb,Pou5f1	17/-
Etv2	12323.7	5	0	3.38507		2_Member	GO Biological Processes	GO:0045766	positive regulation of angiogenesis	-11.0756	-7.75247	12490,12562,14254,16002,16412,16542,18186,21872,54409,69219,100952	Cd34,Cdh5,Flt1,Igf2,Itgb1,Kdr,Nrp1,Tjp1,Ramp2,Ddah1,Emilin1	11/182		2_Member	GO Biological Processes	GO:0003179	heart valve morphogenesis	-12.0109	-8.65439	12156,12168,17260,18127,21803,21808,21813,22761,23794,54485,57246	Bmp2,Bmpr2,Mef2c,Nos3,Tgfb1,Tgfb2,Tgfbr2,Zfpm1,Adamts5,Dll4,Tbx20	11/54		3_Member	GO Biological Processes	GO:0001501	skeletal system development	-9.84624	-6.48994	12590,12839,13389,14179,15394,15407,15429,17702,18740,20997,22160,23967	Cdx1,Col9a1,Dll3,Fgf8,Hoxa1,Hoxb1,Hoxd1,Msx2,Pitx1,T,Twist1,Osr1	12/525
Tmsb4x	26096.8	5	0	1.32161		2_Member	GO Biological Processes	GO:1904018	positive regulation of vasculature development	-11.0756	-7.75247	12490,12562,14254,16002,16412,16542,18186,21872,54409,69219,100952	Cd34,Cdh5,Flt1,Igf2,Itgb1,Kdr,Nrp1,Tjp1,Ramp2,Ddah1,Emilin1	11/182		3_Summary	GO Biological Processes	GO:0045765	regulation of angiogenesis	-11.6108	-8.30546	11482,11489,11504,12509,13601,13805,15242,17395,18053,18127,20620,21687,21808,21813,22341,67784,112405,192187,228852,241556	Acvrl1,Adam12,Adamts1,Cd59a,Ecm1,Eng,Hhex,Mmp9,Ngfr,Nos3,Plk2,Tek,Tgfb2,Tgfbr2,Vegfc,Plxnd1,Egln1,Stab1,Ppp1r16b,Tspan18	20/-		1_Member	GO Biological Processes	GO:0048568	embryonic organ development	-9.78027	-6.48197	12592,12627,14179,15394,15407,17292,19378,20378,20997,21389,22160,23967	Cdx4,Cfc1,Fgf8,Hoxa1,Hoxb1,Mesp1,Aldh1a2,Frzb,T,Tbx6,Twist1,Osr1	12/532
Emcn	3553.9	5	0	5.88947		2_Member	GO Biological Processes	GO:0043114	regulation of vascular permeability	-9.90903	-6.72306	12562,12741,21872,54409,69219,83397,84094	Cdh5,Cldn5,Tjp1,Ramp2,Ddah1,Akap12,Plvap	7/48		3_Member	GO Biological Processes	GO:0045765	regulation of angiogenesis	-11.6108	-8.30546	11482,11489,11504,12509,13601,13805,15242,17395,18053,18127,20620,21687,21808,21813,22341,67784,112405,192187,228852,241556	Acvrl1,Adam12,Adamts1,Cd59a,Ecm1,Eng,Hhex,Mmp9,Ngfr,Nos3,Plk2,Tek,Tgfb2,Tgfbr2,Vegfc,Plxnd1,Egln1,Stab1,Ppp1r16b,Tspan18	20/307		3_Member	GO Biological Processes	GO:0060485	mesenchyme development	-9.15907	-5.91192	13389,14170,14179,17292,17702,19378,20378,22160,23967	Dll3,Fgf15,Fgf8,Mesp1,Msx2,Aldh1a2,Frzb,Twist1,Osr1	9/247
Klf2	3575.51	5	0	1.55055		2_Member	GO Biological Processes	GO:0043116	negative regulation of vascular permeability	-6.42202	-3.70094	12741,54409,69219,83397	Cldn5,Ramp2,Ddah1,Akap12	4/20		3_Member	GO Biological Processes	GO:1901342	regulation of vasculature development	-11.5076	-8.24799	11482,11489,11504,12509,13601,13805,15242,17395,18053,18127,20620,21687,21808,21813,22341,67784,112405,192187,228852,241556	Acvrl1,Adam12,Adamts1,Cd59a,Ecm1,Eng,Hhex,Mmp9,Ngfr,Nos3,Plk2,Tek,Tgfb2,Tgfbr2,Vegfc,Plxnd1,Egln1,Stab1,Ppp1r16b,Tspan18	20/311		3_Member	GO Biological Processes	GO:0048705	skeletal system morphogenesis	-8.94819	-5.74679	12590,12839,14179,15394,15407,17702,20997,22160,23967	Cdx1,Col9a1,Fgf8,Hoxa1,Hoxb1,Msx2,T,Twist1,Osr1	9/261
Mesp1	3743.87	5	0	8.33908		2_Member	GO Biological Processes	GO:0003018	vascular process in circulatory system	-6.05821	-3.39513	12562,12741,16542,21872,54409,69219,83397,84094	Cdh5,Cldn5,Kdr,Tjp1,Ramp2,Ddah1,Akap12,Plvap	8/247		2_Member	GO Biological Processes	GO:0003206	cardiac chamber morphogenesis	-11.379	-8.16082	11504,12156,12168,13805,15110,17260,18127,21687,21803,21808,21813,22761,54485,57246,112405	Adamts1,Bmp2,Bmpr2,Eng,Hand1,Mef2c,Nos3,Tek,Tgfb1,Tgfb2,Tgfbr2,Zfpm1,Dll4,Tbx20,Egln1	15/152		1_Member	GO Biological Processes	GO:0023019	signal transduction involved in regulation of gene expression	-8.83631	-5.67631	14179,17292,17702,20997,21389	Fgf8,Mesp1,Msx2,T,Tbx6	5/27
Stmn2	843.392	5	0	1.72852		2_Member	GO Biological Processes	GO:0008015	blood circulation	-6.01167	-3.3593	12562,12741,14247,16542,21872,54409,69219,83397,84094,100952	Cdh5,Cldn5,Fli1,Kdr,Tjp1,Ramp2,Ddah1,Akap12,Plvap,Emilin1	10/445		2_Member	GO Biological Processes	GO:0003170	heart valve development	-11.0756	-7.89516	12156,12168,17260,18127,21803,21808,21813,22761,23794,54485,57246	Bmp2,Bmpr2,Mef2c,Nos3,Tgfb1,Tgfb2,Tgfbr2,Zfpm1,Adamts5,Dll4,Tbx20	11/65		1_Member	GO Biological Processes	GO:0007498	mesoderm development	-8.64943	-5.52721	13389,14179,17292,18999,20997,21389,23967	Dll3,Fgf8,Mesp1,Pou5f1,T,Tbx6,Osr1	7/118
Hoxaas3	2894.93	5	0	3.20552		2_Member	GO Biological Processes	GO:2000351	regulation of endothelial cell apoptotic process	-5.98735	-3.34762	12562,12822,16542,54409,68545	Cdh5,Col18a1,Kdr,Ramp2,Ecscr	5/59		2_Member	GO Biological Processes	GO:0003205	cardiac chamber development	-10.7054	-7.55974	11504,12156,12168,13805,15110,17260,18127,21687,21803,21808,21813,22761,54485,57246,67784,112405	Adamts1,Bmp2,Bmpr2,Eng,Hand1,Mef2c,Nos3,Tek,Tgfb1,Tgfb2,Tgfbr2,Zfpm1,Dll4,Tbx20,Plxnd1,Egln1	16/200		1_Member	GO Biological Processes	GO:0061371	determination of heart left/right asymmetry	-8.54897	-5.46152	12627,14179,17292,19378,20997,21389	Cfc1,Fgf8,Mesp1,Aldh1a2,T,Tbx6	6/67
Ptn	560.348	5	0	0.873473		2_Member	GO Biological Processes	GO:0003013	circulatory system process	-5.72404	-3.1749	12562,12741,14247,16542,21872,54409,69219,83397,84094,100952	Cdh5,Cldn5,Fli1,Kdr,Tjp1,Ramp2,Ddah1,Akap12,Plvap,Emilin1	10/479		2_Member	GO Biological Processes	GO:1905314	semi-lunar valve development	-10.3385	-7.22497	12156,12168,18127,21803,21808,21813,23794,54485,57246	Bmp2,Bmpr2,Nos3,Tgfb1,Tgfb2,Tgfbr2,Adamts5,Dll4,Tbx20	9/40		3_Member	GO Biological Processes	GO:0035116	embryonic hindlimb morphogenesis	-8.23675	-5.18148	14179,17702,18740,22160,23967	Fgf8,Msx2,Pitx1,Twist1,Osr1	5/35
Spin2c	15948.5	5	0	2.19366		2_Member	GO Biological Processes	GO:1904035	regulation of epithelial cell apoptotic process	-5.55152	-3.01877	12562,12822,16000,16542,54409,68545	Cdh5,Col18a1,Igf1,Kdr,Ramp2,Ecscr	6/129		4_Summary	GO Biological Processes	GO:0070167	regulation of biomineral tissue development	-9.85837	-6.77485	12156,12168,13601,13609,14119,14456,14758,17260,18127,21803,106522,140780,12705,22341,15530,17936	Bmp2,Bmpr2,Ecm1,S1pr1,Fbn2,Gas6,Gpm6b,Mef2c,Nos3,Tgfb1,Pkdcc,Bmp2k,Cited1,Vegfc,Hspg2,Nab1	16/-		3_Member	GO Biological Processes	GO:0048863	stem cell differentiation	-8.15867	-5.13337	14170,17702,18999,19378,20378,20997,22160,23967	Fgf15,Msx2,Pou5f1,Aldh1a2,Frzb,T,Twist1,Osr1	8/220
Sat1	2715.92	5	0	1.21883		2_Member	GO Biological Processes	GO:2001214	positive regulation of vasculogenesis	-5.34833	-2.83906	12490,16542,54409	Cd34,Kdr,Ramp2	3/11		4_Member	GO Biological Processes	GO:0070167	regulation of biomineral tissue development	-9.85837	-6.77485	12156,12168,13601,13609,14119,14456,14758,17260,18127,21803,106522,140780	Bmp2,Bmpr2,Ecm1,S1pr1,Fbn2,Gas6,Gpm6b,Mef2c,Nos3,Tgfb1,Pkdcc,Bmp2k	12/107		3_Member	GO Biological Processes	GO:0048706	embryonic skeletal system development	-7.96241	-4.96513	14179,15394,15407,15429,20997,22160,23967	Fgf8,Hoxa1,Hoxb1,Hoxd1,T,Twist1,Osr1	7/148
Hand1	11984.8	5	0	3.34504		2_Member	GO Biological Processes	GO:2001212	regulation of vasculogenesis	-4.8224	-2.41146	12490,16542,54409	Cd34,Kdr,Ramp2	3/16		2_Member	GO Biological Processes	GO:0060537	muscle tissue development	-9.71957	-6.68587	11910,12156,12390,13609,13805,15110,15530,16656,17260,18810,21803,21808,22634,22761,26903,54485,57246,108058,112405,225115	Atf3,Bmp2,Cav2,S1pr1,Eng,Hand1,Hspg2,Hivep3,Mef2c,Plec,Tgfb1,Tgfb2,Plagl1,Zfpm1,Dysf,Dll4,Tbx20,Camk2d,Egln1,Svil	20/391		1_Member	GO Biological Processes	GO:0007507	heart development	-7.91812	-4.94717	12627,14170,14179,17292,17702,19378,20997,21389,22160,23967,30794	Cfc1,Fgf15,Fgf8,Mesp1,Msx2,Aldh1a2,T,Tbx6,Twist1,Osr1,Pdlim4	11/614
Cited1	9868.92	5	0	4.39547		2_Member	GO Biological Processes	GO:1904036	negative regulation of epithelial cell apoptotic process	-4.03294	-1.81701	12562,16000,16542,54409	Cdh5,Igf1,Kdr,Ramp2	4/77		5_Summary	GO Biological Processes	GO:0007167	enzyme-linked receptor protein signaling pathway	-9.71503	-6.68587	11482,12156,12168,12390,12705,13641,13642,13805,14456,15446,16880,17096,17913,18003,18053,18160,19267,21687,21803,21808,21813,22341,56338,72828,399558	Acvrl1,Bmp2,Bmpr2,Cav2,Cited1,Efnb1,Efnb2,Eng,Gas6,Hpgd,Lifr,Lyn,Myo1c,Nedd9,Ngfr,Npr1,Ptpre,Tek,Tgfb1,Tgfb2,Tgfbr2,Vegfc,Txnip,Ubash3b,Flrt2	25/-		1_Member	GO Biological Processes	GO:0061053	somite development	-7.82672	-4.8806	13389,17292,19378,20378,20997,21389	Dll3,Mesp1,Aldh1a2,Frzb,T,Tbx6	6/88
Sepp1	7273.73	5	0	1.49055		2_Member	GO Biological Processes	GO:2000352	negative regulation of endothelial cell apoptotic process	-3.84992	-1.69871	12562,16542,54409	Cdh5,Kdr,Ramp2	3/33		5_Member	GO Biological Processes	GO:0007167	enzyme-linked receptor protein signaling pathway	-9.71503	-6.68587	11482,12156,12168,12390,12705,13641,13642,13805,14456,15446,16880,17096,17913,18003,18053,18160,19267,21687,21803,21808,21813,22341,56338,72828,399558	Acvrl1,Bmp2,Bmpr2,Cav2,Cited1,Efnb1,Efnb2,Eng,Gas6,Hpgd,Lifr,Lyn,Myo1c,Nedd9,Ngfr,Npr1,Ptpre,Tek,Tgfb1,Tgfb2,Tgfbr2,Vegfc,Txnip,Ubash3b,Flrt2	25/629		1_Member	GO Biological Processes	GO:0007369	gastrulation	-7.72778	-4.80514	12627,14179,17292,18999,20997,21389,27494	Cfc1,Fgf8,Mesp1,Pou5f1,T,Tbx6,Amot	7/160
Cck	1325.16	5	0	2.14555		2_Member	GO Biological Processes	GO:0008217	regulation of blood pressure	-2.32194	-0.422278	16542,54409,69219,100952	Kdr,Ramp2,Ddah1,Emilin1	4/221		2_Member	GO Biological Processes	GO:0048568	embryonic organ development	-9.66932	-6.66498	12591,12705,13805,13819,15110,15242,15530,17260,17311,17920,20671,20672,21349,21387,21417,21803,21808,21813,22761,57246,106522,112405,230857	Cdx2,Cited1,Eng,Epas1,Hand1,Hhex,Hspg2,Mef2c,Kitl,Myo6,Sox17,Sox18,Tal1,Tbx4,Zeb1,Tgfb1,Tgfb2,Tgfbr2,Zfpm1,Tbx20,Pkdcc,Egln1,Ece1	23/532		1_Member	GO Biological Processes	GO:0048729	tissue morphogenesis	-7.68443	-4.78407	12627,14179,17292,17702,18999,19378,20378,20997,21389,22160,23967	Cfc1,Fgf8,Mesp1,Msx2,Pou5f1,Aldh1a2,Frzb,T,Tbx6,Twist1,Osr1	11/647
Ttr	342.585	5	0	1.1854		3_Summary	GO Biological Processes	GO:0043534	blood vessel endothelial cell migration	-10.4972	-7.23205	12562,12822,16412,16542,17886,18186,66864,18613,14254,54409,12826,12827,16000,16002,19053,80837,69903,13713,12741,70834,83397,109042,20874,100952,21872,17356,20692,17132,65962	Cdh5,Col18a1,Itgb1,Kdr,Myh9,Nrp1,Clec14a,Pecam1,Flt1,Ramp2,Col4a1,Col4a2,Igf1,Igf2,Ppp2cb,Rhoj,Rasip1,Elk3,Cldn5,Spag9,Akap12,Cavin3,Slk,Emilin1,Tjp1,Afdn,Sparc,Maf,Nherf2	29/-		2_Member	GO Biological Processes	GO:0007517	muscle organ development	-9.5148	-6.53393	11910,12156,12390,13609,13805,15110,16656,17260,18810,21803,21808,22634,22761,26903,54485,57246,112405,225115	Atf3,Bmp2,Cav2,S1pr1,Eng,Hand1,Hivep3,Mef2c,Plec,Tgfb1,Tgfb2,Plagl1,Zfpm1,Dysf,Dll4,Tbx20,Egln1,Svil	18/317		1_Member	GO Biological Processes	GO:0060562	epithelial tube morphogenesis	-7.63931	-4.76013	12627,14179,17292,17702,19378,20997,21389,22160,23967	Cfc1,Fgf8,Mesp1,Msx2,Aldh1a2,T,Tbx6,Twist1,Osr1	9/369
Gja4	2283.9	5	0	14.2793		3_Member	GO Biological Processes	GO:0043534	blood vessel endothelial cell migration	-10.4972	-7.23205	12562,12822,16412,16542,17886,18186,66864	Cdh5,Col18a1,Itgb1,Kdr,Myh9,Nrp1,Clec14a	7/40		2_Member	GO Biological Processes	GO:0048729	tissue morphogenesis	-9.45995	-6.50137	11482,12156,12168,13609,13642,13805,15110,15242,17260,18053,18127,20671,21349,21387,21687,21803,21808,21813,22341,22761,23794,54485,57246,67784,112405	Acvrl1,Bmp2,Bmpr2,S1pr1,Efnb2,Eng,Hand1,Hhex,Mef2c,Ngfr,Nos3,Sox17,Tal1,Tbx4,Tek,Tgfb1,Tgfb2,Tgfbr2,Vegfc,Zfpm1,Adamts5,Dll4,Tbx20,Plxnd1,Egln1	25/647		3_Member	GO Biological Processes	GO:0035137	hindlimb morphogenesis	-7.4762	-4.61723	14179,17702,18740,22160,23967	Fgf8,Msx2,Pitx1,Twist1,Osr1	5/49
AY036118	1442.53	5	0	0.896768		3_Member	GO Biological Processes	GO:0043542	endothelial cell migration	-9.95281	-6.72906	12562,12822,16412,16542,17886,18186,18613,66864	Cdh5,Col18a1,Itgb1,Kdr,Myh9,Nrp1,Pecam1,Clec14a	8/79		2_Member	GO Biological Processes	GO:0003176	aortic valve development	-9.41484	-6.47745	12156,12168,18127,21803,21813,23794,54485,57246	Bmp2,Bmpr2,Nos3,Tgfb1,Tgfbr2,Adamts5,Dll4,Tbx20	8/34		3_Member	GO Biological Processes	GO:0048762	mesenchymal cell differentiation	-7.39175	-4.57038	14170,14179,17702,19378,20378,22160,23967	Fgf15,Fgf8,Msx2,Aldh1a2,Frzb,Twist1,Osr1	7/179
Lefty2	106.131	5	0	4.1385		3_Member	GO Biological Processes	GO:0010631	epithelial cell migration	-8.69568	-5.66098	12562,12822,16412,16542,17886,18186,18613,66864	Cdh5,Col18a1,Itgb1,Kdr,Myh9,Nrp1,Pecam1,Clec14a	8/113		2_Member	GO Biological Processes	GO:0003197	endocardial cushion development	-9.32736	-6.41017	11482,12156,12168,13805,18127,21808,21813,23794,57246	Acvrl1,Bmp2,Bmpr2,Eng,Nos3,Tgfb2,Tgfbr2,Adamts5,Tbx20	9/51		1_Member	GO Biological Processes	GO:0002009	morphogenesis of an epithelium	-7.39157	-4.57038	12627,14179,17292,17702,19378,20378,20997,21389,22160,23967	Cfc1,Fgf8,Mesp1,Msx2,Aldh1a2,Frzb,T,Tbx6,Twist1,Osr1	10/533
Clec14a	5965.35	5	0	6.05472		3_Member	GO Biological Processes	GO:0090132	epithelium migration	-8.63485	-5.64649	12562,12822,16412,16542,17886,18186,18613,66864	Cdh5,Col18a1,Itgb1,Kdr,Myh9,Nrp1,Pecam1,Clec14a	8/115		2_Member	GO Biological Processes	GO:0055008	cardiac muscle tissue morphogenesis	-9.17279	-6.2749	12156,13609,13805,15110,21803,21808,22761,54485,57246,112405	Bmp2,S1pr1,Eng,Hand1,Tgfb1,Tgfb2,Zfpm1,Dll4,Tbx20,Egln1	10/73		1_Member	GO Biological Processes	GO:0045165	cell fate commitment	-7.32011	-4.51665	13389,14179,17292,18740,18999,20997,21389,22419	Dll3,Fgf8,Mesp1,Pitx1,Pou5f1,T,Tbx6,Wnt5b	8/282
Meox1	284.689	5	0	2.81616		3_Member	GO Biological Processes	GO:0090130	tissue migration	-8.5457	-5.58158	12562,12822,16412,16542,17886,18186,18613,66864	Cdh5,Col18a1,Itgb1,Kdr,Myh9,Nrp1,Pecam1,Clec14a	8/118		6_Summary	GO Biological Processes	GO:0001936	regulation of endothelial cell proliferation	-9.11419	-6.23479	11482,12390,13601,13805,15530,17260,18053,21687,22341,26903,54485,105450,228852,13642,18028,18089,21417,21803,21808,235505,18127,20620,67916,18003,72349,117600,208177,212539	Acvrl1,Cav2,Ecm1,Eng,Hspg2,Mef2c,Ngfr,Tek,Vegfc,Dysf,Dll4,Mmrn2,Ppp1r16b,Efnb2,Nfib,Nkx2-3,Zeb1,Tgfb1,Tgfb2,Cd109,Nos3,Plk2,Plpp3,Nedd9,Dusp3,Srgap1,Phldb2,Gm266	28/-		1_Member	GO Biological Processes	GO:0003007	heart morphogenesis	-7.24958	-4.46316	12627,14179,17292,17702,19378,20997,21389,22160	Cfc1,Fgf8,Mesp1,Msx2,Aldh1a2,T,Tbx6,Twist1	8/288
Cdkn1c	4229.32	5	0	2.62382		3_Member	GO Biological Processes	GO:0002040	sprouting angiogenesis	-7.53531	-4.65038	14254,16412,16542,18186,54409,66864	Flt1,Itgb1,Kdr,Nrp1,Ramp2,Clec14a	6/60		6_Member	GO Biological Processes	GO:0001936	regulation of endothelial cell proliferation	-9.11419	-6.23479	11482,12390,13601,13805,15530,17260,18053,21687,22341,26903,54485,105450,228852	Acvrl1,Cav2,Ecm1,Eng,Hspg2,Mef2c,Ngfr,Tek,Vegfc,Dysf,Dll4,Mmrn2,Ppp1r16b	13/153		1_Member	GO Biological Processes	GO:0035282	segmentation	-7.17312	-4.40309	13389,17292,19378,20997,21389,23967	Dll3,Mesp1,Aldh1a2,T,Tbx6,Osr1	6/113
Maf	4889.58	5	0	4.68877		3_Member	Reactome Gene Sets	R-MMU-194306	Neurophilin interactions with VEGF and VEGFR	-6.95707	-4.15432	14254,16542,18186	Flt1,Kdr,Nrp1	3/4		6_Member	GO Biological Processes	GO:0050678	regulation of epithelial cell proliferation	-9.06946	-6.20778	11482,12390,13601,13642,13805,15530,17260,18028,18053,18089,21417,21687,21803,21808,22341,26903,54485,105450,228852,235505	Acvrl1,Cav2,Ecm1,Efnb2,Eng,Hspg2,Mef2c,Nfib,Ngfr,Nkx2-3,Zeb1,Tek,Tgfb1,Tgfb2,Vegfc,Dysf,Dll4,Mmrn2,Ppp1r16b,Cd109	20/426		1_Member	GO Biological Processes	GO:0001568	blood vessel development	-7.06934	-4.3151	12592,12627,14179,15394,17292,19378,20997,21389,23967,27494	Cdx4,Cfc1,Fgf8,Hoxa1,Mesp1,Aldh1a2,T,Tbx6,Osr1,Amot	10/577
Hist1h1b	971.338	5	0	2.09259		3_Member	Reactome Gene Sets	R-MMU-9006934	Signaling by Receptor Tyrosine Kinases	-6.45296	-3.70633	12562,12826,12827,14254,16000,16002,16412,16542,18186,19053	Cdh5,Col4a1,Col4a2,Flt1,Igf1,Igf2,Itgb1,Kdr,Nrp1,Ppp2cb	10/398		2_Member	GO Biological Processes	GO:0003203	endocardial cushion morphogenesis	-8.99726	-6.15261	11482,12156,13805,18127,21808,21813,23794,57246	Acvrl1,Bmp2,Eng,Nos3,Tgfb2,Tgfbr2,Adamts5,Tbx20	8/38		1_Member	GO Biological Processes	GO:0001947	heart looping	-6.98926	-4.25026	12627,14179,17292,19378,21389	Cfc1,Fgf8,Mesp1,Aldh1a2,Tbx6	5/61
Rbp4	393.541	5	0	1.1049		3_Member	GO Biological Processes	GO:0002042	cell migration involved in sprouting angiogenesis	-6.42202	-3.70094	16412,16542,18186,66864	Itgb1,Kdr,Nrp1,Clec14a	4/20		7_Summary	GO Biological Processes	GO:2000147	positive regulation of cell motility	-8.97024	-6.14198	11504,12156,12168,13609,14456,16399,16403,17096,17311,17395,17913,18003,18127,19285,20620,21687,21803,21808,21813,22341,26903,67916,84004,108058,11482,17260,54485,105450,13819,14013,104110,112405,18160,106522,140780,235505,20671,21349,56338	Adamts1,Bmp2,Bmpr2,S1pr1,Gas6,Itga2b,Itga6,Lyn,Kitl,Mmp9,Myo1c,Nedd9,Nos3,Cavin1,Plk2,Tek,Tgfb1,Tgfb2,Tgfbr2,Vegfc,Dysf,Plpp3,Mcam,Camk2d,Acvrl1,Mef2c,Dll4,Mmrn2,Epas1,Mecom,Adcy4,Egln1,Npr1,Pkdcc,Bmp2k,Cd109,Sox17,Tal1,Txnip	39/-		1_Member	GO Biological Processes	GO:0035239	tube morphogenesis	-6.96158	-4.2373	12627,14179,15394,17292,17702,19378,20997,21389,22160,23967,27494	Cfc1,Fgf8,Hoxa1,Mesp1,Msx2,Aldh1a2,T,Tbx6,Twist1,Osr1,Amot	11/762
Stab2	3383.82	5	0	3.94813		3_Member	GO Biological Processes	GO:0001667	ameboidal-type cell migration	-6.37896	-3.67011	12562,12822,16412,16542,17886,18186,18613,66864	Cdh5,Col18a1,Itgb1,Kdr,Myh9,Nrp1,Pecam1,Clec14a	8/224		7_Member	GO Biological Processes	GO:2000147	positive regulation of cell motility	-8.97024	-6.14198	11504,12156,12168,13609,14456,16399,16403,17096,17311,17395,17913,18003,18127,19285,20620,21687,21803,21808,21813,22341,26903,67916,84004,108058	Adamts1,Bmp2,Bmpr2,S1pr1,Gas6,Itga2b,Itga6,Lyn,Kitl,Mmp9,Myo1c,Nedd9,Nos3,Cavin1,Plk2,Tek,Tgfb1,Tgfb2,Tgfbr2,Vegfc,Dysf,Plpp3,Mcam,Camk2d	24/630		1_Member	GO Biological Processes	GO:0001944	vasculature development	-6.81193	-4.10189	12592,12627,14179,15394,17292,19378,20997,21389,23967,27494	Cdx4,Cfc1,Fgf8,Hoxa1,Mesp1,Aldh1a2,T,Tbx6,Osr1,Amot	10/615
Apoa1	439.778	5	0	1.39901		3_Member	GO Biological Processes	GO:0048010	vascular endothelial growth factor receptor signaling pathway	-5.74065	-3.18307	14254,16542,18186,66864	Flt1,Kdr,Nrp1,Clec14a	4/29		8_Summary	GO Biological Processes	GO:0002573	myeloid leukocyte differentiation	-8.80762	-6.00247	12156,12398,15242,17096,17260,17311,18089,21803,21813,22761,70747,235505,665155,13819,21349,56760,224792,16205,16431,17095,17305,54485	Bmp2,Cbfa2t3,Hhex,Lyn,Mef2c,Kitl,Nkx2-3,Tgfb1,Tgfbr2,Zfpm1,Tspan2,Cd109,Srp54b,Epas1,Tal1,Clec1b,Adgrf5,Gimap1,Itm2a,Lyl1,Mfng,Dll4	22/-		1_Member	GO Biological Processes	GO:0007368	determination of left/right symmetry	-6.79059	-4.09434	12627,14179,17292,19378,20997,21389	Cfc1,Fgf8,Mesp1,Aldh1a2,T,Tbx6	6/131
Hba-a1	655.689	5	0	0.567672		3_Member	GO Biological Processes	GO:0061299	retina vasculature morphogenesis in camera-type eye	-5.34833	-2.83906	12826,18186,80837	Col4a1,Nrp1,Rhoj	3/11		8_Member	GO Biological Processes	GO:0002573	myeloid leukocyte differentiation	-8.80762	-6.00247	12156,12398,15242,17096,17260,17311,18089,21803,21813,22761,70747,235505,665155	Bmp2,Cbfa2t3,Hhex,Lyn,Mef2c,Kitl,Nkx2-3,Tgfb1,Tgfbr2,Zfpm1,Tspan2,Cd109,Srp54b	13/162		1_Member	GO Biological Processes	GO:0003143	embryonic heart tube morphogenesis	-6.74987	-4.06699	12627,14179,17292,19378,21389	Cfc1,Fgf8,Mesp1,Aldh1a2,Tbx6	5/68
8430408G22Rik	666.989	5	0	2.79894		3_Member	GO Biological Processes	GO:0001569	branching involved in blood vessel morphogenesis	-5.12286	-2.65121	12826,14254,16542,18186	Col4a1,Flt1,Kdr,Nrp1	4/41		9_Summary	Reactome Gene Sets	R-MMU-1474244	Extracellular matrix organization	-8.79969	-6.00247	11489,12111,12156,12338,12832,14119,16399,16403,17395,18073,21803,21808,23794,104099,109700,11504,12390,13805,14758,15530,67896,399558	Adam12,Bgn,Bmp2,Capn6,Col5a2,Fbn2,Itga2b,Itga6,Mmp9,Nid1,Tgfb1,Tgfb2,Adamts5,Itga9,Itga1,Adamts1,Cav2,Eng,Gpm6b,Hspg2,Ccdc80,Flrt2	22/-		4_Summary	GO Biological Processes	GO:0001667	ameboidal-type cell migration	-6.72631	-4.05639	14170,14179,17292,18858,20997,22160,27494,18740,30794,18999,93960	Fgf15,Fgf8,Mesp1,Pmp22,T,Twist1,Amot,Pitx1,Pdlim4,Pou5f1,Nkd1	11/-
Lgals1	7568.72	5	0	1.35891		3_Member	GO Biological Processes	GO:0035924	cellular response to vascular endothelial growth factor stimulus	-5.12286	-2.65121	14254,16542,18186,54409	Flt1,Kdr,Nrp1,Ramp2	4/41		9_Member	Reactome Gene Sets	R-MMU-1474244	Extracellular matrix organization	-8.79969	-6.00247	11489,12111,12156,12338,12832,14119,16399,16403,17395,18073,21803,21808,23794,104099,109700	Adam12,Bgn,Bmp2,Capn6,Col5a2,Fbn2,Itga2b,Itga6,Mmp9,Nid1,Tgfb1,Tgfb2,Adamts5,Itga9,Itga1	15/231		4_Member	GO Biological Processes	GO:0001667	ameboidal-type cell migration	-6.72631	-4.05639	14170,14179,17292,18858,20997,22160,27494	Fgf15,Fgf8,Mesp1,Pmp22,T,Twist1,Amot	7/224
Rgs2	1129.43	5	0	1.43075		3_Member	GO Biological Processes	GO:0048754	branching morphogenesis of an epithelial tube	-4.90641	-2.48011	12826,14254,16000,16542,18186,69903	Col4a1,Flt1,Igf1,Kdr,Nrp1,Rasip1	6/167		7_Member	GO Biological Processes	GO:0040017	positive regulation of locomotion	-8.75502	-5.97252	11504,12156,12168,13609,14456,16399,16403,17096,17311,17395,17913,18003,18127,19285,20620,21687,21803,21808,21813,22341,26903,67916,84004,108058	Adamts1,Bmp2,Bmpr2,S1pr1,Gas6,Itga2b,Itga6,Lyn,Kitl,Mmp9,Myo1c,Nedd9,Nos3,Cavin1,Plk2,Tek,Tgfb1,Tgfb2,Tgfbr2,Vegfc,Dysf,Plpp3,Mcam,Camk2d	24/646		1_Member	GO Biological Processes	GO:0009799	specification of symmetry	-6.67525	-4.04205	12627,14179,17292,19378,20997,21389	Cfc1,Fgf8,Mesp1,Aldh1a2,T,Tbx6	6/137
Krt18	5646.95	5	0	1.11314		3_Member	WikiPathways	WP512	ID signaling pathway	-4.77505	-2.37323	13713,14254,16000,16542	Elk3,Flt1,Igf1,Kdr	4/50		7_Member	GO Biological Processes	GO:0030335	positive regulation of cell migration	-8.63351	-5.86525	11504,12156,12168,13609,14456,16399,16403,17096,17311,17395,17913,18003,18127,20620,21687,21803,21808,21813,22341,26903,67916,84004,108058	Adamts1,Bmp2,Bmpr2,S1pr1,Gas6,Itga2b,Itga6,Lyn,Kitl,Mmp9,Myo1c,Nedd9,Nos3,Plk2,Tek,Tgfb1,Tgfb2,Tgfbr2,Vegfc,Dysf,Plpp3,Mcam,Camk2d	23/602		1_Member	GO Biological Processes	GO:0009855	determination of bilateral symmetry	-6.67525	-4.04205	12627,14179,17292,19378,20997,21389	Cfc1,Fgf8,Mesp1,Aldh1a2,T,Tbx6	6/137
Nkx2-9	29.6485	5	1.72938e-05	2.93954		3_Member	GO Biological Processes	GO:0007167	enzyme-linked receptor protein signaling pathway	-4.687	-2.29691	12562,12741,12826,12827,14254,16000,16002,16542,18186,66864	Cdh5,Cldn5,Col4a1,Col4a2,Flt1,Igf1,Igf2,Kdr,Nrp1,Clec14a	10/629		6_Member	GO Biological Processes	GO:0050680	negative regulation of epithelial cell proliferation	-8.58231	-5.82784	11482,12390,13642,13805,17260,18028,18053,21417,21803,21808,54485,105450,235505	Acvrl1,Cav2,Efnb2,Eng,Mef2c,Nfib,Ngfr,Zeb1,Tgfb1,Tgfb2,Dll4,Mmrn2,Cd109	13/169		1_Member	GO Biological Processes	GO:0060972	left/right pattern formation	-6.67525	-4.04205	12627,14179,17292,19378,20997,21389	Cfc1,Fgf8,Mesp1,Aldh1a2,T,Tbx6	6/137
Sdpr	1703.08	5	0	3.70787		3_Member	GO Biological Processes	GO:0007169	transmembrane receptor protein tyrosine kinase signaling pathway	-4.52401	-2.18314	12826,12827,14254,16000,16002,16542,18186,66864	Col4a1,Col4a2,Flt1,Igf1,Igf2,Kdr,Nrp1,Clec14a	8/400		8_Member	GO Biological Processes	GO:0030099	myeloid cell differentiation	-8.55252	-5.81142	12156,12398,13819,15242,17096,17260,17311,18089,21349,21803,21813,22761,56760,70747,224792,235505,665155	Bmp2,Cbfa2t3,Epas1,Hhex,Lyn,Mef2c,Kitl,Nkx2-3,Tal1,Tgfb1,Tgfbr2,Zfpm1,Clec1b,Tspan2,Adgrf5,Cd109,Srp54b	17/321		1_Member	GO Biological Processes	GO:0001756	somitogenesis	-6.6551	-4.03349	13389,17292,19378,20997,21389	Dll3,Mesp1,Aldh1a2,T,Tbx6	5/71
Wnt6	159.402	5	0	1.44211		3_Member	GO Biological Processes	GO:0061138	morphogenesis of a branching epithelium	-4.46419	-2.14352	12826,14254,16000,16542,18186,69903	Col4a1,Flt1,Igf1,Kdr,Nrp1,Rasip1	6/200		2_Member	GO Biological Processes	GO:0060415	muscle tissue morphogenesis	-8.40902	-5.68631	12156,13609,13805,15110,21803,21808,22761,54485,57246,112405	Bmp2,S1pr1,Eng,Hand1,Tgfb1,Tgfb2,Zfpm1,Dll4,Tbx20,Egln1	10/87		3_Member	GO Biological Processes	GO:0030326	embryonic limb morphogenesis	-6.54722	-3.94788	14179,17702,18740,19378,22160,23967	Fgf8,Msx2,Pitx1,Aldh1a2,Twist1,Osr1	6/144
Esm1	618.421	5	0	6.41574		3_Member	GO Biological Processes	GO:0090050	positive regulation of cell migration involved in sprouting angiogenesis	-4.45151	-2.1406	16542,18186,80837	Kdr,Nrp1,Rhoj	3/21		2_Member	GO Biological Processes	GO:0060485	mesenchyme development	-8.40186	-5.68631	11482,11749,12156,12168,13641,13805,15110,17260,17311,18127,21803,21808,21813,23794,57246	Acvrl1,Anxa6,Bmp2,Bmpr2,Efnb1,Eng,Hand1,Mef2c,Kitl,Nos3,Tgfb1,Tgfb2,Tgfbr2,Adamts5,Tbx20	15/247		3_Member	GO Biological Processes	GO:0035113	embryonic appendage morphogenesis	-6.54722	-3.94788	14179,17702,18740,19378,22160,23967	Fgf8,Msx2,Pitx1,Aldh1a2,Twist1,Osr1	6/144
Gja5	680.576	5	0	14.8116		3_Member	GO Biological Processes	GO:0043410	positive regulation of MAPK cascade	-4.40846	-2.1118	14254,16000,16002,16542,17886,18186,70834,83397,109042	Flt1,Igf1,Igf2,Kdr,Myh9,Nrp1,Spag9,Akap12,Cavin3	9/541		10_Summary	GO Biological Processes	GO:0001501	skeletal system development	-8.26135	-5.55804	11749,12111,12156,12168,12832,13003,13601,14119,15110,15530,17260,17395,17936,18028,18162,21387,21417,21803,21808,21813,106522	Anxa6,Bgn,Bmp2,Bmpr2,Col5a2,Vcan,Ecm1,Fbn2,Hand1,Hspg2,Mef2c,Mmp9,Nab1,Nfib,Npr3,Tbx4,Zeb1,Tgfb1,Tgfb2,Tgfbr2,Pkdcc	21/-		1_Member	GO Biological Processes	GO:0008078	mesodermal cell migration	-6.45836	-3.86975	14179,17292,20997	Fgf8,Mesp1,T	3/8
Prkcdbp	6490.03	5	0	2.43966		3_Member	GO Biological Processes	GO:0051893	regulation of focal adhesion assembly	-4.34831	-2.06544	16542,17886,18186,20874	Kdr,Myh9,Nrp1,Slk	4/64		10_Member	GO Biological Processes	GO:0001501	skeletal system development	-8.26135	-5.55804	11749,12111,12156,12168,12832,13003,13601,14119,15110,15530,17260,17395,17936,18028,18162,21387,21417,21803,21808,21813,106522	Anxa6,Bgn,Bmp2,Bmpr2,Col5a2,Vcan,Ecm1,Fbn2,Hand1,Hspg2,Mef2c,Mmp9,Nab1,Nfib,Npr3,Tbx4,Zeb1,Tgfb1,Tgfb2,Tgfbr2,Pkdcc	21/525		3_Member	GO Biological Processes	GO:0035115	embryonic forelimb morphogenesis	-6.20977	-3.63162	17702,19378,22160,23967	Msx2,Aldh1a2,Twist1,Osr1	4/36
Pyy	396.579	5	0	5.70825		3_Member	GO Biological Processes	GO:0090109	regulation of cell-substrate junction assembly	-4.34831	-2.06544	16542,17886,18186,20874	Kdr,Myh9,Nrp1,Slk	4/64		2_Member	GO Biological Processes	GO:0048738	cardiac muscle tissue development	-8.23605	-5.54464	12156,13609,13805,15110,15530,17260,18810,21803,21808,22761,54485,57246,108058,112405	Bmp2,S1pr1,Eng,Hand1,Hspg2,Mef2c,Plec,Tgfb1,Tgfb2,Zfpm1,Dll4,Tbx20,Camk2d,Egln1	14/216		1_Member	GO Biological Processes	GO:0035050	embryonic heart tube development	-6.09053	-3.5226	12627,14179,17292,19378,21389	Cfc1,Fgf8,Mesp1,Aldh1a2,Tbx6	5/92
Fcer1g	211.499	5	0	2.07863		3_Member	GO Biological Processes	GO:0001763	morphogenesis of a branching structure	-4.33435	-2.05597	12826,14254,16000,16542,18186,69903	Col4a1,Flt1,Igf1,Kdr,Nrp1,Rasip1	6/211		2_Member	GO Biological Processes	GO:0014706	striated muscle tissue development	-8.08373	-5.40389	12156,13609,13805,15110,15530,17260,18810,21803,21808,22761,54485,57246,108058,112405	Bmp2,S1pr1,Eng,Hand1,Hspg2,Mef2c,Plec,Tgfb1,Tgfb2,Zfpm1,Dll4,Tbx20,Camk2d,Egln1	14/222		3_Member	GO Biological Processes	GO:0035107	appendage morphogenesis	-6.00642	-3.45824	14179,17702,18740,19378,22160,23967	Fgf8,Msx2,Pitx1,Aldh1a2,Twist1,Osr1	6/178
Crabp2	1266.68	5	0	1.65147		3_Member	GO Biological Processes	GO:0150116	regulation of cell-substrate junction organization	-4.21958	-1.95875	16542,17886,18186,20874	Kdr,Myh9,Nrp1,Slk	4/69		2_Member	GO Biological Processes	GO:0003231	cardiac ventricle development	-8.05759	-5.38903	12168,13805,15110,17260,18127,21803,21808,21813,22761,54485,57246,112405	Bmpr2,Eng,Hand1,Mef2c,Nos3,Tgfb1,Tgfb2,Tgfbr2,Zfpm1,Dll4,Tbx20,Egln1	12/153		3_Member	GO Biological Processes	GO:0035108	limb morphogenesis	-6.00642	-3.45824	14179,17702,18740,19378,22160,23967	Fgf8,Msx2,Pitx1,Aldh1a2,Twist1,Osr1	6/178
Clec1b	989.862	5	0	2.35747		3_Member	GO Biological Processes	GO:0010811	positive regulation of cell-substrate adhesion	-4.14977	-1.90376	16412,16542,17886,18186,100952	Itgb1,Kdr,Myh9,Nrp1,Emilin1	5/140		2_Member	GO Biological Processes	GO:0048644	muscle organ morphogenesis	-8.03236	-5.3748	12156,13609,13805,15110,21803,21808,22761,54485,57246,112405	Bmp2,S1pr1,Eng,Hand1,Tgfb1,Tgfb2,Zfpm1,Dll4,Tbx20,Egln1	10/95		3_Member	GO Biological Processes	GO:0035136	forelimb morphogenesis	-5.73511	-3.19647	17702,19378,22160,23967	Msx2,Aldh1a2,Twist1,Osr1	4/47
Gpr182	3986.46	5	0	5.04571		3_Member	GO Biological Processes	GO:0010810	regulation of cell-substrate adhesion	-4.14772	-1.90376	16412,16542,17886,18186,20874,100952	Itgb1,Kdr,Myh9,Nrp1,Slk,Emilin1	6/228		10_Member	GO Biological Processes	GO:0051216	cartilage development	-7.99329	-5.34646	11749,12111,12156,12168,13601,15110,15530,17260,18028,21417,21803,21808,21813	Anxa6,Bgn,Bmp2,Bmpr2,Ecm1,Hand1,Hspg2,Mef2c,Nfib,Zeb1,Tgfb1,Tgfb2,Tgfbr2	13/189		3_Member	GO Biological Processes	GO:0048704	embryonic skeletal system morphogenesis	-5.70532	-3.17602	14179,15394,15407,22160,23967	Fgf8,Hoxa1,Hoxb1,Twist1,Osr1	5/110
Ankrd1	114.499	5	0	1.13645		3_Member	GO Biological Processes	GO:0070372	regulation of ERK1 and ERK2 cascade	-4.066	-1.83679	16000,16542,17886,18186,83397,100952,109042	Igf1,Kdr,Myh9,Nrp1,Akap12,Emilin1,Cavin3	7/343		11_Summary	GO Biological Processes	GO:0001974	blood vessel remodeling	-7.92397	-5.28761	11482,12168,13819,17260,18127,18162,21808,54485,11504,12156,13609,15446,17395,18160,21803,21813,108058,12494,13805,14456,18810,22341,57246,109700,230857,17913,65970,73910,80880,216344,225115,11749,18053,20620	Acvrl1,Bmpr2,Epas1,Mef2c,Nos3,Npr3,Tgfb2,Dll4,Adamts1,Bmp2,S1pr1,Hpgd,Mmp9,Npr1,Tgfb1,Tgfbr2,Camk2d,Cd38,Eng,Gas6,Plec,Vegfc,Tbx20,Itga1,Ece1,Myo1c,Lima1,Arhgap18,Kank3,Rab21,Svil,Anxa6,Ngfr,Plk2	34/-		5_Summary	GO Biological Processes	GO:0060349	bone morphogenesis	-5.68591	-3.16575	12590,12839,17702,20997,22160,14179,21389,12627	Cdx1,Col9a1,Msx2,T,Twist1,Fgf8,Tbx6,Cfc1	8/-
Spink1	77.8855	5	2.33147e-15	0.734739		3_Member	GO Biological Processes	GO:0043408	regulation of MAPK cascade	-4.03916	-1.81701	14254,16000,16002,16542,17886,18186,70834,83397,100952,109042	Flt1,Igf1,Igf2,Kdr,Myh9,Nrp1,Spag9,Akap12,Emilin1,Cavin3	10/751		11_Member	GO Biological Processes	GO:0001974	blood vessel remodeling	-7.92397	-5.28761	11482,12168,13819,17260,18127,18162,21808,54485	Acvrl1,Bmpr2,Epas1,Mef2c,Nos3,Npr3,Tgfb2,Dll4	8/51		5_Member	GO Biological Processes	GO:0060349	bone morphogenesis	-5.68591	-3.16575	12590,12839,17702,20997,22160	Cdx1,Col9a1,Msx2,T,Twist1	5/111
Mrc1	3216.01	5	0	5.44636		3_Member	GO Biological Processes	GO:0070374	positive regulation of ERK1 and ERK2 cascade	-4.03501	-1.81701	16000,16542,17886,18186,83397,109042	Igf1,Kdr,Myh9,Nrp1,Akap12,Cavin3	6/239		2_Member	GO Biological Processes	GO:0061061	muscle structure development	-7.89565	-5.2695	11910,12156,12390,13609,13805,13819,15110,16656,17260,18810,21803,21808,22634,22761,23794,26903,54485,57246,108058,112405,225115	Atf3,Bmp2,Cav2,S1pr1,Eng,Epas1,Hand1,Hivep3,Mef2c,Plec,Tgfb1,Tgfb2,Plagl1,Zfpm1,Adamts5,Dysf,Dll4,Tbx20,Camk2d,Egln1,Svil	21/551		3_Member	GO Biological Processes	GO:0048736	appendage development	-5.57721	-3.07478	14179,17702,18740,19378,22160,23967	Fgf8,Msx2,Pitx1,Aldh1a2,Twist1,Osr1	6/211
Anxa2	12313.8	5	0	2.96831		3_Member	GO Biological Processes	GO:0051894	positive regulation of focal adhesion assembly	-3.97541	-1.77096	16542,17886,18186	Kdr,Myh9,Nrp1	3/30		11_Member	GO Biological Processes	GO:0048660	regulation of smooth muscle cell proliferation	-7.88411	-5.26794	11504,12156,12168,13609,15446,17260,17395,18127,18160,18162,21803,21813,108058	Adamts1,Bmp2,Bmpr2,S1pr1,Hpgd,Mef2c,Mmp9,Nos3,Npr1,Npr3,Tgfb1,Tgfbr2,Camk2d	13/193		3_Member	GO Biological Processes	GO:0060173	limb development	-5.57721	-3.07478	14179,17702,18740,19378,22160,23967	Fgf8,Msx2,Pitx1,Aldh1a2,Twist1,Osr1	6/211
Fst	1178.09	5	0	4.79611		3_Member	GO Biological Processes	GO:0061298	retina vasculature development in camera-type eye	-3.97541	-1.77096	12826,18186,80837	Col4a1,Nrp1,Rhoj	3/30		2_Member	GO Biological Processes	GO:0072132	mesenchyme morphogenesis	-7.78672	-5.18986	11482,12156,13805,18127,21808,21813,23794,57246	Acvrl1,Bmp2,Eng,Nos3,Tgfb2,Tgfbr2,Adamts5,Tbx20	8/53		3_Member	GO Biological Processes	GO:0072132	mesenchyme morphogenesis	-5.52336	-3.02953	14179,17702,22160,23967	Fgf8,Msx2,Twist1,Osr1	4/53
Cdx1	3394.34	5	0	5.94727		3_Member	GO Biological Processes	GO:1901888	regulation of cell junction assembly	-3.96625	-1.76956	12741,16542,17886,18186,20874,21872	Cldn5,Kdr,Myh9,Nrp1,Slk,Tjp1	6/246		12_Summary	GO Biological Processes	GO:0061383	trabecula morphogenesis	-7.78672	-5.18986	11504,13609,13805,14119,21687,21808,54485,112405	Adamts1,S1pr1,Eng,Fbn2,Tek,Tgfb2,Dll4,Egln1	8/-		5_Member	GO Biological Processes	GO:0060348	bone development	-5.43859	-2.95319	12590,12839,14179,17702,20997,22160	Cdx1,Col9a1,Fgf8,Msx2,T,Twist1	6/223
Actc1	161.757	5	0	1.12602		3_Member	GO Biological Processes	GO:0030947	regulation of vascular endothelial growth factor receptor signaling pathway	-3.84992	-1.69871	16542,18186,100952	Kdr,Nrp1,Emilin1	3/33		12_Member	GO Biological Processes	GO:0061383	trabecula morphogenesis	-7.78672	-5.18986	11504,13609,13805,14119,21687,21808,54485,112405	Adamts1,S1pr1,Eng,Fbn2,Tek,Tgfb2,Dll4,Egln1	8/53		6_Summary	GO Biological Processes	GO:0042074	cell migration involved in gastrulation	-5.37917	-2.90205	14179,20997,27494,21389,15394	Fgf8,T,Amot,Tbx6,Hoxa1	5/-
Cited4	99.1058	5	0	0.742023		3_Member	GO Biological Processes	GO:0150117	positive regulation of cell-substrate junction organization	-3.77279	-1.62859	16542,17886,18186	Kdr,Myh9,Nrp1	3/35		2_Member	GO Biological Processes	GO:0003209	cardiac atrium morphogenesis	-7.76927	-5.18175	12156,12168,13805,21808,22761,54485,57246	Bmp2,Bmpr2,Eng,Tgfb2,Zfpm1,Dll4,Tbx20	7/35		6_Member	GO Biological Processes	GO:0042074	cell migration involved in gastrulation	-5.37917	-2.90205	14179,20997,27494	Fgf8,T,Amot	3/17
Col4a1	13299.1	5	0	2.15218		3_Member	GO Biological Processes	GO:0001570	vasculogenesis	-3.76988	-1.62859	16542,18186,54409,69903	Kdr,Nrp1,Ramp2,Rasip1	4/90		13_Summary	GO Biological Processes	GO:0090287	regulation of cellular response to growth factor stimulus	-7.66874	-5.09085	11482,12156,12390,12509,13805,14119,15242,17913,18053,21417,21687,21803,22341,57246,105450,235505,12168,13642,17260	Acvrl1,Bmp2,Cav2,Cd59a,Eng,Fbn2,Hhex,Myo1c,Ngfr,Zeb1,Tek,Tgfb1,Vegfc,Tbx20,Mmrn2,Cd109,Bmpr2,Efnb2,Mef2c	19/-		7_Summary	GO Biological Processes	GO:0009948	anterior/posterior axis specification	-5.22088	-2.75187	12590,12592,17292,21389	Cdx1,Cdx4,Mesp1,Tbx6	4/-
Tm4sf1	1426.54	5	0	4.04307		3_Member	GO Biological Processes	GO:0022604	regulation of cell morphogenesis	-3.68609	-1.56396	16542,17356,17886,20692,70834,80837	Kdr,Afdn,Myh9,Sparc,Spag9,Rhoj	6/277		13_Member	GO Biological Processes	GO:0090287	regulation of cellular response to growth factor stimulus	-7.66874	-5.09085	11482,12156,12390,12509,13805,14119,15242,17913,18053,21417,21687,21803,22341,57246,105450,235505	Acvrl1,Bmp2,Cav2,Cd59a,Eng,Fbn2,Hhex,Myo1c,Ngfr,Zeb1,Tek,Tgfb1,Vegfc,Tbx20,Mmrn2,Cd109	16/323		7_Member	GO Biological Processes	GO:0009948	anterior/posterior axis specification	-5.22088	-2.75187	12590,12592,17292,21389	Cdx1,Cdx4,Mesp1,Tbx6	4/63
Nupr1	24.5101	5	0.0001732	2.08246		3_Member	GO Biological Processes	GO:0090049	regulation of cell migration involved in sprouting angiogenesis	-3.63161	-1.51875	16542,18186,80837	Kdr,Nrp1,Rhoj	3/39		2_Member	GO Biological Processes	GO:0071363	cellular response to growth factor stimulus	-7.66028	-5.09085	11482,12156,12168,12390,12705,13805,14456,15446,17260,17913,18053,18127,21803,21808,21813,22341,54485,72349,399558	Acvrl1,Bmp2,Bmpr2,Cav2,Cited1,Eng,Gas6,Hpgd,Mef2c,Myo1c,Ngfr,Nos3,Tgfb1,Tgfb2,Tgfbr2,Vegfc,Dll4,Dusp3,Flrt2	19/465		8_Summary	KEGG Pathway	mmu04550	Signaling pathways regulating pluripotency of stem cells - Mus musculus (house mouse)	-5.19095	-2.72991	15394,15407,15429,18999,22419,14587,19378	Hoxa1,Hoxb1,Hoxd1,Pou5f1,Wnt5b,Gfra3,Aldh1a2	7/-
Epcam	319.802	5	0	1.37182		3_Member	Reactome Gene Sets	R-MMU-194138	Signaling by VEGF	-3.59386	-1.48405	12562,14254,16542,18186	Cdh5,Flt1,Kdr,Nrp1	4/100		12_Member	GO Biological Processes	GO:0061384	heart trabecula morphogenesis	-7.59058	-5.02994	11504,13609,13805,21687,21808,54485,112405	Adamts1,S1pr1,Eng,Tek,Tgfb2,Dll4,Egln1	7/37		8_Member	KEGG Pathway	mmu04550	Signaling pathways regulating pluripotency of stem cells - Mus musculus (house mouse)	-5.19095	-2.72991	15394,15407,15429,18999,22419	Hoxa1,Hoxb1,Hoxd1,Pou5f1,Wnt5b	5/140
Afp	944.188	5	0	0.672273		3_Member	GO Biological Processes	GO:0001952	regulation of cell-matrix adhesion	-3.18709	-1.15747	16542,17886,18186,20874	Kdr,Myh9,Nrp1,Slk	4/128		7_Member	GO Biological Processes	GO:0010632	regulation of epithelial cell migration	-7.43141	-4.88367	11482,12168,17260,17395,18127,20620,21687,21803,21808,21813,22341,54485,67916,105450	Acvrl1,Bmpr2,Mef2c,Mmp9,Nos3,Plk2,Tek,Tgfb1,Tgfb2,Tgfbr2,Vegfc,Dll4,Plpp3,Mmrn2	14/250		1_Member	GO Biological Processes	GO:0001707	mesoderm formation	-5.11374	-2.66053	17292,18999,20997,21389	Mesp1,Pou5f1,T,Tbx6	4/67
Xist	62.1159	5	4.43745e-12	0.32359		3_Member	GO Biological Processes	GO:1901890	positive regulation of cell junction assembly	-3.17441	-1.14981	12741,16542,17886,18186	Cldn5,Kdr,Myh9,Nrp1	4/129		2_Member	GO Biological Processes	GO:0070848	response to growth factor	-7.42729	-4.88367	11482,12156,12168,12390,12705,13805,14456,15446,17260,17913,18053,18127,21803,21808,21813,22341,54485,72349,399558	Acvrl1,Bmp2,Bmpr2,Cav2,Cited1,Eng,Gas6,Hpgd,Mef2c,Myo1c,Ngfr,Nos3,Tgfb1,Tgfb2,Tgfbr2,Vegfc,Dll4,Dusp3,Flrt2	19/481		1_Member	GO Biological Processes	GO:0048332	mesoderm morphogenesis	-5.0131	-2.56758	17292,18999,20997,21389	Mesp1,Pou5f1,T,Tbx6	4/71
En1	15.9823	5	0.00689484	1.20817		3_Member	GO Biological Processes	GO:0043010	camera-type eye development	-3.03418	-1.02671	12826,14254,16542,17132,18186,80837	Col4a1,Flt1,Kdr,Maf,Nrp1,Rhoj	6/368		2_Member	GO Biological Processes	GO:0071560	cellular response to transforming growth factor beta stimulus	-7.40624	-4.8798	11482,12156,12390,12705,13805,15446,17260,18127,21803,21808,21813	Acvrl1,Bmp2,Cav2,Cited1,Eng,Hpgd,Mef2c,Nos3,Tgfb1,Tgfb2,Tgfbr2	11/141		3_Member	GO Biological Processes	GO:1904888	cranial skeletal system development	-4.74344	-2.30547	14179,15394,17702,22160	Fgf8,Hoxa1,Msx2,Twist1	4/83
Npl	3545.46	5	0	1.03401		3_Member	GO Biological Processes	GO:0060562	epithelial tube morphogenesis	-3.02809	-1.02302	12826,14254,16000,16542,18186,69903	Col4a1,Flt1,Igf1,Kdr,Nrp1,Rasip1	6/369		2_Member	GO Biological Processes	GO:0048598	embryonic morphogenesis	-7.40393	-4.8798	12168,13537,13805,14013,14119,15110,15242,15530,17260,17920,20671,21349,21387,21417,21803,21808,21813,22341,54485,57246,67916,230857	Bmpr2,Dusp2,Eng,Mecom,Fbn2,Hand1,Hhex,Hspg2,Mef2c,Myo6,Sox17,Tal1,Tbx4,Zeb1,Tgfb1,Tgfb2,Tgfbr2,Vegfc,Dll4,Tbx20,Plpp3,Ece1	22/644		3_Member	GO Biological Processes	GO:0035148	tube formation	-4.69728	-2.26673	14179,15394,20997,22160,23967	Fgf8,Hoxa1,T,Twist1,Osr1	5/177
Cdx4	6443.78	5	0	3.42954		3_Member	GO Biological Processes	GO:0001954	positive regulation of cell-matrix adhesion	-2.95768	-0.9597	16542,17886,18186	Kdr,Myh9,Nrp1	3/66		14_Summary	GO Biological Processes	GO:0001666	response to hypoxia	-7.39905	-4.8798	12156,12398,12494,13805,13819,21687,21803,21808,22341,101543,108058,112405,230857,12390,14456,17913,18003,18053,22320,360013,12424,12495,12934,17096,17260,19328,216344,17920	Bmp2,Cbfa2t3,Cd38,Eng,Epas1,Tek,Tgfb1,Tgfb2,Vegfc,Wtip,Camk2d,Egln1,Ece1,Cav2,Gas6,Myo1c,Nedd9,Ngfr,Vamp8,Myo18a,Cck,Entpd1,Dpysl2,Lyn,Mef2c,Rab12,Rab21,Myo6	28/-		3_Member	GO Biological Processes	GO:0016331	morphogenesis of embryonic epithelium	-4.6391	-2.21585	14179,19378,20997,22160,23967	Fgf8,Aldh1a2,T,Twist1,Osr1	5/182
Fabp5	592.512	5	0	0.218584		3_Member	GO Biological Processes	GO:0042060	wound healing	-2.92095	-0.929093	13713,16000,16542,17886,18613	Elk3,Igf1,Kdr,Myh9,Pecam1	5/259		14_Member	GO Biological Processes	GO:0001666	response to hypoxia	-7.39905	-4.8798	12156,12398,12494,13805,13819,21687,21803,21808,22341,101543,108058,112405,230857	Bmp2,Cbfa2t3,Cd38,Eng,Epas1,Tek,Tgfb1,Tgfb2,Vegfc,Wtip,Camk2d,Egln1,Ece1	13/212		9_Summary	GO Biological Processes	GO:0032526	response to retinoic acid	-4.56676	-2.15069	15394,18999,19378,23967,14179,20378,22160	Hoxa1,Pou5f1,Aldh1a2,Osr1,Fgf8,Frzb,Twist1	7/-
Igfbp3	2245.95	5	0	1.51106		3_Member	GO Biological Processes	GO:0009611	response to wounding	-2.85963	-0.880038	13713,16000,16542,17886,18186,18613	Elk3,Igf1,Kdr,Myh9,Nrp1,Pecam1	6/398		2_Member	GO Biological Processes	GO:0060411	cardiac septum morphogenesis	-7.30482	-4.79339	12168,13805,15110,18127,21808,21813,22761,57246,112405	Bmpr2,Eng,Hand1,Nos3,Tgfb2,Tgfbr2,Zfpm1,Tbx20,Egln1	9/85		9_Member	GO Biological Processes	GO:0032526	response to retinoic acid	-4.56676	-2.15069	15394,18999,19378,23967	Hoxa1,Pou5f1,Aldh1a2,Osr1	4/92
Pou5f1	4837.2	5	0	4.9705		3_Member	GO Biological Processes	GO:0044089	positive regulation of cellular component biogenesis	-2.8317	-0.858146	12562,12741,16542,17886,18186,69903,100952	Cdh5,Cldn5,Kdr,Myh9,Nrp1,Rasip1,Emilin1	7/551		2_Member	GO Biological Processes	GO:0003230	cardiac atrium development	-7.26399	-4.76382	12156,12168,13805,21808,22761,54485,57246	Bmp2,Bmpr2,Eng,Tgfb2,Zfpm1,Dll4,Tbx20	7/41		3_Member	GO Biological Processes	GO:0014033	neural crest cell differentiation	-4.45877	-2.04977	14170,19378,20378,22160	Fgf15,Aldh1a2,Frzb,Twist1	4/98
Epha5	514.183	5	0	1.26098		3_Member	GO Biological Processes	GO:0001654	eye development	-2.77812	-0.809641	12826,14254,16542,17132,18186,80837	Col4a1,Flt1,Kdr,Maf,Nrp1,Rhoj	6/413		2_Member	GO Biological Processes	GO:0003151	outflow tract morphogenesis	-7.26001	-4.76382	12168,13805,17260,20671,21808,21813,22761,57246,67784	Bmpr2,Eng,Mef2c,Sox17,Tgfb2,Tgfbr2,Zfpm1,Tbx20,Plxnd1	9/86		7_Member	GO Biological Processes	GO:0009798	axis specification	-4.40735	-2.0053	12590,12592,17292,21389	Cdx1,Cdx4,Mesp1,Tbx6	4/101
Arg1	665.39	5	0	4.28126		3_Member	GO Biological Processes	GO:0150063	visual system development	-2.76225	-0.795953	12826,14254,16542,17132,18186,80837	Col4a1,Flt1,Kdr,Maf,Nrp1,Rhoj	6/416		2_Member	GO Biological Processes	GO:0071559	response to transforming growth factor beta	-7.24979	-4.76102	11482,12156,12390,12705,13805,15446,17260,18127,21803,21808,21813	Acvrl1,Bmp2,Cav2,Cited1,Eng,Hpgd,Mef2c,Nos3,Tgfb1,Tgfb2,Tgfbr2	11/146		1_Member	GO Biological Processes	GO:0001704	formation of primary germ layer	-4.37396	-1.97874	17292,18999,20997,21389	Mesp1,Pou5f1,T,Tbx6	4/103
Rhox5	120.972	5	0	0.304209		3_Member	GO Biological Processes	GO:0048880	sensory system development	-2.74129	-0.781497	12826,14254,16542,17132,18186,80837	Col4a1,Flt1,Kdr,Maf,Nrp1,Rhoj	6/420		2_Member	GO Biological Processes	GO:0060840	artery development	-7.22881	-4.74734	11482,12168,13805,15446,18053,21808,21813,54485,67784,224792	Acvrl1,Bmpr2,Eng,Hpgd,Ngfr,Tgfb2,Tgfbr2,Dll4,Plxnd1,Adgrf5	10/115		3_Member	GO Biological Processes	GO:0003203	endocardial cushion morphogenesis	-4.2975	-1.90901	14179,17702,22160	Fgf8,Msx2,Twist1	3/38
Vwa1	213.443	5	0	1.31904		3_Member	GO Biological Processes	GO:0000902	cell morphogenesis	-2.60689	-0.661887	12562,12822,16412,16542,17356,17886,18186,18613	Cdh5,Col18a1,Itgb1,Kdr,Afdn,Myh9,Nrp1,Pecam1	8/774		4_Member	GO Biological Processes	GO:0030500	regulation of bone mineralization	-7.17213	-4.69784	12156,12168,13601,13609,14119,14758,17260,106522,140780	Bmp2,Bmpr2,Ecm1,S1pr1,Fbn2,Gpm6b,Mef2c,Pkdcc,Bmp2k	9/88		10_Summary	GO Biological Processes	GO:0045596	negative regulation of cell differentiation	-4.14299	-1.76114	13389,17292,17702,18999,20378,21389,22160,23967,12839,18740	Dll3,Mesp1,Msx2,Pou5f1,Frzb,Tbx6,Twist1,Osr1,Col9a1,Pitx1	10/-
Igfbp5	360.762	5	0	4.53312		3_Member	GO Biological Processes	GO:0043491	phosphatidylinositol 3-kinase/protein kinase B signal transduction	-2.4916	-0.564913	16000,16542,65962	Igf1,Kdr,Nherf2	3/96		2_Member	GO Biological Processes	GO:0001570	vasculogenesis	-7.08647	-4.61925	12705,13805,15242,20671,20672,21687,21803,21813,57246	Cited1,Eng,Hhex,Sox17,Sox18,Tek,Tgfb1,Tgfbr2,Tbx20	9/90		10_Member	GO Biological Processes	GO:0045596	negative regulation of cell differentiation	-4.14299	-1.76114	13389,17292,17702,18999,20378,21389,22160,23967	Dll3,Mesp1,Msx2,Pou5f1,Frzb,Tbx6,Twist1,Osr1	8/757
Tmem100	1073.75	5	0	1.25114		3_Member	GO Biological Processes	GO:0007423	sensory organ development	-2.44458	-0.523826	12826,14254,16000,16542,17132,18186,80837	Col4a1,Flt1,Igf1,Kdr,Maf,Nrp1,Rhoj	7/646		2_Member	GO Biological Processes	GO:0035050	embryonic heart tube development	-7.00293	-4.54266	13805,15110,15242,17260,20671,20672,21813,57246,230857	Eng,Hand1,Hhex,Mef2c,Sox17,Sox18,Tgfbr2,Tbx20,Ece1	9/92		11_Summary	GO Biological Processes	GO:0001701	in utero embryonic development	-4.12159	-1.74627	12592,13389,18999,20937,22160,27494,108013,23967,20287	Cdx4,Dll3,Pou5f1,Suv39h1,Twist1,Amot,Celf4,Osr1,Sct	9/-
Edn1	647.956	5	0	5.37171		3_Member	GO Biological Processes	GO:0002009	morphogenesis of an epithelium	-2.23366	-0.352325	12826,14254,16000,16542,18186,69903	Col4a1,Flt1,Igf1,Kdr,Nrp1,Rasip1	6/533		10_Member	GO Biological Processes	GO:0002062	chondrocyte differentiation	-6.96193	-4.50849	11749,12156,12168,13601,15530,17260,18028,21803,21813	Anxa6,Bmp2,Bmpr2,Ecm1,Hspg2,Mef2c,Nfib,Tgfb1,Tgfbr2	9/93		11_Member	GO Biological Processes	GO:0001701	in utero embryonic development	-4.12159	-1.74627	12592,13389,18999,20937,22160,27494,108013	Cdx4,Dll3,Pou5f1,Suv39h1,Twist1,Amot,Celf4	7/559
Pmepa1	379.158	5	0	3.0187		3_Member	GO Biological Processes	GO:0008360	regulation of cell shape	-2.02046	-0.163352	16542,17886,80837	Kdr,Myh9,Rhoj	3/142		15_Summary	GO Biological Processes	GO:1905207	regulation of cardiocyte differentiation	-6.92102	-4.47431	12156,13642,17260,20671,21803,21808,13805,21813,57246,208177,11504,13003,14013,18073,21687,67784,18053,12168,21417,109700,228852,14119,18028,106522	Bmp2,Efnb2,Mef2c,Sox17,Tgfb1,Tgfb2,Eng,Tgfbr2,Tbx20,Phldb2,Adamts1,Vcan,Mecom,Nid1,Tek,Plxnd1,Ngfr,Bmpr2,Zeb1,Itga1,Ppp1r16b,Fbn2,Nfib,Pkdcc	24/-		1_Member	GO Biological Processes	GO:0060537	muscle tissue development	-4.06355	-1.69466	17292,18740,18858,19378,20997,23967	Mesp1,Pitx1,Pmp22,Aldh1a2,T,Osr1	6/391
Gm16638	11.5013	5	0.0422992	2.16322		4_Summary	GO Biological Processes	GO:0030335	positive regulation of cell migration	-9.51849	-6.36729	12562,12822,14254,16000,16002,16412,16542,18186,18613,20692,21872,70834,80837,83397,84094,12306,14710,19053,66066,69524,65962,109042,17356,17886,100952,12741,12950,53620,54409,56702,11857,13024,12490	Cdh5,Col18a1,Flt1,Igf1,Igf2,Itgb1,Kdr,Nrp1,Pecam1,Sparc,Tjp1,Spag9,Rhoj,Akap12,Plvap,Anxa2,Gngt2,Ppp2cb,Gng11,Esam,Nherf2,Cavin3,Afdn,Myh9,Emilin1,Cldn5,Hapln1,Vamp5,Ramp2,H1f5,Arhgdib,Ctla2a,Cd34	33/-		15_Member	GO Biological Processes	GO:1905207	regulation of cardiocyte differentiation	-6.92102	-4.47431	12156,13642,17260,20671,21803,21808	Bmp2,Efnb2,Mef2c,Sox17,Tgfb1,Tgfb2	6/28		12_Summary	GO Biological Processes	GO:0007411	axon guidance	-4.04189	-1.68912	13638,14028,14179,14587,15394,18858,22160	Efna3,Evx1,Fgf8,Gfra3,Hoxa1,Pmp22,Twist1	7/-
Dqx1	369.387	5	0	1.04679		4_Member	GO Biological Processes	GO:0030335	positive regulation of cell migration	-9.51849	-6.36729	12562,12822,14254,16000,16002,16412,16542,18186,18613,20692,21872,70834,80837,83397,84094	Cdh5,Col18a1,Flt1,Igf1,Igf2,Itgb1,Kdr,Nrp1,Pecam1,Sparc,Tjp1,Spag9,Rhoj,Akap12,Plvap	15/602		6_Member	GO Biological Processes	GO:0001937	negative regulation of endothelial cell proliferation	-6.8361	-4.39603	11482,12390,13805,17260,18053,54485,105450	Acvrl1,Cav2,Eng,Mef2c,Ngfr,Dll4,Mmrn2	7/47		12_Member	GO Biological Processes	GO:0007411	axon guidance	-4.04189	-1.68912	13638,14028,14179,14587,15394	Efna3,Evx1,Fgf8,Gfra3,Hoxa1	5/243
Apom	324.612	5	0	1.46713		4_Member	GO Biological Processes	GO:2000147	positive regulation of cell motility	-9.24647	-6.12745	12562,12822,14254,16000,16002,16412,16542,18186,18613,20692,21872,70834,80837,83397,84094	Cdh5,Col18a1,Flt1,Igf1,Igf2,Itgb1,Kdr,Nrp1,Pecam1,Sparc,Tjp1,Spag9,Rhoj,Akap12,Plvap	15/630		2_Member	GO Biological Processes	GO:0003180	aortic valve morphogenesis	-6.82345	-4.3899	18127,21803,21813,23794,54485,57246	Nos3,Tgfb1,Tgfbr2,Adamts5,Dll4,Tbx20	6/29		12_Member	GO Biological Processes	GO:0097485	neuron projection guidance	-4.04189	-1.68912	13638,14028,14179,14587,15394	Efna3,Evx1,Fgf8,Gfra3,Hoxa1	5/243
Treml1	6.12226	5	0.294503	11.1312		4_Member	GO Biological Processes	GO:0040017	positive regulation of locomotion	-9.09704	-6.00798	12562,12822,14254,16000,16002,16412,16542,18186,18613,20692,21872,70834,80837,83397,84094	Cdh5,Col18a1,Flt1,Igf1,Igf2,Itgb1,Kdr,Nrp1,Pecam1,Sparc,Tjp1,Spag9,Rhoj,Akap12,Plvap	15/646		16_Summary	GO Biological Processes	GO:0045165	cell fate commitment	-6.78411	-4.357	12156,13819,15110,17260,18028,20671,20672,21349,21387,21803,21808,54485,57246,260298	Bmp2,Epas1,Hand1,Mef2c,Nfib,Sox17,Sox18,Tal1,Tbx4,Tgfb1,Tgfb2,Dll4,Tbx20,Fev	14/-		12_Member	GO Biological Processes	GO:0007409	axonogenesis	-4.03926	-1.68912	13638,14028,14179,14587,15394,18858	Efna3,Evx1,Fgf8,Gfra3,Hoxa1,Pmp22	6/395
Olfr1369-ps1	124.141	5	0	2.46159		4_Member	GO Biological Processes	GO:0043536	positive regulation of blood vessel endothelial cell migration	-7.62557	-4.72215	12822,16000,16002,16542,18186,80837	Col18a1,Igf1,Igf2,Kdr,Nrp1,Rhoj	6/58		16_Member	GO Biological Processes	GO:0045165	cell fate commitment	-6.78411	-4.357	12156,13819,15110,17260,18028,20671,20672,21349,21387,21803,21808,54485,57246,260298	Bmp2,Epas1,Hand1,Mef2c,Nfib,Sox17,Sox18,Tal1,Tbx4,Tgfb1,Tgfb2,Dll4,Tbx20,Fev	14/282		9_Member	GO Biological Processes	GO:0071300	cellular response to retinoic acid	-4.01883	-1.67477	15394,19378,23967	Hoxa1,Aldh1a2,Osr1	3/47
Aldh1a2	2082.95	5	0	4.80418		4_Member	GO Biological Processes	GO:0010595	positive regulation of endothelial cell migration	-7.33804	-4.50426	12822,16000,16002,16542,18186,20692,80837	Col18a1,Igf1,Igf2,Kdr,Nrp1,Sparc,Rhoj	7/110		2_Member	GO Biological Processes	GO:0003279	cardiac septum development	-6.75542	-4.33466	12168,13805,15110,18127,21808,21813,22761,57246,67784,112405	Bmpr2,Eng,Hand1,Nos3,Tgfb2,Tgfbr2,Zfpm1,Tbx20,Plxnd1,Egln1	10/129		8_Member	GO Biological Processes	GO:0048483	autonomic nervous system development	-3.9382	-1.60013	14587,15394,15407	Gfra3,Hoxa1,Hoxb1	3/50
Krt8	9016.33	5	0	1.32608		4_Member	GO Biological Processes	GO:0043535	regulation of blood vessel endothelial cell migration	-6.30513	-3.60818	12822,16000,16002,16542,18186,80837	Col18a1,Igf1,Igf2,Kdr,Nrp1,Rhoj	6/96		2_Member	GO Biological Processes	GO:0003171	atrioventricular valve development	-6.72964	-4.31756	12156,12168,21808,21813,22761,57246	Bmp2,Bmpr2,Tgfb2,Tgfbr2,Zfpm1,Tbx20	6/30		13_Summary	GO Biological Processes	GO:0090090	negative regulation of canonical Wnt signaling pathway	-3.91674	-1.5861	17292,20378,22419,93960,18999,22160,17702,27494	Mesp1,Frzb,Wnt5b,Nkd1,Pou5f1,Twist1,Msx2,Amot	8/-
Ripply2	29.4311	5	1.90817e-05	3.83307		4_Member	GO Biological Processes	GO:0010634	positive regulation of epithelial cell migration	-6.18791	-3.51383	12822,16000,16002,16542,18186,20692,80837	Col18a1,Igf1,Igf2,Kdr,Nrp1,Sparc,Rhoj	7/162		2_Member	GO Biological Processes	GO:0007179	transforming growth factor beta receptor signaling pathway	-6.72591	-4.31756	11482,12156,12390,12705,13805,15446,21803,21808,21813	Acvrl1,Bmp2,Cav2,Cited1,Eng,Hpgd,Tgfb1,Tgfb2,Tgfbr2	9/99		13_Member	GO Biological Processes	GO:0090090	negative regulation of canonical Wnt signaling pathway	-3.91674	-1.5861	17292,20378,22419,93960	Mesp1,Frzb,Wnt5b,Nkd1	4/135
Hba-a2	535.362	5	0	0.824934		4_Member	GO Biological Processes	GO:0010594	regulation of endothelial cell migration	-5.92946	-3.31753	12822,16000,16002,16542,18186,20692,80837	Col18a1,Igf1,Igf2,Kdr,Nrp1,Sparc,Rhoj	7/177		14_Member	GO Biological Processes	GO:0036293	response to decreased oxygen levels	-6.70767	-4.31316	12156,12398,12494,13805,13819,21687,21803,21808,22341,101543,108058,112405,230857	Bmp2,Cbfa2t3,Cd38,Eng,Epas1,Tek,Tgfb1,Tgfb2,Vegfc,Wtip,Camk2d,Egln1,Ece1	13/243		3_Member	GO Biological Processes	GO:0003197	endocardial cushion development	-3.91244	-1.5861	14179,17702,22160	Fgf8,Msx2,Twist1	3/51
Marcks	13926.8	5	0	0.966308		4_Member	GO Biological Processes	GO:1905562	regulation of vascular endothelial cell proliferation	-5.74065	-3.18307	12822,14254,16000,16002	Col18a1,Flt1,Igf1,Igf2	4/29		17_Summary	GO Biological Processes	GO:0010563	negative regulation of phosphorus metabolic process	-6.69848	-4.31316	12156,12495,13805,15242,17096,18810,19088,19263,21803,21808,24056,67916,69274,72349,72828,228852,235505,26903,13601,14456,17395,18008,18127,18162,112405	Bmp2,Entpd1,Eng,Hhex,Lyn,Plec,Prkar2b,Ptprb,Tgfb1,Tgfb2,Sh3bp5,Plpp3,Ctdspl,Dusp3,Ubash3b,Ppp1r16b,Cd109,Dysf,Ecm1,Gas6,Mmp9,Nes,Nos3,Npr3,Egln1	25/-		14_Summary	GO Biological Processes	GO:0035265	organ growth	-3.90437	-1.58378	12839,14179,17292,17702,12627,18999,18858,18740,20378	Col9a1,Fgf8,Mesp1,Msx2,Cfc1,Pou5f1,Pmp22,Pitx1,Frzb	9/-
Pf4	154.134	5	0	6.85414		4_Member	Reactome Gene Sets	R-MMU-109582	Hemostasis	-5.62015	-3.07928	12306,14710,16000,16002,16412,18613,19053,20692,66066,69524	Anxa2,Gngt2,Igf1,Igf2,Itgb1,Pecam1,Ppp2cb,Sparc,Gng11,Esam	10/492		17_Member	GO Biological Processes	GO:0010563	negative regulation of phosphorus metabolic process	-6.69848	-4.31316	12156,12495,13805,15242,17096,18810,19088,19263,21803,21808,24056,67916,69274,72349,72828,228852,235505	Bmp2,Entpd1,Eng,Hhex,Lyn,Plec,Prkar2b,Ptprb,Tgfb1,Tgfb2,Sh3bp5,Plpp3,Ctdspl,Dusp3,Ubash3b,Ppp1r16b,Cd109	17/430		14_Member	GO Biological Processes	GO:0035265	organ growth	-3.90437	-1.58378	12839,14179,17292,17702	Col9a1,Fgf8,Mesp1,Msx2	4/136
Hoxb5os	1165.88	5	0	1.23457		4_Member	GO Biological Processes	GO:0001936	regulation of endothelial cell proliferation	-5.12368	-2.65121	12822,14254,16000,16002,16542,20692	Col18a1,Flt1,Igf1,Igf2,Kdr,Sparc	6/153		17_Member	GO Biological Processes	GO:0045936	negative regulation of phosphate metabolic process	-6.69848	-4.31316	12156,12495,13805,15242,17096,18810,19088,19263,21803,21808,24056,67916,69274,72349,72828,228852,235505	Bmp2,Entpd1,Eng,Hhex,Lyn,Plec,Prkar2b,Ptprb,Tgfb1,Tgfb2,Sh3bp5,Plpp3,Ctdspl,Dusp3,Ubash3b,Ppp1r16b,Cd109	17/430		3_Member	GO Biological Processes	GO:0048701	embryonic cranial skeleton morphogenesis	-3.81442	-1.49951	14179,15394,22160	Fgf8,Hoxa1,Twist1	3/55
Cdkn1a	54.0701	5	2.02746e-10	1.26295		4_Member	GO Biological Processes	GO:0010632	regulation of epithelial cell migration	-4.9405	-2.50786	12822,16000,16002,16542,18186,20692,80837	Col18a1,Igf1,Igf2,Kdr,Nrp1,Sparc,Rhoj	7/250		8_Member	GO Biological Processes	GO:0002521	leukocyte differentiation	-6.69772	-4.31316	12156,12398,15242,16205,16431,17095,17096,17260,17305,17311,18089,21803,21813,22761,54485,70747,235505,665155	Bmp2,Cbfa2t3,Hhex,Gimap1,Itm2a,Lyl1,Lyn,Mef2c,Mfng,Kitl,Nkx2-3,Tgfb1,Tgfbr2,Zfpm1,Dll4,Tspan2,Cd109,Srp54b	18/482		15_Summary	GO Biological Processes	GO:0007167	enzyme-linked receptor protein signaling pathway	-3.80305	-1.49375	12627,13638,14170,14179,14587,17702,20997,13389,22419,12839	Cfc1,Efna3,Fgf15,Fgf8,Gfra3,Msx2,T,Dll3,Wnt5b,Col9a1	10/-
S100g	845.925	5	0	0.640953		4_Member	GO Biological Processes	GO:0051896	regulation of phosphatidylinositol 3-kinase/protein kinase B signal transduction	-4.76637	-2.37045	14254,16000,16002,16412,16542,65962,109042	Flt1,Igf1,Igf2,Itgb1,Kdr,Nherf2,Cavin3	7/266		2_Member	GO Biological Processes	GO:0048844	artery morphogenesis	-6.48748	-4.10868	11482,12168,13805,15446,21808,21813,54485,224792	Acvrl1,Bmpr2,Eng,Hpgd,Tgfb2,Tgfbr2,Dll4,Adgrf5	8/77		15_Member	GO Biological Processes	GO:0007167	enzyme-linked receptor protein signaling pathway	-3.80305	-1.49375	12627,13638,14170,14179,14587,17702,20997	Cfc1,Efna3,Fgf15,Fgf8,Gfra3,Msx2,T	7/629
Ptcra	76.2555	5	5.10703e-15	0.840373		4_Member	GO Biological Processes	GO:1905564	positive regulation of vascular endothelial cell proliferation	-4.5175	-2.18177	12822,16000,16002	Col18a1,Igf1,Igf2	3/20		18_Summary	GO Biological Processes	GO:0072091	regulation of stem cell proliferation	-6.47022	-4.09709	14013,17311,18028,20671,20672,21803,21813,22341,235505,18008,18089,67784,21417	Mecom,Kitl,Nfib,Sox17,Sox18,Tgfb1,Tgfbr2,Vegfc,Cd109,Nes,Nkx2-3,Plxnd1,Zeb1	13/-		9_Member	GO Biological Processes	GO:0042471	ear morphogenesis	-3.79715	-1.49338	14179,15394,20378,23967	Fgf8,Hoxa1,Frzb,Osr1	4/145
Vcan	3434.52	5	0	2.06209		4_Member	GO Biological Processes	GO:0045785	positive regulation of cell adhesion	-4.4147	-2.11334	16000,16002,16412,16542,17356,17886,18186,21872,100952	Igf1,Igf2,Itgb1,Kdr,Afdn,Myh9,Nrp1,Tjp1,Emilin1	9/540		18_Member	GO Biological Processes	GO:0072091	regulation of stem cell proliferation	-6.47022	-4.09709	14013,17311,18028,20671,20672,21803,21813,22341,235505	Mecom,Kitl,Nfib,Sox17,Sox18,Tgfb1,Tgfbr2,Vegfc,Cd109	9/106		15_Member	KEGG Pathway	mmu05224	Breast cancer - Mus musculus (house mouse)	-3.77429	-1.47598	13389,14170,14179,22419	Dll3,Fgf15,Fgf8,Wnt5b	4/147
Tmem37	3730.64	5	0	1.03204		4_Member	GO Biological Processes	GO:0010720	positive regulation of cell development	-4.2924	-2.01848	12562,12741,12950,14254,16000,16412,16542,17356,18186	Cdh5,Cldn5,Hapln1,Flt1,Igf1,Itgb1,Kdr,Afdn,Nrp1	9/560		10_Member	GO Biological Processes	GO:0061448	connective tissue development	-6.44816	-4.08087	11749,12111,12156,12168,13601,15110,15530,17260,18028,21417,21803,21808,21813	Anxa6,Bgn,Bmp2,Bmpr2,Ecm1,Hand1,Hspg2,Mef2c,Nfib,Zeb1,Tgfb1,Tgfb2,Tgfbr2	13/256		12_Member	GO Biological Processes	GO:0061564	axon development	-3.74632	-1.45341	13638,14028,14179,14587,15394,18858	Efna3,Evx1,Fgf8,Gfra3,Hoxa1,Pmp22	6/447
Pcdh17	2670.42	5	0	4.33368		4_Member	GO Biological Processes	GO:0050769	positive regulation of neurogenesis	-4.17923	-1.92692	12950,14254,16000,16412,16542,17356,18186	Hapln1,Flt1,Igf1,Itgb1,Kdr,Afdn,Nrp1	7/329		2_Member	GO Biological Processes	GO:0003175	tricuspid valve development	-6.44286	-4.08087	12168,21813,22761,57246	Bmpr2,Tgfbr2,Zfpm1,Tbx20	4/8		14_Member	GO Biological Processes	GO:0003206	cardiac chamber morphogenesis	-3.71854	-1.43095	12627,14179,17292,17702	Cfc1,Fgf8,Mesp1,Msx2	4/152
Pgk1	5235.26	5	0	1.70262		4_Member	Reactome Gene Sets	R-MMU-76002	Platelet activation, signaling and aggregation	-3.96625	-1.76956	14710,16000,16002,18613,20692,66066	Gngt2,Igf1,Igf2,Pecam1,Sparc,Gng11	6/246		19_Summary	GO Biological Processes	GO:0060841	venous blood vessel development	-6.32827	-3.97174	11482,12168,13642,13805,57246	Acvrl1,Bmpr2,Efnb2,Eng,Tbx20	5/-		10_Member	GO Biological Processes	GO:0030857	negative regulation of epithelial cell differentiation	-3.70186	-1.41954	17702,20378,23967	Msx2,Frzb,Osr1	3/60
Sparc	17550.1	5	0	1.57131		4_Member	GO Biological Processes	GO:0050767	regulation of neurogenesis	-3.8831	-1.71486	12306,12950,14254,16000,16412,16542,17356,18186	Anxa2,Hapln1,Flt1,Igf1,Itgb1,Kdr,Afdn,Nrp1	8/494		19_Member	GO Biological Processes	GO:0060841	venous blood vessel development	-6.32827	-3.97174	11482,12168,13642,13805,57246	Acvrl1,Bmpr2,Efnb2,Eng,Tbx20	5/19		3_Member	GO Biological Processes	GO:0072175	epithelial tube formation	-3.61268	-1.33556	14179,20997,22160,23967	Fgf8,T,Twist1,Osr1	4/162
Crabp1	10417	5	0	3.38503		4_Member	GO Biological Processes	GO:0051962	positive regulation of nervous system development	-3.71459	-1.57977	12950,14254,16000,16412,16542,17356,18186	Hapln1,Flt1,Igf1,Itgb1,Kdr,Afdn,Nrp1	7/391		4_Member	GO Biological Processes	GO:0030278	regulation of ossification	-6.30933	-3.9582	12156,12168,13601,13609,14119,14758,17260,21803,106522,140780	Bmp2,Bmpr2,Ecm1,S1pr1,Fbn2,Gpm6b,Mef2c,Tgfb1,Pkdcc,Bmp2k	10/144		13_Member	GO Biological Processes	GO:0030178	negative regulation of Wnt signaling pathway	-3.54264	-1.27104	17292,20378,22419,93960	Mesp1,Frzb,Wnt5b,Nkd1	4/169
Ctla2a	4148.46	5	0	2.80583		4_Member	GO Biological Processes	GO:0061061	muscle structure development	-3.56074	-1.45995	16000,16002,16412,17886,53620,54409,56702,70834	Igf1,Igf2,Itgb1,Myh9,Vamp5,Ramp2,H1f5,Spag9	8/551		2_Member	GO Biological Processes	GO:0003208	cardiac ventricle morphogenesis	-6.27449	-3.92868	13805,15110,17260,21803,21808,21813,54485,57246	Eng,Hand1,Mef2c,Tgfb1,Tgfb2,Tgfbr2,Dll4,Tbx20	8/82		16_Summary	GO Biological Processes	GO:0007420	brain development	-3.53794	-1.27104	12140,14179,15394,15407,18740,19378,20287	Fabp7,Fgf8,Hoxa1,Hoxb1,Pitx1,Aldh1a2,Sct	7/-
Six3	20.8498	5	0.000864737	3.02735		4_Member	GO Biological Processes	GO:0050731	positive regulation of peptidyl-tyrosine phosphorylation	-3.54001	-1.44218	16000,16002,16412,18186,18613	Igf1,Igf2,Itgb1,Nrp1,Pecam1	5/189		2_Member	GO Biological Processes	GO:0060562	epithelial tube morphogenesis	-6.11879	-3.77825	11482,12156,13642,13805,15110,15242,17260,20671,21687,21803,21808,21813,54485,57246,67784	Acvrl1,Bmp2,Efnb2,Eng,Hand1,Hhex,Mef2c,Sox17,Tek,Tgfb1,Tgfb2,Tgfbr2,Dll4,Tbx20,Plxnd1	15/369		16_Member	GO Biological Processes	GO:0007420	brain development	-3.53794	-1.27104	12140,14179,15394,15407,18740,19378,20287	Fabp7,Fgf8,Hoxa1,Hoxb1,Pitx1,Aldh1a2,Sct	7/695
Gpm6b	2982.3	5	0	2.5454		4_Member	GO Biological Processes	GO:0001938	positive regulation of endothelial cell proliferation	-3.52869	-1.43963	12822,16000,16002,16542	Col18a1,Igf1,Igf2,Kdr	4/104		9_Member	GO Biological Processes	GO:0030198	extracellular matrix organization	-6.07826	-3.74292	11504,12390,12832,13805,14758,15530,17395,18073,21803,21808,23794,67896,399558	Adamts1,Cav2,Col5a2,Eng,Gpm6b,Hspg2,Mmp9,Nid1,Tgfb1,Tgfb2,Adamts5,Ccdc80,Flrt2	13/276		9_Member	GO Biological Processes	GO:0090596	sensory organ morphogenesis	-3.50472	-1.24709	14179,15394,20378,22160,23967	Fgf8,Hoxa1,Frzb,Twist1,Osr1	5/317
Plet1	702.512	5	0	3.92049		4_Member	GO Biological Processes	GO:0051897	positive regulation of phosphatidylinositol 3-kinase/protein kinase B signal transduction	-3.49814	-1.41484	14254,16000,16002,16412,16542	Flt1,Igf1,Igf2,Itgb1,Kdr	5/193		2_Member	GO Biological Processes	GO:0002009	morphogenesis of an epithelium	-6.06291	-3.7355	11482,12156,13642,13805,15110,15242,17260,18053,20671,21387,21687,21803,21808,21813,22341,54485,57246,67784	Acvrl1,Bmp2,Efnb2,Eng,Hand1,Hhex,Mef2c,Ngfr,Sox17,Tbx4,Tek,Tgfb1,Tgfb2,Tgfbr2,Vegfc,Dll4,Tbx20,Plxnd1	18/533		10_Member	GO Biological Processes	GO:0030856	regulation of epithelial cell differentiation	-3.504	-1.24709	17292,17702,20378,23967	Mesp1,Msx2,Frzb,Osr1	4/173
Car2	863.976	5	0	1.16606		4_Member	GO Biological Processes	GO:0035272	exocrine system development	-3.36312	-1.30208	16000,16002,18186	Igf1,Igf2,Nrp1	3/48		9_Member	GO Biological Processes	GO:0045229	external encapsulating structure organization	-6.06062	-3.7355	11504,12390,12832,13805,14758,15530,17395,18073,21803,21808,23794,67896,399558	Adamts1,Cav2,Col5a2,Eng,Gpm6b,Hspg2,Mmp9,Nid1,Tgfb1,Tgfb2,Adamts5,Ccdc80,Flrt2	13/277		12_Member	GO Biological Processes	GO:0048667	cell morphogenesis involved in neuron differentiation	-3.49863	-1.24662	13638,14028,14179,14587,15394,18858	Efna3,Evx1,Fgf8,Gfra3,Hoxa1,Pmp22	6/497
Fmo1	3120.74	5	0	3.20624		4_Member	GO Biological Processes	GO:0051960	regulation of nervous system development	-3.3382	-1.27987	12306,12950,14254,16000,16412,16542,17356,18186	Anxa2,Hapln1,Flt1,Igf1,Itgb1,Kdr,Afdn,Nrp1	8/595		9_Member	GO Biological Processes	GO:0043062	extracellular structure organization	-6.04305	-3.72295	11504,12390,12832,13805,14758,15530,17395,18073,21803,21808,23794,67896,399558	Adamts1,Cav2,Col5a2,Eng,Gpm6b,Hspg2,Mmp9,Nid1,Tgfb1,Tgfb2,Adamts5,Ccdc80,Flrt2	13/278		3_Member	GO Biological Processes	GO:0042733	embryonic digit morphogenesis	-3.46742	-1.22027	17702,22160,23967	Msx2,Twist1,Osr1	3/72
Igfbp7	1402.74	5	0	4.42972		4_Member	Reactome Gene Sets	R-MMU-114608	Platelet degranulation	-3.33419	-1.27855	16000,16002,18613,20692	Igf1,Igf2,Pecam1,Sparc	4/117		2_Member	GO Biological Processes	GO:0035907	dorsal aorta development	-5.9716	-3.65646	11482,13805,18053,54485	Acvrl1,Eng,Ngfr,Dll4	4/10		14_Member	GO Biological Processes	GO:0007492	endoderm development	-3.4152	-1.17284	12627,14179,18999	Cfc1,Fgf8,Pou5f1	3/75
Col14a1	1594.08	5	0	1.70216		4_Member	GO Biological Processes	GO:0042692	muscle cell differentiation	-3.30181	-1.25151	16000,16002,16412,17886,54409,70834	Igf1,Igf2,Itgb1,Myh9,Ramp2,Spag9	6/327		2_Member	GO Biological Processes	GO:0001569	branching involved in blood vessel morphogenesis	-5.88447	-3.57424	13805,21687,21813,54485,57246,67784	Eng,Tek,Tgfbr2,Dll4,Tbx20,Plxnd1	6/41		10_Member	GO Biological Processes	GO:0051216	cartilage development	-3.35848	-1.12087	12839,17702,18740,23967	Col9a1,Msx2,Pitx1,Osr1	4/189
Six6	9.83048	5	0.0801836	2.91089		4_Member	KEGG Pathway	mmu04015	Rap1 signaling pathway - Mus musculus (house mouse)	-3.29306	-1.2454	14254,16000,16412,16542,17356	Flt1,Igf1,Itgb1,Kdr,Afdn	5/214		2_Member	GO Biological Processes	GO:0003177	pulmonary valve development	-5.87893	-3.57355	12168,18127,21808,23794,57246	Bmpr2,Nos3,Tgfb2,Adamts5,Tbx20	5/23		12_Member	GO Biological Processes	GO:0048812	neuron projection morphogenesis	-3.32	-1.08949	13638,14028,14179,14587,15394,18858	Efna3,Evx1,Fgf8,Gfra3,Hoxa1,Pmp22	6/537
Mesp2	127.807	5	0	6.11078		4_Member	Reactome Gene Sets	R-MMU-76005	Response to elevated platelet cytosolic Ca2+	-3.26554	-1.22311	16000,16002,18613,20692	Igf1,Igf2,Pecam1,Sparc	4/122		7_Member	GO Biological Processes	GO:0010634	positive regulation of epithelial cell migration	-5.83987	-3.53929	12168,17395,18127,20620,21687,21803,21808,21813,22341,67916	Bmpr2,Mmp9,Nos3,Plk2,Tek,Tgfb1,Tgfb2,Tgfbr2,Vegfc,Plpp3	10/162		16_Member	GO Biological Processes	GO:0060322	head development	-3.31776	-1.08949	12140,14179,15394,15407,18740,19378,20287	Fabp7,Fgf8,Hoxa1,Hoxb1,Pitx1,Aldh1a2,Sct	7/756
Hpgd	1227.34	5	0	6.25177		4_Member	GO Biological Processes	GO:0051146	striated muscle cell differentiation	-3.02042	-1.01773	16000,16002,16412,17886,70834	Igf1,Igf2,Itgb1,Myh9,Spag9	5/246		17_Member	GO Biological Processes	GO:0001933	negative regulation of protein phosphorylation	-5.78015	-3.48709	12156,13805,15242,17096,18810,19088,19263,21803,24056,67916,69274,72349,72828,235505	Bmp2,Eng,Hhex,Lyn,Plec,Prkar2b,Ptprb,Tgfb1,Sh3bp5,Plpp3,Ctdspl,Dusp3,Ubash3b,Cd109	14/342		3_Member	GO Biological Processes	GO:0021915	neural tube development	-3.30729	-1.08362	14179,19378,20997,22160	Fgf8,Aldh1a2,T,Twist1	4/195
Tcf15	60.7432	5	8.53329e-12	0.73067		4_Member	GO Biological Processes	GO:0050730	regulation of peptidyl-tyrosine phosphorylation	-2.86973	-0.886224	16000,16002,16412,18186,18613	Igf1,Igf2,Itgb1,Nrp1,Pecam1	5/266		20_Summary	GO Biological Processes	GO:0003207	cardiac chamber formation	-5.77823	-3.48709	12156,15110,17260,57246,67784,230857,18810,20671,20672,21808,108058,12494,18127,18160,104110,226594	Bmp2,Hand1,Mef2c,Tbx20,Plxnd1,Ece1,Plec,Sox17,Sox18,Tgfb2,Camk2d,Cd38,Nos3,Npr1,Adcy4,Rcsd1	16/-		12_Member	GO Biological Processes	GO:0120039	plasma membrane bounded cell projection morphogenesis	-3.29452	-1.07568	13638,14028,14179,14587,15394,18858	Efna3,Evx1,Fgf8,Gfra3,Hoxa1,Pmp22	6/543
Gap43	9038.38	5	0	1.35732		4_Member	GO Biological Processes	GO:0001934	positive regulation of protein phosphorylation	-2.74656	-0.784611	12306,14254,16000,16002,16412,16542,18186,18613	Anxa2,Flt1,Igf1,Igf2,Itgb1,Kdr,Nrp1,Pecam1	8/735		20_Member	GO Biological Processes	GO:0003207	cardiac chamber formation	-5.77823	-3.48709	12156,15110,17260,57246	Bmp2,Hand1,Mef2c,Tbx20	4/11		14_Member	GO Biological Processes	GO:0048589	developmental growth	-3.29031	-1.07568	12839,14179,17292,17702,18858,18999	Col9a1,Fgf8,Mesp1,Msx2,Pmp22,Pou5f1	6/544
Vwf	413.962	5	0	8.63425		4_Member	GO Biological Processes	GO:0050678	regulation of epithelial cell proliferation	-2.71031	-0.759027	12822,14254,16000,16002,16542,20692	Col18a1,Flt1,Igf1,Igf2,Kdr,Sparc	6/426		6_Member	GO Biological Processes	GO:0043535	regulation of blood vessel endothelial cell migration	-5.74832	-3.46183	11482,17260,18127,20620,21803,22341,54485,105450	Acvrl1,Mef2c,Nos3,Plk2,Tgfb1,Vegfc,Dll4,Mmrn2	8/96		14_Member	GO Biological Processes	GO:0040007	growth	-3.26937	-1.06716	12839,14179,17292,17702,18858,18999	Col9a1,Fgf8,Mesp1,Msx2,Pmp22,Pou5f1	6/549
Fgf8	1464.97	5	0	3.87438		4_Member	GO Biological Processes	GO:2000242	negative regulation of reproductive process	-2.68609	-0.736913	11857,16000,17886	Arhgdib,Igf1,Myh9	3/82		2_Member	GO Biological Processes	GO:0035904	aorta development	-5.62823	-3.35004	11482,13805,18053,21808,21813,54485,67784	Acvrl1,Eng,Ngfr,Tgfb2,Tgfbr2,Dll4,Plxnd1	7/70		14_Member	GO Biological Processes	GO:0003205	cardiac chamber development	-3.26592	-1.06716	12627,14179,17292,17702	Cfc1,Fgf8,Mesp1,Msx2	4/200
Lum	33.3743	5	3.17125e-06	5.5443		4_Member	GO Biological Processes	GO:0042327	positive regulation of phosphorylation	-2.54548	-0.610749	12306,14254,16000,16002,16412,16542,18186,18613	Anxa2,Flt1,Igf1,Igf2,Itgb1,Kdr,Nrp1,Pecam1	8/792		14_Member	GO Biological Processes	GO:0070482	response to oxygen levels	-5.62738	-3.35004	12156,12398,12494,13805,13819,21687,21803,21808,22341,101543,108058,112405,230857	Bmp2,Cbfa2t3,Cd38,Eng,Epas1,Tek,Tgfb1,Tgfb2,Vegfc,Wtip,Camk2d,Egln1,Ece1	13/303		4_Member	GO Biological Processes	GO:0061061	muscle structure development	-3.26105	-1.06716	17292,18740,18858,20997,22160,30794	Mesp1,Pitx1,Pmp22,T,Twist1,Pdlim4	6/551
Plvap	15600.8	5	0	5.86871		4_Member	GO Biological Processes	GO:0045913	positive regulation of carbohydrate metabolic process	-2.50445	-0.573753	16000,16002,17886	Igf1,Igf2,Myh9	3/95		2_Member	GO Biological Processes	GO:1905005	regulation of epithelial to mesenchymal transition involved in endocardial cushion formation	-5.60429	-3.33634	13805,21808,21813	Eng,Tgfb2,Tgfbr2	3/4		12_Member	GO Biological Processes	GO:0048858	cell projection morphogenesis	-3.26105	-1.06716	13638,14028,14179,14587,15394,18858	Efna3,Evx1,Fgf8,Gfra3,Hoxa1,Pmp22	6/551
Gimap4	3790.45	5	0	7.45756		4_Member	GO Biological Processes	GO:0032102	negative regulation of response to external stimulus	-2.44889	-0.526166	12306,12562,13024,16000,16002,18186	Anxa2,Cdh5,Ctla2a,Igf1,Igf2,Nrp1	6/481		2_Member	GO Biological Processes	GO:1905007	positive regulation of epithelial to mesenchymal transition involved in endocardial cushion formation	-5.60429	-3.33634	13805,21808,21813	Eng,Tgfb2,Tgfbr2	3/4		3_Member	GO Biological Processes	GO:0014032	neural crest cell development	-3.25572	-1.06716	14170,19378,22160	Fgf15,Aldh1a2,Twist1	3/85
Gm13075	322.656	5	0	2.68563		4_Member	KEGG Pathway	mmu05205	Proteoglycans in cancer - Mus musculus (house mouse)	-2.43759	-0.518796	16000,16002,16412,16542	Igf1,Igf2,Itgb1,Kdr	4/205		2_Member	GO Biological Processes	GO:0003181	atrioventricular valve morphogenesis	-5.59689	-3.33634	12156,12168,21808,21813,22761	Bmp2,Bmpr2,Tgfb2,Tgfbr2,Zfpm1	5/26		14_Member	GO Biological Processes	GO:0060411	cardiac septum morphogenesis	-3.25572	-1.06716	12627,14179,17702	Cfc1,Fgf8,Msx2	3/85
Car4	5395.15	5	0	1.40135		4_Member	GO Biological Processes	GO:0050673	epithelial cell proliferation	-2.36415	-0.455029	12490,12822,16000,16542	Cd34,Col18a1,Igf1,Kdr	4/215		11_Member	GO Biological Processes	GO:0048771	tissue remodeling	-5.58434	-3.32904	11482,12168,13819,17260,17395,18127,18162,21808,54485	Acvrl1,Bmpr2,Epas1,Mef2c,Mmp9,Nos3,Npr3,Tgfb2,Dll4	9/135		3_Member	GO Biological Processes	GO:0003151	outflow tract morphogenesis	-3.24086	-1.0565	14179,17702,22160	Fgf8,Msx2,Twist1	3/86
Pitx1	7436.14	5	0	3.19755		4_Member	GO Biological Processes	GO:0048639	positive regulation of developmental growth	-2.32194	-0.422278	16000,16002,17356,18186	Igf1,Igf2,Afdn,Nrp1	4/221		2_Member	GO Biological Processes	GO:0003148	outflow tract septum morphogenesis	-5.51098	-3.25996	12168,13805,21808,21813,57246	Bmpr2,Eng,Tgfb2,Tgfbr2,Tbx20	5/27		11_Member	GO Biological Processes	GO:0030500	regulation of bone mineralization	-3.21169	-1.03149	20937,22160,23967	Suv39h1,Twist1,Osr1	3/88
Hbb-bs	178.939	5	0	1.22518		4_Member	GO Biological Processes	GO:0043255	regulation of carbohydrate biosynthetic process	-2.29316	-0.399083	16000,16002,17886	Igf1,Igf2,Myh9	3/113		6_Member	GO Biological Processes	GO:0010594	regulation of endothelial cell migration	-5.49281	-3.24602	11482,17260,18127,20620,21687,21803,22341,54485,67916,105450	Acvrl1,Mef2c,Nos3,Plk2,Tek,Tgfb1,Vegfc,Dll4,Plpp3,Mmrn2	10/177		6_Member	GO Biological Processes	GO:0001570	vasculogenesis	-3.18321	-1.00712	20997,21389,27494	T,Tbx6,Amot	3/90
Ifitm1	22065.5	5	0	3.20417		4_Member	GO Biological Processes	GO:0050679	positive regulation of epithelial cell proliferation	-2.22836	-0.348822	12822,16000,16002,16542	Col18a1,Igf1,Igf2,Kdr	4/235		4_Member	GO Biological Processes	GO:0030501	positive regulation of bone mineralization	-5.4701	-3.22764	12156,12168,14119,14758,17260,106522	Bmp2,Bmpr2,Fbn2,Gpm6b,Mef2c,Pkdcc	6/48		12_Member	GO Biological Processes	GO:0032990	cell part morphogenesis	-3.14817	-0.976152	13638,14028,14179,14587,15394,18858	Efna3,Evx1,Fgf8,Gfra3,Hoxa1,Pmp22	6/579
Vim	17559.2	5	0	0.873208		4_Member	GO Biological Processes	GO:0048638	regulation of developmental growth	-2.09239	-0.221695	16000,16002,17356,18186,70834	Igf1,Igf2,Afdn,Nrp1,Spag9	5/405		17_Member	GO Biological Processes	GO:0031400	negative regulation of protein modification process	-5.45127	-3.21696	12156,13805,15242,17096,18810,19088,19263,21803,24056,26903,67916,69274,72349,72828,228852,235505	Bmp2,Eng,Hhex,Lyn,Plec,Prkar2b,Ptprb,Tgfb1,Sh3bp5,Dysf,Plpp3,Ctdspl,Dusp3,Ubash3b,Ppp1r16b,Cd109	16/473		1_Member	GO Biological Processes	GO:0001708	cell fate specification	-3.1282	-0.960226	18999,20997,21389	Pou5f1,T,Tbx6	3/94
Msx1	11011.3	5	0	2.11734		5_Summary	GO Biological Processes	GO:0070830	bicellular tight junction assembly	-8.90344	-5.84241	12562,12741,16412,17356,18613,54409,69524,21872,12490,15896,17886,12826,18186,20742	Cdh5,Cldn5,Itgb1,Afdn,Pecam1,Ramp2,Esam,Tjp1,Cd34,Icam2,Myh9,Col4a1,Nrp1,Sptbn1	14/-		2_Member	GO Biological Processes	GO:0007389	pattern specification process	-5.42796	-3.19772	11482,12156,12168,12591,12705,13641,13805,15110,15242,17260,17305,20671,21417,21813,54485,57246	Acvrl1,Bmp2,Bmpr2,Cdx2,Cited1,Efnb1,Eng,Hand1,Hhex,Mef2c,Mfng,Sox17,Zeb1,Tgfbr2,Dll4,Tbx20	16/475		3_Member	GO Biological Processes	GO:0048864	stem cell development	-3.10161	-0.937639	14170,19378,22160	Fgf15,Aldh1a2,Twist1	3/96
T	2065.12	5	0	4.46039		5_Member	GO Biological Processes	GO:0070830	bicellular tight junction assembly	-8.90344	-5.84241	12562,12741,16412,17356,18613,54409,69524	Cdh5,Cldn5,Itgb1,Afdn,Pecam1,Ramp2,Esam	7/66		17_Member	GO Biological Processes	GO:0043086	negative regulation of catalytic activity	-5.39974	-3.17355	12156,13601,13805,14456,15242,17096,17395,18008,18127,18162,18810,19088,19263,21808,24056,72349,72828,112405,235505	Bmp2,Ecm1,Eng,Gas6,Hhex,Lyn,Mmp9,Nes,Nos3,Npr3,Plec,Prkar2b,Ptprb,Tgfb2,Sh3bp5,Dusp3,Ubash3b,Egln1,Cd109	19/655		13_Member	WikiPathways	WP723	Wnt signaling pathway and pluripotency	-3.0756	-0.915594	18999,22419,93960	Pou5f1,Wnt5b,Nkd1	3/98
Gm26737	130.032	5	0	0.576312		5_Member	GO Biological Processes	GO:0120192	tight junction assembly	-8.63288	-5.64649	12562,12741,16412,17356,18613,54409,69524	Cdh5,Cldn5,Itgb1,Afdn,Pecam1,Ramp2,Esam	7/72		17_Member	GO Biological Processes	GO:0042326	negative regulation of phosphorylation	-5.35646	-3.13824	12156,13805,15242,17096,18810,19088,19263,21803,24056,67916,69274,72349,72828,235505	Bmp2,Eng,Hhex,Lyn,Plec,Prkar2b,Ptprb,Tgfb1,Sh3bp5,Plpp3,Ctdspl,Dusp3,Ubash3b,Cd109	14/372		11_Member	GO Biological Processes	GO:0070167	regulation of biomineral tissue development	-2.96509	-0.809017	20937,22160,23967	Suv39h1,Twist1,Osr1	3/107
Hist1h1e	431.246	5	0	1.69232		5_Member	GO Biological Processes	GO:0120193	tight junction organization	-8.50652	-5.56359	12562,12741,16412,17356,18613,54409,69524	Cdh5,Cldn5,Itgb1,Afdn,Pecam1,Ramp2,Esam	7/75		2_Member	GO Biological Processes	GO:0007178	transmembrane receptor protein serine/threonine kinase signaling pathway	-5.2335	-3.04207	11482,12156,12168,12390,12705,13805,14456,15446,21803,21808,21813	Acvrl1,Bmp2,Bmpr2,Cav2,Cited1,Eng,Gas6,Hpgd,Tgfb1,Tgfb2,Tgfbr2	11/233		16_Member	GO Biological Processes	GO:0030900	forebrain development	-2.93832	-0.786137	12140,14179,18740,19378,20287	Fabp7,Fgf8,Pitx1,Aldh1a2,Sct	5/423
Apoe	4323.99	5	0	1.06461		5_Member	GO Biological Processes	GO:0043297	apical junction assembly	-8.4656	-5.54288	12562,12741,16412,17356,18613,54409,69524	Cdh5,Cldn5,Itgb1,Afdn,Pecam1,Ramp2,Esam	7/76		2_Member	GO Biological Processes	GO:0060412	ventricular septum morphogenesis	-5.21353	-3.0258	12168,18127,21808,21813,22761,112405	Bmpr2,Nos3,Tgfb2,Tgfbr2,Zfpm1,Egln1	6/53		9_Member	GO Biological Processes	GO:0007423	sensory organ development	-2.902	-0.754212	14179,15394,19378,20378,22160,23967	Fgf8,Hoxa1,Aldh1a2,Frzb,Twist1,Osr1	6/646
Ascl1	57.1743	5	4.6554e-11	3.46932		5_Member	GO Biological Processes	GO:0045216	cell-cell junction organization	-6.82162	-4.03642	12562,12741,16412,17356,18613,21872,54409,69524	Cdh5,Cldn5,Itgb1,Afdn,Pecam1,Tjp1,Ramp2,Esam	8/196		15_Member	GO Biological Processes	GO:0010718	positive regulation of epithelial to mesenchymal transition	-5.16547	-2.9814	12156,13805,21803,21808,21813,57246	Bmp2,Eng,Tgfb1,Tgfb2,Tgfbr2,Tbx20	6/54		13_Member	GO Biological Processes	GO:0060828	regulation of canonical Wnt signaling pathway	-2.8987	-0.754212	17292,20378,22419,93960	Mesp1,Frzb,Wnt5b,Nkd1	4/251
Tdo2	154.247	5	0	1.69821		5_Member	GO Biological Processes	GO:0007043	cell-cell junction assembly	-6.68197	-3.92197	12562,12741,16412,17356,18613,54409,69524	Cdh5,Cldn5,Itgb1,Afdn,Pecam1,Ramp2,Esam	7/137		11_Member	GO Biological Processes	GO:0008015	blood circulation	-5.12331	-2.94287	11482,12168,12494,13805,14456,18127,18160,18162,18810,21803,22341,57246,108058,109700,230857	Acvrl1,Bmpr2,Cd38,Eng,Gas6,Nos3,Npr1,Npr3,Plec,Tgfb1,Vegfc,Tbx20,Camk2d,Itga1,Ece1	15/445		9_Member	GO Biological Processes	GO:0043583	ear development	-2.87971	-0.739007	14179,15394,20378,23967	Fgf8,Hoxa1,Frzb,Osr1	4/254
Bst2	5593.75	5	0	1.68171		5_Member	GO Biological Processes	GO:0098609	cell-cell adhesion	-5.89031	-3.29726	12490,12562,12741,15896,16412,17356,17886,18613,21872,69524	Cd34,Cdh5,Cldn5,Icam2,Itgb1,Afdn,Myh9,Pecam1,Tjp1,Esam	10/459		15_Member	GO Biological Processes	GO:1905209	positive regulation of cardiocyte differentiation	-5.0513	-2.8886	13642,17260,21803,21808	Efnb2,Mef2c,Tgfb1,Tgfb2	4/16		10_Member	GO Biological Processes	GO:0061448	connective tissue development	-2.86718	-0.730799	12839,17702,18740,23967	Col9a1,Msx2,Pitx1,Osr1	4/256
Gadd45g	11325.7	5	0	2.09246		5_Member	KEGG Pathway	mmu04514	Cell adhesion molecules - Mus musculus (house mouse)	-5.83265	-3.24874	12490,12562,12741,15896,16412,18613,69524	Cd34,Cdh5,Cldn5,Icam2,Itgb1,Pecam1,Esam	7/183		4_Member	GO Biological Processes	GO:0070169	positive regulation of biomineral tissue development	-4.98272	-2.82691	12156,12168,14119,14758,17260,106522	Bmp2,Bmpr2,Fbn2,Gpm6b,Mef2c,Pkdcc	6/58		15_Member	WikiPathways	WP339	ESC pluripotency pathways	-2.86401	-0.730799	14170,14179,22419	Fgf15,Fgf8,Wnt5b	3/116
Ramp2	17288.4	5	0	3.62106		5_Member	KEGG Pathway	mmu04670	Leukocyte transendothelial migration - Mus musculus (house mouse)	-5.75577	-3.18307	12562,12741,16412,17356,18613,69524	Cdh5,Cldn5,Itgb1,Afdn,Pecam1,Esam	6/119		2_Member	GO Biological Processes	GO:0060413	atrial septum morphogenesis	-4.93772	-2.79197	12168,21808,22761,57246	Bmpr2,Tgfb2,Zfpm1,Tbx20	4/17		6_Member	GO Biological Processes	GO:0090130	tissue migration	-2.84268	-0.713163	14179,20997,27494	Fgf8,T,Amot	3/118
Cd34	3918.8	5	0	5.34538		5_Member	GO Biological Processes	GO:0034330	cell junction organization	-5.11017	-2.65121	12562,12741,12826,16412,17356,18186,18613,21872,54409,69524	Cdh5,Cldn5,Col4a1,Itgb1,Afdn,Nrp1,Pecam1,Tjp1,Ramp2,Esam	10/562		6_Member	GO Biological Processes	GO:1903587	regulation of blood vessel endothelial cell proliferation involved in sprouting angiogenesis	-4.93772	-2.79197	18053,54485,105450,228852	Ngfr,Dll4,Mmrn2,Ppp1r16b	4/17		9_Member	GO Biological Processes	GO:0042472	inner ear morphogenesis	-2.81139	-0.68554	14179,15394,20378	Fgf8,Hoxa1,Frzb	3/121
Gng11	8579.6	5	0	3.38425		5_Member	GO Biological Processes	GO:0034329	cell junction assembly	-4.59368	-2.23702	12562,12741,16412,17356,18613,54409,69524	Cdh5,Cldn5,Itgb1,Afdn,Pecam1,Ramp2,Esam	7/283		2_Member	GO Biological Processes	GO:0035909	aorta morphogenesis	-4.93083	-2.78848	11482,13805,21808,21813,54485	Acvrl1,Eng,Tgfb2,Tgfbr2,Dll4	5/35		12_Member	GO Biological Processes	GO:0032989	cellular component morphogenesis	-2.78507	-0.662851	13638,14028,14179,14587,15394,18858	Efna3,Evx1,Fgf8,Gfra3,Hoxa1,Pmp22	6/681
Dlk1	5335.75	5	0	1.57408		5_Member	GO Biological Processes	GO:0032272	negative regulation of protein polymerization	-2.74829	-0.784611	12562,18613,20742	Cdh5,Pecam1,Sptbn1	3/78		2_Member	GO Biological Processes	GO:0061343	cell adhesion involved in heart morphogenesis	-4.91085	-2.7718	21808,21813,399558	Tgfb2,Tgfbr2,Flrt2	3/6		14_Member	GO Biological Processes	GO:0048732	gland development	-2.77754	-0.658928	12627,14179,17702,18740,20378	Cfc1,Fgf8,Msx2,Pitx1,Frzb	5/460
Postn	20.3948	5	0.00105348	1.39043		5_Member	Reactome Gene Sets	R-MMU-202733	Cell surface interactions at the vascular wall	-2.58471	-0.645902	16412,18613,69524	Itgb1,Pecam1,Esam	3/89		6_Member	GO Biological Processes	GO:0043537	negative regulation of blood vessel endothelial cell migration	-4.86891	-2.73314	11482,17260,21803,54485,105450	Acvrl1,Mef2c,Tgfb1,Dll4,Mmrn2	5/36		6_Member	GO Biological Processes	GO:0048514	blood vessel morphogenesis	-2.7734	-0.658365	14179,15394,20997,21389,27494	Fgf8,Hoxa1,T,Tbx6,Amot	5/461
Pax1	17.2598	5	0.00403261	1.67894		5_Member	GO Biological Processes	GO:0032271	regulation of protein polymerization	-2.43007	-0.515165	12562,18613,20742,69524	Cdh5,Pecam1,Sptbn1,Esam	4/206		2_Member	GO Biological Processes	GO:0001947	heart looping	-4.85469	-2.72217	13805,15110,17260,20671,21813,57246	Eng,Hand1,Mef2c,Sox17,Tgfbr2,Tbx20	6/61		11_Member	GO Biological Processes	GO:0097009	energy homeostasis	-2.73183	-0.623856	20287,20937,22160	Sct,Suv39h1,Twist1	3/129
Dab2	4543.25	5	0	0.53868		5_Member	GO Biological Processes	GO:0007156	homophilic cell adhesion via plasma membrane adhesion molecules	-2.37065	-0.459607	12562,18613,69524	Cdh5,Pecam1,Esam	3/106		2_Member	GO Biological Processes	GO:0048754	branching morphogenesis of an epithelial tube	-4.83192	-2.70585	12156,13805,15242,21687,21803,21813,54485,57246,67784	Bmp2,Eng,Hhex,Tek,Tgfb1,Tgfbr2,Dll4,Tbx20,Plxnd1	9/167		14_Member	GO Biological Processes	GO:0003279	cardiac septum development	-2.73183	-0.623856	12627,14179,17702	Cfc1,Fgf8,Msx2	3/129
Cdh5	6830.08	5	0	5.81915		6_Summary	Reactome Gene Sets	R-MMU-1474244	Extracellular matrix organization	-7.45104	-4.58384	12822,12826,12827,12950,15896,16412,18613,20692,100952,12306,54409,14254,16000,16542,20742	Col18a1,Col4a1,Col4a2,Hapln1,Icam2,Itgb1,Pecam1,Sparc,Emilin1,Anxa2,Ramp2,Flt1,Igf1,Kdr,Sptbn1	15/-		2_Member	GO Biological Processes	GO:0090092	regulation of transmembrane receptor protein serine/threonine kinase signaling pathway	-4.77016	-2.65042	11482,12156,12168,12390,13805,14119,21417,21803,21813,57246,235505	Acvrl1,Bmp2,Bmpr2,Cav2,Eng,Fbn2,Zeb1,Tgfb1,Tgfbr2,Tbx20,Cd109	11/261		17_Summary	GO Biological Processes	GO:2000027	regulation of animal organ morphogenesis	-2.72226	-0.617771	14179,17292,93960,20378,20937,75426	Fgf8,Mesp1,Nkd1,Frzb,Suv39h1,Igfbpl1	6/-
Msx2	6583.08	5	0	3.18259		6_Member	Reactome Gene Sets	R-MMU-1474244	Extracellular matrix organization	-7.45104	-4.58384	12822,12826,12827,12950,15896,16412,18613,20692,100952	Col18a1,Col4a1,Col4a2,Hapln1,Icam2,Itgb1,Pecam1,Sparc,Emilin1	9/231		11_Member	GO Biological Processes	GO:0003013	circulatory system process	-4.74637	-2.63107	11482,12168,12494,13805,14456,18127,18160,18162,18810,21803,22341,57246,108058,109700,230857	Acvrl1,Bmpr2,Cd38,Eng,Gas6,Nos3,Npr1,Npr3,Plec,Tgfb1,Vegfc,Tbx20,Camk2d,Itga1,Ece1	15/479		17_Member	GO Biological Processes	GO:2000027	regulation of animal organ morphogenesis	-2.72226	-0.617771	14179,17292,93960	Fgf8,Mesp1,Nkd1	3/130
Sprr2a3	181.34	5	0	5.13429		6_Member	Reactome Gene Sets	R-MMU-216083	Integrin cell surface interactions	-7.28271	-4.46471	12822,12826,12827,15896,16412,18613	Col18a1,Col4a1,Col4a2,Icam2,Itgb1,Pecam1	6/66		6_Member	GO Biological Processes	GO:0030336	negative regulation of cell migration	-4.74456	-2.63107	11482,13805,17260,18003,18053,21803,54485,72349,105450,117600,208177,212539	Acvrl1,Eng,Mef2c,Nedd9,Ngfr,Tgfb1,Dll4,Dusp3,Mmrn2,Srgap1,Phldb2,Gm266	12/313		13_Member	WikiPathways	WP447	Adipogenesis genes	-2.68473	-0.583708	20378,22160,22419	Frzb,Twist1,Wnt5b	3/134
Mal	187.878	5	0	2.90259		6_Member	Reactome Gene Sets	R-MMU-3000157	Laminin interactions	-5.48568	-2.96089	12826,12827,16412	Col4a1,Col4a2,Itgb1	3/10		2_Member	GO Biological Processes	GO:0003184	pulmonary valve morphogenesis	-4.73176	-2.62443	18127,21808,23794,57246	Nos3,Tgfb2,Adamts5,Tbx20	4/19		4_Member	WikiPathways	WP1763	Mechanisms associated with pluripotency	-2.66392	-0.566325	18999,20997,22160,93960	Pou5f1,T,Twist1,Nkd1	4/291
Tdgf1	50.8402	5	9.32594e-10	3.29707		6_Member	GO Biological Processes	GO:0030198	extracellular matrix organization	-4.66335	-2.29029	12306,12822,12826,12827,16412,54409,100952	Anxa2,Col18a1,Col4a1,Col4a2,Itgb1,Ramp2,Emilin1	7/276		15_Member	GO Biological Processes	GO:2000725	regulation of cardiac muscle cell differentiation	-4.73176	-2.62443	12156,13642,17260,21803	Bmp2,Efnb2,Mef2c,Tgfb1	4/19		11_Member	GO Biological Processes	GO:0030278	regulation of ossification	-2.59594	-0.50175	20937,22160,23967	Suv39h1,Twist1,Osr1	3/144
Calcrl	4943.99	5	0	3.6771		6_Member	GO Biological Processes	GO:0045229	external encapsulating structure organization	-4.65328	-2.28575	12306,12822,12826,12827,16412,54409,100952	Anxa2,Col18a1,Col4a1,Col4a2,Itgb1,Ramp2,Emilin1	7/277		2_Member	GO Biological Processes	GO:0003186	tricuspid valve morphogenesis	-4.67057	-2.57232	12168,21813,22761	Bmpr2,Tgfbr2,Zfpm1	3/7		13_Member	GO Biological Processes	GO:0045598	regulation of fat cell differentiation	-2.55399	-0.46318	17702,20378,22419	Msx2,Frzb,Wnt5b	3/149
Iqgap2	2764.6	5	0	0.914706		6_Member	GO Biological Processes	GO:0043062	extracellular structure organization	-4.64324	-2.28118	12306,12822,12826,12827,16412,54409,100952	Anxa2,Col18a1,Col4a1,Col4a2,Itgb1,Ramp2,Emilin1	7/278		6_Member	GO Biological Processes	GO:1903588	negative regulation of blood vessel endothelial cell proliferation involved in sprouting angiogenesis	-4.67057	-2.57232	18053,54485,105450	Ngfr,Dll4,Mmrn2	3/7		15_Member	KEGG Pathway	mmu05226	Gastric cancer - Mus musculus (house mouse)	-2.54578	-0.458325	14170,14179,22419	Fgf15,Fgf8,Wnt5b	3/150
S100a16	3494.88	5	0	1.53341		6_Member	KEGG Pathway	mmu04510	Focal adhesion - Mus musculus (house mouse)	-4.42801	-2.12191	12826,12827,14254,16000,16412,16542	Col4a1,Col4a2,Flt1,Igf1,Itgb1,Kdr	6/203		4_Member	GO Biological Processes	GO:0045778	positive regulation of ossification	-4.65625	-2.56395	12156,12168,14119,14758,17260,106522	Bmp2,Bmpr2,Fbn2,Gpm6b,Mef2c,Pkdcc	6/66		4_Member	GO Biological Processes	GO:0035051	cardiocyte differentiation	-2.52954	-0.445412	17292,20997,22160	Mesp1,T,Twist1	3/152
Cdx2	10082.6	5	0	3.60062		6_Member	Reactome Gene Sets	R-MMU-375165	NCAM signaling for neurite out-growth	-3.93216	-1.75308	12826,12827,20742	Col4a1,Col4a2,Sptbn1	3/31		2_Member	GO Biological Processes	GO:0061371	determination of heart left/right asymmetry	-4.61859	-2.53216	13805,15110,17260,20671,21813,57246	Eng,Hand1,Mef2c,Sox17,Tgfbr2,Tbx20	6/67		12_Member	GO Biological Processes	GO:0000902	cell morphogenesis	-2.50636	-0.425539	13638,14028,14179,14587,15394,18858	Efna3,Evx1,Fgf8,Gfra3,Hoxa1,Pmp22	6/774
Adamts5	709.974	5	0	5.14414		6_Member	Reactome Gene Sets	R-MMU-3000171	Non-integrin membrane-ECM interactions	-3.89036	-1.71863	12826,12827,16412	Col4a1,Col4a2,Itgb1	3/32		2_Member	GO Biological Processes	GO:0048762	mesenchymal cell differentiation	-4.59245	-2.51468	11749,12156,13641,13805,17260,17311,21803,21808,57246	Anxa6,Bmp2,Efnb1,Eng,Mef2c,Kitl,Tgfb1,Tgfb2,Tbx20	9/179		13_Member	GO Biological Processes	GO:0030111	regulation of Wnt signaling pathway	-2.50059	-0.423442	17292,20378,22419,93960	Mesp1,Frzb,Wnt5b,Nkd1	4/323
Amot	5860.82	5	0	1.99529		6_Member	WikiPathways	WP85	Focal adhesion	-3.58288	-1.4761	12826,12827,14254,16000,16412	Col4a1,Col4a2,Flt1,Igf1,Itgb1	5/185		2_Member	GO Biological Processes	GO:0003143	embryonic heart tube morphogenesis	-4.58156	-2.50663	13805,15110,17260,20671,21813,57246	Eng,Hand1,Mef2c,Sox17,Tgfbr2,Tbx20	6/68		3_Member	GO Biological Processes	GO:0001838	embryonic epithelial tube formation	-2.49773	-0.423442	20997,22160,23967	T,Twist1,Osr1	3/156
Rbp1	4920.66	5	0	3.15804		6_Member	Reactome Gene Sets	R-MMU-2022090	Assembly of collagen fibrils and other multimeric structures	-3.44623	-1.37141	12822,12826,12827	Col18a1,Col4a1,Col4a2	3/45		6_Member	GO Biological Processes	GO:2000146	negative regulation of cell motility	-4.57067	-2.50214	11482,13805,17260,18003,18053,21803,54485,72349,105450,117600,208177,212539	Acvrl1,Eng,Mef2c,Nedd9,Ngfr,Tgfb1,Dll4,Dusp3,Mmrn2,Srgap1,Phldb2,Gm266	12/326		13_Member	KEGG Pathway	mmu04390	Hippo signaling pathway - Mus musculus (house mouse)	-2.48992	-0.418857	22419,27494,93960	Wnt5b,Amot,Nkd1	3/157
Hoxb1	4644.71	5	0	6.12379		6_Member	Reactome Gene Sets	R-MMU-1442490	Collagen degradation	-3.18884	-1.15747	12822,12826,12827	Col18a1,Col4a1,Col4a2	3/55		2_Member	GO Biological Processes	GO:0090100	positive regulation of transmembrane receptor protein serine/threonine kinase signaling pathway	-4.56864	-2.50214	11482,12156,12168,13805,21803,21813,57246	Acvrl1,Bmp2,Bmpr2,Eng,Tgfb1,Tgfbr2,Tbx20	7/101		12_Member	GO Biological Processes	GO:0031175	neuron projection development	-2.4843	-0.416442	13638,14028,14179,14587,15394,18858	Efna3,Evx1,Fgf8,Gfra3,Hoxa1,Pmp22	6/782
Myl9	326.544	5	0	0.703246		6_Member	Reactome Gene Sets	R-MMU-1650814	Collagen biosynthesis and modifying enzymes	-3.07819	-1.06191	12822,12826,12827	Col18a1,Col4a1,Col4a2	3/60		15_Member	GO Biological Processes	GO:0010717	regulation of epithelial to mesenchymal transition	-4.56864	-2.50214	12156,13805,21803,21808,21813,57246,208177	Bmp2,Eng,Tgfb1,Tgfb2,Tgfbr2,Tbx20,Phldb2	7/101		12_Member	GO Biological Processes	GO:0001764	neuron migration	-2.45919	-0.394518	14028,14587,22160	Evx1,Gfra3,Twist1	3/161
Agl	10.6803	5	0.0580999	0.276421		6_Member	Reactome Gene Sets	R-MMU-1474290	Collagen formation	-2.83104	-0.858146	12822,12826,12827	Col18a1,Col4a1,Col4a2	3/73		3_Member	GO Biological Processes	GO:0045766	positive regulation of angiogenesis	-4.53556	-2.47811	11482,11489,13601,13805,17395,18127,21687,21813,22341	Acvrl1,Adam12,Ecm1,Eng,Mmp9,Nos3,Tek,Tgfbr2,Vegfc	9/182		5_Member	GO Biological Processes	GO:0043433	negative regulation of DNA-binding transcription factor activity	-2.40015	-0.338627	17702,20997,21389	Msx2,T,Tbx6	3/169
Slc9a3r2	4804.88	5	0	1.94249		6_Member	KEGG Pathway	mmu04512	ECM-receptor interaction - Mus musculus (house mouse)	-2.58471	-0.645902	12826,12827,16412	Col4a1,Col4a2,Itgb1	3/89		3_Member	GO Biological Processes	GO:1904018	positive regulation of vasculature development	-4.53556	-2.47811	11482,11489,13601,13805,17395,18127,21687,21813,22341	Acvrl1,Adam12,Ecm1,Eng,Mmp9,Nos3,Tek,Tgfbr2,Vegfc	9/182		13_Member	KEGG Pathway	mmu04310	Wnt signaling pathway - Mus musculus (house mouse)	-2.35781	-0.299431	20378,22419,93960	Frzb,Wnt5b,Nkd1	3/175
Cd36	1577.68	5	0	1.52812		6_Member	KEGG Pathway	mmu05222	Small cell lung cancer - Mus musculus (house mouse)	-2.53058	-0.597868	12826,12827,16412	Col4a1,Col4a2,Itgb1	3/93		2_Member	GO Biological Processes	GO:0035912	dorsal aorta morphogenesis	-4.46921	-2.42178	11482,13805,54485	Acvrl1,Eng,Dll4	3/8		8_Member	GO Biological Processes	GO:0030902	hindbrain development	-2.34405	-0.288783	15394,15407,19378	Hoxa1,Hoxb1,Aldh1a2	3/177
Gp1bb	NA	NA	NA	1.9634		6_Member	Reactome Gene Sets	R-MMU-1474228	Degradation of the extracellular matrix	-2.35924	-0.452028	12822,12826,12827	Col18a1,Col4a1,Col4a2	3/107		15_Member	GO Biological Processes	GO:0072001	renal system development	-4.45534	-2.41321	11504,12156,13003,13642,14013,17260,18073,20671,21687,21803,21808,67784	Adamts1,Bmp2,Vcan,Efnb2,Mecom,Mef2c,Nid1,Sox17,Tek,Tgfb1,Tgfb2,Plxnd1	12/335		15_Member	KEGG Pathway	mmu04151	PI3K-Akt signaling pathway - Mus musculus (house mouse)	-2.31616	-0.26398	12839,13638,14170,14179	Col9a1,Efna3,Fgf15,Fgf8	4/364
Fcgrt	2249.96	5	0	1.25456		6_Member	KEGG Pathway	mmu04974	Protein digestion and absorption - Mus musculus (house mouse)	-2.34795	-0.442638	12822,12826,12827	Col18a1,Col4a1,Col4a2	3/108		11_Member	GO Biological Processes	GO:0048662	negative regulation of smooth muscle cell proliferation	-4.37154	-2.3398	12156,12168,17260,18127,18160,18162	Bmp2,Bmpr2,Mef2c,Nos3,Npr1,Npr3	6/74		18_Summary	GO Biological Processes	GO:0050905	neuromuscular process	-2.26489	-0.21578	12140,15394,18858	Fabp7,Hoxa1,Pmp22	3/-
Nkx2-3	2427.95	5	0	3.23789		7_Summary	KEGG Pathway	mmu04530	Tight junction - Mus musculus (house mouse)	-7.33861	-4.50426	11867,12741,16412,17356,17886,19053,21872,68178,12306,12822,20874,80837,100952,20742,109042	Arpc1b,Cldn5,Itgb1,Afdn,Myh9,Ppp2cb,Tjp1,Cgnl1,Anxa2,Col18a1,Slk,Rhoj,Emilin1,Sptbn1,Cavin3	15/-		5_Member	GO Biological Processes	GO:0007169	transmembrane receptor protein tyrosine kinase signaling pathway	-4.34512	-2.31595	12390,13641,13642,17096,17913,18003,18053,21687,21803,22341,56338,72828,399558	Cav2,Efnb1,Efnb2,Lyn,Myo1c,Nedd9,Ngfr,Tek,Tgfb1,Vegfc,Txnip,Ubash3b,Flrt2	13/400		18_Member	GO Biological Processes	GO:0050905	neuromuscular process	-2.26489	-0.21578	12140,15394,18858	Fabp7,Hoxa1,Pmp22	3/189
Runx1	285.121	5	0	0.963118		7_Member	KEGG Pathway	mmu04530	Tight junction - Mus musculus (house mouse)	-7.33861	-4.50426	11867,12741,16412,17356,17886,19053,21872,68178	Arpc1b,Cldn5,Itgb1,Afdn,Myh9,Ppp2cb,Tjp1,Cgnl1	8/168		2_Member	GO Biological Processes	GO:0060390	regulation of SMAD protein signal transduction	-4.33849	-2.3144	12156,12168,21803,21813,57246	Bmp2,Bmpr2,Tgfb1,Tgfbr2,Tbx20	5/46		15_Member	GO Biological Processes	GO:0007169	transmembrane receptor protein tyrosine kinase signaling pathway	-2.17279	-0.126731	13638,14170,14179,14587	Efna3,Fgf15,Fgf8,Gfra3	4/400
Ahnak	3085.39	5	0	4.60126		7_Member	GO Biological Processes	GO:0097435	supramolecular fiber organization	-4.22148	-1.95875	11867,12306,12822,16412,17886,20874,68178,80837,100952	Arpc1b,Anxa2,Col18a1,Itgb1,Myh9,Slk,Cgnl1,Rhoj,Emilin1	9/572		2_Member	GO Biological Processes	GO:0003283	atrial septum development	-4.30838	-2.28681	12168,21808,22761,57246	Bmpr2,Tgfb2,Zfpm1,Tbx20	4/24		15_Member	KEGG Pathway	mmu04015	Rap1 signaling pathway - Mus musculus (house mouse)	-2.11632	-0.0732837	13638,14170,14179	Efna3,Fgf15,Fgf8	3/214
Usp26	7.86522	5	0.163822	0.791245		7_Member	GO Biological Processes	GO:0030036	actin cytoskeleton organization	-3.69698	-1.56855	11867,16412,17886,20742,21872,68178,80837,109042	Arpc1b,Itgb1,Myh9,Sptbn1,Tjp1,Cgnl1,Rhoj,Cavin3	8/526		2_Member	GO Biological Processes	GO:0062043	positive regulation of cardiac epithelial to mesenchymal transition	-4.29588	-2.28177	13805,21808,21813	Eng,Tgfb2,Tgfbr2	3/9		1_Member	GO Biological Processes	GO:0048738	cardiac muscle tissue development	-2.10527	-0.0652393	17292,19378,20997	Mesp1,Aldh1a2,T	3/216
Akap12	3453.93	5	0	2.00464		7_Member	GO Biological Processes	GO:0030029	actin filament-based process	-3.41674	-1.34471	11867,16412,17886,20742,21872,68178,80837,109042	Arpc1b,Itgb1,Myh9,Sptbn1,Tjp1,Cgnl1,Rhoj,Cavin3	8/579		15_Member	GO Biological Processes	GO:0042482	positive regulation of odontogenesis	-4.29588	-2.28177	12156,18053,21803	Bmp2,Ngfr,Tgfb1	3/9		9_Member	GO Biological Processes	GO:0048839	inner ear development	-2.07813	-0.0410877	14179,15394,20378	Fgf8,Hoxa1,Frzb	3/221
Tagln2	9134.39	5	0	0.989414		7_Member	GO Biological Processes	GO:0007015	actin filament organization	-2.02026	-0.163352	11867,17886,68178,80837	Arpc1b,Myh9,Cgnl1,Rhoj	4/270		2_Member	GO Biological Processes	GO:0061138	morphogenesis of a branching epithelium	-4.21628	-2.22148	12156,13805,15242,21687,21803,21813,54485,57246,67784	Bmp2,Eng,Hhex,Tek,Tgfb1,Tgfbr2,Dll4,Tbx20,Plxnd1	9/200		1_Member	GO Biological Processes	GO:0014706	striated muscle tissue development	-2.07279	-0.0387066	17292,19378,20997	Mesp1,Aldh1a2,T	3/222
Car3	3403.44	5	0	5.51855		8_Summary	KEGG Pathway	mmu04151	PI3K-Akt signaling pathway - Mus musculus (house mouse)	-6.81021	-4.03642	12826,12827,14254,14710,16000,16002,16412,16542,19053,66066,17356,54409,54598,18613,17718,17720,83397	Col4a1,Col4a2,Flt1,Gngt2,Igf1,Igf2,Itgb1,Kdr,Ppp2cb,Gng11,Afdn,Ramp2,Calcrl,Pecam1,ND3,ND4L,Akap12	17/-		6_Member	GO Biological Processes	GO:0040013	negative regulation of locomotion	-4.1778	-2.19922	11482,13805,17260,18003,18053,21803,54485,72349,105450,117600,208177,212539	Acvrl1,Eng,Mef2c,Nedd9,Ngfr,Tgfb1,Dll4,Dusp3,Mmrn2,Srgap1,Phldb2,Gm266	12/358		17_Member	GO Biological Processes	GO:0040008	regulation of growth	-2.02885	0	14179,20378,20937,75426,93960	Fgf8,Frzb,Suv39h1,Igfbpl1,Nkd1	5/691
Alpk2	30.1731	5	1.36356e-05	1.66991		8_Member	KEGG Pathway	mmu04151	PI3K-Akt signaling pathway - Mus musculus (house mouse)	-6.81021	-4.03642	12826,12827,14254,14710,16000,16002,16412,16542,19053,66066	Col4a1,Col4a2,Flt1,Gngt2,Igf1,Igf2,Itgb1,Kdr,Ppp2cb,Gng11	10/364		12_Member	GO Biological Processes	GO:0060343	trabecula formation	-4.16594	-2.19413	11504,14119,21687,112405	Adamts1,Fbn2,Tek,Egln1	4/26		5_Member	GO Biological Processes	GO:0007178	transmembrane receptor protein serine/threonine kinase signaling pathway	-2.01569	0	12627,17702,20997	Cfc1,Msx2,T	3/233
Nrp1	4337.43	5	0	2.77751		8_Member	WikiPathways	WP2841	Focal adhesion: PI3K-Akt-mTOR signaling pathway	-6.28476	-3.5994	12826,12827,14254,14710,16000,16412,16542,19053,66066	Col4a1,Col4a2,Flt1,Gngt2,Igf1,Itgb1,Kdr,Ppp2cb,Gng11	9/317		17_Member	GO Biological Processes	GO:0006469	negative regulation of protein kinase activity	-4.15003	-2.18488	12156,15242,17096,18810,19088,19263,24056,72349,72828	Bmp2,Hhex,Lyn,Plec,Prkar2b,Ptprb,Sh3bp5,Dusp3,Ubash3b	9/204		15_Member	KEGG Pathway	mmu04014	Ras signaling pathway - Mus musculus (house mouse)	-2.00563	0	13638,14170,14179	Efna3,Fgf15,Fgf8	3/235
Rsad2	265.903	5	0	9.1097		8_Member	KEGG Pathway	mmu04014	Ras signaling pathway - Mus musculus (house mouse)	-5.11532	-2.65121	14254,14710,16000,16002,16542,17356,66066	Flt1,Gngt2,Igf1,Igf2,Kdr,Afdn,Gng11	7/235		2_Member	GO Biological Processes	GO:0062042	regulation of cardiac epithelial to mesenchymal transition	-4.14373	-2.18297	13805,21808,21813	Eng,Tgfb2,Tgfbr2	3/10
Lmo2	8267.68	5	0	0.628359		8_Member	Reactome Gene Sets	R-MMU-373080	Class B/2 (Secretin family receptors)	-4.57834	-2.23227	14710,54409,54598,66066	Gngt2,Ramp2,Calcrl,Gng11	4/56		15_Member	GO Biological Processes	GO:2000727	positive regulation of cardiac muscle cell differentiation	-4.14373	-2.18297	13642,17260,21803	Efnb2,Mef2c,Tgfb1	3/10
Gm7120	32.0851	5	5.71514e-06	0.773127		8_Member	Reactome Gene Sets	R-MMU-418555	G alpha (s) signalling events	-4.27128	-2.00177	14710,16412,54409,54598,66066	Gngt2,Itgb1,Ramp2,Calcrl,Gng11	5/132		7_Member	KEGG Pathway	mmu05200	Pathways in cancer - Mus musculus (house mouse)	-4.12524	-2.16756	12156,13819,14013,16399,16403,17311,17395,21803,21808,21813,22341,54485,104110,108058,112405	Bmp2,Epas1,Mecom,Itga2b,Itga6,Kitl,Mmp9,Tgfb1,Tgfb2,Tgfbr2,Vegfc,Dll4,Adcy4,Camk2d,Egln1	15/543
F2rl2	12.619	5	0.0272227	2.80345		8_Member	Reactome Gene Sets	R-MMU-418346	Platelet homeostasis	-4.12354	-1.88369	14710,18613,19053,66066	Gngt2,Pecam1,Ppp2cb,Gng11	4/73		2_Member	GO Biological Processes	GO:0060391	positive regulation of SMAD protein signal transduction	-4.09922	-2.14923	12156,12168,21803,21813	Bmp2,Bmpr2,Tgfb1,Tgfbr2	4/27
Arhgdib	5174.57	5	0	4.84467		8_Member	Reactome Gene Sets	R-MMU-9634597	GPER1 signaling	-4.06669	-1.83679	14710,16412,66066	Gngt2,Itgb1,Gng11	3/28		15_Member	GO Biological Processes	GO:0051147	regulation of muscle cell differentiation	-4.06669	-2.12466	12156,12168,13642,13805,17260,18073,21417,21803	Bmp2,Bmpr2,Efnb2,Eng,Mef2c,Nid1,Zeb1,Tgfb1	8/163
Peg3	385.128	5	0	0.476147		8_Member	KEGG Pathway	mmu04926	Relaxin signaling pathway - Mus musculus (house mouse)	-3.17441	-1.14981	12826,12827,14710,66066	Col4a1,Col4a2,Gngt2,Gng11	4/129		2_Member	GO Biological Processes	GO:0001763	morphogenesis of a branching structure	-4.03781	-2.10395	12156,13805,15242,21687,21803,21813,54485,57246,67784	Bmp2,Eng,Hhex,Tek,Tgfb1,Tgfbr2,Dll4,Tbx20,Plxnd1	9/211
Osr1	2428.05	5	0	5.24049		8_Member	KEGG Pathway	mmu04723	Retrograde endocannabinoid signaling - Mus musculus (house mouse)	-2.95198	-0.956342	14710,17718,17720,66066	Gngt2,ND3,ND4L,Gng11	4/148		15_Member	GO Biological Processes	GO:0001822	kidney development	-3.98087	-2.05369	11504,12156,13003,13642,17260,18073,20671,21687,21803,21808,67784	Adamts1,Bmp2,Vcan,Efnb2,Mef2c,Nid1,Sox17,Tek,Tgfb1,Tgfb2,Plxnd1	11/319
Plek	127.196	5	0	1.1739		8_Member	Reactome Gene Sets	R-MMU-111885	Opioid Signalling	-2.88365	-0.897257	14710,19053,66066	Gngt2,Ppp2cb,Gng11	3/70		15_Member	GO Biological Processes	GO:0035303	regulation of dephosphorylation	-3.95583	-2.03267	12156,13003,17260,21803,21808,109700,228852	Bmp2,Vcan,Mef2c,Tgfb1,Tgfb2,Itga1,Ppp1r16b	7/126
Gm28578	6.87239	5	0.230305	1.56025		8_Member	KEGG Pathway	mmu05200	Pathways in cancer - Mus musculus (house mouse)	-2.86807	-0.886224	12826,12827,14710,16000,16002,16412,66066	Col4a1,Col4a2,Gngt2,Igf1,Igf2,Itgb1,Gng11	7/543		2_Member	GO Biological Processes	GO:0003281	ventricular septum development	-3.94848	-2.02732	12168,18127,21808,21813,22761,112405	Bmpr2,Nos3,Tgfb2,Tgfbr2,Zfpm1,Egln1	6/88
Nepn	1.9045	5	0.862196	0.2888		8_Member	WikiPathways	WP232	G protein signaling pathways	-2.58471	-0.645902	14710,66066,83397	Gngt2,Gng11,Akap12	3/89		2_Member	GO Biological Processes	GO:0055010	ventricular cardiac muscle tissue morphogenesis	-3.92355	-2.00438	13805,15110,21803,21808,54485	Eng,Hand1,Tgfb1,Tgfb2,Dll4	5/56
Cyp26a1	228.352	5	0	0.473837		8_Member	Reactome Gene Sets	R-MMU-388396	GPCR downstream signalling	-2.10678	-0.232571	14710,16412,19053,54409,54598,66066	Gngt2,Itgb1,Ppp2cb,Ramp2,Calcrl,Gng11	6/567		6_Member	GO Biological Processes	GO:0010596	negative regulation of endothelial cell migration	-3.88669	-1.98049	11482,17260,21803,54485,105450	Acvrl1,Mef2c,Tgfb1,Dll4,Mmrn2	5/57
Cryab	40.4027	5	1.23859e-07	1.46367		8_Member	KEGG Pathway	mmu04728	Dopaminergic synapse - Mus musculus (house mouse)	-2.08022	-0.213014	14710,19053,66066	Gngt2,Ppp2cb,Gng11	3/135		15_Member	GO Biological Processes	GO:0036302	atrioventricular canal development	-3.886	-1.98049	12156,13805,57246	Bmp2,Eng,Tbx20	3/12
Itm2b	7616.53	5	0	0.528472		9_Summary	GO Biological Processes	GO:0016525	negative regulation of angiogenesis	-5.9793	-3.34762	12741,12827,14254,20692,68545,100952,12562,16542,18186,54409	Cldn5,Col4a2,Flt1,Sparc,Ecscr,Emilin1,Cdh5,Kdr,Nrp1,Ramp2	10/-		19_Member	GO Biological Processes	GO:0048845	venous blood vessel morphogenesis	-3.886	-1.98049	13642,13805,57246	Efnb2,Eng,Tbx20	3/12
Ehd3	1042.85	5	0	0.961731		9_Member	GO Biological Processes	GO:0016525	negative regulation of angiogenesis	-5.9793	-3.34762	12741,12827,14254,20692,68545,100952	Cldn5,Col4a2,Flt1,Sparc,Ecscr,Emilin1	6/109		8_Member	GO Biological Processes	GO:0030851	granulocyte differentiation	-3.85733	-1.95755	12398,17096,22761,665155	Cbfa2t3,Lyn,Zfpm1,Srp54b	4/31
Anxa3	4528.03	5	0	1.27567		9_Member	GO Biological Processes	GO:2000181	negative regulation of blood vessel morphogenesis	-5.93288	-3.31753	12741,12827,14254,20692,68545,100952	Cldn5,Col4a2,Flt1,Sparc,Ecscr,Emilin1	6/111		15_Member	GO Biological Processes	GO:1903055	positive regulation of extracellular matrix organization	-3.85733	-1.95755	12156,21803,21808,208177	Bmp2,Tgfb1,Tgfb2,Phldb2	4/31
Hapln1	5611.16	5	0	2.57055		9_Member	GO Biological Processes	GO:1901343	negative regulation of vasculature development	-5.91001	-3.30762	12741,12827,14254,20692,68545,100952	Cldn5,Col4a2,Flt1,Sparc,Ecscr,Emilin1	6/112		17_Member	GO Biological Processes	GO:0033673	negative regulation of kinase activity	-3.82649	-1.93236	12156,15242,17096,18810,19088,19263,24056,72349,72828	Bmp2,Hhex,Lyn,Plec,Prkar2b,Ptprb,Sh3bp5,Dusp3,Ubash3b	9/225
Gm16755	17.2413	5	0.00406423	1.89379		9_Member	GO Biological Processes	GO:0071363	cellular response to growth factor stimulus	-4.06452	-1.83679	12562,12741,12827,14254,16542,18186,20692,54409	Cdh5,Cldn5,Col4a2,Flt1,Kdr,Nrp1,Sparc,Ramp2	8/465		15_Member	GO Biological Processes	GO:0035306	positive regulation of dephosphorylation	-3.81511	-1.92471	12156,17260,21803,109700,228852	Bmp2,Mef2c,Tgfb1,Itga1,Ppp1r16b	5/59
Fgf17	378.574	5	0	3.49607		9_Member	GO Biological Processes	GO:0070848	response to growth factor	-3.96283	-1.76956	12562,12741,12827,14254,16542,18186,20692,54409	Cdh5,Cldn5,Col4a2,Flt1,Kdr,Nrp1,Sparc,Ramp2	8/481		15_Member	Reactome Gene Sets	R-MMU-2129379	Molecules associated with elastic fibres	-3.80225	-1.91681	12156,14119,21803,21808	Bmp2,Fbn2,Tgfb1,Tgfb2	4/32
Tbx4	1864.49	5	0	3.62607		9_Member	GO Biological Processes	GO:0071560	cellular response to transforming growth factor beta stimulus	-2.02879	-0.168479	12562,12741,12827	Cdh5,Cldn5,Col4a2	3/141		16_Member	GO Biological Processes	GO:0001708	cell fate specification	-3.79015	-1.91074	18028,20671,20672,21387,57246,260298	Nfib,Sox17,Sox18,Tbx4,Tbx20,Fev	6/94
Cldn5	3858.03	5	0	6.57934		10_Summary	GO Biological Processes	GO:0045446	endothelial cell differentiation	-5.19764	-2.69592	12822,16542,17356,18613,21872,12562,69903,214137,54409,16412,16000,17132,17886	Col18a1,Kdr,Afdn,Pecam1,Tjp1,Cdh5,Rasip1,Arhgap29,Ramp2,Itgb1,Igf1,Maf,Myh9	13/-		2_Member	Reactome Gene Sets	R-MMU-9006936	Signaling by TGFB family members	-3.73993	-1.86948	11482,12156,12168,21803,21808,21813	Acvrl1,Bmp2,Bmpr2,Tgfb1,Tgfb2,Tgfbr2	6/96
Ly6h	710.377	5	0	2.86135		10_Member	GO Biological Processes	GO:0045446	endothelial cell differentiation	-5.19764	-2.69592	12822,16542,17356,18613,21872	Col18a1,Kdr,Afdn,Pecam1,Tjp1	5/85		15_Member	GO Biological Processes	GO:1903053	regulation of extracellular matrix organization	-3.71269	-1.84577	12156,18073,21803,21808,208177	Bmp2,Nid1,Tgfb1,Tgfb2,Phldb2	5/62
Bhlha9	16.2709	5	0.00611172	3.29869		10_Member	KEGG Pathway	mmu04520	Adherens junction - Mus musculus (house mouse)	-5.02895	-2.58335	12562,17356,21872,69903,214137	Cdh5,Afdn,Tjp1,Rasip1,Arhgap29	5/92		13_Member	GO Biological Processes	GO:0017015	regulation of transforming growth factor beta receptor signaling pathway	-3.71022	-1.84505	12156,12390,13805,14119,21417,21803,235505	Bmp2,Cav2,Eng,Fbn2,Zeb1,Tgfb1,Cd109	7/138
Icam2	5573.14	5	0	4.36609		10_Member	GO Biological Processes	GO:0003158	endothelium development	-4.89492	-2.47487	12822,16542,17356,18613,21872	Col18a1,Kdr,Afdn,Pecam1,Tjp1	5/98		13_Member	GO Biological Processes	GO:1903844	regulation of cellular response to transforming growth factor beta stimulus	-3.65275	-1.79625	12156,12390,13805,14119,21417,21803,235505	Bmp2,Cav2,Eng,Fbn2,Zeb1,Tgfb1,Cd109	7/141
Thbs1	6.04728	5	0.301645	0.277966		10_Member	GO Biological Processes	GO:0001885	endothelial cell development	-4.67374	-2.29508	12822,17356,18613,21872	Col18a1,Afdn,Pecam1,Tjp1	4/53		12_Member	GO Biological Processes	GO:0060347	heart trabecula formation	-3.57867	-1.73957	11504,21687,112405	Adamts1,Tek,Egln1	3/15
Hnrnpa0	2324.78	5	0	2.03171		10_Member	GO Biological Processes	GO:0034332	adherens junction organization	-4.67374	-2.29508	12562,17356,21872,54409	Cdh5,Afdn,Tjp1,Ramp2	4/53		11_Member	GO Biological Processes	GO:0003018	vascular process in circulatory system	-3.5254	-1.69067	12168,12494,18127,18160,18162,18810,21803,109700,230857	Bmpr2,Cd38,Nos3,Npr1,Npr3,Plec,Tgfb1,Itga1,Ece1	9/247
Olfr655	108.786	5	0	3.46889		10_Member	GO Biological Processes	GO:0061028	establishment of endothelial barrier	-3.84992	-1.69871	17356,18613,21872	Afdn,Pecam1,Tjp1	3/33		2_Member	GO Biological Processes	GO:0003229	ventricular cardiac muscle tissue development	-3.52367	-1.69056	13805,15110,21803,21808,54485	Eng,Hand1,Tgfb1,Tgfb2,Dll4	5/68
Prc1	563.751	5	0	0.783534		10_Member	GO Biological Processes	GO:0002064	epithelial cell development	-3.24754	-1.2077	12822,16542,17356,18613,21872	Col18a1,Kdr,Afdn,Pecam1,Tjp1	5/219		10_Member	GO Biological Processes	GO:0060350	endochondral bone morphogenesis	-3.494	-1.66938	11749,15530,17260,17936,21813	Anxa6,Hspg2,Mef2c,Nab1,Tgfbr2	5/69
Hoxc10	1184.54	5	0	2.8679		10_Member	GO Biological Processes	GO:0034331	cell junction maintenance	-3.23612	-1.19886	16412,17356,21872	Itgb1,Afdn,Tjp1	3/53		20_Member	GO Biological Processes	GO:1902287	semaphorin-plexin signaling pathway involved in axon guidance	-3.49125	-1.66938	17260,67784,230857	Mef2c,Plxnd1,Ece1	3/16
Gm13889	1441.83	5	0	2.22709		10_Member	GO Biological Processes	GO:0043954	cellular component maintenance	-2.88365	-0.897257	16412,17356,21872	Itgb1,Afdn,Tjp1	3/70		9_Member	Reactome Gene Sets	R-MMU-1474228	Degradation of the extracellular matrix	-3.48382	-1.66353	12338,12832,14119,17395,18073,23794	Capn6,Col5a2,Fbn2,Mmp9,Nid1,Adamts5	6/107
Hey1	129.566	5	0	0.584138		10_Member	Reactome Gene Sets	R-MMU-446728	Cell junction organization	-2.84832	-0.870969	12562,16412,17356	Cdh5,Itgb1,Afdn	3/72		15_Member	Reactome Gene Sets	R-MMU-1566948	Elastic fibre formation	-3.4633	-1.64459	12156,14119,21803,21808	Bmp2,Fbn2,Tgfb1,Tgfb2	4/39
Nr2f1	36.9674	5	6.08035e-07	0.959022		10_Member	Reactome Gene Sets	R-MMU-1500931	Cell-Cell communication	-2.55732	-0.620556	12562,16412,17356	Cdh5,Itgb1,Afdn	3/91		20_Member	GO Biological Processes	GO:0035051	cardiocyte differentiation	-3.45384	-1.6367	12156,17260,18810,20671,20672,21808,108058	Bmp2,Mef2c,Plec,Sox17,Sox18,Tgfb2,Camk2d	7/152
Crip1	4525.31	5	0	1.2137		10_Member	GO Biological Processes	GO:0030855	epithelial cell differentiation	-2.43355	-0.516709	12822,16000,16542,17132,17356,18613,21872	Col18a1,Igf1,Kdr,Maf,Afdn,Pecam1,Tjp1	7/649		2_Member	GO Biological Processes	GO:0003002	regionalization	-3.43189	-1.61631	11482,12156,12168,12591,13805,15110,15242,17260,20671,21813,54485,57246	Acvrl1,Bmp2,Bmpr2,Cdx2,Eng,Hand1,Hhex,Mef2c,Sox17,Tgfbr2,Dll4,Tbx20	12/431
Igf1	3243.42	5	0	3.11749		10_Member	GO Biological Processes	GO:0031032	actomyosin structure organization	-2.24097	-0.357842	16412,17886,21872	Itgb1,Myh9,Tjp1	3/118		7_Member	GO Biological Processes	GO:0010595	positive regulation of endothelial cell migration	-3.41925	-1.60679	18127,20620,21687,21803,22341,67916	Nos3,Plk2,Tek,Tgfb1,Vegfc,Plpp3	6/110
Col4a2	7550.77	5	0	2.281		11_Summary	GO Biological Processes	GO:0051056	regulation of small GTPase mediated signal transduction	-5.17635	-2.68205	11857,16000,16412,18186,19053,68178,69903,65962,100952,109042	Arhgdib,Igf1,Itgb1,Nrp1,Ppp2cb,Cgnl1,Rasip1,Nherf2,Emilin1,Cavin3	10/-		2_Member	GO Biological Processes	GO:0003222	ventricular trabecula myocardium morphogenesis	-3.40968	-1.60031	13805,21808,54485	Eng,Tgfb2,Dll4	3/17
Meg3	4168.17	5	0	0.742396		11_Member	GO Biological Processes	GO:0051056	regulation of small GTPase mediated signal transduction	-5.17635	-2.68205	11857,16000,16412,18186,19053,68178,69903	Arhgdib,Igf1,Itgb1,Nrp1,Ppp2cb,Cgnl1,Rasip1	7/230		20_Member	GO Biological Processes	GO:1902285	semaphorin-plexin signaling pathway involved in neuron projection guidance	-3.40968	-1.60031	17260,67784,230857	Mef2c,Plxnd1,Ece1	3/17
Col3a1	39.887	5	1.57382e-07	2.16994		11_Member	GO Biological Processes	GO:0046578	regulation of Ras protein signal transduction	-4.47638	-2.15075	11857,16000,16412,18186,19053,69903	Arhgdib,Igf1,Itgb1,Nrp1,Ppp2cb,Rasip1	6/199		15_Member	GO Biological Processes	GO:1902893	regulation of miRNA transcription	-3.38005	-1.57375	12156,18028,18053,21803,21808	Bmp2,Nfib,Ngfr,Tgfb1,Tgfb2	5/73
Olig2	8.02497	5	0.154865	2.5919		11_Member	GO Biological Processes	GO:0051058	negative regulation of small GTPase mediated signal transduction	-4.37534	-2.08332	16412,19053,68178,69903	Itgb1,Ppp2cb,Cgnl1,Rasip1	4/63		17_Member	GO Biological Processes	GO:0051348	negative regulation of transferase activity	-3.36293	-1.55815	12156,15242,17096,18810,19088,19263,24056,72349,72828	Bmp2,Hhex,Lyn,Plec,Prkar2b,Ptprb,Sh3bp5,Dusp3,Ubash3b	9/260
Aes	1783.75	5	0	0.867801		11_Member	GO Biological Processes	GO:0035023	regulation of Rho protein signal transduction	-3.86594	-1.70116	11857,16412,18186,69903	Arhgdib,Itgb1,Nrp1,Rasip1	4/85		10_Member	GO Biological Processes	GO:0048705	skeletal system morphogenesis	-3.35086	-1.54912	11749,14119,15530,17260,17936,21387,21417,21808,21813	Anxa6,Fbn2,Hspg2,Mef2c,Nab1,Tbx4,Zeb1,Tgfb2,Tgfbr2	9/261
Sct	3043.21	5	0	4.42705		11_Member	GO Biological Processes	GO:1902532	negative regulation of intracellular signal transduction	-3.36734	-1.30208	16000,16412,19053,65962,68178,69903,100952,109042	Igf1,Itgb1,Ppp2cb,Nherf2,Cgnl1,Rasip1,Emilin1,Cavin3	8/589		6_Member	GO Biological Processes	GO:0010633	negative regulation of epithelial cell migration	-3.32571	-1.52699	11482,17260,21803,54485,105450	Acvrl1,Mef2c,Tgfb1,Dll4,Mmrn2	5/75
Ube2c	141.621	5	0	0.464007		11_Member	GO Biological Processes	GO:0046580	negative regulation of Ras protein signal transduction	-3.16588	-1.14377	16412,19053,69903	Itgb1,Ppp2cb,Rasip1	3/56		13_Member	GO Biological Processes	GO:0050673	epithelial cell proliferation	-3.25	-1.47038	12168,12390,13642,17260,21417,21687,21803,235505	Bmpr2,Cav2,Efnb2,Mef2c,Zeb1,Tek,Tgfb1,Cd109	8/215
Serpinb6a	4418.58	5	0	0.810604		12_Summary	Reactome Gene Sets	R-MMU-194315	Signaling by Rho GTPases	-5.04336	-2.59113	11857,11867,16412,17886,19053,20742,20874,80837,83397,214137	Arhgdib,Arpc1b,Itgb1,Myh9,Ppp2cb,Sptbn1,Slk,Rhoj,Akap12,Arhgap29	10/-		15_Member	GO Biological Processes	GO:0010921	regulation of phosphatase activity	-3.1968	-1.42527	12156,13003,17260,21808,109700	Bmp2,Vcan,Mef2c,Tgfb2,Itga1	5/80
Sfn	85.6566	5	0	1.49876		12_Member	Reactome Gene Sets	R-MMU-194315	Signaling by Rho GTPases	-5.04336	-2.59113	11857,11867,16412,17886,19053,20742,20874,80837,83397,214137	Arhgdib,Arpc1b,Itgb1,Myh9,Ppp2cb,Sptbn1,Slk,Rhoj,Akap12,Arhgap29	10/572		2_Member	GO Biological Processes	GO:0048562	embryonic organ morphogenesis	-3.19396	-1.42527	13805,15110,15530,17260,17920,20671,21417,21808,21813,57246	Eng,Hand1,Hspg2,Mef2c,Myo6,Sox17,Zeb1,Tgfb2,Tgfbr2,Tbx20	10/333
Tubb3	259.779	5	0	2.5113		12_Member	Reactome Gene Sets	R-MMU-9716542	Signaling by Rho GTPases, Miro GTPases and RHOBTB3	-4.94566	-2.50786	11857,11867,16412,17886,19053,20742,20874,80837,83397,214137	Arhgdib,Arpc1b,Itgb1,Myh9,Ppp2cb,Sptbn1,Slk,Rhoj,Akap12,Arhgap29	10/587		2_Member	GO Biological Processes	GO:0003215	cardiac right ventricle morphogenesis	-3.19353	-1.42527	15110,21808,57246	Hand1,Tgfb2,Tbx20	3/20
Gal	541.407	5	0	5.86534		12_Member	Reactome Gene Sets	R-MMU-9012999	RHO GTPase cycle	-3.68758	-1.56396	11857,16412,20742,20874,80837,83397,214137	Arhgdib,Itgb1,Sptbn1,Slk,Rhoj,Akap12,Arhgap29	7/395		11_Member	GO Biological Processes	GO:0008217	regulation of blood pressure	-3.17166	-1.41035	11482,12168,13805,14456,18127,18162,22341,230857	Acvrl1,Bmpr2,Eng,Gas6,Nos3,Npr3,Vegfc,Ece1	8/221
Sfrp1	1371.98	5	0	1.37004		12_Member	Reactome Gene Sets	R-MMU-8980692	RHOA GTPase cycle	-2.08904	-0.220092	11857,20874,214137	Arhgdib,Slk,Arhgap29	3/134		15_Member	GO Biological Processes	GO:0051149	positive regulation of muscle cell differentiation	-3.14781	-1.39198	13642,13805,17260,18073,21803	Efnb2,Eng,Mef2c,Nid1,Tgfb1	5/82
Add3	4100.5	5	0	0.659801		13_Summary	GO Biological Processes	GO:1902904	negative regulation of supramolecular fiber organization	-4.81927	-2.41146	12562,18613,20742,21872,68178,100952,18186,69524,17886,69550,17356,16000,16412	Cdh5,Pecam1,Sptbn1,Tjp1,Cgnl1,Emilin1,Nrp1,Esam,Myh9,Bst2,Afdn,Igf1,Itgb1	13/-		10_Member	GO Biological Processes	GO:0060348	bone development	-3.14614	-1.39167	11749,12111,12156,13601,15530,17260,17936,21813	Anxa6,Bgn,Bmp2,Ecm1,Hspg2,Mef2c,Nab1,Tgfbr2	8/223
Igf2	2927.31	5	0	3.60644		13_Member	GO Biological Processes	GO:1902904	negative regulation of supramolecular fiber organization	-4.81927	-2.41146	12562,18613,20742,21872,68178,100952	Cdh5,Pecam1,Sptbn1,Tjp1,Cgnl1,Emilin1	6/173		2_Member	GO Biological Processes	GO:0003214	cardiac left ventricle morphogenesis	-3.12933	-1.37621	15110,21808,21813	Hand1,Tgfb2,Tgfbr2	3/21
Cyp26b1	477.331	5	0	1.87801		13_Member	GO Biological Processes	GO:1902903	regulation of supramolecular fiber organization	-4.57858	-2.23227	12562,18186,18613,20742,21872,68178,69524,100952	Cdh5,Nrp1,Pecam1,Sptbn1,Tjp1,Cgnl1,Esam,Emilin1	8/393		7_Member	KEGG Pathway	mmu04926	Relaxin signaling pathway - Mus musculus (house mouse)	-3.0533	-1.31351	17395,18127,21803,21813,22341,104110	Mmp9,Nos3,Tgfb1,Tgfbr2,Vegfc,Adcy4	6/129
Hesx1	64.5587	5	1.38367e-12	2.04241		13_Member	GO Biological Processes	GO:0032970	regulation of actin filament-based process	-4.50861	-2.17797	17886,18186,18613,20742,21872,68178,69524,69550	Myh9,Nrp1,Pecam1,Sptbn1,Tjp1,Cgnl1,Esam,Bst2	8/402		2_Member	GO Biological Processes	GO:0007368	determination of left/right symmetry	-3.01854	-1.28397	13805,15110,17260,20671,21813,57246	Eng,Hand1,Mef2c,Sox17,Tgfbr2,Tbx20	6/131
Tubb2a	3377.58	5	0	1.36116		13_Member	GO Biological Processes	GO:0150105	protein localization to cell-cell junction	-4.45151	-2.1406	12562,21872,68178	Cdh5,Tjp1,Cgnl1	3/21		15_Member	GO Biological Processes	GO:0042481	regulation of odontogenesis	-3.01045	-1.27717	12156,18053,21803	Bmp2,Ngfr,Tgfb1	3/23
Foxd1	81.0739	5	5.55112e-16	1.09464		13_Member	GO Biological Processes	GO:0032956	regulation of actin cytoskeleton organization	-4.00364	-1.79157	18186,18613,20742,21872,68178,69524,69550	Nrp1,Pecam1,Sptbn1,Tjp1,Cgnl1,Esam,Bst2	7/351		15_Member	GO Biological Processes	GO:2000628	regulation of miRNA metabolic process	-3.0087	-1.27671	12156,18028,18053,21803,21808	Bmp2,Nfib,Ngfr,Tgfb1,Tgfb2	5/88
Emx2	17.5976	5	0.00349545	2.2974		13_Member	GO Biological Processes	GO:0051494	negative regulation of cytoskeleton organization	-3.74141	-1.60336	12562,18613,20742,21872,68178	Cdh5,Pecam1,Sptbn1,Tjp1,Cgnl1	5/171		15_Member	GO Biological Processes	GO:1902895	positive regulation of miRNA transcription	-2.95246	-1.23192	12156,18053,21803,21808	Bmp2,Ngfr,Tgfb1,Tgfb2	4/53
Mecom	1626.05	5	0	2.75149		13_Member	GO Biological Processes	GO:0051493	regulation of cytoskeleton organization	-3.69698	-1.56855	12562,18186,18613,20742,21872,68178,69524,69550	Cdh5,Nrp1,Pecam1,Sptbn1,Tjp1,Cgnl1,Esam,Bst2	8/526		7_Member	GO Biological Processes	GO:0006468	protein phosphorylation	-2.94129	-1.22325	11482,12168,14456,17096,17311,18160,20620,21687,21803,21808,21813,106522,108058,140780,235505	Acvrl1,Bmpr2,Gas6,Lyn,Kitl,Npr1,Plk2,Tek,Tgfb1,Tgfb2,Tgfbr2,Pkdcc,Camk2d,Bmp2k,Cd109	15/703
Oit3	1370.44	5	0	4.03932		13_Member	GO Biological Processes	GO:0110053	regulation of actin filament organization	-3.66088	-1.54186	18186,18613,20742,21872,68178,69524	Nrp1,Pecam1,Sptbn1,Tjp1,Cgnl1,Esam	6/280		11_Member	GO Biological Processes	GO:0035296	regulation of tube diameter	-2.93462	-1.22128	12168,12494,18127,18160,18162,109700,230857	Bmpr2,Cd38,Nos3,Npr1,Npr3,Itga1,Ece1	7/186
Prl3b1	41.5557	5	7.2446e-08	5.83272		13_Member	GO Biological Processes	GO:1902414	protein localization to cell junction	-3.48156	-1.4011	12562,17356,21872,68178	Cdh5,Afdn,Tjp1,Cgnl1	4/107		11_Member	GO Biological Processes	GO:0097746	blood vessel diameter maintenance	-2.93462	-1.22128	12168,12494,18127,18160,18162,109700,230857	Bmpr2,Cd38,Nos3,Npr1,Npr3,Itga1,Ece1	7/186
Cd93	3573.83	5	0	5.0967		13_Member	GO Biological Processes	GO:0051129	negative regulation of cellular component organization	-3.28002	-1.23498	12562,16000,16412,18186,18613,20742,21872,68178,100952	Cdh5,Igf1,Itgb1,Nrp1,Pecam1,Sptbn1,Tjp1,Cgnl1,Emilin1	9/765		11_Member	GO Biological Processes	GO:0035150	regulation of tube size	-2.92116	-1.21101	12168,12494,18127,18160,18162,109700,230857	Bmpr2,Cd38,Nos3,Npr1,Npr3,Itga1,Ece1	7/187
Ccl2	38.8952	5	2.49307e-07	2.24542		13_Member	GO Biological Processes	GO:0010639	negative regulation of organelle organization	-3.03418	-1.02671	12562,16000,18613,20742,21872,68178	Cdh5,Igf1,Pecam1,Sptbn1,Tjp1,Cgnl1	6/368		2_Member	GO Biological Processes	GO:0009799	specification of symmetry	-2.91796	-1.21101	13805,15110,17260,20671,21813,57246	Eng,Hand1,Mef2c,Sox17,Tgfbr2,Tbx20	6/137
Cldn6	198.688	5	0	1.68493		13_Member	GO Biological Processes	GO:0051492	regulation of stress fiber assembly	-2.45393	-0.529226	18186,21872,68178	Nrp1,Tjp1,Cgnl1	3/99		2_Member	GO Biological Processes	GO:0009855	determination of bilateral symmetry	-2.91796	-1.21101	13805,15110,17260,20671,21813,57246	Eng,Hand1,Mef2c,Sox17,Tgfbr2,Tbx20	6/137
Isg15	75.0207	5	9.21485e-15	1.08273		13_Member	GO Biological Processes	GO:0110020	regulation of actomyosin structure organization	-2.29316	-0.399083	18186,21872,68178	Nrp1,Tjp1,Cgnl1	3/113		2_Member	GO Biological Processes	GO:0060972	left/right pattern formation	-2.91796	-1.21101	13805,15110,17260,20671,21813,57246	Eng,Hand1,Mef2c,Sox17,Tgfbr2,Tbx20	6/137
Maged2	6881.11	5	0	0.75249		13_Member	GO Biological Processes	GO:0032231	regulation of actin filament bundle assembly	-2.27199	-0.383417	18186,21872,68178	Nrp1,Tjp1,Cgnl1	3/115		15_Member	GO Biological Processes	GO:0003272	endocardial cushion formation	-2.90242	-1.1979	12156,13805,57246	Bmp2,Eng,Tbx20	3/25
Pdlim4	7815.79	5	0	3.4364		14_Summary	GO Biological Processes	GO:0072659	protein localization to plasma membrane	-4.21178	-1.95523	12306,17356,20742,53620,54409,65962	Anxa2,Afdn,Sptbn1,Vamp5,Ramp2,Nherf2	6/-		15_Member	GO Biological Processes	GO:0060317	cardiac epithelial to mesenchymal transition	-2.90242	-1.1979	12156,13805,21808	Bmp2,Eng,Tgfb2	3/25
Aqp8	1023.97	5	0	1.1679		14_Member	GO Biological Processes	GO:0072659	protein localization to plasma membrane	-4.21178	-1.95523	12306,17356,20742,53620,54409,65962	Anxa2,Afdn,Sptbn1,Vamp5,Ramp2,Nherf2	6/222		18_Member	GO Biological Processes	GO:0072089	stem cell proliferation	-2.88017	-1.17926	14013,18008,18028,21803,235505	Mecom,Nes,Nfib,Tgfb1,Cd109	5/94
Cd24a	7033.29	5	0	1.80804		14_Member	GO Biological Processes	GO:1990778	protein localization to cell periphery	-3.65254	-1.53661	12306,17356,20742,53620,54409,65962	Anxa2,Afdn,Sptbn1,Vamp5,Ramp2,Nherf2	6/281		15_Member	GO Biological Processes	GO:0140747	regulation of ncRNA transcription	-2.85968	-1.16236	12156,18028,18053,21803,21808	Bmp2,Nfib,Ngfr,Tgfb1,Tgfb2	5/95
Gsta4	587.174	5	0	0.471054		14_Member	GO Biological Processes	GO:0061951	establishment of protein localization to plasma membrane	-3.18884	-1.15747	17356,20742,53620	Afdn,Sptbn1,Vamp5	3/55		7_Member	GO Biological Processes	GO:0043536	positive regulation of blood vessel endothelial cell migration	-2.8059	-1.11331	18127,20620,21803,22341	Nos3,Plk2,Tgfb1,Vegfc	4/58
Dll3	1539.23	5	0	5.39506		14_Member	GO Biological Processes	GO:0072657	protein localization to membrane	-2.37968	-0.466715	12306,17356,20742,53620,54409,65962	Anxa2,Afdn,Sptbn1,Vamp5,Ramp2,Nherf2	6/497		13_Member	GO Biological Processes	GO:0010839	negative regulation of keratinocyte proliferation	-2.8035	-1.11326	13642,21417,235505	Efnb2,Zeb1,Cd109	3/27
H19	3706.72	5	0	2.04736		14_Member	GO Biological Processes	GO:0051668	localization within membrane	-2.07834	-0.21287	12306,17356,20742,53620,54409,65962	Anxa2,Afdn,Sptbn1,Vamp5,Ramp2,Nherf2	6/575		15_Member	GO Biological Processes	GO:2000630	positive regulation of miRNA metabolic process	-2.7783	-1.09039	12156,18053,21803,21808	Bmp2,Ngfr,Tgfb1,Tgfb2	4/59
mt-Co2	2987.94	5	0	1.16959		15_Summary	GO Biological Processes	GO:0040013	negative regulation of locomotion	-3.9504	-1.7608	11857,12741,17356,17886,18186,69550,100952	Arhgdib,Cldn5,Afdn,Myh9,Nrp1,Bst2,Emilin1	7/-		11_Member	GO Biological Processes	GO:0090066	regulation of anatomical structure size	-2.7552	-1.07193	12168,12494,17913,18127,18160,18162,65970,73910,80880,109700,216344,225115,230857	Bmpr2,Cd38,Myo1c,Nos3,Npr1,Npr3,Lima1,Arhgap18,Kank3,Itga1,Rab21,Svil,Ece1	13/587
Sptbn1	4351.77	5	0	1.64409		15_Member	GO Biological Processes	GO:0040013	negative regulation of locomotion	-3.9504	-1.7608	11857,12741,17356,17886,18186,69550,100952	Arhgdib,Cldn5,Afdn,Myh9,Nrp1,Bst2,Emilin1	7/358		7_Member	KEGG Pathway	mmu04933	AGE-RAGE signaling pathway in diabetic complications - Mus musculus (house mouse)	-2.74182	-1.0597	18127,21803,21808,21813,22341	Nos3,Tgfb1,Tgfb2,Tgfbr2,Vegfc	5/101
Timm8a1	4116.53	5	0	2.60354		15_Member	GO Biological Processes	GO:0030336	negative regulation of cell migration	-3.40224	-1.333	11857,12741,17356,17886,69550,100952	Arhgdib,Cldn5,Afdn,Myh9,Bst2,Emilin1	6/313		20_Member	KEGG Pathway	mmu04921	Oxytocin signaling pathway - Mus musculus (house mouse)	-2.67389	-1.00629	12494,17260,18127,18160,104110,108058	Cd38,Mef2c,Nos3,Npr1,Adcy4,Camk2d	6/153
Id2	7221.01	5	0	1.30648		15_Member	GO Biological Processes	GO:2000146	negative regulation of cell motility	-3.30882	-1.25586	11857,12741,17356,17886,69550,100952	Arhgdib,Cldn5,Afdn,Myh9,Bst2,Emilin1	6/326		10_Member	GO Biological Processes	GO:0002063	chondrocyte development	-2.66931	-1.00629	12168,13601,21813	Bmpr2,Ecm1,Tgfbr2	3/30
Mmp9	1219.01	5	0	4.32941		16_Summary	Reactome Gene Sets	R-MMU-422475	Axon guidance	-3.93745	-1.75308	11867,12826,12827,16412,18186,20742,70834,18000,17356	Arpc1b,Col4a1,Col4a2,Itgb1,Nrp1,Sptbn1,Spag9,Septin2,Afdn	9/-		14_Member	GO Biological Processes	GO:1903829	positive regulation of protein localization	-2.65293	-0.995374	12390,12494,14456,17913,18003,18053,21687,21803,21808,22320,22341,360013	Cav2,Cd38,Gas6,Myo1c,Nedd9,Ngfr,Tek,Tgfb1,Tgfb2,Vamp8,Vegfc,Myo18a	12/531
C1ql2	219.239	5	0	4.24186		16_Member	Reactome Gene Sets	R-MMU-422475	Axon guidance	-3.93745	-1.75308	11867,12826,12827,16412,18186,20742	Arpc1b,Col4a1,Col4a2,Itgb1,Nrp1,Sptbn1	6/249		10_Member	GO Biological Processes	GO:0003416	endochondral bone growth	-2.62784	-0.975681	11749,13601,21813	Anxa6,Ecm1,Tgfbr2	3/31
Hoxc8	3287.95	5	0	1.46161		16_Member	Reactome Gene Sets	R-MMU-9675108	Nervous system development	-3.92794	-1.75269	11867,12826,12827,16412,18186,20742	Arpc1b,Col4a1,Col4a2,Itgb1,Nrp1,Sptbn1	6/250		2_Member	KEGG Pathway	mmu04390	Hippo signaling pathway - Mus musculus (house mouse)	-2.61773	-0.967718	12156,12168,21803,21808,21813,101543	Bmp2,Bmpr2,Tgfb1,Tgfb2,Tgfbr2,Wtip	6/157
Fgf3	1285.92	5	0	3.7436		16_Member	Reactome Gene Sets	R-MMU-1266738	Developmental Biology	-3.36311	-1.30208	11867,12826,12827,16412,18186,20742,70834	Arpc1b,Col4a1,Col4a2,Itgb1,Nrp1,Sptbn1,Spag9	7/447		2_Member	KEGG Pathway	mmu04350	TGF-beta signaling pathway - Mus musculus (house mouse)	-2.5797	-0.937087	12156,12168,21803,21808,21813	Bmp2,Bmpr2,Tgfb1,Tgfb2,Tgfbr2	5/110
Ddah1	3762.23	5	0	1.74828		16_Member	Reactome Gene Sets	R-MMU-373760	L1CAM interactions	-3.0164	-1.01607	16412,18186,20742	Itgb1,Nrp1,Sptbn1	3/63		10_Member	GO Biological Processes	GO:0048704	embryonic skeletal system morphogenesis	-2.5797	-0.937087	15530,17260,21417,21808,21813	Hspg2,Mef2c,Zeb1,Tgfb2,Tgfbr2	5/110
Alox15	0	5	1	5.71045		16_Member	KEGG Pathway	mmu05100	Bacterial invasion of epithelial cells - Mus musculus (house mouse)	-2.78069	-0.810007	11867,16412,18000	Arpc1b,Itgb1,Septin2	3/76		10_Member	GO Biological Processes	GO:0060349	bone morphogenesis	-2.56267	-0.9211	11749,15530,17260,17936,21813	Anxa6,Hspg2,Mef2c,Nab1,Tgfbr2	5/111
Colec12	3067	5	0	0.532209		16_Member	GO Biological Processes	GO:0048813	dendrite morphogenesis	-2.71677	-0.76338	16412,17356,18186	Itgb1,Afdn,Nrp1	3/80		4_Member	GO Biological Processes	GO:0045667	regulation of osteoblast differentiation	-2.54996	-0.912797	12156,12168,12705,14119,17260,22341	Bmp2,Bmpr2,Cited1,Fbn2,Mef2c,Vegfc	6/162
Igfbp2	129.424	5	0	0.350772		17_Summary	GO Biological Processes	GO:0006897	endocytosis	-3.93187	-1.75308	16412,17533,17886,18613,54409,54598,80837,192188,12826	Itgb1,Mrc1,Myh9,Pecam1,Ramp2,Calcrl,Rhoj,Stab2,Col4a1	9/-		13_Member	GO Biological Processes	GO:0051150	regulation of smooth muscle cell differentiation	-2.54917	-0.912797	13805,21417,21803	Eng,Zeb1,Tgfb1	3/33
S100a6	1244.38	5	0	0.959727		17_Member	GO Biological Processes	GO:0006897	endocytosis	-3.93187	-1.75308	16412,17533,17886,18613,54409,54598,80837,192188	Itgb1,Mrc1,Myh9,Pecam1,Ramp2,Calcrl,Rhoj,Stab2	8/486		15_Member	GO Biological Processes	GO:0010922	positive regulation of phosphatase activity	-2.54917	-0.912797	12156,17260,109700	Bmp2,Mef2c,Itga1	3/33
Limch1	4347.85	5	0	0.938076		17_Member	GO Biological Processes	GO:0071711	basement membrane organization	-3.84992	-1.69871	12826,16412,54409	Col4a1,Itgb1,Ramp2	3/33		14_Member	GO Biological Processes	GO:1903530	regulation of secretion by cell	-2.52753	-0.894257	12156,12424,12494,12495,12934,17096,17260,19328,21803,21808,22320,22341,216344,360013	Bmp2,Cck,Cd38,Entpd1,Dpysl2,Lyn,Mef2c,Rab12,Tgfb1,Tgfb2,Vamp8,Vegfc,Rab21,Myo18a	14/699
Vtn	0.612527	5	0.987422	0.465933		17_Member	GO Biological Processes	GO:0006898	receptor-mediated endocytosis	-3.82612	-1.67824	16412,17533,54409,54598,192188	Itgb1,Mrc1,Ramp2,Calcrl,Stab2	5/164		14_Member	GO Biological Processes	GO:0051046	regulation of secretion	-2.51695	-0.885725	12156,12424,12494,12495,12934,17096,17260,17920,19328,21803,21808,22320,22341,216344,360013	Bmp2,Cck,Cd38,Entpd1,Dpysl2,Lyn,Mef2c,Myo6,Rab12,Tgfb1,Tgfb2,Vamp8,Vegfc,Rab21,Myo18a	15/778
Krt7	8.35025	5	0.13796	0.718215		17_Member	GO Biological Processes	GO:0098657	import into cell	-3.03547	-1.02671	16412,17533,17886,18613,54409,54598,80837,192188	Itgb1,Mrc1,Myh9,Pecam1,Ramp2,Calcrl,Rhoj,Stab2	8/662		17_Member	GO Biological Processes	GO:0035335	peptidyl-tyrosine dephosphorylation	-2.51178	-0.883889	19263,72349,72828	Ptprb,Dusp3,Ubash3b	3/34
Tac2	4.84859	5	0.434637	0.673132		17_Member	GO Biological Processes	GO:0031623	receptor internalization	-2.73243	-0.774774	16412,54409,54598	Itgb1,Ramp2,Calcrl	3/79		14_Member	GO Biological Processes	GO:0051222	positive regulation of protein transport	-2.50276	-0.877616	12494,14456,17913,21687,21803,21808,22320,22341,360013	Cd38,Gas6,Myo1c,Tek,Tgfb1,Tgfb2,Vamp8,Vegfc,Myo18a	9/346
Ptprc	6.74353	5	0.240424	34.3527		17_Member	GO Biological Processes	GO:0008277	regulation of G protein-coupled receptor signaling pathway	-2.0628	-0.199053	16412,17886,54409	Itgb1,Myh9,Ramp2	3/137		2_Member	Reactome Gene Sets	R-MMU-2173789	TGF-beta receptor signaling activates SMADs	-2.47559	-0.856455	21803,21808,21813	Tgfb1,Tgfb2,Tgfbr2	3/35
Kcnq1ot1	332.298	5	0	0.853077		17_Member	KEGG Pathway	mmu04270	Vascular smooth muscle contraction - Mus musculus (house mouse)	-2.00399	-0.148774	17886,54409,54598	Myh9,Ramp2,Calcrl	3/144		13_Member	GO Biological Processes	GO:0043616	keratinocyte proliferation	-2.47559	-0.856455	13642,21417,235505	Efnb2,Zeb1,Cd109	3/35
Ecscr	5722.36	5	0	3.4266		18_Summary	GO Biological Processes	GO:0031589	cell-substrate adhesion	-3.56132	-1.45995	12490,16412,18186,18613,100952,12741,14261,16542,17356,21872,59308,15896,14254	Cd34,Itgb1,Nrp1,Pecam1,Emilin1,Cldn5,Fmo1,Kdr,Afdn,Tjp1,Emcn,Icam2,Flt1	13/-		15_Member	GO Biological Processes	GO:0061035	regulation of cartilage development	-2.44004	-0.826828	12156,21803,21808,106522	Bmp2,Tgfb1,Tgfb2,Pkdcc	4/73
Nkd1	5733.74	5	0	3.34582		18_Member	GO Biological Processes	GO:0031589	cell-substrate adhesion	-3.56132	-1.45995	12490,16412,18186,18613,100952	Cd34,Itgb1,Nrp1,Pecam1,Emilin1	5/187		10_Member	GO Biological Processes	GO:0001958	endochondral ossification	-2.40654	-0.800131	15530,17260,17936	Hspg2,Mef2c,Nab1	3/37
Pcdh19	2068.19	5	0	5.25974		18_Member	GO Biological Processes	GO:0007160	cell-matrix adhesion	-3.13699	-1.11735	12490,16412,18613,100952	Cd34,Itgb1,Pecam1,Emilin1	4/132		10_Member	GO Biological Processes	GO:0036075	replacement ossification	-2.40654	-0.800131	15530,17260,17936	Hspg2,Mef2c,Nab1	3/37
Serpinf1	583.277	5	0	1.3345		18_Member	GO Biological Processes	GO:0048871	multicellular organismal-level homeostasis	-2.72813	-0.772607	12490,12741,14261,16412,16542,17356,21872,59308	Cd34,Cldn5,Fmo1,Itgb1,Kdr,Afdn,Tjp1,Emcn	8/740		10_Member	GO Biological Processes	GO:0098868	bone growth	-2.40654	-0.800131	11749,13601,21813	Anxa6,Ecm1,Tgfbr2	3/37
Ppp1r1a	1012.38	5	0	2.18278		18_Member	Reactome Gene Sets	R-MMU-198933	Immunoregulatory interactions between a Lymphoid and a non-Lymphoid cell	-2.4916	-0.564913	12490,15896,16412	Cd34,Icam2,Itgb1	3/96		2_Member	KEGG Pathway	mmu04060	Cytokine-cytokine receptor interaction - Mus musculus (house mouse)	-2.39481	-0.792248	11482,12156,12168,16880,18053,21803,21808,21813	Acvrl1,Bmp2,Bmpr2,Lifr,Ngfr,Tgfb1,Tgfb2,Tgfbr2	8/294
En2	0	5	1	0.179276		18_Member	GO Biological Processes	GO:0001894	tissue homeostasis	-2.24786	-0.362927	12490,12741,16412,21872	Cd34,Cldn5,Itgb1,Tjp1	4/232		2_Member	KEGG Pathway	mmu05220	Chronic myeloid leukemia - Mus musculus (house mouse)	-2.37726	-0.777631	14013,21803,21808,21813	Mecom,Tgfb1,Tgfb2,Tgfbr2	4/76
Dmrt2	0.968737	5	0.965048	0.409344		18_Member	GO Biological Processes	GO:0060249	anatomical structure homeostasis	-2.24786	-0.362927	12490,12741,16412,21872	Cd34,Cldn5,Itgb1,Tjp1	4/232		14_Member	GO Biological Processes	GO:1904951	positive regulation of establishment of protein localization	-2.37445	-0.777631	12494,14456,17913,21687,21803,21808,22320,22341,360013	Cd38,Gas6,Myo1c,Tek,Tgfb1,Tgfb2,Vamp8,Vegfc,Myo18a	9/362
Gnai2	13450.7	5	0	0.889129		18_Member	GO Biological Processes	GO:0050900	leukocyte migration	-2.17155	-0.295569	12490,14254,16412,18613	Cd34,Flt1,Itgb1,Pecam1	4/244		15_Member	GO Biological Processes	GO:0110110	positive regulation of animal organ morphogenesis	-2.37355	-0.777631	12156,18053,21803	Bmp2,Ngfr,Tgfb1	3/38
Rac2	141.948	5	0	2.42301		19_Summary	Reactome Gene Sets	R-MMU-3000178	ECM proteoglycans	-3.53542	-1.44053	12950,16412,20692,16000,17356	Hapln1,Itgb1,Sparc,Igf1,Afdn	5/-		4_Member	GO Biological Processes	GO:0045669	positive regulation of osteoblast differentiation	-2.35697	-0.764506	12156,12168,14119,17260	Bmp2,Bmpr2,Fbn2,Mef2c	4/77
Hist1h2ae	468.283	5	0	1.24573		19_Member	Reactome Gene Sets	R-MMU-3000178	ECM proteoglycans	-3.53542	-1.44053	12950,16412,20692	Hapln1,Itgb1,Sparc	3/42		6_Member	GO Biological Processes	GO:0090049	regulation of cell migration involved in sprouting angiogenesis	-2.34151	-0.757861	20620,54485,105450	Plk2,Dll4,Mmrn2	3/39
Cenpf	38.3513	5	3.20711e-07	0.0471873		19_Member	GO Biological Processes	GO:2000177	regulation of neural precursor cell proliferation	-3.07664	-1.06191	12950,16000,16412,17356	Hapln1,Igf1,Itgb1,Afdn	4/137		10_Member	GO Biological Processes	GO:0060351	cartilage development involved in endochondral bone morphogenesis	-2.34151	-0.757861	11749,15530,21813	Anxa6,Hspg2,Tgfbr2	3/39
Hes7	670.31	5	0	3.67086		19_Member	GO Biological Processes	GO:2000179	positive regulation of neural precursor cell proliferation	-2.67105	-0.723965	12950,16000,16412	Hapln1,Igf1,Itgb1	3/83		20_Member	GO Biological Processes	GO:0043500	muscle adaptation	-2.34151	-0.757861	12156,17260,18127	Bmp2,Mef2c,Nos3	3/39
S100a11	5077.57	5	0	0.862169		20_Summary	GO Biological Processes	GO:0032092	positive regulation of protein binding	-3.52869	-1.43963	12306,12741,19053,54409,16000,20874	Anxa2,Cldn5,Ppp2cb,Ramp2,Igf1,Slk	6/-		18_Member	GO Biological Processes	GO:0022612	gland morphogenesis	-2.3273	-0.746203	18028,18089,21803,21813,67784	Nfib,Nkx2-3,Tgfb1,Tgfbr2,Plxnd1	5/126
Gimap6	1967.69	5	0	3.79711		20_Member	GO Biological Processes	GO:0032092	positive regulation of protein binding	-3.52869	-1.43963	12306,12741,19053,54409	Anxa2,Cldn5,Ppp2cb,Ramp2	4/104		2_Member	GO Biological Processes	GO:0007219	Notch signaling pathway	-2.31283	-0.734706	12156,15242,21803,21813,54485	Bmp2,Hhex,Tgfb1,Tgfbr2,Dll4	5/127
Prrx2	4387.35	5	0	1.97656		20_Member	GO Biological Processes	GO:0051099	positive regulation of binding	-3.45722	-1.37959	12306,12741,16000,19053,54409	Anxa2,Cldn5,Igf1,Ppp2cb,Ramp2	5/197		19_Member	GO Biological Processes	GO:0030513	positive regulation of BMP signaling pathway	-2.31038	-0.734706	11482,13805,57246	Acvrl1,Eng,Tbx20	3/40
Cfc1	2765.08	5	0	5.34736		20_Member	GO Biological Processes	GO:0043393	regulation of protein binding	-2.27432	-0.383417	12306,12741,19053,54409	Anxa2,Cldn5,Ppp2cb,Ramp2	4/228		15_Member	GO Biological Processes	GO:0001837	epithelial to mesenchymal transition	-2.2979	-0.72402	12156,13805,21803,21808	Bmp2,Eng,Tgfb1,Tgfb2	4/80
Npr3	1892.04	5	0	3.48733		20_Member	KEGG Pathway	mmu04114	Oocyte meiosis - Mus musculus (house mouse)	-2.21081	-0.333055	16000,19053,20874	Igf1,Ppp2cb,Slk	3/121		11_Member	GO Biological Processes	GO:0003073	regulation of systemic arterial blood pressure	-2.2843	-0.711317	12168,13805,14456,18127,230857	Bmpr2,Eng,Gas6,Nos3,Ece1	5/129
Kcne3	769.326	5	0	1.87055		20_Member	GO Biological Processes	GO:0051098	regulation of binding	-2.09239	-0.221695	12306,12741,16000,19053,54409	Anxa2,Cldn5,Igf1,Ppp2cb,Ramp2	5/405		2_Member	GO Biological Processes	GO:0001709	cell fate determination	-2.2801	-0.709791	15110,17260,20671	Hand1,Mef2c,Sox17	3/41
Hes3	65.9579	5	7.0921e-13	1.18355												2_Member	KEGG Pathway	mmu04068	FoxO signaling pathway - Mus musculus (house mouse)	-2.2563	-0.692496	13609,20620,21803,21808,21813	S1pr1,Plk2,Tgfb1,Tgfb2,Tgfbr2	5/131
Fxyd6	79.3232	5	1.11022e-15	0.377599												18_Member	GO Biological Processes	GO:0010464	regulation of mesenchymal cell proliferation	-2.25064	-0.68912	18028,21417,21813	Nfib,Zeb1,Tgfbr2	3/42
Mki67	857.025	5	0	0.915037												7_Member	GO Biological Processes	GO:0051302	regulation of cell division	-2.23547	-0.678281	20671,21349,21803,21808,22341,56338	Sox17,Tal1,Tgfb1,Tgfb2,Vegfc,Txnip	6/188
Timp3	2973.2	5	0	1.00762												14_Member	GO Biological Processes	GO:0050714	positive regulation of protein secretion	-2.23547	-0.678281	12494,21803,21808,22320,22341,360013	Cd38,Tgfb1,Tgfb2,Vamp8,Vegfc,Myo18a	6/188
Meis2	2593.36	5	0	0.869052												15_Member	GO Biological Processes	GO:0035307	positive regulation of protein dephosphorylation	-2.22195	-0.66905	21803,109700,228852	Tgfb1,Itga1,Ppp1r16b	3/43
Ttn	28.6047	5	2.77175e-05	0.939035												20_Member	GO Biological Processes	GO:0071526	semaphorin-plexin signaling pathway	-2.22195	-0.66905	17260,67784,230857	Mef2c,Plxnd1,Ece1	3/43
Aard	2148.53	5	0	0.719808												20_Member	GO Biological Processes	GO:0010613	positive regulation of cardiac muscle hypertrophy	-2.194	-0.642093	17260,108058,230857	Mef2c,Camk2d,Ece1	3/44
Spi1	249.293	5	0	10.2174												15_Member	GO Biological Processes	GO:0035304	regulation of protein dephosphorylation	-2.18716	-0.638975	13003,21803,109700,228852	Vcan,Tgfb1,Itga1,Ppp1r16b	4/86
Col18a1	5949.43	5	0	3.47007												4_Member	GO Biological Processes	GO:0001503	ossification	-2.18594	-0.638975	12156,12168,13601,14758,15530,17260,17936,106522	Bmp2,Bmpr2,Ecm1,Gpm6b,Hspg2,Mef2c,Nab1,Pkdcc	8/319
Flt1	4593.71	5	0	4.10256												14_Member	GO Biological Processes	GO:1903532	positive regulation of secretion by cell	-2.16818	-0.624809	12156,12424,12494,12934,21803,21808,22320,22341,360013	Bmp2,Cck,Cd38,Dpysl2,Tgfb1,Tgfb2,Vamp8,Vegfc,Myo18a	9/390
Golga3	310.651	5	0	0.654221												20_Member	GO Biological Processes	GO:0003300	cardiac muscle hypertrophy	-2.16676	-0.624809	12156,17260,108058	Bmp2,Mef2c,Camk2d	3/45
Col1a1	1101.31	5	0	3.2621												20_Member	GO Biological Processes	GO:0014742	positive regulation of muscle hypertrophy	-2.16676	-0.624809	17260,108058,230857	Mef2c,Camk2d,Ece1	3/45
Rasgrp2	2421.96	5	0	1.27299												20_Member	GO Biological Processes	GO:0014897	striated muscle hypertrophy	-2.11426	-0.583803	12156,17260,108058	Bmp2,Mef2c,Camk2d	3/47
Tcn2	3079.35	5	0	0.864026												15_Member	GO Biological Processes	GO:0072073	kidney epithelium development	-2.11121	-0.581571	12156,13003,13642,17260,21803	Bmp2,Vcan,Efnb2,Mef2c,Tgfb1	5/142
Twist1	2629.29	5	0	2.34159												20_Member	GO Biological Processes	GO:0003012	muscle system process	-2.09623	-0.569811	12156,12494,17260,18127,57246,108058,226594	Bmp2,Cd38,Mef2c,Nos3,Tbx20,Camk2d,Rcsd1	7/264
Anxa5	8100.91	5	0	0.980043												20_Member	GO Biological Processes	GO:0014896	muscle hypertrophy	-2.06422	-0.54811	12156,17260,108058	Bmp2,Mef2c,Camk2d	3/49
Stab1	2184.42	5	0	3.22389												13_Member	GO Biological Processes	GO:0030512	negative regulation of transforming growth factor beta receptor signaling pathway	-2.05293	-0.538382	12156,12390,14119,235505	Bmp2,Cav2,Fbn2,Cd109	4/94
Fbn2	954.718	5	0	2.63577												13_Member	GO Biological Processes	GO:0010837	regulation of keratinocyte proliferation	-2.04006	-0.528767	13642,21417,235505	Efnb2,Zeb1,Cd109	3/50
Nnat	972.359	5	0	1.02598												10_Member	GO Biological Processes	GO:0048706	embryonic skeletal system development	-2.03784	-0.528767	15530,17260,21417,21808,21813	Hspg2,Mef2c,Zeb1,Tgfb2,Tgfbr2	5/148
Vegfc	1707.91	5	0	3.95633												7_Member	GO Biological Processes	GO:0051781	positive regulation of cell division	-2.03711	-0.528767	21349,21803,21808,22341	Tal1,Tgfb1,Tgfb2,Vegfc	4/95
Apob	144.267	5	0	1.08631												11_Member	GO Biological Processes	GO:0044057	regulation of system process	-2.02937	-0.521797	11749,12168,12494,13819,14456,17260,18053,18127,20620,21808,108058,230857	Anxa6,Bmpr2,Cd38,Epas1,Gas6,Mef2c,Ngfr,Nos3,Plk2,Tgfb2,Camk2d,Ece1	12/638
Dcn	2.73149	5	0.741298	0.822746												13_Member	GO Biological Processes	GO:0090101	negative regulation of transmembrane receptor protein serine/threonine kinase signaling pathway	-2.02598	-0.519942	12156,12390,14119,57246,235505	Bmp2,Cav2,Fbn2,Tbx20,Cd109	5/149
Macf1	2889.66	5	0	1.21279
Trap1a	25.2499	5	0.000124673	1.06103
Vamp5	6131.82	5	0	3.50346
Sp5	1244.23	5	0	4.33323
Nkx2-5	245.096	5	0	2.0381
Gm26710	9.71194	5	0.083821	0.459795
S100a13	5446.95	5	0	1.20993
Fabp7	2372.81	5	0	5.49093
Mixl1	1072.75	5	0	5.96152
Hoxa1	3546.31	5	0	4.17941
AU021092	547.58	5	0	2.54308
Srms	0.107381	5	0.999807	0.422834
Tmem2	3738.95	5	0	1.1775
Smap2	4233.19	5	0	0.764998
Lhx1	779.501	5	0	5.51628
Khdrbs3	2729.83	5	0	0.958019
Cotl1	5107.38	5	0	0.611168
Pmp22	1549.99	5	0	1.58398
Phf6	2882.84	5	0	0.689633
1700011H14Rik	13.7059	5	0.0175899	0.50113
Krt19	1128.24	5	0	1.87517
Erh	978.728	5	0	0.422553
Shh	11.5034	5	0.0422645	1.48583
Gdf3	6.41824	5	0.267622	5.39394
Fgb	40.7402	5	1.05876e-07	0.869763
Klhl4	2264.94	5	0	3.12436
Tjp1	2385.76	5	0	2.1237
Pla2g4a	119.87	5	0	0.742949
Olfr889	235.318	5	0	3.64133
Prrx1	1790.4	5	0	1.45227
Pdgfa	2199.63	5	0	1.14461
Ifit1	15.8484	5	0.00729043	1.31186
Dkk1	950.368	5	0	2.42496
Ifitm3	224.556	5	0	0.597819
mt-Nd3	1857.29	5	0	2.1228
Cxcl12	309.322	5	0	1.29042
Sfrp5	90.7947	5	0	1.69207
Tyrobp	55.2134	5	1.17984e-10	7.41315
1810011O10Rik	1244.46	5	0	2.58622
Nes	2944.2	5	0	1.49607
Cnn2	2502.57	5	0	1.4086
Apln	554.786	5	0	1.26738
Nxf7	923.083	5	0	3.76056
Itga6	3461.41	5	0	2.9485
Apela	2982.73	5	0	1.96983
Dcaf12l1	588.509	5	0	2.89343
Ldhb	5557.4	5	0	2.90377
Actb	7900.21	5	0	0.583914
mt-Co1	1320.63	5	0	0.30295
9130230L23Rik	10.6694	5	0.0583437	1.17867
Sgk1	714.718	5	0	0.513968
Pcdh8	63.6372	5	2.14806e-12	4.13244
Phox2b	2.38019	5	0.79442	5.15034
Cldn7	27.8231	5	3.94137e-05	0.556373
Fgf15	1604.18	5	0	4.22658
Efnb2	2006.57	5	0	1.62838
Akr1b8	1576.92	5	0	0.708565
Rspo3	3132.77	5	0	1.97527
Slc2a3	1502.94	5	0	0.560777
Tubb6	1168.93	5	0	0.328954
Alx1	378.493	5	0	3.16059
Ldb2	3662.8	5	0	1.59805
Hbb-bt	43.4215	5	3.035e-08	1.09743
Hoxb6	5603.44	5	0	1.28338
Fxyd5	2699.95	5	0	2.81921
Ipo11	5436.42	5	0	0.865089
Plagl1	1458.35	5	0	3.04587
Dpysl3	3032.58	5	0	1.12741
Ap2s1	4194.03	5	0	0.281656
Malat1	2828.73	5	0	0.883745
Arpc3	10874.5	5	0	0.597888
Irs4	21.5893	5	0.000626572	1.26541
Myl4	53.8353	5	2.26567e-10	0.256893
Kdr	3867.89	5	0	4.28642
Top2a	104.994	5	0	0.0792562
Cd47	3463.42	5	0	1.31203
Raph1	2545.75	5	0	0.378785
Nedd9	1052.06	5	0	1.84857
Mt1	394.093	5	0	0.581736
Hhex	5666.85	5	0	10.5987
Msx3	13.5175	5	0.0189829	1.50694
Tpm1	854.357	5	0	0.21977
Gimap1	2330.91	5	0	6.96646
Barx1	173.259	5	0	2.71179
Bex1	6060.87	5	0	0.567136
Sox2	99.5618	5	0	1.14527
Hist1h2ap	303.744	5	0	0.226205
Tfpi	4616.01	5	0	1.00382
Rtp4	116.211	5	0	1.85748
Plk2	2252.75	5	0	4.36978
Apoa2	294.607	5	0	0.370147
Zic1	12.1791	5	0.0324143	1.23218
Flrt2	913.694	5	0	3.37059
Crip2	6061.12	5	0	2.53339
Cdc42ep2	1708.89	5	0	1.59557
Phlda1	3592.93	5	0	1.17013
Bcl11a	71.4522	5	5.10703e-14	0.892829
Hmga2	518.41	5	0	0.294328
Gm43409	55.2885	5	1.13862e-10	0.664396
Asb4	219.415	5	0	1.52291
Retn	22.1194	5	0.000496936	0.559852
Plxnd1	3106.81	5	0	3.35968
Wnt8b	13.8465	5	0.0166145	3.27637
Ppp1r14b	2819.05	5	0	0.84994
S100a10	3079.32	5	0	0.342537
Hopx	699.11	5	0	5.58366
Fabp4	96.156	5	0	1.59752
Plac8	1686.84	5	0	1.76448
mt-Cytb	1615.95	5	0	0.263961
Anxa1	130.761	5	0	9.21867
Mef2c	2923.1	5	0	2.00839
2610528A11Rik	900.089	5	0	2.08677
Sh3bgrl3	5059.25	5	0	0.896708
Hoxd11	457.061	5	0	1.43356
Tnfrsf11b	NA	NA	NA	3.39356
Wfdc2	1377.88	5	0	0.776089
Pcdh11x	48.3443	5	3.02108e-09	2.2
Sncg	363.094	5	0	5.19246
Fam181b	54.8461	5	1.40408e-10	0.712017
Nefm	736.18	5	0	2.58981
Pcsk1n	199.71	5	0	3.18246
Ehd4	4808.86	5	0	1.35275
Prss23	706.579	5	0	1.2738
mt-Co3	2789.04	5	0	0.78347
Tnnt2	91.6561	5	0	1.15985
Adgrg6	279.049	5	0	2.61044
Lef1	6360.76	5	0	2.34909
S100a3	10.3521	5	0.0658518	0.747221
Msmo1	470.066	5	0	0.829727
Nkg7	139.09	5	0	6.28724
Vat1	3616.83	5	0	1.38983
Pax6	36.9614	5	6.09719e-07	1.00503
Elavl3	3.87268	5	0.567889	0.728971
Myh9	1446.72	5	0	1.93533
Spp1	22.6854	5	0.000387659	0.734375
Ngfr	1567.36	5	0	2.67948
Gm14226	181.195	5	0	1.04664
Clec1a	511.983	5	0	5.45937
Ptprb	1999.07	5	0	3.18112
Grem1	18.7878	5	0.00210515	2.63319
Tbx1	53.0705	5	3.25307e-10	1.24992
Dusp2	2922.26	5	0	2.286
Cgnl1	2359.52	5	0	1.65466
Lepr	17.6727	5	0.00338585	0.247469
Eras	40.4737	5	1.19841e-07	2.13675
Hoxa10	4799.69	5	0	1.60771
Cited2	7192.04	5	0	1.83676
Txnip	2516.8	5	0	1.83268
Lhfpl4	58.5021	5	2.47786e-11	2.52363
H1f0	570.798	5	0	0.846372
Rnd2	679.559	5	0	0.640683
Gm26730	24.2147	5	0.000197423	2.10751
Idi1	310.923	5	0	0.36262
Tc2n	16.3365	5	0.00594631	1.50429
Nkx6-3	NA	NA	NA	0.210825
Gfi1	31.418	5	7.74511e-06	7.51218
Phlda3	1125.84	5	0	1.10731
Greb1	2848.58	5	0	1.17708
Olr1	1.94254	5	0.857037	2.68581
Tnni1	398.917	5	0	1.19005
Gp5	0	5	1	0.916476
Tac1	21.4589	5	0.00066327	2.04065
Krtap17-1	57.9162	5	3.27313e-11	1.88333
3110039M20Rik.1	2.6521	5	0.753435	3.88031
2002-09-01	1946.3	5	0	3.86848
Tbx6	1568.88	5	0	6.11104
Col5a2	1510.65	5	0	2.41877
Dll1	427.37	5	0	3.14345
Fn1	1501.39	5	0	0.314899
Bgn	1582.93	5	0	4.1203
Foxp1	801.72	5	0	0.359056
Cd81	2217.1	5	0	0.295503
Hmgcs1	218.924	5	0	0.632433
Bhlha15	6.31137	5	0.277089	1.11504
Ostf1	4713.71	5	0	0.688745
Unc80	0	5	1	2.49922
Hist1h1a	255.026	5	0	1.56346
Igfbp4	10265.4	5	0	1.07324
Msn	4955.59	5	0	1.08403
Insm1	4.53795	5	0.474822	0.865656
Ctsh	1289.76	5	0	1.22016
Gmfg	4458.72	5	0	0.821964
Arpc1b	4379.24	5	0	1.93559
Ctsl	2390.36	5	0	0.277084
Clic1	11101.4	5	0	1.51986
Vgll3	20.4068	5	0.00104803	1.67199
Gfra3	2069.71	5	0	6.23112
Nkx3-1	NA	NA	NA	1.23131
Sostdc1	4.26674	5	0.511685	2.23854
Tlx2	443.288	5	0	6.3771
Nkx6-2	11.2656	5	0.0463606	1.14225
Lhx5	20.9693	5	0.000820961	2.75527
Upp1	2538.4	5	0	0.973157
Cenpe	161.562	5	0	0.211845
Id1	2421.21	5	0	0.634557
Ccnd2	10838.3	5	0	1.53624
Nrk	204.336	5	0	1.56343
Bmp4	4799.42	5	0	1.49814
Sfrp2	358.771	5	0	0.862813
Vcl	3041.46	5	0	0.912286
Bpifc	7.18618	5	0.207158	0.474508
Igfbpl1	1440.69	5	0	4.59645
Srgn	253.268	5	0	1.28623
Ctsd	1787.8	5	0	0.27061
Sh3bp5	3807.15	5	0	2.92426
Pecam1	2998.67	5	0	4.55794
Capn6	2191.18	5	0	1.94239
Foxb1	89.3939	5	0	2.50603
Phkg1	114.692	5	0	1.342
Neurog2	6.09299	5	0.297275	1.41231
Pdlim5	3388.65	5	0	1.16187
Syne2	2218.7	5	0	1.39683
Lama1	215.14	5	0	0.94489
Col15a1	289.954	5	0	2.82982
Nid1	2525.36	5	0	3.69987
Foxf1	9144.63	5	0	1.8872
Rhoc	3785.88	5	0	1.03903
Ppp1r17	15.8403	5	0.00731526	29.8246
Pax3	79.411	5	1.11022e-15	1.132
Ets1	2978.42	5	0	1.25033
Cubn	48.8633	5	2.36666e-09	0.467973
Cltc	1863.46	5	0	0.7891
Eid1	1826.79	5	0	0.802534
Wnt2	598.208	5	0	1.82303
Col13a1	1268.52	5	0	0.928938
Rras	4093.01	5	0	1.24749
Plec	2713.95	5	0	1.81597
Pkdcc	1229.09	5	0	2.86675
P2rx4	25.0345	5	0.000137211	0.346246
Rpl39l	16.6834	5	0.00514117	1.15769
Sox17	1635.72	5	0	3.66075
Adgrf5	3383.61	5	0	7.08018
Tal1	5876.93	5	0	11.7
Plac1	1082.81	5	0	1.97429
Rgs18	11.6937	5	0.0392342	12.7784
Amn	195.205	5	0	1.61921
Slc2a1	951.622	5	0	0.637148
Gngt2	3232.34	5	0	2.04094
mt-Nd2	1439.78	5	0	0.581888
Rnase1	44.4193	5	1.90389e-08	1.29787
Hs3st1	28.8649	5	2.4646e-05	0.851
Gm43118	2.18055	5	0.82364	0.971061
Sost	173.124	5	0	9.60176
Dusp1	860.274	5	0	0.460009
Sox18	1037.2	5	0	6.60438
Bok	549.35	5	0	0.696552
Id3	1556.22	5	0	0.382521
Arhgap18	1165.25	5	0	2.87433
Gm36266	9.15044	5	0.103212	0.618037
Gsta1	1.47088	5	0.916405	34.7546
Rpl10-ps3	3073.75	5	0	1.81741
Tgfbr2	2792.02	5	0	3.01726
Lima1	2651.03	5	0	3.94654
Hoxc9	2737.41	5	0	1.70162
Gata1	63.1834	5	2.66731e-12	0.943515
Pou3f2	6.34868	5	0.273754	1.7392
Tmem255a	166.831	5	0	3.29376
Cd109	2169.26	5	0	1.92791
Epas1	2014.51	5	0	2.61162
Arhgap29	2026.59	5	0	2.86486
Ptp4a3	1130.14	5	0	0.838656
H2-T23	22.1847	5	0.000482921	0.500864
Rgs7bp	1311.23	5	0	2.0676
Itm2a	901.182	5	0	2.71677
Cnrip1	672.125	5	0	0.554559
Ebf1	1845.72	5	0	1.60027
Treml2	33.139	5	3.53165e-06	0.889719
Tgfb2	2824.08	5	0	1.76876
Fgf18	374.523	5	0	2.21534
Ptrf	1711.14	5	0	3.26195
Bmp3	3.89376	5	0.564811	1.67255
Nrg2	1.46809	5	0.916723	0.342643
Tln1	4543.37	5	0	1.41964
Psmb8	347.689	5	0	1.75113
Pilra	128.356	5	0	8.38847
Slc6a2	0.00208233	5	1	0.0413146
Dnajb13	NA	NA	NA	0.309021
Ccnd3	2044.56	5	0	0.288662
Esam	2427.65	5	0	6.52161
Pcp4	142.471	5	0	1.619
Cib1	2197.58	5	0	0.415129
Ctla2b	991.799	5	0	2.85339
Pax5	9.28582	5	0.0981928	2.32504
Prrc2c	1077.53	5	0	1.0133
Egfl7	11459.3	5	0	1.20811
Myl6	4292.77	5	0	0.259205
Tbxa2r	1575.56	5	0	1.10477
Ybx3	1323.5	5	0	1.00974
Arx	3.16783	5	0.674129	2.76209
Hoxd1	2905.3	5	0	2.69464
Foxi2	10.6713	5	0.0583017	3.09485
Rasgef1a	124.272	5	0	30.0094
Cdk5r2	17.7832	5	0.0032308	2.81621
Sox4	1595.32	5	0	0.305248
Nefl	1327.64	5	0	2.90084
Clu	1112.93	5	0	1.12821
Cd38	2706.53	5	0	2.24546
Lix1	412.38	5	0	1.55848
1700095J07Rik	3.01514	5	0.697651	3.22572
Ins2	20.4764	5	0.00101688	1.11756
Pth1r	93.3361	5	0	0.897623
Emb	3683.08	5	0	1.57557
Csrp2	3231.36	5	0	1.33261
Map1b	784.807	5	0	2.78046
Eng	2669.18	5	0	4.69047
Gnaz	24.5504	5	0.000170125	1.17288
Basp1	666.976	5	0	0.257835
Gm20442	192.729	5	0	3.04176
Zan	5.926	5	0.313486	3.83514
Tspan32	221.487	5	0	2.06075
Cndp1	0.290332	5	0.997821	0.0707873
Hacd4	1202.09	5	0	1.04632
Cer1	57.7952	5	3.46687e-11	2.08732
Rgs5	3140.29	5	0	1.65045
Supt16	871.78	5	0	0.578063
F3	95.0496	5	0	1.24184
Snca	6.25919	5	0.28181	0.294398
Dppa3	16.9174	5	0.00465916	4.41575
Rab27b	253.156	5	0	3.12345
Sox11	1790.2	5	0	0.636388
Gadd45b	274.32	5	0	1.2236
Otx2	75.5333	5	7.21645e-15	1.46523
Rab25	66.1991	5	6.31939e-13	2.33583
Psme2	4570.69	5	0	0.904939
Isl1	4588.71	5	0	1.05686
Fos	926.336	5	0	0.59569
Cald1	2797.43	5	0	0.980086
Swap70	2558.43	5	0	1.50362
Smagp	2286.06	5	0	3.5952
Cxcl5	7.6866	5	0.174374	4.93815
Arl6ip1	47.3988	5	4.71123e-09	0.1944
Gpc3	9710.29	5	0	2.28256
Lbp	680.606	5	0	1.57328
Efcc1	0.782084	5	0.978162	0.202493
Smoc2	0.891342	5	0.970845	0.220165
Gucy1a3	12.3348	5	0.030477	0.994431
Cd9	1388.02	5	0	0.916857
Mafb	167.551	5	0	2.01278
Hmmr	258.126	5	0	0.786733
Bin2	114.853	5	0	2.66359
Tcf4	1462.55	5	0	0.528218
Hspg2	2970.56	5	0	1.57048
Kitl	1087.38	5	0	1.54321
Ccnd1	579.373	5	0	0.726504
4930548H24Rik	NA	NA	NA	0.922532
Fermt1	16.6995	5	0.00510641	0.778392
Miat	8.77645	5	0.11832	1.14971
Wnt4	21.4245	5	0.000673289	0.380183
Rasd1	440.26	5	0	3.24835
Tfec	1086.27	5	0	2.47559
Rgn	89.8357	5	0	1.12973
Pgf	1894.68	5	0	1.83349
Mbnl3	739.558	5	0	0.389527
Wnt5a	4496.56	5	0	1.98922
Rpl23a	9331.55	5	0	1.27546
Ckb	285.283	5	0	1.26512
Map4k4	1298.3	5	0	1.09204
Sim1	0.31376	5	0.997376	0.434261
Hoxa9	2902.38	5	0	1.6299
Cxcl2	2.57706	5	0.764848	3.48544
Spag9	2951.89	5	0	1.52134
Cxcl14	329.701	5	0	2.207
Hoxb9	1653.65	5	0	0.862956
Abhd17a	2849.09	5	0	0.74277
Gm16222	19.2588	5	0.00172003	1.12614
Zfp711	1583.53	5	0	3.05009
Lamb1	1112.36	5	0	0.415705
Sla2	482.315	5	0	1.09251
Slpi	292.337	5	0	5.3433
Adamts1	1496.22	5	0	1.56588
Nr2f2	562.629	5	0	1.32788
Adgrg1	179.049	5	0	1.38506
Itgb3	75.1645	5	8.54872e-15	1.91835
Peg10	4684.63	5	0	1.47174
Lgmn	1239.78	5	0	0.712018
Bambi	7763.6	5	0	0.719442
Snai1	5307.91	5	0	1.46203
Gpx3	2114.52	5	0	1.08351
Ltc4s	371.487	5	0	2.93583
Dhx9	573.271	5	0	0.969158
Col1a2	359.775	5	0	1.33227
Hoxa7	2729.4	5	0	1.31178
Hmgcr	469.053	5	0	1.18043
Snrpn	4061.23	5	0	0.939772
Tnnc1	16.2619	5	0.00613489	0.941768
Ncl	10093.6	5	0	0.568863
Rhob	249.699	5	0	0.325657
Ctgf	295.42	5	0	0.935853
Igsf5	6.49965	5	0.260588	2.49847
Bmp2	2318.2	5	0	2.08874
B2m	2251.27	5	0	1.31688
Cyp51	216.535	5	0	0.804091
Noto	0	5	1	1.139
Efnb1	3237.41	5	0	2.84025
Prex2	2700.75	5	0	2.42342
Fam124a	359.964	5	0	5.19494
Smtnl2	3587.61	5	0	1.38685
Klrk1	3.15165	5	0.676619	3.19191
Slitrk6	4.54282	5	0.474174	6.19906
Jchain	NA	NA	NA	0.314765
Chp2	0	5	1	1.34352
Txk	3.28795	5	0.655687	3.14656
Lifr	2123.48	5	0	2.00141
Dll4	1239.03	5	0	5.31819
Myb	92.9756	5	0	1.84144
Rfx4	19.1169	5	0.0018281	1.45945
Hes1	2618.17	5	0	0.717448
Mest	7664.35	5	0	2.52109
Glyat	1.18111	5	0.946677	0.441112
Emp3	940.167	5	0	0.940104
Hes5	245.049	5	0	3.08917
Has2	626.537	5	0	1.9964
Jund	797.285	5	0	0.857666
Exoc3l4	736.119	5	0	8.29973
Plpp3	1026.58	5	0	2.78107
Morc4	2176.33	5	0	1.46815
Gata5	1047.28	5	0	3.1507
Samd9l	16.6933	5	0.0051198	10.5396
Slc43a3	2963.38	5	0	1.203
Ctnna1	2178.02	5	0	0.514717
A930001A20Rik	31.1072	5	8.92174e-06	4.71921
Pdia5	3246.01	5	0	1.24878
Ldoc1	60.0488	5	1.18756e-11	1.71002
Mllt3	2195.31	5	0	0.697865
Nusap1	134.594	5	0	0.359009
Cadm1	3276.25	5	0	1.92998
App	2314.41	5	0	1.06982
Folr1	43.7281	5	2.63005e-08	1.09548
Cyba	2335.29	5	0	0.617354
Tgfb1i1	1997.4	5	0	0.868445
Nts	91.3494	5	0	2.20256
mt-Nd4l	1804.9	5	0	2.32475
Foxd4	5.21191	5	0.390569	1.20267
Mycn	4475.63	5	0	2.31251
Palld	2217.85	5	0	0.97341
Neurod1	1.94546	5	0.856639	0.860721
Angpt1	46.266	5	8.01702e-09	1.56272
Nfib	2040.08	5	0	2.45812
Coro1a	148.204	5	0	0.398421
Gp9	3.10789	5	0.683357	1.89826
Sncb	NA	NA	NA	1.53289
Arl4a	1182.06	5	0	0.537784
Cpa2	509.239	5	0	1.41069
Irx3	696.316	5	0	1.23499
Itgb1	3341.92	5	0	1.55526
Pitx2	649.353	5	0	1.68579
Hist1h1d	138.176	5	0	2.20416
Foxd3	9.09445	5	0.105355	1.65249
Dpp4	677.218	5	0	0.968099
1700007K13Rik	42.8637	5	3.93772e-08	2.38403
Rrbp1	2674.55	5	0	1.28198
Rock2	1853.86	5	0	1.37939
Kank3	2502.57	5	0	2.37419
Tie1	NA	NA	NA	7.51979
Srrm4	26.079	5	8.61442e-05	3.80072
Ptpn18	2175.83	5	0	1.01148
Tspan7	592.599	5	0	0.456868
Cst3	1423.08	5	0	0.240302
Trh	132.792	5	0	1.95501
Tek	1808.47	5	0	5.59204
Calca	23.2032	5	0.000308664	1.28553
Fam46a	312.824	5	0	0.868709
Dsp	1345.8	5	0	1.09734
Foxr1	NA	NA	NA	0.735185
Islr2	1.62968	5	0.897637	13.4825
Kremen2	NA	NA	NA	0.997937
Ibsp	4.01162	5	0.547744	4.63817
Pde8a	351.268	5	0	1.41701
Fermt3	332.214	5	0	1.74118
Ikzf2	223.366	5	0	1.58477
Efna1	1174.26	5	0	0.583305
Rasl11a	3150.79	5	0	2.20544
Hivep3	845.029	5	0	2.78613
Tmem158	3000.95	5	0	2.00397
Prtg	6587.44	5	0	2.31901
Mmrn2	1918.3	5	0	2.5852
Evx1	2547.33	5	0	4.04148
Fdps	131.494	5	0	0.185417
Creg1	3044.37	5	0	1.02768
Car14	5688.21	5	0	3.2525
Gm29480	5.42843	5	0.365858	1.78406
C1qc	7.54673	5	0.183049	17.0148
Ctxn3	3.03883	5	0.694	0.52207
Cemip	4.82616	5	0.437462	1.2962
Hist2h2ac	220.675	5	0	1.73976
AA467197	1.9478	5	0.856319	0.650978
Hsp90b1	1536.07	5	0	0.521171
Ppp2cb	1028.41	5	0	2.51429
Gm266	1031.28	5	0	3.34988
Twist2	2138.13	5	0	1.93757
Areg	3.24666	5	0.662018	1.31744
Foxq1	118.035	5	0	1.14545
Tspan8	693.733	5	0	2.95208
Mir142hg	NA	NA	NA	0.842163
Cldn1	0.626615	5	0.986752	0.673379
Filip1l	1416.79	5	0	4.04728
Frzb	1735.1	5	0	3.63219
Rep15	67.2656	5	3.79474e-13	0.455776
Sgpp2	4.78621	5	0.442524	0.68035
Hoxd9	3203.83	5	0	1.91422
Cd52	13.1403	5	0.0220988	2.25124
Irx5	153.395	5	0	0.787787
H2-D1	853.342	5	0	0.914306
Kctd12b	453.571	5	0	7.69798
Rasip1	3313.56	5	0	3.12991
Slc25a5	7969.72	5	0	1.05111
Adgrl4	917.685	5	0	2.83291
Pdlim1	281.339	5	0	0.419164
Hmx1	3.7723	5	0.582642	1.96408
Reep5	2817.63	5	0	0.465057
B930036N10Rik	324.991	5	0	0.525008
Pon2	2579.85	5	0	2.26392
Ptgs1	554.1	5	0	1.38394
C5ar1	78.073	5	2.10942e-15	2.0106
Cyr61	816.956	5	0	0.453817
Nrp2	913.978	5	0	1.07458
Gm43998	283.766	5	0	3.42028
Npr1	2196.69	5	0	1.65642
Fabp3	420.568	5	0	2.38854
Cmtm8	2351.81	5	0	3.60535
Evx1os	2125.42	5	0	4.28074
Fli1	2638.69	5	0	4.27221
Jun	1505.17	5	0	1.30947
Hoxc6	1463.55	5	0	1.41154
Saa1	213.147	5	0	1.18066
Rpl13a	1058.45	5	0	0.349671
Lgals2	87.0482	5	0	1.34955
Gas1	1710.82	5	0	1.02364
Rnf152	4.36855	5	0.497662	1.15932
Fdx1l	1036.75	5	0	3.32932
Gad1os	47.0567	5	5.53214e-09	1.6815
Slco3a1	310.374	5	0	0.785225
Lipa	2190.87	5	0	0.760466
Meox2	115.628	5	0	2.54026
Trim47	471.456	5	0	2.78367
Atp13a3	587.946	5	0	1.10845
9130410C08Rik	9.62652	5	0.0865363	5.00511
Hspa4	1584.37	5	0	0.365905
Skap1	547.968	5	0	1.18865
Vgll2	2.70448	5	0.745434	5.93007
Cdv3	1315.07	5	0	0.571052
Hspa14	1002.91	5	0	2.89035
Ralb	5895.39	5	0	1.08782
Chrdl1	58.624	5	2.3384e-11	1.06333
Sall4	8204.32	5	0	1.77367
Igf2r	969.217	5	0	2.69943
Zfp608	1210.49	5	0	1.97273
Gjb3	683.052	5	0	2.28249
Pla2g16	1099.8	5	0	1.11017
Sema6d	1116.75	5	0	1.31954
Tubb2b	269.812	5	0	0.752619
Cyyr1	1268.25	5	0	1.72395
Hand2	2920.5	5	0	1.23107
Tuba1a	203.268	5	0	0.185907
Tnfaip2	647.672	5	0	5.38129
Fyn	2693.78	5	0	1.29638
Slc45a4	478.269	5	0	1.02382
Fosb	133.669	5	0	1.43892
Pilrb1	50.4447	5	1.12376e-09	57.3208
Fam198b	606.51	5	0	2.24552
Tmem54	52.1282	5	5.07791e-10	1.35166
Peak1	1564.11	5	0	0.522141
Cystm1	1306.39	5	0	1.33787
Ikzf1	48.5754	5	2.70999e-09	0.921783
Gatm	573.555	5	0	0.914621
Lrrc32	732.848	5	0	1.87465
mt-Nd5	920.43	5	0	0.965784
Nol3	2.72285	5	0.742621	0.62427
Cthrc1	639.694	5	0	0.873779
S1pr1	1251.53	5	0	3.17388
Foxc2	660.79	5	0	0.619759
Gm15879	18.4669	5	0.00241477	0.467851
Srgap1	1689.79	5	0	2.95745
Kpna2	1283.98	5	0	1.19474
Myct1	495.167	5	0	14.5722
Klre1	2.05233	5	0.841858	34.1995
Pdzph1	8.30504	5	0.140206	0.740046
Chst15	1386.8	5	0	4.87581
Cav1	403.402	5	0	3.07294
Tbx3	2451.56	5	0	0.964767
Arl14epl	14.5896	5	0.0122675	4.04152
mt-Nd6	317.921	5	0	1.7289
Rpl30	1020.27	5	0	0.221462
Sparcl1	483.262	5	0	0.927557
Ablim1	1078.76	5	0	1.50171
Neurog1	5.77516	5	0.328715	2.10012
Phldb2	992.847	5	0	1.86828
B230312C02Rik	1079.8	5	0	1.00684
Rnf128	3415.77	5	0	1.9434
Ddit4	255.18	5	0	0.549503
Mmd	1427.04	5	0	0.389996
Rab12	2501.9	5	0	2.08336
Slk	1301.18	5	0	1.96366
Klk10	63.7861	5	2.00073e-12	2.57297
Ecm1	972.471	5	0	2.50714
Nrgn	241.331	5	0	3.26681
Vcam1	165.886	5	0	3.23207
Calm1	4281.52	5	0	0.702566
Bex4	3372.35	5	0	0.489273
Scd2	205.055	5	0	0.171024
Bik	647.978	5	0	1.13224
Aspm	98.6572	5	0	1.0797
Magi3	736.139	5	0	3.45601
Gm26767	2.1269	5	0.831322	0.430431
Cbln4	0	5	1	0.241535
Tubb1	2.16835	5	0.825395	105.153
Fgf16	0.0992659	5	0.999841	0.211992
Fam46d	NA	NA	NA	1.26583
Gucy2f	1.62075	5	0.898729	8.06499
Il7	1.23941	5	0.941041	58.0595
Tmem212	1.39655	5	0.92469	31.6679
Gm37245	2.26816	5	0.810932	8.81727
Arhgef38	NA	NA	NA	4.78331
Gm19583	2.02083	5	0.846255	6.41806
Gm16630	1.69102	5	0.890029	6.75505
Far2os1	NA	NA	NA	1.2065
Pmis2	3.90315	5	0.563443	2.27905
Myod1	2.14874	5	0.828204	6.72527
4930442H23Rik	2.31886	5	0.803493	3.0294
Ces2g	0.877691	5	0.971816	6.24275
Fa2h	NA	NA	NA	2.59787
Cd3d	2.18187	5	0.82345	19.1983
Gm28625	NA	NA	NA	7.01926
Cby3	6.13424	5	0.293375	4.87842
Gm12280	NA	NA	NA	4.25936
Slc16a5	1.71723	5	0.886722	20.0873
Cd7	1.43583	5	0.920355	62.8477
Hspb3	1.96905	5	0.853411	10.9886
Olfr279	1.97315	5	0.852847	6.38802
Aqp2	1.86144	5	0.867967	2.12812
Gm10256	1.37503	5	0.927025	2.65402
Chrna3	18.1164	5	0.00280396	5.57938
Ier5l	574.029	5	0	1.69505
Cd200r1	NA	NA	NA	14.2913
Klf6	389	5	0	0.640048
Lhx2	84.2384	5	1.11022e-16	2.2133
Gcc2	2288.38	5	0	0.82105
Tdh	68.2438	5	2.37588e-13	1.22452
Gmpr	2041.84	5	0	0.809556
Ucn	145.747	5	0	9.95168
Nos3	1544.66	5	0	2.0681
Ppl	2.11956	5	0.832367	0.602583
Hist1h4d	166.895	5	0	2.13814
Alox5ap	633.436	5	0	2.51189
Slc40a1	658.962	5	0	1.183
Slc32a1	22.7162	5	0.000382441	3.50818
Tspan18	2163.51	5	0	4.14673
Spag6	4.91425	5	0.426434	5.48638
Sox15	0	5	1	0.589262
Cul9	7.4227	5	0.191053	0.273517
Ppp1r14a	4461.1	5	0	0.566293
Ren1	60.2621	5	1.07291e-11	1.835
Rpl13-ps3	2637.67	5	0	1.84442
Eml4	1101.34	5	0	0.569253
Ano3	23.745	5	0.000243032	2.93194
Cda	1141.98	5	0	1.36083
mt-Nd4	248.883	5	0	0.0590733
Grm8	NA	NA	NA	5.05561
Lpp	1285.87	5	0	1.15826
Rtl1	26.3862	5	7.50897e-05	1.26217
Iqgap1	2025.94	5	0	1.35119
Slc39a8	849.186	5	0	0.638338
Mctp1	48.9924	5	2.22716e-09	9.13987
Klf1	3.73368	5	0.58836	0.225061
Ctdspl	1348.63	5	0	2.22758
Spp2	218.992	5	0	0.591318
Tpx2	224.166	5	0	0.129938
2002-03-01	3316.19	5	0	1.59656
Nrip1	682.729	5	0	1.14842
Rab13	2914.88	5	0	0.418992
Fzd2	951.798	5	0	0.761729
Thbd	716.305	5	0	3.16693
Entpd1	767.734	5	0	5.51606
Rpl22l1	1046.48	5	0	0.220577
Nkx1-2	1269.72	5	0	2.74972
Aqp1	448.094	5	0	2.09076
Ypel3	5546.74	5	0	1.91945
Aars	1035.15	5	0	0.795382
Tpt1	1224.27	5	0	0.367033
Fam213a	718.754	5	0	0.335057
Cebpb	438.649	5	0	0.651636
Hsd11b2	491.81	5	0	2.28982
Tsc22d1	568.744	5	0	0.483976
F10	82.8309	5	2.22045e-16	0.796639
Tuba1b	8699.76	5	0	1.22013
Procr	779.22	5	0	3.4173
Unc5b	904.191	5	0	1.11289
Ddah2	3044.95	5	0	0.641709
Lyn	2024.43	5	0	1.66342
Rpl27	9025.14	5	0	1.12854
Mab21l2	5.84881	5	0.321209	0.818225
Fam83a	14.466	5	0.0129051	0.692177
Man2a1	1736.18	5	0	0.793784
Dynlrb2	0	5	1	1.69901
Dbx2	NA	NA	NA	0.693133
Lect1	571.257	5	0	5.99837
Sgol2a	256.562	5	0	0.708846
Ezr	372.504	5	0	0.225656
Mdk	17743.2	5	0	1.13927
Tgfb1	1207.21	5	0	1.65148
Fam111a	1595.04	5	0	1.34617
Degs1	1204.64	5	0	0.619064
Nedd4	55.779	5	9.02444e-11	0.167346
Grifin	10.2511	5	0.0684246	1.22355
Pifo	8.86155	5	0.114715	2.83483
Phactr2	1132.75	5	0	2.59565
Myo18a	1564.95	5	0	1.93452
Pou3f1	216.169	5	0	3.35527
Gpx2	37.822	5	4.09695e-07	2.26629
Acta1	26.9542	5	5.82266e-05	1.21965
Mast4	1246.45	5	0	1.26042
2011-09-01	1465.59	5	0	1.06381
Eef1b2	1483.4	5	0	0.210577
Tcea3	1089.01	5	0	4.74027
She	1848.23	5	0	3.00398
Snrk	1868.55	5	0	0.965379
Fgd5	1730.75	5	0	3.74058
Klf7	1806.92	5	0	1.49149
St3gal5	2174.22	5	0	0.723753
Rps21	1853.23	5	0	0.439552
Ptprcap	17.4692	5	0.00369073	2.33883
Slit2	387.522	5	0	2.01909
Purb	916.242	5	0	1.6738
Nup62cl	2460.57	5	0	1.72865
Atrx	263.157	5	0	0.413464
Pou4f1	7.12485	5	0.211519	0.546129
Stard4	1477.37	5	0	0.842476
Cd59a	1271.06	5	0	3.26739
Pax2	27.1596	5	5.31023e-05	1.27055
Incenp	155.328	5	0	0.245144
Chst2	1234.49	5	0	0.439682
Ednrb	622.13	5	0	5.00738
Ptbp3	2369.57	5	0	0.632382
Hlx	610.656	5	0	3.67948
Upk1a	10.7718	5	0.0560965	0.901868
Ralgapa2	712.414	5	0	0.975065
Myo10	1122.01	5	0	1.00463
3632451O06Rik	2865.2	5	0	1.90869
Adgre5	1140.81	5	0	2.96262
Hnrnpd	952.448	5	0	0.396746
Fgf9	35.7885	5	1.04695e-06	3.47363
Aplnr	2384.17	5	0	0.972729
Nrep	1219.1	5	0	0.839106
Tspan2	2188.79	5	0	1.63247
Slc13a4	51.8322	5	5.83973e-10	1.1336
Slc24a1	22.1402	5	0.000492413	6.30301
Irf8	139.433	5	0	0.875737
Wbp5	14683	5	0	0.684153
Tbc1d24	43.1083	5	3.51297e-08	0.949555
Ccdc80	1354	5	0	1.9923
Kif11	138.712	5	0	0.302781
Fam212a	4985.81	5	0	0.541476
Mbd2	1229.28	5	0	2.37718
Gm15915	4.73977	5	0.448457	0.504509
Tfrc	2177.23	5	0	0.93522
Camk2d	1800.7	5	0	1.70868
Ankrd11	787.686	5	0	0.587342
Junb	1529.64	5	0	0.649318
Tfap2b	11.0816	5	0.0497856	3.337
2004-09-01	472.855	5	0	1.28699
Mllt4	622.044	5	0	1.55656
Mtss1	1356.99	5	0	0.340325
Fam171a2	2245.57	5	0	2.6614
Slc6a6	326.033	5	0	0.376793
Foxa1	5.23446	5	0.387941	0.45191
Mfng	1059.59	5	0	2.6869
Lyz2	54.5317	5	1.62951e-10	9.61656
Smarcd3	1168.55	5	0	2.84033
Vsig8	26.2564	5	7.95758e-05	3.98416
Cxcl10	6.03845	5	0.302496	1.16282
Gm44096	7.13398	5	0.210865	1.02602
Plekhg4	4.03686	5	0.544122	0.595537
4732419C18Rik	5.20913	5	0.390895	1.06957
Klk8	976.693	5	0	0.284979
Mtch1	1088.88	5	0	0.393898
Lax1	773.198	5	0	11.8256
Notch1	1626.36	5	0	0.944802
Dgkk	1130.91	5	0	1.29651
Sipa1	2473.71	5	0	1.86687
Ier3	219.446	5	0	3.25562
Srp54b	792.423	5	0	3.46533
Lyl1	1477.91	5	0	5.30491
Gabarap	2123.57	5	0	0.193408
Ddit4l	21.2474	5	0.000727344	0.381948
Fth1	1029.52	5	0	0.201447
Gpx6	8.08641	5	0.151537	2.00699
Ghrl	1.66739	5	0.892982	0.676415
Saa2	56.7725	5	5.63348e-11	1.68774
Eea1	1273.97	5	0	1.80877
Dusp9	4105.17	5	0	1.93202
Myo6	1529.52	5	0	1.93435
Qk	1321.97	5	0	0.777747
Smc1a	618.078	5	0	0.5152
Naaa	1532.68	5	0	1.90574
Glipr1	NA	NA	NA	0.26356
Btk	20.5517	5	0.000984211	1.3242
Etnppl	1.64587	5	0.895647	2.38499
Gm29642	NA	NA	NA	0.664046
Cytip	5.43563	5	0.365056	35.532
Eva1b	1737.66	5	0	2.29258
Cpn1	9.10971	5	0.104767	0.517423
Lbh	655.805	5	0	1.00275
Erg	595.863	5	0	4.19567
Mt2	173.09	5	0	1.21114
Aurkc	10.7581	5	0.0563921	1.9179
Itga1	1665.25	5	0	2.64139
RP23-4H17.3	208.214	5	0	1.12472
Cbx3	329.162	5	0	0.406822
Cpd	1588.1	5	0	1.04128
Ehd2	1931.74	5	0	1.84257
Rps20	851.699	5	0	0.15099
Rprm	69.1095	5	1.56986e-13	1.30533
Capn2	3085.1	5	0	0.689247
Fam167b	NA	NA	NA	9.15946
Palmd	95.0262	5	0	3.14858
Nrros	953.95	5	0	1.42847
Robo2	457.886	5	0	2.41014
Car8	758.12	5	0	1.84927
Cldn11	210.91	5	0	1.59532
Zeb1	889.817	5	0	2.04867
Lxn	1807.5	5	0	0.622575
Nrg1	566.46	5	0	0.515504
Cbfa2t3	762.628	5	0	2.0998
Prlr	438.369	5	0	1.63204
Rcn3	994.972	5	0	0.409507
Npnt	11.88	5	0.0364701	0.890815
Jag1	608.773	5	0	2.60786
Tulp3	464.627	5	0	0.694658
Abracl	541.416	5	0	0.167131
Gipc2	1517.29	5	0	0.905425
Dennd5b	154.35	5	0	0.713751
Ttc28	1415.4	5	0	0.705256
Fbn1	346.872	5	0	2.74611
Ranbp2	460.951	5	0	0.96684
Atf3	1644.79	5	0	3.8176
Flrt3	586.299	5	0	1.30471
Prkar2b	1608.91	5	0	1.93521
Igdcc3	1459.25	5	0	0.849036
Egln1	650.782	5	0	2.03353
Rhox9	24.8671	5	0.000147812	2.36611
Gm10116	1602.94	5	0	1.66213
Top2b	583.31	5	0	1.27198
Trim24	1265.11	5	0	0.428461
Plpp1	1214.15	5	0	0.653008
Myh10	386.08	5	0	0.537457
Ucp2	802.452	5	0	0.847743
Cyb5a	2561.42	5	0	0.787409
Wnt5b	2470.56	5	0	2.51212
Pdlim2	1353.2	5	0	1.01423
Nodal	37.0623	5	5.81963e-07	2.31767
Ptpn7	590.345	5	0	4.12745
Mef2a	1416.01	5	0	1.52151
Dpysl2	814.29	5	0	2.04332
Ywhaz	790.509	5	0	0.453969
Foxa2	4.99373	5	0.416645	0.337433
Adgrl2	535.836	5	0	0.494785
Tax1bp3	688.784	5	0	0.218727
Rasgrp3	1624.4	5	0	1.3942
Crygc	6.10996	5	0.295666	38.5703
Gm13872	0	5	1	0.21082
Prom2	1.76168	5	0.881039	2.65915
Gpr171	NA	NA	NA	1.0746
Nr4a3	2.14617	5	0.828572	3.14145
Gm42792	2.57809	5	0.764691	6.15903
Cyp3a13	1.26579	5	0.938413	6.54208
Gm3289	0.470464	5	0.993165	0.831479
Epsti1	1.62244	5	0.898522	13.7676
Gm12108	17.3829	5	0.00382807	4.46575
Ccdc182	NA	NA	NA	1.68489
Serpina3b	1.46967	5	0.916543	9.55853
Pcdhb5	4.91775	5	0.426	1.24837
Fmr1nb	42.5722	5	4.51133e-08	1.18327
Rax	27.7878	5	4.00445e-05	2.16098
Afap1l1	2615.17	5	0	1.58464
Smoc1	633.587	5	0	3.3453
Cbln1	23.3267	5	0.000292319	1.02929
Gm13499	NA	NA	NA	3.08189
Aloxe3	11.6456	5	0.0399802	1.86385
Pcsk2	7.91662	5	0.160891	2.08451
Myzap	1498.13	5	0	2.37633
Flnb	1610.33	5	0	1.46241
Platr5	187.851	5	0	6.04854
Pcdh7	726.067	5	0	0.534041
Htra3	46.0396	5	8.91519e-09	1.07973
Tmsb10	307.395	5	0	0.186527
Tgm2	611.603	5	0	2.58206
Ackr1	302.586	5	0	2.01906
Kctd12	842.137	5	0	1.8417
Lgals9	218.552	5	0	1.77146
Tiam1	2052.85	5	0	0.564689
2700046A07Rik	1080.98	5	0	0.852465
Pde2a	381.163	5	0	4.22322
Nkx2-6	31.2258	5	8.45324e-06	2.05501
Dio3	45.3016	5	1.2598e-08	1.27258
Sptan1	970.536	5	0	0.789502
Nasp	5434.79	5	0	0.531804
Lsm7	6732.42	5	0	1.59674
mt-Nd1	280.255	5	0	0.0997369
Tubb4b	466.998	5	0	0.192058
Comt	224.033	5	0	0.425511
C330018A13Rik	12.267	5	0.031307	1.37253
Gad2	30.4834	5	1.18449e-05	1.16291
Gfi1b	112.318	5	0	0.693763
Kcnk3	629.237	5	0	6.37693
Enho	1620.51	5	0	1.21946
Ncam1	560.599	5	0	2.12453
Rap2a	1175.63	5	0	1.18331
Foxg1	6.47149	5	0.263004	1.65268
Tfdp1	3522.84	5	0	1.86345
Add1	2312.27	5	0	0.639177
Gypa	23.538	5	0.000266297	0.385765
Gna14	930.368	5	0	5.25342
Prtn3	23.8701	5	0.000229949	1.14696
A330069E16Rik	71.0258	5	6.27276e-14	0.690717
Cdh2	1994.68	5	0	0.990101
Cracr2b	1397.9	5	0	2.90378
Gm2694	92.1276	5	0	1.90954
Rcsd1	951.185	5	0	2.01322
Pim2	194.551	5	0	1.58671
Nr2e1	5.48613	5	0.35947	2.1766
Gm26917	966.743	5	0	0.451831
Slc22a3	422.106	5	0	2.20636
Mgat4b	1742.67	5	0	1.57709
Rab11a	3200.94	5	0	0.417786
Ly6a	116.04	5	0	1.30601
Tmem114	131.424	5	0	5.73634
Serpina1a	6.95393	5	0.224089	5.5641
Pga5	NA	NA	NA	0.0946351
Fam43a	1239.65	5	0	2.08579
Mall	577.009	5	0	2.43728
Tshz2	556.375	5	0	1.46353
Rap2c	899.192	5	0	1.18693
Cxcr4	195.614	5	0	0.973012
Cdr2l	1280.03	5	0	0.774221
Epha7	72.5719	5	2.9865e-14	2.24184
Pdlim3	101.591	5	0	0.88125
Il2rg	994.405	5	0	1.50232
Bex2	6261.15	5	0	1.3537
Rps27rt	3307.13	5	0	1.27159
Rpl39	631.348	5	0	0.171478
Cldn3	22.8911	5	0.000354142	0.660937
Mgst1	73.0988	5	2.32037e-14	0.854666
Ckap4	1097.69	5	0	0.389846
Egr1	246.88	5	0	1.07456
Tmem119	2362.42	5	0	1.07385
Col9a1	1999.91	5	0	2.44062
Slc16a3	9151.49	5	0	0.951662
Ppp1r16b	1046.32	5	0	3.15598
Mmrn1	250.685	5	0	7.59196
Sla	22.0321	5	0.000516301	16.7318
Hspa1a	94.6195	5	0	0.973576
Tbx20	1525.13	5	0	2.72412
Csrp1	1842.58	5	0	1.27675
Lsr	5018.53	5	0	2.32017
Svil	583.176	5	0	1.85617
Kif20b	213.142	5	0	0.319705
Man1a	614.369	5	0	1.21568
Pax9	23.4097	5	0.000281808	4.25395
Wnt1	7.83119	5	0.165788	3.26973
Arf5	1886.84	5	0	0.255782
Nkx6-1	47.8163	5	3.87212e-09	1.28932
Lrrc8c	1511.8	5	0	1.45572
Tmem108	1181.25	5	0	1.33255
Lpar4	1890.96	5	0	0.693206
Ptpre	752.752	5	0	4.52023
Shisa2	521.897	5	0	2.19682
Gm28722	0.793326	5	0.977457	409.437
4930431L21Rik	7.02923	5	0.218476	18.4631
Sprr2b	NA	NA	NA	27.8292
Tnfrsf18	2.97099	5	0.704458	1.81958
Gm26894	NA	NA	NA	0.43111
Slc15a5	0.0550863	5	0.999963	0.937881
Cd33	0.887912	5	0.971091	193.259
4930512H18Rik	1.04735	5	0.958657	2.1457
Rab11fip4os1	0.0129703	5	0.999999	0.576391
Serpinb9e	0.964325	5	0.965392	10.599
Il2rb	1.05701	5	0.957838	18.233
Pantr1	7.3881	5	0.193339	0.710471
Acadl	1729.36	5	0	0.525412
N4bp3	2278.81	5	0	1.2385
Prima1	69.895	5	1.07803e-13	3.59689
Tacstd2	22.3664	5	0.000445939	1.38605
Pdzd2	1086.18	5	0	3.01292
Serpine1	21.3655	5	0.000690836	0.56983
Fhl2	144.888	5	0	1.35494
Prokr2	37.735	5	4.26505e-07	1.88016
Hdlbp	580.081	5	0	0.794802
Rpl15	8733.74	5	0	1.17246
Hmcn1	1591.82	5	0	1.09838
Ugdh	6849.93	5	0	0.947398
Ccnb1	3028.63	5	0	1.05042
Capg	780.371	5	0	0.820132
Arl4d	789.248	5	0	2.83331
Zfpm1	1216.16	5	0	1.91877
Cpxm1	1315.26	5	0	0.555479
Sox9	357.152	5	0	0.959107
Gml	NA	NA	NA	0.0771559
Abcg1	192.821	5	0	1.91109
Ramp3	182.061	5	0	1.08074
Myo7a	1008.81	5	0	1.08019
Adm	84.2486	5	1.11022e-16	0.615016
Rcor1	899.793	5	0	1.99408
Sox3	53.7881	5	2.3169e-10	0.825869
Klhl5	1636.36	5	0	0.871525
Mcl1	1041.99	5	0	1.00313
Pltp	219.834	5	0	1.89806
Plek2	22.3677	5	0.000445684	1.13451
Chd4	904.659	5	0	0.278078
Rgl1	1432.22	5	0	1.61601
Vldlr	657.821	5	0	2.25577
Otx1	10.2182	5	0.0692847	0.856856
Csrp3	47.5834	5	4.31996e-09	1.33275
Aplp2	2032.05	5	0	0.357695
Aurka	800.242	5	0	0.722246
Tmem132c	409.917	5	0	2.83096
Pdgfra	1377.81	5	0	2.93463
Gstk1	793.252	5	0	0.624731
Bnip3	2847.24	5	0	1.15087
Shroom2	1506.55	5	0	1.11052
Ltb	35.7412	5	1.07002e-06	0.905044
Fev	1666.45	5	0	2.07333
Bin1	1684.37	5	0	0.444653
Smim10l2a	1230.76	5	0	2.78716
Mmp14	1929.36	5	0	0.440253
Rnd3	726.112	5	0	0.663547
Xlr3b	251.167	5	0	1.40935
Ampd1	120.055	5	0	4.88622
Hmga1-rs1	1612.33	5	0	2.43831
Ktn1	576.768	5	0	0.850404
Rps12-ps3	705.439	5	0	1.18361
Hebp1	1393.01	5	0	1.44242
Dnmt1	329.262	5	0	0.467764
Sema6a	843.833	5	0	0.753821
Insig1	242.681	5	0	1.05602
Plpp2	1059.54	5	0	0.36296
Rarres2	10.1997	5	0.0697715	2.25595
Cntnap2	56.7423	5	5.71478e-11	1.49748
Baz1b	529.293	5	0	0.648647
Scaf11	345.237	5	0	0.478015
Casp8	1342.11	5	0	1.09704
Csgalnact1	482.282	5	0	4.8556
Snx2	781.48	5	0	0.315377
Smco3	152.757	5	0	7.88695
Slfn9	417.716	5	0	0.926471
Hoxb8	1088.96	5	0	0.744572
Cyfip1	1216.24	5	0	0.698037
Rdx	833.616	5	0	0.599945
Tspan15	927.684	5	0	0.921608
Hn1	140.69	5	0	0.107543
Bvht	1329.29	5	0	1.42836
Npsr1	3.56784	5	0.613149	10.8522
Upk3a	3.38801	5	0.640397	1.08025
F630028O10Rik	7.2498	5	0.202715	10.8767
Arhgap31	1680.53	5	0	2.8111
Gng2	1189.02	5	0	0.357924
Ascl2	115.827	5	0	2.16924
Zic3	393.12	5	0	6.15757
Bmpr2	1298.28	5	0	2.08409
Sorcs3	8.01133	5	0.155612	3.47533
Csn3	121.306	5	0	3.25374
Cdc42ep3	38.1525	5	3.51626e-07	1.53046
Lcp1	641.998	5	0	2.34324
Anxa6	1845.57	5	0	2.12228
H2-K1	301.014	5	0	1.43066
Dlx5	22.0744	5	0.000506819	0.983584
Pnp	778.776	5	0	0.216709
Jup	1640.72	5	0	1.21346
Kdm1a	546.049	5	0	0.748902
Rnf138rt1	NA	NA	NA	3.69862
Pdgfb	NA	NA	NA	11.1382
Fgf13	489.036	5	0	2.04084
Arhgap30	49.6479	5	1.63583e-09	2.95951
Amph	684.733	5	0	2.85714
Ntrk3	37.946	5	3.86869e-07	1.95771
Plin2	1918.89	5	0	0.530257
Gbx2	1416.22	5	0	3.97435
Rpsa	1587.25	5	0	0.144126
Tcfl5	656.113	5	0	1.32802
Pilrb2	99.8507	5	0	2.56626
Armcx4	809.629	5	0	1.79551
Dkk2	25.8786	5	9.42046e-05	0.757331
Nin	945.598	5	0	1.02695
Nrarp	415.765	5	0	0.431021
Mogat2	4969.25	5	0	1.60501
Arl4c	94.4574	5	0	0.216866
Armcx3	1751.74	5	0	1.36952
Ckap5	45.212	5	1.3138e-08	0.32147
Dhrs3	894.512	5	0	1.21535
Akap13	851.927	5	0	0.877863
Mylip	569.035	5	0	0.776703
Pnn	592.652	5	0	0.36176
Casc5	191.818	5	0	0.92864
Wdr89	4656.33	5	0	1.36003
Nhlh1	0	5	1	2.37795
Col8a2	0	5	1	1.88738
Fam43b	3.80179	5	0.578291	2.1628
Cyp2a5	2.39678	5	0.791953	63.697
Il10ra	NA	NA	NA	0.402563
Gpx5	1.99935	5	0.849235	5.50703
Ghrh	2.97233	5	0.704251	1.47674
Platr10	15.7249	5	0.00767488	3.58172
D630039A03Rik	2.8298	5	0.726205	2.84766
Uchl1os	2.51532	5	0.774186	1.70777
Picalm	943.211	5	0	1.31091
Sri	1717.74	5	0	0.299469
Jak1	1217.46	5	0	1.30226
Tmem204	543.866	5	0	4.81269
Mcam	1065.94	5	0	3.52448
Cd200	204.498	5	0	1.8642
Ovol2	27.5317	5	4.49324e-05	1.63697
Myc	2948.01	5	0	1.06239
Dact1	507.305	5	0	2.38064
Gem	494.102	5	0	2.55275
Ddx21	2803.41	5	0	0.604368
Mospd2	1282.67	5	0	1.22505
Cpm	378.752	5	0	1.21508
Endov	321.285	5	0	1.02596
Eif3a	1937.82	5	0	0.25854
Nr6a1	1922.33	5	0	2.09104
Selm	250.568	5	0	0.492825
Tpd52	742.041	5	0	0.595323
Efna3	1743.08	5	0	4.27634
Taok3	524.791	5	0	0.413693
Pgam2	109.879	5	0	1.04754
Vsnl1	59.346	5	1.65903e-11	2.4802
Zbtb20	450.026	5	0	0.646657
Ripply3	796.122	5	0	1.32665
Smarca1	1850.51	5	0	0.942353
Samsn1	867.644	5	0	4.90843
Ahr	571.461	5	0	1.37071
Dlc1	632.351	5	0	1.20115
Espn	57.3739	5	4.23467e-11	1.254
Btf3l4	323.858	5	0	0.698389
Plxnc1	538.271	5	0	2.17081
Col2a1	54.0631	5	2.03418e-10	0.727365
Clec2l	4.7942	5	0.441509	1.15745
Lurap1l	385.744	5	0	1.69458
Six1	59.1664	5	1.80692e-11	0.988174
Nfic	1057.79	5	0	3.50619
Hoxa11	1377.36	5	0	1.94081
Sh3bgr	1221.14	5	0	4.05233
Mdn1	1159.74	5	0	0.623212
Kdelr3	271.793	5	0	0.374954
Birc6	434.655	5	0	1.29072
Myo1b	986.846	5	0	1.45542
Lcp2	175.676	5	0	11.6298
BC018473	0.146352	5	0.999586	0.341157
Serpinb8	NA	NA	NA	48.9287
Slc1a2	413.473	5	0	5.24467
Tm6sf1	1860.39	5	0	2.24823
Crb3	12.5609	5	0.0278596	0.757611
Ngfrap1	12125.8	5	0	0.679767
Kif4	225.852	5	0	0.894528
Fthl17a	NA	NA	NA	2.3507
Ece1	1521.43	5	0	1.72698
Epb41l2	672.174	5	0	0.569892
Arap2	132.341	5	0	2.08522
B230317F23Rik	13.7671	5	0.0171586	0.784647
Cplx1	3.08553	5	0.686801	2.7622
Cdc42bpb	1129.01	5	0	1.34465
Utrn	1166.03	5	0	1.25716
Pcm1	275.793	5	0	0.968569
Ssh2	1210.39	5	0	1.14442
Rps12	2339.56	5	0	0.236003
Irgm1	212.926	5	0	1.34902
Hist1h4h	133.279	5	0	2.07023
Kit	1036.89	5	0	2.46438
Notum	723.782	5	0	5.27124
Itga2b	730.014	5	0	4.63336
Cygb	312.574	5	0	3.24253
Mid1ip1	461.421	5	0	0.538763
Lhfp	468.968	5	0	0.577655
Cyth4	272.62	5	0	3.22372
Rapgef5	662.609	5	0	2.02943
4931406P16Rik	1133.59	5	0	0.876092
Klhl13	614.96	5	0	0.392683
Rhoj	2312.04	5	0	4.29789
Ubash3b	1069.81	5	0	1.96834
Ccdc85b	1826.87	5	0	1.44218
Ebf2	40.1404	5	1.39908e-07	1.87296
Gas6	692.877	5	0	5.75359
Col26a1	267.412	5	0	0.580378
Mpp6	1549.33	5	0	0.412189
Ube2m	411.866	5	0	0.425522
Pid1	1090.77	5	0	3.88373
Lypd1	47.2689	5	5.00758e-09	2.39068
Eogt	1277.95	5	0	0.972777
Lpl	92.6808	5	0	0.400392
Hist1h1c	29.6708	5	1.71204e-05	0.595711
Cdh11	1448.14	5	0	1.67477
Gsg1	311.402	5	0	5.75334
Serpinb9b	11.1581	5	0.0483331	0.624315
Tnfrsf9	26.1255	5	8.43699e-05	3.63505
Hist1h3c	169.919	5	0	1.55543
Ptpn6	269.511	5	0	0.841365
Wasf2	1786.74	5	0	0.548858
Ptch1	1475.35	5	0	1.23497
Cox4i2	3116.45	5	0	1.05119
Epha4	618.61	5	0	2.14559
Lefty1	144.037	5	0	0.814593
Rnf144a	465.46	5	0	0.533279
Rcc2	2842.54	5	0	0.462916
Timp1	477.019	5	0	0.441724
Smim1	246.728	5	0	1.31215
Enc1	876.584	5	0	1.74758
Gng12	808.409	5	0	0.203397
Egfem1	140.884	5	0	5.2373
Ptges3	1604.28	5	0	0.267841
Spint2	1856.11	5	0	1.60004
Srpx2	46.0521	5	8.86311e-09	2.06098
Grsf1	5367.61	5	0	2.15217
Wtip	418.872	5	0	1.86621
Ncf2	410.898	5	0	6.23794
Btbd17	24.7366	5	0.000156633	0.991657
Fblim1	171.597	5	0	0.40369
Tinagl1	374.192	5	0	1.72654
Suv39h1	2956.3	5	0	1.62648
Rpl28	1307.76	5	0	0.131589
Vsir	540.565	5	0	5.11937
Snx9	1352.98	5	0	1.12353
Slc9a3r1	3613.36	5	0	1.40302
Grasp	1449.98	5	0	1.58041
Atad2	156.72	5	0	0.451409
Brd1	442.829	5	0	2.05468
Ntrk1	2.73031	5	0.741479	0.991184
Itga9	906.546	5	0	2.57187
Was	410.136	5	0	3.48985
Nufip2	445.854	5	0	1.63638
Cdk1	762.558	5	0	0.240259
Neurl3	40.7879	5	1.03555e-07	3.08373
Rsu1	1789.4	5	0	0.33964
St8sia4	207.021	5	0	2.23258
Sgce	1816.29	5	0	1.41105
Hoxb2	1535.99	5	0	1.868
Plch1	113.2	5	0	1.01333
Des	1055.08	5	0	1.8191
Laptm5	250.707	5	0	2.76413
Parva	1450.47	5	0	1.33842
Asap1	1072.06	5	0	0.33056
Fcho2	972.391	5	0	1.34205
Mpped2	319.723	5	0	0.307775
Piezo2	144.397	5	0	0.53422
Nrip3	54.124	5	1.97638e-10	0.973849
Flt4	895.694	5	0	7.33044
Mfap2	1062.04	5	0	0.669056
Fas	624.641	5	0	3.02887
Gbp4	110.014	5	0	1.32232
1700019B21Rik	36.962	5	6.09543e-07	1.02568
Myl3	18.253	5	0.00264546	1.26731
Tril	554.994	5	0	2.23179
Gipc1	1745.41	5	0	0.504585
Xlr	36.9395	5	6.15917e-07	0.938785
Mis18bp1	381.878	5	0	0.430705
Hk2	2195.46	5	0	1.21909
Stard8	615.602	5	0	0.566261
Socs2	290.47	5	0	1.50341
Itga8	306.494	5	0	0.818369
Arglu1	282.721	5	0	0.669164
Cmpk2	222.306	5	0	1.72059
Plat	34.0474	5	2.32981e-06	0.366833
Gm16104	691.141	5	0	4.07502
Fam107b	1561.4	5	0	1.24292
Slc38a5	225.578	5	0	1.56612
Arhgef28	414.812	5	0	1.79
Pcdh12	486.312	5	0	16.5898
Zfp503	172.121	5	0	0.358847
Abi3	940.644	5	0	4.31058
Arhgap6	268.982	5	0	2.07407
Crtac1	23.4696	5	0.000274457	2.40821
Itga4	343.032	5	0	1.88383
Cnksr2	339.848	5	0	1.7797
Prpf4b	561.447	5	0	0.716224
Vav3	692.093	5	0	4.00729
Nsd1	188.359	5	0	0.632535
Ifit3	81.2763	5	4.44089e-16	3.48702
Icam1	580.632	5	0	2.13843
Gm10076	626.137	5	0	0.128683
Rassf9	83.3738	5	1.11022e-16	1.45794
Tspan13	756.013	5	0	1.67988
Ripk3	777.527	5	0	0.585005
Apobec2	294.92	5	0	9.37421
Ets2	1470.16	5	0	1.02516
Uaca	312.915	5	0	1.44079
Anln	237.874	5	0	1.03172
Rhou	1184.87	5	0	0.946176
Cdc42bpa	403	5	0	1.76177
Erdr1	1078.07	5	0	0.387846
Zeb2	531.209	5	0	0.634928
Tcf7l1	536.994	5	0	0.271047
Tcf21	1016.53	5	0	2.24851
Lrrc58	1160.82	5	0	0.656935
Neurod4	0.707693	5	0.982544	9.77158
1700110C19Rik	NA	NA	NA	0.377641
C1qtnf7	129.695	5	0	2.50851
Adam15	1479.74	5	0	1.39097
Sqle	421.409	5	0	0.659707
2610528J11Rik	13.6941	5	0.0176742	0.563829
Iqca	1.5013	5	0.91292	2.71699
Nkx2-2	2.41106	5	0.789826	1.27496
Slc25a18	3.91587	5	0.561591	3.82719
Nlrp4c	NA	NA	NA	0.986499
Cyp27b1	2.95151	5	0.707461	1.58321
Gm27231	4.0548	5	0.541553	1.82073
Serpinb6c	0.0163158	5	0.999998	0.142771
Pcdhb16	NA	NA	NA	4.69751
1700028P14Rik	3.42735	5	0.634408	3.50791
2010300C02Rik	0.00342765	5	1	0.10216
Kcnc1	1.53555	5	0.908931	0.753357
Msr1	NA	NA	NA	5.21288
Gm26704	1.31331	5	0.933556	2.9105
Grrp1	1715.4	5	0	0.923014
Cldn9	49.9448	5	1.42232e-09	3.82015
Slfn2	59.2801	5	1.71184e-11	6.59043
Scd3	9.54438	5	0.0892237	1.37465
Smtn	1299.56	5	0	0.929212
Mtpn	586.994	5	0	0.543197
Slc7a3	77.853	5	2.33147e-15	2.9108
Ndufa8	2327.76	5	0	0.291581
Pbrm1	242.376	5	0	0.550083
Kcnj8	11.7025	5	0.039099	1.69919
Trim9	3.69205	5	0.594548	0.665273
Thrap3	335.873	5	0	0.216967
Tapbp	768.455	5	0	1.28401
Hspa5	1009.42	5	0	0.369354
Ms4a4b	0.147592	5	0.999578	1.43614
Prr15	34.9731	5	1.52335e-06	9.21718
Hip1	784.015	5	0	0.64595
Ppp1r2	1083.4	5	0	0.22795
Tmem245	120.513	5	0	0.379989
Pdcd4	140.517	5	0	0.763886
Nab1	1124.38	5	0	1.97809
Zar1	131.205	5	0	2.96227
Grb10	2123.04	5	0	0.399098
Asap2	1277.47	5	0	0.830367
Cpne8	424.541	5	0	0.816218
Wwtr1	845.842	5	0	0.422609
Sqrdl	529.579	5	0	8.15823
Gpx8	1246.71	5	0	0.745732
Actg1	1205.18	5	0	0.209713
Mybbp1a	3054.2	5	0	0.554155
Vrtn	1074.76	5	0	5.20077
Psmb10	2967.22	5	0	0.906172
Shox2	147.776	5	0	2.79992
Slc25a43	6.76111	5	0.239021	0.468729
Acap2	965.685	5	0	1.08582
Ddx23	320.592	5	0	1.26106
Myo1c	1052.14	5	0	1.82491
Hoxa2	1221.98	5	0	3.59558
Paqr5	141.636	5	0	1.20239
Lrrn3	NA	NA	NA	0.329269
Capn3	NA	NA	NA	2.76511
Gja3	18.6573	5	0.00222598	6.51448
Cyct	16.1001	5	0.00656409	1.2935
Pvrl2	474.87	5	0	0.598348
Arhgap23	761.841	5	0	1.97392
Rab21	1358	5	0	1.62165
Smarca5	2575.91	5	0	0.326007
Magt1	1212.35	5	0	0.650399
Odc1	5378.91	5	0	0.655514
Ptprz1	54.4395	5	1.70217e-10	1.63815
Gfpt2	1902.8	5	0	1.46871
Gas2l3	351.952	5	0	0.976688
Pde4b	388.059	5	0	1.62054
Calr	1295.88	5	0	0.501129
Hspd1	14763.9	5	0	0.616481
Fzd4	1051.18	5	0	0.611512
Gucy1b3	175.811	5	0	1.20096
Tdrd5	74.1075	5	1.43219e-14	3.83354
Rai14	801.576	5	0	1.39388
Mxd4	638.915	5	0	0.562848
Ndnf	213.917	5	0	0.918332
Rif1	796.359	5	0	0.46464
Foxd2	31.7553	5	6.64234e-06	3.5568
Sfpq	1432.73	5	0	0.240936
Klf4	154.634	5	0	0.465672
Plk1	582.317	5	0	0.422431
Sord	2486.39	5	0	3.51804
Plekho1	1512.77	5	0	1.04543
Gypc	924.735	5	0	1.71716
Celf4	1522.29	5	0	3.59526
Stra6	460.379	5	0	3.83254
Nr2f6	899.45	5	0	0.838554
Tpi1	9975.64	5	0	0.601844
Wdr72	99.9148	5	0	8.85601
Gpr183	22.8768	5	0.000356372	3.95847
Perp	517.624	5	0	1.81237
Gm11627	88.5719	5	0	1.98511
Fermt2	1008.62	5	0	1.09725
Robo4	575.921	5	0	3.15849
Trp53i11	385.174	5	0	0.87676
Akr1cl	18.0404	5	0.00289622	7.33287
Aebp1	754.632	5	0	0.891604
Cul3	465.473	5	0	1.04059
Hoxa5	1326.76	5	0	2.20144
Calml4	136.502	5	0	1.18632
Flna	741.694	5	0	0.251434
Adrb1	32.0131	5	5.90592e-06	0.524133
Fgf4	161.638	5	0	6.36231
Hspa12b	979.908	5	0	2.10973
Rps24	1005.39	5	0	0.128545
Pla2g2d	1.0515	5	0.958306	0.812209
Slc29a1	1053.06	5	0	0.688137
Mfap4	638.568	5	0	2.15892
Ptgis	1112.27	5	0	0.408693
Apoa4	67.011	5	4.28657e-13	1.00411
Il18	7.53773	5	0.18362	3.80206
Lrrc31	3.16152	5	0.6751	0.794047
Gm16233	6.28369	5	0.279585	3.77702
Cbln2	7.83242	5	0.165716	1.87023
Nagk	1261.29	5	0	0.725722
Nynrin	1078.98	5	0	1.15231
Lhx1os	852.791	5	0	4.25176
H1fx	3555.42	5	0	0.879396
Serpina1b	2590.28	5	0	3.31902
Zic5	22.398	5	0.000439801	0.879082
Alox5	44.2581	5	2.0529e-08	0.986455
Lat	265.574	5	0	1.99037
Slc39a10	274.463	5	0	0.63664
Fsip1	59.913	5	1.26684e-11	2.67292
4932438A13Rik	512.966	5	0	1.17585
Dhx36	452.475	5	0	0.853825
Wnt3a	442.559	5	0	6.13617
Adam12	641.681	5	0	3.50046
Prss22	41.3781	5	7.86916e-08	3.27668
Enpp2	5.25827	5	0.385181	0.251122
Arhgap28	445.714	5	0	1.10777
S1pr3	265.373	5	0	4.42235
Irf2bp2	575.553	5	0	1.4852
Plxna2	631.825	5	0	1.62332
Halr1	9.88998	5	0.0784134	1.18973
Bnc1	19.2308	5	0.00174081	1.27749
Eif4g1	642.816	5	0	0.288567
Soga3	117.522	5	0	1.02993
Acvrl1	1346.23	5	0	4.07788
Cd55	701.939	5	0	1.82495
Map7d2	122.756	5	0	1.81495
Unc5c	937.673	5	0	0.807203
Arid5b	394.826	5	0	1.25013
Zfp462	242.483	5	0	0.62317
Synm	217.083	5	0	1.14205
Shisa5	955.779	5	0	0.417185
Hypk	6785.75	5	0	1.52657
Cdkn2c	404.299	5	0	0.640214
Gpr50	13.2751	5	0.0209324	0.789251
Hmgn3	634.651	5	0	1.43174
Auts2	226.244	5	0	0.423373
Arl6ip5	976.401	5	0	0.4472
Tnks2	189.489	5	0	0.905402
Pcolce	447.575	5	0	0.764794
Foxc1	38.0871	5	3.62428e-07	0.732615
Fam64a	298.178	5	0	0.585204
Dcxr	208.867	5	0	1.73751
Pdia3	813.653	5	0	0.354899
Dapp1	72.8757	5	2.57572e-14	0.730748
Gnb2	1036.42	5	0	0.240283
Pim3	1913.85	5	0	0.675166
St6galnac5	237.146	5	0	1.46368
Laptm4b	4854.41	5	0	1.79044
Ggh	939.172	5	0	0.695219
Adcy4	737.48	5	0	3.38188
Cd2ap	330.619	5	0	0.813354
Cpne9	NA	NA	NA	0.287009
Rnf213	1396.88	5	0	2.95367
Fam13c	20.9839	5	0.00081575	0.430433
Cpa1	108.244	5	0	3.65929
Slc24a5	181.644	5	0	1.60828
Cntfr	642.903	5	0	1.5819
Prr5l	690.525	5	0	1.45171
Pcgf2	619.671	5	0	1.00392
Fchsd2	765.257	5	0	0.999447
Serpinb1a	13.3442	5	0.020358	0.415445
Huwe1	239.543	5	0	0.444833
Ccdc88a	207.124	5	0	0.404034
Wisp1	63.4903	5	2.30405e-12	1.10122
Uchl1	117.999	5	0	0.489987
Sox7	NA	NA	NA	13.3846
Dok2	45.2665	5	1.28069e-08	0.410829
Fzd10	571.723	5	0	1.77914
Gata4	1641.45	5	0	2.17209
Serpinb6b	260.306	5	0	3.24792
Elk3	1940.64	5	0	3.37308
Clec2d	166.589	5	0	4.92076
Bptf	269.288	5	0	0.3847
Fnbp1l	281.162	5	0	0.7683
F11r	1792.03	5	0	0.80335
Abca1	728.238	5	0	2.18781
Fam102a	635.514	5	0	0.833043
Tacc1	1079.86	5	0	0.894091
Aldoc	718.943	5	0	3.82956
Prcp	1708.06	5	0	0.510817
Apc	255.312	5	0	0.81931
Mapk13	31.4605	5	7.59676e-06	1.26283
Pcdh1	766.41	5	0	1.90866
Tal2	208.303	5	0	1.28263
Pde3a	141.945	5	0	1.22346
Coch	49.7991	5	1.52339e-09	2.1352
Chchd10	358.488	5	0	2.06849
Dusp3	866.238	5	0	3.32975
Hoxb3os	1614.56	5	0	2.63951
6430548M08Rik	479.409	5	0	1.45833
Crim1	736.434	5	0	1.25409
Mgarp	782.483	5	0	1.76755
Zfp36l1	502.963	5	0	0.476455
Pcgf5	1466.46	5	0	3.10588
Tpd52l1	2555.74	5	0	1.26744
Filip1	306.794	5	0	2.88283
Angptl1	0	5	1	0.418272
AI646519	4.44182	5	0.487705	3.26767
Tnfsf10	4.20614	5	0.520134	9.86083
Cga	4.36855	5	0.497661	3.06806
Cldn13	2.46959	5	0.781068	3.51566
Psg22	3.47305	5	0.627469	4.98746
Avpr1a	5.44469	5	0.364049	9.95921
Wnt9b	5.21043	5	0.390743	0.745103
H2-Aa	2.35395	5	0.798312	10.5408
Gm37662	3.1587	5	0.675535	5.3061
Fgf23	0.00709346	5	1	0.166897
Mypn	NA	NA	NA	2.01101
Zcchc11	617.496	5	0	0.936034
C77370	155.211	5	0	1.00129
Dlx2	61.9815	5	4.73099e-12	2.61208
Fam162a	8708.27	5	0	0.658176
Dysf	747.962	5	0	2.41887
Cd160	110.729	5	0	4.98139
Gabrg1	7.76429	5	0.169713	2.43818
Nav1	307.066	5	0	1.26646
Rell1	1013.87	5	0	0.592446
Eps15	873.901	5	0	1.10043
Tbc1d1	330.441	5	0	0.566549
Scube2	31.9814	5	5.99198e-06	1.96437
Tmem176b	175.762	5	0	0.920163
Hras	519.069	5	0	0.594723
Cdc20	2025.58	5	0	0.974279
Fads3	608.45	5	0	1.77503
Dppa4	109.557	5	0	0.807976
Slc7a7	824.314	5	0	0.747217
Tnnt3	612.433	5	0	2.47025
P3h3	33.358	5	3.19491e-06	0.984308
Ppfibp1	1041.39	5	0	1.07393
Btg2	114.808	5	0	0.579511
H2afy2	7150.48	5	0	1.22226
Cxx1b	422.606	5	0	0.826124
Prnp	626.719	5	0	0.669709
Cd300lg	NA	NA	NA	9.9721
Fabp1	33.9503	5	2.43582e-06	1.1425
Fam181a	8.19689	5	0.145713	1.00154
Ushbp1	689.641	5	0	2.59314
Ccne1	4142.49	5	0	1.70446
Larp4	353.733	5	0	1.06944
Tmem173	1118.12	5	0	2.80716
Gnaq	742.199	5	0	0.706636
Fkbp6	28.9147	5	2.40983e-05	0.85381
Npm3	9927.35	5	0	1.37697
Meis1	381.289	5	0	0.772493
Lmo1	799.569	5	0	3.47547
Mxra7	981.669	5	0	0.485462
Kif1b	617.016	5	0	0.502637
Zic2	16.3954	5	0.00580143	0.370516
Actn4	1115.27	5	0	0.432758
Sacs	454.007	5	0	1.57223
Hsd17b14	2.86284	5	0.721122	0.59849
Abcg8	1.98406	5	0.851347	0.722115
Nucks1	500.512	5	0	0.191158
Klhl6	1469.6	5	0	0.865404
Thy1	309.571	5	0	1.36004
Cenpb	625.782	5	0	1.46952
3830403N18Rik	41.574	5	7.18324e-08	0.369523
Tspan6	1480.84	5	0	1.03797
Tfap2c	59.5802	5	1.48416e-11	2.9677
Uqcrb	55.3772	5	1.09176e-10	0.147687
Crmp1	650.757	5	0	0.396514
Rasa3	1155.45	5	0	1.0873
Tox3	69.4121	5	1.3578e-13	0.73514
Cast	1561.39	5	0	0.686308
Vamp8	553.896	5	0	1.73714
H2afv	5045.31	5	0	1.22397
Kcnk13	23.1301	5	0.000318765	13.9817
Armcx2	444.615	5	0	0.377327
Ppp4c	7004.12	5	0	1.5481
Abcc9	123.909	5	0	7.38709
Tifa	139.368	5	0	2.25598
Dlx6	17.7292	5	0.00330571	1.58531
Stfa1	12.1463	5	0.0328371	2.92553
Ppp1r9a	394.828	5	0	2.57598
Xlr3a	216.767	5	0	1.31016
Pdpn	252.89	5	0	1.79584
Dctpp1	14963.2	5	0	1.46154
Heg1	973.612	5	0	0.851605
Rgs10	455.493	5	0	1.36569
Ccng1	75.7839	5	6.32827e-15	0.455326
Phpt1	3478.42	5	0	1.94932
Grap	1480.1	5	0	4.61221
Nktr	168.778	5	0	0.515141
Slc38a4	5407.16	5	0	0.557199
Fam60a	3625.99	5	0	0.85018
St8sia1	343.344	5	0	1.30991
Samd3	11.382	5	0.044311	2.88097
Gimap5	499.773	5	0	5.65281
Tenm4	719.21	5	0	1.85893
Ptprm	592.679	5	0	2.20004
Cav2	667.073	5	0	6.46269
Gm29666	54.2987	5	1.81955e-10	0.686987
Alox12	399.514	5	0	2.72279
Ckap2l	143.444	5	0	0.110964
Ppfibp2	1351.95	5	0	2.50676
Orai1	1921.95	5	0	0.782314
Col23a1	392.474	5	0	0.855584
Il4ra	542.051	5	0	1.62759
Kdm5b	1078.95	5	0	0.408127
Pvrl4	9.66633	5	0.0852608	2.01539
Bcam	350.279	5	0	0.642609
Mycl	993.525	5	0	3.83846
Fam89a	313.431	5	0	1.20201
Gmcl1	496.691	5	0	0.903479
Bbx	2171.63	5	0	0.563492
Trim29	3.16599	5	0.674412	0.68819
Cd6	12.7488	5	0.0258495	2.99502
Emilin1	2120.16	5	0	2.34285
Tle4	62.4582	5	3.76921e-12	0.426029
Vstm2b	659.934	5	0	1.79164
Map4	829.971	5	0	0.798289
Mroh7	123.116	5	0	6.43879
Rhoa	1037.48	5	0	0.359698
Apbb1ip	65.5491	5	8.62199e-13	2.03416
Foxo1	763.986	5	0	1.08767
Lama4	376.998	5	0	4.68088
Smarcc1	1814.75	5	0	0.471442
Cd40	579.148	5	0	2.61517
Rpp25	243.769	5	0	1.53025
Vnn1	37.0407	5	5.87789e-07	3.51625
9530053A07Rik	3.48258	5	0.626026	1.69264
Pirt	11.3174	5	0.045437	3.89187
Aoc1	4.53138	5	0.475695	6.82772
Bco1	17.4281	5	0.00375548	0.586056
Pak2	807.016	5	0	1.20353
Sox6	135.506	5	0	2.27245
Gnb4	1336.07	5	0	0.578662
Palm3	17.2791	5	0.00399977	0.334148
Trim44	242.507	5	0	0.520841
Elmo1	929.433	5	0	0.702078
Ptms	505.908	5	0	0.22222
Coro2a	345.963	5	0	5.56386
Gjb5	405.003	5	0	2.29141
RP24-416M6.5	201.988	5	0	5.88445
Tmem88	1990.39	5	0	0.593282
Acbd3	444.193	5	0	0.682648
Wnk3	358.639	5	0	0.745944
Bmp2k	682.571	5	0	1.58319
Arhgef6	281.301	5	0	2.8216
Whsc1	177.711	5	0	0.506015
Scd1	462.638	5	0	0.503807
Sh3gl3	1764.19	5	0	3.99737
Cxx1a	796.365	5	0	1.1997
Stat1	501.931	5	0	0.801811
Klf3	832.466	5	0	1.28243
Hoxb5	227.702	5	0	0.200074
Lhx6	168.465	5	0	3.848
Fam19a2	30.9237	5	9.69764e-06	1.91706
Dusp6	92.9527	5	0	0.211253
Foxa3	17.7971	5	0.00321171	2.47411
Loxl2	99.9685	5	0	0.420262
Nme2	1666.12	5	0	1.56822
Gpihbp1	162.431	5	0	7.52556
Sec11c	745.885	5	0	0.352493
Git2	742.241	5	0	1.22436
Cap1	1113.08	5	0	1.09506
Scube1	144.563	5	0	1.82128
Cyp2s1	434.24	5	0	4.87926
Ddx6	179.17	5	0	0.633485
Tnc	166.618	5	0	2.5422
Hnrnpul2	209.821	5	0	0.874348
Tpm4	1402.11	5	0	0.176534
Rgs17	203.016	5	0	1.52557
Ddt	6351.59	5	0	1.12919
Hexa	1511.77	5	0	0.417781
Rem2	91.7623	5	0	0.824957
Rbm26	614.152	5	0	0.640183
Tceal6	370.438	5	0	5.5782
Trip11	314.824	5	0	1.38207
Tlr12	426.856	5	0	2.90613
Rbm38	1470.51	5	0	0.477092
Syt6	54.3442	5	1.78078e-10	3.63278
F730311O21Rik	2.02798	5	0.845261	5.08643
Stra8	NA	NA	NA	7.79909
Gm26802	NA	NA	NA	0.0752618
Gm16045	2.22157	5	0.817715	3.95993
Cryge	0.028785	5	0.999993	0.154197
Prdm13	15.07	5	0.0100673	3.84539
Podn	10.8311	5	0.0548331	9.23919
Clec2e	3.13339	5	0.67943	16.1984
Gm15133	NA	NA	NA	0.518405
Ctf2	NA	NA	NA	0.939417
Cdh23	23.894	5	0.00022754	0.802924
Fezf2	1.26539	5	0.938453	0.721325
4921523L03Rik	0	5	1	0.934845
Sez6	NA	NA	NA	2.10035
Rimbp3	3.78318	5	0.581036	1.58219
Map3k7cl	NA	NA	NA	2.35872
Rbm8a2	1607.72	5	0	2.28831
Sulf2	453.026	5	0	0.4386
Sema3g	492.527	5	0	3.57178
Nr5a2	387.411	5	0	6.34015
Spats2l	733.39	5	0	1.49071
Lpar1	330.702	5	0	1.92299
Rtn1	129.404	5	0	1.31163
[truncated: 2 more rows]
