# Supplementary material for: Tracking early mammalian organogenesis – prediction and validation of differentiation trajectories at whole organism scale
Source: Development. Author manuscript; Available in PMC 2024 Mar 6. (PMC10906099; doi:10.1242/dev.201867)
Supplement: Table S6 [file EMS194370-supplement-Table_S6.xlsx]

## Sheet: Table S6
CellComm YS Landscape												CellComm Hematoendothelial Landscape
source	target	ligand	receptor	prob	pval	interaction_name	interaction_name_2	pathway_name	annotation	evidence		source	target	ligand	receptor	prob	pval	interaction_name	interaction_name_2	pathway_name	annotation	evidence
Blood progenitors	Venous endothelium	Tgfb1	TGFbR1_R2	0.00149291	0	TGFB1_TGFBR1_TGFBR2	Tgfb1 - (Tgfbr1+Tgfbr2)	TGFb	Secreted Signaling	KEGG: mmu04350		Allantois	Venous endothelium	Tgfb1	TGFbR1_R2	0.00100836	0	TGFB1_TGFBR1_TGFBR2	Tgfb1 - (Tgfbr1+Tgfbr2)	TGFb	Secreted Signaling	KEGG: mmu04350
Haematoendothelial progenitors	Venous endothelium	Tgfb1	TGFbR1_R2	0.00141799	0	TGFB1_TGFBR1_TGFBR2	Tgfb1 - (Tgfbr1+Tgfbr2)	TGFb	Secreted Signaling	KEGG: mmu04350		Allantois	YS endothelium	Tgfb1	TGFbR1_R2	0.00271489	0	TGFB1_TGFBR1_TGFBR2	Tgfb1 - (Tgfbr1+Tgfbr2)	TGFb	Secreted Signaling	KEGG: mmu04350
Allantois endothelium	Venous endothelium	Tgfb1	TGFbR1_R2	0.00148808	0	TGFB1_TGFBR1_TGFBR2	Tgfb1 - (Tgfbr1+Tgfbr2)	TGFb	Secreted Signaling	KEGG: mmu04350		Allantois	YS mesothelium-derived endothelial progenitors	Tgfb1	TGFbR1_R2	0.00106565	0	TGFB1_TGFBR1_TGFBR2	Tgfb1 - (Tgfbr1+Tgfbr2)	TGFb	Secreted Signaling	KEGG: mmu04350
Embryo proper endothelium	Venous endothelium	Tgfb1	TGFbR1_R2	0.00193506	0	TGFB1_TGFBR1_TGFBR2	Tgfb1 - (Tgfbr1+Tgfbr2)	TGFb	Secreted Signaling	KEGG: mmu04350		Allantois	Venous endothelium	Tgfb2	TGFbR1_R2	0.00044053	0	TGFB2_TGFBR1_TGFBR2	Tgfb2 - (Tgfbr1+Tgfbr2)	TGFb	Secreted Signaling	KEGG: mmu04350
Nascent mesoderm	Venous endothelium	Tgfb1	TGFbR1_R2	0.000429253	0	TGFB1_TGFBR1_TGFBR2	Tgfb1 - (Tgfbr1+Tgfbr2)	TGFb	Secreted Signaling	KEGG: mmu04350		Allantois	YS endothelium	Tgfb2	TGFbR1_R2	0.00118755	0	TGFB2_TGFBR1_TGFBR2	Tgfb2 - (Tgfbr1+Tgfbr2)	TGFb	Secreted Signaling	KEGG: mmu04350
EMP	Venous endothelium	Tgfb1	TGFbR1_R2	0.00378648	0	TGFB1_TGFBR1_TGFBR2	Tgfb1 - (Tgfbr1+Tgfbr2)	TGFb	Secreted Signaling	KEGG: mmu04350		Allantois	YS mesothelium-derived endothelial progenitors	Tgfb2	TGFbR1_R2	0.000465586	0	TGFB2_TGFBR1_TGFBR2	Tgfb2 - (Tgfbr1+Tgfbr2)	TGFb	Secreted Signaling	KEGG: mmu04350
Venous endothelium	Venous endothelium	Tgfb1	TGFbR1_R2	0.00262032	0	TGFB1_TGFBR1_TGFBR2	Tgfb1 - (Tgfbr1+Tgfbr2)	TGFb	Secreted Signaling	KEGG: mmu04350		Allantois	YS mesothelium-derived endothelial progenitors	Tgfb1	ACVR1B_TGFbR2	0.000752549	0	TGFB1_ACVR1B_TGFBR2	Tgfb1 - (Acvr1b+Tgfbr2)	TGFb	Secreted Signaling	PMID: 27449815
YS endothelium	Venous endothelium	Tgfb1	TGFbR1_R2	0.00269476	0	TGFB1_TGFBR1_TGFBR2	Tgfb1 - (Tgfbr1+Tgfbr2)	TGFb	Secreted Signaling	KEGG: mmu04350		Allantois	YS mesothelium-derived endothelial progenitors	Tgfb2	ACVR1B_TGFbR2	0.000328712	0	TGFB2_ACVR1B_TGFBR2	Tgfb2 - (Acvr1b+Tgfbr2)	TGFb	Secreted Signaling	PMID: 27449815
Endocardium	Venous endothelium	Tgfb1	TGFbR1_R2	0.00247575	0	TGFB1_TGFBR1_TGFBR2	Tgfb1 - (Tgfbr1+Tgfbr2)	TGFb	Secreted Signaling	KEGG: mmu04350		Allantois	YS endothelium	Tgfb1	ACVR1_TGFbR	0.00308342	0	TGFB1_ACVR1_TGFBR1	Tgfb1 - (Acvr1+Tgfbr1)	TGFb	Secreted Signaling	PMID: 29376829
MEP	Venous endothelium	Tgfb1	TGFbR1_R2	0.00319103	0	TGFB1_TGFBR1_TGFBR2	Tgfb1 - (Tgfbr1+Tgfbr2)	TGFb	Secreted Signaling	KEGG: mmu04350		Allantois	YS mesothelium-derived endothelial progenitors	Tgfb1	ACVR1_TGFbR	0.00176867	0	TGFB1_ACVR1_TGFBR1	Tgfb1 - (Acvr1+Tgfbr1)	TGFb	Secreted Signaling	PMID: 29376829
Megakaryocyte progenitors	Venous endothelium	Tgfb1	TGFbR1_R2	0.00714905	0	TGFB1_TGFBR1_TGFBR2	Tgfb1 - (Tgfbr1+Tgfbr2)	TGFb	Secreted Signaling	KEGG: mmu04350		Allantois	YS endothelium	Tgfb2	ACVR1_TGFbR	0.00134839	0	TGFB2_ACVR1_TGFBR1	Tgfb2 - (Acvr1+Tgfbr1)	TGFb	Secreted Signaling	PMID: 29376829
Forelimb	Venous endothelium	Tgfb1	TGFbR1_R2	0.00333425	0	TGFB1_TGFBR1_TGFBR2	Tgfb1 - (Tgfbr1+Tgfbr2)	TGFb	Secreted Signaling	KEGG: mmu04350		Allantois	YS mesothelium-derived endothelial progenitors	Tgfb2	ACVR1_TGFbR	0.000772869	0	TGFB2_ACVR1_TGFBR1	Tgfb2 - (Acvr1+Tgfbr1)	TGFb	Secreted Signaling	PMID: 29376829
Chorioallantoic-derived erythroid progenitors	Venous endothelium	Tgfb1	TGFbR1_R2	0.000360534	0	TGFB1_TGFBR1_TGFBR2	Tgfb1 - (Tgfbr1+Tgfbr2)	TGFb	Secreted Signaling	KEGG: mmu04350		Allantois	Embryo proper mesothelium	Bmp4	BMPR1A_ACVR2A	0.00367621	0	BMP4_BMPR1A_ACVR2A	Bmp4 - (Bmpr1a+Acvr2a)	BMP	Secreted Signaling	KEGG: mmu04350; PMID:26893264
Blood progenitors	YS endothelium	Tgfb1	TGFbR1_R2	0.00330241	0	TGFB1_TGFBR1_TGFBR2	Tgfb1 - (Tgfbr1+Tgfbr2)	TGFb	Secreted Signaling	KEGG: mmu04350		Allantois	YS mesothelium-derived endothelial progenitors	Bmp4	BMPR1A_ACVR2A	0.00312512	0	BMP4_BMPR1A_ACVR2A	Bmp4 - (Bmpr1a+Acvr2a)	BMP	Secreted Signaling	KEGG: mmu04350; PMID:26893264
Haematoendothelial progenitors	YS endothelium	Tgfb1	TGFbR1_R2	0.00313704	0	TGFB1_TGFBR1_TGFBR2	Tgfb1 - (Tgfbr1+Tgfbr2)	TGFb	Secreted Signaling	KEGG: mmu04350		Allantois	Paraxial mesoderm	Bmp4	BMPR1A_ACVR2B	0.00764398	0	BMP4_BMPR1A_ACVR2B	Bmp4 - (Bmpr1a+Acvr2b)	BMP	Secreted Signaling	KEGG: mmu04350; PMID:26893264
Allantois endothelium	YS endothelium	Tgfb1	TGFbR1_R2	0.00329058	0	TGFB1_TGFBR1_TGFBR2	Tgfb1 - (Tgfbr1+Tgfbr2)	TGFb	Secreted Signaling	KEGG: mmu04350		Allantois	Lateral plate mesoderm	Bmp4	BMPR1A_ACVR2B	0.00757265	0	BMP4_BMPR1A_ACVR2B	Bmp4 - (Bmpr1a+Acvr2b)	BMP	Secreted Signaling	KEGG: mmu04350; PMID:26893264
Embryo proper endothelium	YS endothelium	Tgfb1	TGFbR1_R2	0.00427607	0	TGFB1_TGFBR1_TGFBR2	Tgfb1 - (Tgfbr1+Tgfbr2)	TGFb	Secreted Signaling	KEGG: mmu04350		Allantois	Cardiopharyngeal progenitors FHF	Bmp4	BMPR1A_ACVR2B	0.0113658	0	BMP4_BMPR1A_ACVR2B	Bmp4 - (Bmpr1a+Acvr2b)	BMP	Secreted Signaling	KEGG: mmu04350; PMID:26893264
Nascent mesoderm	YS endothelium	Tgfb1	TGFbR1_R2	0.000950915	0	TGFB1_TGFBR1_TGFBR2	Tgfb1 - (Tgfbr1+Tgfbr2)	TGFb	Secreted Signaling	KEGG: mmu04350		Allantois	Cardiomyocytes FHF 1	Bmp4	BMPR1A_ACVR2B	0.00872833	0	BMP4_BMPR1A_ACVR2B	Bmp4 - (Bmpr1a+Acvr2b)	BMP	Secreted Signaling	KEGG: mmu04350; PMID:26893264
EMP	YS endothelium	Tgfb1	TGFbR1_R2	0.00833869	0	TGFB1_TGFBR1_TGFBR2	Tgfb1 - (Tgfbr1+Tgfbr2)	TGFb	Secreted Signaling	KEGG: mmu04350		Allantois	Embryo proper endothelium	Bmp4	BMPR1A_ACVR2B	0.00833394	0	BMP4_BMPR1A_ACVR2B	Bmp4 - (Bmpr1a+Acvr2b)	BMP	Secreted Signaling	KEGG: mmu04350; PMID:26893264
Venous endothelium	YS endothelium	Tgfb1	TGFbR1_R2	0.00577954	0	TGFB1_TGFBR1_TGFBR2	Tgfb1 - (Tgfbr1+Tgfbr2)	TGFb	Secreted Signaling	KEGG: mmu04350		Allantois	Anterior somitic tissues	Bmp4	BMPR1A_ACVR2B	0.0111168	0	BMP4_BMPR1A_ACVR2B	Bmp4 - (Bmpr1a+Acvr2b)	BMP	Secreted Signaling	KEGG: mmu04350; PMID:26893264
YS endothelium	YS endothelium	Tgfb1	TGFbR1_R2	0.00594355	0	TGFB1_TGFBR1_TGFBR2	Tgfb1 - (Tgfbr1+Tgfbr2)	TGFb	Secreted Signaling	KEGG: mmu04350		Allantois	Endotome	Bmp4	BMPR1A_ACVR2B	0.0109205	0	BMP4_BMPR1A_ACVR2B	Bmp4 - (Bmpr1a+Acvr2b)	BMP	Secreted Signaling	KEGG: mmu04350; PMID:26893264
Endocardium	YS endothelium	Tgfb1	TGFbR1_R2	0.00546343	0	TGFB1_TGFBR1_TGFBR2	Tgfb1 - (Tgfbr1+Tgfbr2)	TGFb	Secreted Signaling	KEGG: mmu04350		Allantois	Presomitic mesoderm	Bmp4	BMPR1A_ACVR2B	0.0102597	0	BMP4_BMPR1A_ACVR2B	Bmp4 - (Bmpr1a+Acvr2b)	BMP	Secreted Signaling	KEGG: mmu04350; PMID:26893264
MEP	YS endothelium	Tgfb1	TGFbR1_R2	0.00704313	0	TGFB1_TGFBR1_TGFBR2	Tgfb1 - (Tgfbr1+Tgfbr2)	TGFb	Secreted Signaling	KEGG: mmu04350		Allantois	Allantois	Bmp4	BMPR1A_ACVR2B	0.00731995	0	BMP4_BMPR1A_ACVR2B	Bmp4 - (Bmpr1a+Acvr2b)	BMP	Secreted Signaling	KEGG: mmu04350; PMID:26893264
Megakaryocyte progenitors	YS endothelium	Tgfb1	TGFbR1_R2	0.0156871	0	TGFB1_TGFBR1_TGFBR2	Tgfb1 - (Tgfbr1+Tgfbr2)	TGFb	Secreted Signaling	KEGG: mmu04350		Allantois	Mesenchyme	Bmp4	BMPR1A_ACVR2B	0.00852237	0	BMP4_BMPR1A_ACVR2B	Bmp4 - (Bmpr1a+Acvr2b)	BMP	Secreted Signaling	KEGG: mmu04350; PMID:26893264
Forelimb	YS endothelium	Tgfb1	TGFbR1_R2	0.00735073	0	TGFB1_TGFBR1_TGFBR2	Tgfb1 - (Tgfbr1+Tgfbr2)	TGFb	Secreted Signaling	KEGG: mmu04350		Allantois	Anterior cardiopharyngeal progenitors	Bmp4	BMPR1A_ACVR2B	0.0110073	0	BMP4_BMPR1A_ACVR2B	Bmp4 - (Bmpr1a+Acvr2b)	BMP	Secreted Signaling	KEGG: mmu04350; PMID:26893264
Chorioallantoic-derived erythroid progenitors	YS endothelium	Tgfb1	TGFbR1_R2	0.000798897	0	TGFB1_TGFBR1_TGFBR2	Tgfb1 - (Tgfbr1+Tgfbr2)	TGFb	Secreted Signaling	KEGG: mmu04350		Allantois	Pharyngeal mesoderm	Bmp4	BMPR1A_ACVR2B	0.0110712	0	BMP4_BMPR1A_ACVR2B	Bmp4 - (Bmpr1a+Acvr2b)	BMP	Secreted Signaling	KEGG: mmu04350; PMID:26893264
Blood progenitors	YS endothelium	Tgfb1	ACVR1_TGFbR	0.00363282	0	TGFB1_ACVR1_TGFBR1	Tgfb1 - (Acvr1+Tgfbr1)	TGFb	Secreted Signaling	PMID: 29376829		Allantois	Limb mesoderm	Bmp4	BMPR1A_ACVR2B	0.0106662	0	BMP4_BMPR1A_ACVR2B	Bmp4 - (Bmpr1a+Acvr2b)	BMP	Secreted Signaling	KEGG: mmu04350; PMID:26893264
Haematoendothelial progenitors	YS endothelium	Tgfb1	ACVR1_TGFbR	0.00345081	0	TGFB1_ACVR1_TGFBR1	Tgfb1 - (Acvr1+Tgfbr1)	TGFb	Secreted Signaling	PMID: 29376829		Allantois	Posterior somitic tissues	Bmp4	BMPR1A_ACVR2B	0.0121686	0	BMP4_BMPR1A_ACVR2B	Bmp4 - (Bmpr1a+Acvr2b)	BMP	Secreted Signaling	KEGG: mmu04350; PMID:26893264
Allantois endothelium	YS endothelium	Tgfb1	ACVR1_TGFbR	0.00418828	0	TGFB1_ACVR1_TGFBR1	Tgfb1 - (Acvr1+Tgfbr1)	TGFb	Secreted Signaling	PMID: 29376829		Allantois	Somitic mesoderm	Bmp4	BMPR1A_ACVR2B	0.0116483	0	BMP4_BMPR1A_ACVR2B	Bmp4 - (Bmpr1a+Acvr2b)	BMP	Secreted Signaling	KEGG: mmu04350; PMID:26893264
Embryo proper endothelium	YS endothelium	Tgfb1	ACVR1_TGFbR	0.00528365	0	TGFB1_ACVR1_TGFBR1	Tgfb1 - (Acvr1+Tgfbr1)	TGFb	Secreted Signaling	PMID: 29376829		Allantois	Dermomyotome	Bmp4	BMPR1A_ACVR2B	0.0161384	0	BMP4_BMPR1A_ACVR2B	Bmp4 - (Bmpr1a+Acvr2b)	BMP	Secreted Signaling	KEGG: mmu04350; PMID:26893264
Nascent mesoderm	YS endothelium	Tgfb1	ACVR1_TGFbR	0.0013057	0	TGFB1_ACVR1_TGFBR1	Tgfb1 - (Acvr1+Tgfbr1)	TGFb	Secreted Signaling	PMID: 29376829		Allantois	Caudal mesoderm	Bmp4	BMPR1A_ACVR2B	0.00567334	0	BMP4_BMPR1A_ACVR2B	Bmp4 - (Bmpr1a+Acvr2b)	BMP	Secreted Signaling	KEGG: mmu04350; PMID:26893264
EMP	YS endothelium	Tgfb1	ACVR1_TGFbR	0.010764	0	TGFB1_ACVR1_TGFBR1	Tgfb1 - (Acvr1+Tgfbr1)	TGFb	Secreted Signaling	PMID: 29376829		Allantois	Cardiopharyngeal progenitors SHF	Bmp4	BMPR1A_ACVR2B	0.0129219	0	BMP4_BMPR1A_ACVR2B	Bmp4 - (Bmpr1a+Acvr2b)	BMP	Secreted Signaling	KEGG: mmu04350; PMID:26893264
Venous endothelium	YS endothelium	Tgfb1	ACVR1_TGFbR	0.00827149	0	TGFB1_ACVR1_TGFBR1	Tgfb1 - (Acvr1+Tgfbr1)	TGFb	Secreted Signaling	PMID: 29376829		Allantois	Cardiomyocytes SHF 1	Bmp4	BMPR1A_ACVR2B	0.0104309	0	BMP4_BMPR1A_ACVR2B	Bmp4 - (Bmpr1a+Acvr2b)	BMP	Secreted Signaling	KEGG: mmu04350; PMID:26893264
YS endothelium	YS endothelium	Tgfb1	ACVR1_TGFbR	0.00832164	0	TGFB1_ACVR1_TGFBR1	Tgfb1 - (Acvr1+Tgfbr1)	TGFb	Secreted Signaling	PMID: 29376829		Allantois	Sclerotome	Bmp4	BMPR1A_ACVR2B	0.0116319	0	BMP4_BMPR1A_ACVR2B	Bmp4 - (Bmpr1a+Acvr2b)	BMP	Secreted Signaling	KEGG: mmu04350; PMID:26893264
Endocardium	YS endothelium	Tgfb1	ACVR1_TGFbR	0.00746641	0	TGFB1_ACVR1_TGFBR1	Tgfb1 - (Acvr1+Tgfbr1)	TGFb	Secreted Signaling	PMID: 29376829		Allantois	Kidney primordium	Bmp4	BMPR1A_ACVR2B	0.0100559	0	BMP4_BMPR1A_ACVR2B	Bmp4 - (Bmpr1a+Acvr2b)	BMP	Secreted Signaling	KEGG: mmu04350; PMID:26893264
MEP	YS endothelium	Tgfb1	ACVR1_TGFbR	0.00718187	0	TGFB1_ACVR1_TGFBR1	Tgfb1 - (Acvr1+Tgfbr1)	TGFb	Secreted Signaling	PMID: 29376829		Allantois	Endocardium	Bmp4	BMPR1A_ACVR2B	0.00362047	0	BMP4_BMPR1A_ACVR2B	Bmp4 - (Bmpr1a+Acvr2b)	BMP	Secreted Signaling	KEGG: mmu04350; PMID:26893264
Megakaryocyte progenitors	YS endothelium	Tgfb1	ACVR1_TGFbR	0.0165263	0	TGFB1_ACVR1_TGFBR1	Tgfb1 - (Acvr1+Tgfbr1)	TGFb	Secreted Signaling	PMID: 29376829		Allantois	Epicardium	Bmp4	BMPR1A_ACVR2B	0.0112895	0	BMP4_BMPR1A_ACVR2B	Bmp4 - (Bmpr1a+Acvr2b)	BMP	Secreted Signaling	KEGG: mmu04350; PMID:26893264
Forelimb	YS endothelium	Tgfb1	ACVR1_TGFbR	0.00903229	0	TGFB1_ACVR1_TGFBR1	Tgfb1 - (Acvr1+Tgfbr1)	TGFb	Secreted Signaling	PMID: 29376829		Allantois	Embryo proper mesothelium	Bmp4	BMPR1A_ACVR2B	0.00896686	0	BMP4_BMPR1A_ACVR2B	Bmp4 - (Bmpr1a+Acvr2b)	BMP	Secreted Signaling	KEGG: mmu04350; PMID:26893264
Chorioallantoic-derived erythroid progenitors	YS endothelium	Tgfb1	ACVR1_TGFbR	0.000878448	0	TGFB1_ACVR1_TGFBR1	Tgfb1 - (Acvr1+Tgfbr1)	TGFb	Secreted Signaling	PMID: 29376829		Allantois	Cranial mesoderm	Bmp4	BMPR1A_ACVR2B	0.0104243	0	BMP4_BMPR1A_ACVR2B	Bmp4 - (Bmpr1a+Acvr2b)	BMP	Secreted Signaling	KEGG: mmu04350; PMID:26893264
Haematoendothelial progenitors	Allantois endothelium	Bmp2	BMPR1A_ACVR2B	0.00247018	0	BMP2_BMPR1A_ACVR2B	Bmp2 - (Bmpr1a+Acvr2b)	BMP	Secreted Signaling	KEGG: mmu04350; PMID:26893264		Allantois	Cardiopharyngeal progenitors	Bmp4	BMPR1A_ACVR2B	0.0181018	0	BMP4_BMPR1A_ACVR2B	Bmp4 - (Bmpr1a+Acvr2b)	BMP	Secreted Signaling	KEGG: mmu04350; PMID:26893264
Allantois endothelium	Allantois endothelium	Bmp2	BMPR1A_ACVR2B	0.00108413	0	BMP2_BMPR1A_ACVR2B	Bmp2 - (Bmpr1a+Acvr2b)	BMP	Secreted Signaling	KEGG: mmu04350; PMID:26893264		Allantois	YS mesothelium-derived endothelial progenitors	Bmp4	BMPR1A_ACVR2B	0.0048689	0	BMP4_BMPR1A_ACVR2B	Bmp4 - (Bmpr1a+Acvr2b)	BMP	Secreted Signaling	KEGG: mmu04350; PMID:26893264
Embryo proper endothelium	Allantois endothelium	Bmp2	BMPR1A_ACVR2B	0.00103193	0	BMP2_BMPR1A_ACVR2B	Bmp2 - (Bmpr1a+Acvr2b)	BMP	Secreted Signaling	KEGG: mmu04350; PMID:26893264		Allantois	Chorioallantoic-derived erythroid progenitors	Bmp4	BMPR1A_ACVR2B	0.00482441	0	BMP4_BMPR1A_ACVR2B	Bmp4 - (Bmpr1a+Acvr2b)	BMP	Secreted Signaling	KEGG: mmu04350; PMID:26893264
Haematoendothelial progenitors	Ectoderm	Bmp2	BMPR1A_ACVR2B	0.00365731	0	BMP2_BMPR1A_ACVR2B	Bmp2 - (Bmpr1a+Acvr2b)	BMP	Secreted Signaling	KEGG: mmu04350; PMID:26893264		Allantois	Endocardium	Bmp4	BMPR1A_BMPR2	0.00415398	0	BMP4_BMPR1A_BMPR2	Bmp4 - (Bmpr1a+Bmpr2)	BMP	Secreted Signaling	KEGG: mmu04350; PMID:26893264
Allantois endothelium	Ectoderm	Bmp2	BMPR1A_ACVR2B	0.00160622	0	BMP2_BMPR1A_ACVR2B	Bmp2 - (Bmpr1a+Acvr2b)	BMP	Secreted Signaling	KEGG: mmu04350; PMID:26893264		Allantois	Epicardium	Bmp4	BMPR1A_BMPR2	0.00421353	0	BMP4_BMPR1A_BMPR2	Bmp4 - (Bmpr1a+Bmpr2)	BMP	Secreted Signaling	KEGG: mmu04350; PMID:26893264
Embryo proper endothelium	Ectoderm	Bmp2	BMPR1A_ACVR2B	0.00152892	0	BMP2_BMPR1A_ACVR2B	Bmp2 - (Bmpr1a+Acvr2b)	BMP	Secreted Signaling	KEGG: mmu04350; PMID:26893264		Allantois	Cranial mesoderm	Bmp4	BMPR1A_BMPR2	0.00301703	0	BMP4_BMPR1A_BMPR2	Bmp4 - (Bmpr1a+Bmpr2)	BMP	Secreted Signaling	KEGG: mmu04350; PMID:26893264
Haematoendothelial progenitors	Endocardium	Bmp2	BMPR1A_ACVR2B	0.00160855	0	BMP2_BMPR1A_ACVR2B	Bmp2 - (Bmpr1a+Acvr2b)	BMP	Secreted Signaling	KEGG: mmu04350; PMID:26893264		Allantois	YS mesothelium-derived endothelial progenitors	Bmp4	BMPR1A_BMPR2	0.00438947	0	BMP4_BMPR1A_BMPR2	Bmp4 - (Bmpr1a+Bmpr2)	BMP	Secreted Signaling	KEGG: mmu04350; PMID:26893264
Allantois endothelium	Endocardium	Bmp2	BMPR1A_ACVR2B	0.000705632	0	BMP2_BMPR1A_ACVR2B	Bmp2 - (Bmpr1a+Acvr2b)	BMP	Secreted Signaling	KEGG: mmu04350; PMID:26893264		Allantois	YS mesothelium-derived endothelial progenitors	Bmp7	ACVR1_ACVR2A	0.000488815	0	BMP7_ACVR1_ACVR2A	Bmp7 - (Acvr1+Acvr2a)	BMP	Secreted Signaling	KEGG: mmu04350; PMID:26893264
Embryo proper endothelium	Endocardium	Bmp2	BMPR1A_ACVR2B	0.000671644	0	BMP2_BMPR1A_ACVR2B	Bmp2 - (Bmpr1a+Acvr2b)	BMP	Secreted Signaling	KEGG: mmu04350; PMID:26893264		Allantois	Endocardium	Bmp7	ACVR1_ACVR2B	0.000949235	0	BMP7_ACVR1_ACVR2B	Bmp7 - (Acvr1+Acvr2b)	BMP	Secreted Signaling	KEGG: mmu04350; PMID:26893264
Haematoendothelial progenitors	Endocardium	Bmp2	BMPR1A_BMPR2	0.00190397	0	BMP2_BMPR1A_BMPR2	Bmp2 - (Bmpr1a+Bmpr2)	BMP	Secreted Signaling	KEGG: mmu04350; PMID:26893264		Allantois	YS mesothelium-derived endothelial progenitors	Bmp7	ACVR1_ACVR2B	0.000762692	0	BMP7_ACVR1_ACVR2B	Bmp7 - (Acvr1+Acvr2b)	BMP	Secreted Signaling	KEGG: mmu04350; PMID:26893264
Allantois endothelium	Endocardium	Bmp2	BMPR1A_BMPR2	0.000835365	0	BMP2_BMPR1A_BMPR2	Bmp2 - (Bmpr1a+Bmpr2)	BMP	Secreted Signaling	KEGG: mmu04350; PMID:26893264		Allantois	YS endothelium	Bmp7	ACVR1_BMPR2	0.00137639	0	BMP7_ACVR1_BMPR2	Bmp7 - (Acvr1+Bmpr2)	BMP	Secreted Signaling	KEGG: mmu04350; PMID:26893264
Embryo proper endothelium	Endocardium	Bmp2	BMPR1A_BMPR2	0.000795133	0	BMP2_BMPR1A_BMPR2	Bmp2 - (Bmpr1a+Bmpr2)	BMP	Secreted Signaling	KEGG: mmu04350; PMID:26893264		Allantois	Endocardium	Bmp7	ACVR1_BMPR2	0.00108954	0	BMP7_ACVR1_BMPR2	Bmp7 - (Acvr1+Bmpr2)	BMP	Secreted Signaling	KEGG: mmu04350; PMID:26893264
Haematoendothelial progenitors	Allantois endothelium	Bmp4	BMPR1A_ACVR2B	0.000759484	0	BMP4_BMPR1A_ACVR2B	Bmp4 - (Bmpr1a+Acvr2b)	BMP	Secreted Signaling	KEGG: mmu04350; PMID:26893264		Allantois	YS mesothelium-derived endothelial progenitors	Bmp7	ACVR1_BMPR2	0.000687312	0	BMP7_ACVR1_BMPR2	Bmp7 - (Acvr1+Bmpr2)	BMP	Secreted Signaling	KEGG: mmu04350; PMID:26893264
YS endothelium	Allantois endothelium	Bmp4	BMPR1A_ACVR2B	0.00109046	0	BMP4_BMPR1A_ACVR2B	Bmp4 - (Bmpr1a+Acvr2b)	BMP	Secreted Signaling	KEGG: mmu04350; PMID:26893264		Allantois	Embryo proper mesothelium	Bmp7	BMPR1A_ACVR2A	0.000812684	0	BMP7_BMPR1A_ACVR2A	Bmp7 - (Bmpr1a+Acvr2a)	BMP	Secreted Signaling	KEGG: mmu04350; PMID:26893264
Haematoendothelial progenitors	Ectoderm	Bmp4	BMPR1A_ACVR2B	0.00112541	0	BMP4_BMPR1A_ACVR2B	Bmp4 - (Bmpr1a+Acvr2b)	BMP	Secreted Signaling	KEGG: mmu04350; PMID:26893264		Allantois	YS mesothelium-derived endothelial progenitors	Bmp7	BMPR1A_ACVR2A	0.000690561	0	BMP7_BMPR1A_ACVR2A	Bmp7 - (Bmpr1a+Acvr2a)	BMP	Secreted Signaling	KEGG: mmu04350; PMID:26893264
YS endothelium	Ectoderm	Bmp4	BMPR1A_ACVR2B	0.00161559	0	BMP4_BMPR1A_ACVR2B	Bmp4 - (Bmpr1a+Acvr2b)	BMP	Secreted Signaling	KEGG: mmu04350; PMID:26893264		Allantois	Paraxial mesoderm	Bmp7	BMPR1A_ACVR2B	0.00169562	0	BMP7_BMPR1A_ACVR2B	Bmp7 - (Bmpr1a+Acvr2b)	BMP	Secreted Signaling	KEGG: mmu04350; PMID:26893264
Haematoendothelial progenitors	Endocardium	Bmp4	BMPR1A_ACVR2B	0.000494271	0	BMP4_BMPR1A_ACVR2B	Bmp4 - (Bmpr1a+Acvr2b)	BMP	Secreted Signaling	KEGG: mmu04350; PMID:26893264		Allantois	Lateral plate mesoderm	Bmp7	BMPR1A_ACVR2B	0.00167917	0	BMP7_BMPR1A_ACVR2B	Bmp7 - (Bmpr1a+Acvr2b)	BMP	Secreted Signaling	KEGG: mmu04350; PMID:26893264
YS endothelium	Endocardium	Bmp4	BMPR1A_ACVR2B	0.000709751	0	BMP4_BMPR1A_ACVR2B	Bmp4 - (Bmpr1a+Acvr2b)	BMP	Secreted Signaling	KEGG: mmu04350; PMID:26893264		Allantois	Cardiopharyngeal progenitors FHF	Bmp7	BMPR1A_ACVR2B	0.00252778	0	BMP7_BMPR1A_ACVR2B	Bmp7 - (Bmpr1a+Acvr2b)	BMP	Secreted Signaling	KEGG: mmu04350; PMID:26893264
Haematoendothelial progenitors	Endocardium	Bmp4	BMPR1A_BMPR2	0.000585168	0	BMP4_BMPR1A_BMPR2	Bmp4 - (Bmpr1a+Bmpr2)	BMP	Secreted Signaling	KEGG: mmu04350; PMID:26893264		Allantois	Cardiomyocytes FHF 1	Bmp7	BMPR1A_ACVR2B	0.00193719	0	BMP7_BMPR1A_ACVR2B	Bmp7 - (Bmpr1a+Acvr2b)	BMP	Secreted Signaling	KEGG: mmu04350; PMID:26893264
YS endothelium	Endocardium	Bmp4	BMPR1A_BMPR2	0.000840241	0	BMP4_BMPR1A_BMPR2	Bmp4 - (Bmpr1a+Bmpr2)	BMP	Secreted Signaling	KEGG: mmu04350; PMID:26893264		Allantois	Embryo proper endothelium	Bmp7	BMPR1A_ACVR2B	0.00184908	0	BMP7_BMPR1A_ACVR2B	Bmp7 - (Bmpr1a+Acvr2b)	BMP	Secreted Signaling	KEGG: mmu04350; PMID:26893264
Anterior Primitive Streak	Endocardium	Bmp7	ACVR1_ACVR2B	0.00177728	0	BMP7_ACVR1_ACVR2B	Bmp7 - (Acvr1+Acvr2b)	BMP	Secreted Signaling	KEGG: mmu04350; PMID:26893264		Allantois	Anterior somitic tissues	Bmp7	BMPR1A_ACVR2B	0.00247192	0	BMP7_BMPR1A_ACVR2B	Bmp7 - (Bmpr1a+Acvr2b)	BMP	Secreted Signaling	KEGG: mmu04350; PMID:26893264
Anterior Primitive Streak	YS endothelium	Bmp7	ACVR1_BMPR2	0.00309024	0	BMP7_ACVR1_BMPR2	Bmp7 - (Acvr1+Bmpr2)	BMP	Secreted Signaling	KEGG: mmu04350; PMID:26893264		Allantois	Endotome	Bmp7	BMPR1A_ACVR2B	0.0024279	0	BMP7_BMPR1A_ACVR2B	Bmp7 - (Bmpr1a+Acvr2b)	BMP	Secreted Signaling	KEGG: mmu04350; PMID:26893264
Anterior Primitive Streak	Endocardium	Bmp7	ACVR1_BMPR2	0.00210353	0	BMP7_ACVR1_BMPR2	Bmp7 - (Acvr1+Bmpr2)	BMP	Secreted Signaling	KEGG: mmu04350; PMID:26893264		Allantois	Presomitic mesoderm	Bmp7	BMPR1A_ACVR2B	0.00227981	0	BMP7_BMPR1A_ACVR2B	Bmp7 - (Bmpr1a+Acvr2b)	BMP	Secreted Signaling	KEGG: mmu04350; PMID:26893264
Anterior Primitive Streak	Allantois endothelium	Bmp7	BMPR1A_ACVR2B	0.00199396	0	BMP7_BMPR1A_ACVR2B	Bmp7 - (Bmpr1a+Acvr2b)	BMP	Secreted Signaling	KEGG: mmu04350; PMID:26893264		Allantois	Allantois	Bmp7	BMPR1A_ACVR2B	0.00162282	0	BMP7_BMPR1A_ACVR2B	Bmp7 - (Bmpr1a+Acvr2b)	BMP	Secreted Signaling	KEGG: mmu04350; PMID:26893264
Anterior Primitive Streak	Ectoderm	Bmp7	BMPR1A_ACVR2B	0.00295252	0	BMP7_BMPR1A_ACVR2B	Bmp7 - (Bmpr1a+Acvr2b)	BMP	Secreted Signaling	KEGG: mmu04350; PMID:26893264		Allantois	Mesenchyme	Bmp7	BMPR1A_ACVR2B	0.00189117	0	BMP7_BMPR1A_ACVR2B	Bmp7 - (Bmpr1a+Acvr2b)	BMP	Secreted Signaling	KEGG: mmu04350; PMID:26893264
Anterior Primitive Streak	Endocardium	Bmp7	BMPR1A_ACVR2B	0.00129835	0	BMP7_BMPR1A_ACVR2B	Bmp7 - (Bmpr1a+Acvr2b)	BMP	Secreted Signaling	KEGG: mmu04350; PMID:26893264		Allantois	Anterior cardiopharyngeal progenitors	Bmp7	BMPR1A_ACVR2B	0.00244737	0	BMP7_BMPR1A_ACVR2B	Bmp7 - (Bmpr1a+Acvr2b)	BMP	Secreted Signaling	KEGG: mmu04350; PMID:26893264
Anterior Primitive Streak	Endocardium	Bmp7	BMPR1A_BMPR2	0.00153684	0	BMP7_BMPR1A_BMPR2	Bmp7 - (Bmpr1a+Bmpr2)	BMP	Secreted Signaling	KEGG: mmu04350; PMID:26893264		Allantois	Pharyngeal mesoderm	Bmp7	BMPR1A_ACVR2B	0.0024617	0	BMP7_BMPR1A_ACVR2B	Bmp7 - (Bmpr1a+Acvr2b)	BMP	Secreted Signaling	KEGG: mmu04350; PMID:26893264
Nascent mesoderm	Embryo proper endothelium	Wnt2	FZD2_LRP6	0.000433813	0	WNT2_FZD2_LRP6	Wnt2 - (Fzd2+Lrp6)	WNT	Secreted Signaling	KEGG: mmu04310; PMID: 23209147		Allantois	Limb mesoderm	Bmp7	BMPR1A_ACVR2B	0.0023709	0	BMP7_BMPR1A_ACVR2B	Bmp7 - (Bmpr1a+Acvr2b)	BMP	Secreted Signaling	KEGG: mmu04350; PMID:26893264
Nascent mesoderm	Venous endothelium	Wnt2	FZD4_LRP6	0.000389564	0	WNT2_FZD4_LRP6	Wnt2 - (Fzd4+Lrp6)	WNT	Secreted Signaling	KEGG: mmu04310; PMID: 23209147		Allantois	Posterior somitic tissues	Bmp7	BMPR1A_ACVR2B	0.00270803	0	BMP7_BMPR1A_ACVR2B	Bmp7 - (Bmpr1a+Acvr2b)	BMP	Secreted Signaling	KEGG: mmu04350; PMID:26893264
Nascent mesoderm	YS endothelium	Wnt2	FZD4_LRP6	0.000618473	0	WNT2_FZD4_LRP6	Wnt2 - (Fzd4+Lrp6)	WNT	Secreted Signaling	KEGG: mmu04310; PMID: 23209147		Allantois	Somitic mesoderm	Bmp7	BMPR1A_ACVR2B	0.00259119	0	BMP7_BMPR1A_ACVR2B	Bmp7 - (Bmpr1a+Acvr2b)	BMP	Secreted Signaling	KEGG: mmu04350; PMID:26893264
Nascent mesoderm	Endocardium	Wnt2	FZD4_LRP6	0.000439846	0	WNT2_FZD4_LRP6	Wnt2 - (Fzd4+Lrp6)	WNT	Secreted Signaling	KEGG: mmu04310; PMID: 23209147		Allantois	Dermomyotome	Bmp7	BMPR1A_ACVR2B	0.00360275	0	BMP7_BMPR1A_ACVR2B	Bmp7 - (Bmpr1a+Acvr2b)	BMP	Secreted Signaling	KEGG: mmu04350; PMID:26893264
Nascent mesoderm	Chorioallantoic-derived erythroid progenitors	Wnt2	FZD5_LRP6	0.00020914	0	WNT2_FZD5_LRP6	Wnt2 - (Fzd5+Lrp6)	WNT	Secreted Signaling	KEGG: mmu04310; PMID: 23209147		Allantois	Caudal mesoderm	Bmp7	BMPR1A_ACVR2B	0.00125614	0	BMP7_BMPR1A_ACVR2B	Bmp7 - (Bmpr1a+Acvr2b)	BMP	Secreted Signaling	KEGG: mmu04350; PMID:26893264
Primitive Streak	Embryo proper endothelium	Wnt3	FZD2_LRP6	0.000432059	0	WNT3_FZD2_LRP6	Wnt3 - (Fzd2+Lrp6)	WNT	Secreted Signaling	KEGG: mmu04310; PMID: 23209147		Allantois	Cardiopharyngeal progenitors SHF	Bmp7	BMPR1A_ACVR2B	0.00287738	0	BMP7_BMPR1A_ACVR2B	Bmp7 - (Bmpr1a+Acvr2b)	BMP	Secreted Signaling	KEGG: mmu04350; PMID:26893264
Nascent mesoderm	Embryo proper endothelium	Wnt3	FZD2_LRP6	0.000397796	0	WNT3_FZD2_LRP6	Wnt3 - (Fzd2+Lrp6)	WNT	Secreted Signaling	KEGG: mmu04310; PMID: 23209147		Allantois	Cardiomyocytes SHF 1	Bmp7	BMPR1A_ACVR2B	0.00231816	0	BMP7_BMPR1A_ACVR2B	Bmp7 - (Bmpr1a+Acvr2b)	BMP	Secreted Signaling	KEGG: mmu04350; PMID:26893264
Primitive Streak	Venous endothelium	Wnt3	FZD4_LRP6	0.000387994	0	WNT3_FZD4_LRP6	Wnt3 - (Fzd4+Lrp6)	WNT	Secreted Signaling	KEGG: mmu04310; PMID: 23209147		Allantois	Sclerotome	Bmp7	BMPR1A_ACVR2B	0.00258752	0	BMP7_BMPR1A_ACVR2B	Bmp7 - (Bmpr1a+Acvr2b)	BMP	Secreted Signaling	KEGG: mmu04350; PMID:26893264
Nascent mesoderm	Venous endothelium	Wnt3	FZD4_LRP6	0.000357223	0	WNT3_FZD4_LRP6	Wnt3 - (Fzd4+Lrp6)	WNT	Secreted Signaling	KEGG: mmu04310; PMID: 23209147		Allantois	Kidney primordium	Bmp7	BMPR1A_ACVR2B	0.00223487	0	BMP7_BMPR1A_ACVR2B	Bmp7 - (Bmpr1a+Acvr2b)	BMP	Secreted Signaling	KEGG: mmu04350; PMID:26893264
Primitive Streak	YS endothelium	Wnt3	FZD4_LRP6	0.000616029	0	WNT3_FZD4_LRP6	Wnt3 - (Fzd4+Lrp6)	WNT	Secreted Signaling	KEGG: mmu04310; PMID: 23209147		Allantois	Endocardium	Bmp7	BMPR1A_ACVR2B	0.000800327	0	BMP7_BMPR1A_ACVR2B	Bmp7 - (Bmpr1a+Acvr2b)	BMP	Secreted Signaling	KEGG: mmu04350; PMID:26893264
Nascent mesoderm	YS endothelium	Wnt3	FZD4_LRP6	0.000567152	0	WNT3_FZD4_LRP6	Wnt3 - (Fzd4+Lrp6)	WNT	Secreted Signaling	KEGG: mmu04310; PMID: 23209147		Allantois	Epicardium	Bmp7	BMPR1A_ACVR2B	0.00251067	0	BMP7_BMPR1A_ACVR2B	Bmp7 - (Bmpr1a+Acvr2b)	BMP	Secreted Signaling	KEGG: mmu04350; PMID:26893264
Primitive Streak	Endocardium	Wnt3	FZD4_LRP6	0.00043809	0	WNT3_FZD4_LRP6	Wnt3 - (Fzd4+Lrp6)	WNT	Secreted Signaling	KEGG: mmu04310; PMID: 23209147		Allantois	Embryo proper mesothelium	Bmp7	BMPR1A_ACVR2B	0.0019905	0	BMP7_BMPR1A_ACVR2B	Bmp7 - (Bmpr1a+Acvr2b)	BMP	Secreted Signaling	KEGG: mmu04350; PMID:26893264
Nascent mesoderm	Endocardium	Wnt3	FZD4_LRP6	0.000403339	0	WNT3_FZD4_LRP6	Wnt3 - (Fzd4+Lrp6)	WNT	Secreted Signaling	KEGG: mmu04310; PMID: 23209147		Allantois	Cranial mesoderm	Bmp7	BMPR1A_ACVR2B	0.00231668	0	BMP7_BMPR1A_ACVR2B	Bmp7 - (Bmpr1a+Acvr2b)	BMP	Secreted Signaling	KEGG: mmu04350; PMID:26893264
Primitive Streak	Chorioallantoic-derived erythroid progenitors	Wnt3	FZD5_LRP6	0.00020828	0	WNT3_FZD5_LRP6	Wnt3 - (Fzd5+Lrp6)	WNT	Secreted Signaling	KEGG: mmu04310; PMID: 23209147		Allantois	Cardiopharyngeal progenitors	Bmp7	BMPR1A_ACVR2B	0.00404735	0	BMP7_BMPR1A_ACVR2B	Bmp7 - (Bmpr1a+Acvr2b)	BMP	Secreted Signaling	KEGG: mmu04350; PMID:26893264
Nascent mesoderm	Chorioallantoic-derived erythroid progenitors	Wnt3	FZD5_LRP6	0.00019177	0	WNT3_FZD5_LRP6	Wnt3 - (Fzd5+Lrp6)	WNT	Secreted Signaling	KEGG: mmu04310; PMID: 23209147		Allantois	YS mesothelium-derived endothelial progenitors	Bmp7	BMPR1A_ACVR2B	0.00107735	0	BMP7_BMPR1A_ACVR2B	Bmp7 - (Bmpr1a+Acvr2b)	BMP	Secreted Signaling	KEGG: mmu04350; PMID:26893264
Epiblast	Primitive Streak	Fgf5	Fgfr1	0.00392006	0	FGF5_FGFR1	Fgf5 - Fgfr1	FGF	Secreted Signaling	PMC: 4393358		Allantois	Chorioallantoic-derived erythroid progenitors	Bmp7	BMPR1A_ACVR2B	0.00106747	0	BMP7_BMPR1A_ACVR2B	Bmp7 - (Bmpr1a+Acvr2b)	BMP	Secreted Signaling	KEGG: mmu04350; PMID:26893264
Primitive Streak	Primitive Streak	Fgf5	Fgfr1	0.00455679	0	FGF5_FGFR1	Fgf5 - Fgfr1	FGF	Secreted Signaling	PMC: 4393358		Allantois	Endocardium	Bmp7	BMPR1A_BMPR2	0.000918646	0	BMP7_BMPR1A_BMPR2	Bmp7 - (Bmpr1a+Bmpr2)	BMP	Secreted Signaling	KEGG: mmu04350; PMID:26893264
Nascent mesoderm	Primitive Streak	Fgf5	Fgfr1	0.000384933	0	FGF5_FGFR1	Fgf5 - Fgfr1	FGF	Secreted Signaling	PMC: 4393358		Allantois	Epicardium	Bmp7	BMPR1A_BMPR2	0.00093186	0	BMP7_BMPR1A_BMPR2	Bmp7 - (Bmpr1a+Bmpr2)	BMP	Secreted Signaling	KEGG: mmu04350; PMID:26893264
Anterior Primitive Streak	Primitive Streak	Fgf5	Fgfr1	0.00572635	0	FGF5_FGFR1	Fgf5 - Fgfr1	FGF	Secreted Signaling	PMC: 4393358		Allantois	Cranial mesoderm	Bmp7	BMPR1A_BMPR2	0.00066662	0	BMP7_BMPR1A_BMPR2	Bmp7 - (Bmpr1a+Bmpr2)	BMP	Secreted Signaling	KEGG: mmu04350; PMID:26893264
Ectoderm	Primitive Streak	Fgf5	Fgfr1	0.000694005	0	FGF5_FGFR1	Fgf5 - Fgfr1	FGF	Secreted Signaling	PMC: 4393358		Allantois	YS mesothelium-derived endothelial progenitors	Bmp7	BMPR1A_BMPR2	0.000970904	0	BMP7_BMPR1A_BMPR2	Bmp7 - (Bmpr1a+Bmpr2)	BMP	Secreted Signaling	KEGG: mmu04350; PMID:26893264
Epiblast	Allantois endothelium	Fgf5	Fgfr1	0.00440993	0	FGF5_FGFR1	Fgf5 - Fgfr1	FGF	Secreted Signaling	PMC: 4393358		Allantois	Presomitic mesoderm	Wnt5a	Fzd10	0.00377383	0	WNT5A_FZD10	Wnt5a - Fzd10	ncWNT	Secreted Signaling	KEGG: mmu04310
Primitive Streak	Allantois endothelium	Fgf5	Fgfr1	0.00512582	0	FGF5_FGFR1	Fgf5 - Fgfr1	FGF	Secreted Signaling	PMC: 4393358		Allantois	Somitic mesoderm	Wnt5a	Fzd10	0.00228283	0	WNT5A_FZD10	Wnt5a - Fzd10	ncWNT	Secreted Signaling	KEGG: mmu04310
Nascent mesoderm	Allantois endothelium	Fgf5	Fgfr1	0.000433228	0	FGF5_FGFR1	Fgf5 - Fgfr1	FGF	Secreted Signaling	PMC: 4393358		Allantois	Caudal mesoderm	Wnt5a	Fzd10	0.00281881	0	WNT5A_FZD10	Wnt5a - Fzd10	ncWNT	Secreted Signaling	KEGG: mmu04310
Anterior Primitive Streak	Allantois endothelium	Fgf5	Fgfr1	0.00644049	0	FGF5_FGFR1	Fgf5 - Fgfr1	FGF	Secreted Signaling	PMC: 4393358		Allantois	Epiblast	Wnt5a	Fzd2	0.00393652	0	WNT5A_FZD2	Wnt5a - Fzd2	ncWNT	Secreted Signaling	KEGG: mmu04310
Ectoderm	Allantois endothelium	Fgf5	Fgfr1	0.000781048	0	FGF5_FGFR1	Fgf5 - Fgfr1	FGF	Secreted Signaling	PMC: 4393358		Allantois	Primitive Streak	Wnt5a	Fzd2	0.00373101	0	WNT5A_FZD2	Wnt5a - Fzd2	ncWNT	Secreted Signaling	KEGG: mmu04310
Epiblast	Embryo proper endothelium	Fgf5	Fgfr1	0.00613121	0	FGF5_FGFR1	Fgf5 - Fgfr1	FGF	Secreted Signaling	PMC: 4393358		Allantois	Nascent mesoderm	Wnt5a	Fzd2	0.00276321	0	WNT5A_FZD2	Wnt5a - Fzd2	ncWNT	Secreted Signaling	KEGG: mmu04310
Primitive Streak	Embryo proper endothelium	Fgf5	Fgfr1	0.00712452	0	FGF5_FGFR1	Fgf5 - Fgfr1	FGF	Secreted Signaling	PMC: 4393358		Allantois	Paraxial mesoderm	Wnt5a	Fzd2	0.00496043	0	WNT5A_FZD2	Wnt5a - Fzd2	ncWNT	Secreted Signaling	KEGG: mmu04310
Nascent mesoderm	Embryo proper endothelium	Fgf5	Fgfr1	0.000603266	0	FGF5_FGFR1	Fgf5 - Fgfr1	FGF	Secreted Signaling	PMC: 4393358		Allantois	Lateral plate mesoderm	Wnt5a	Fzd2	0.00390161	0	WNT5A_FZD2	Wnt5a - Fzd2	ncWNT	Secreted Signaling	KEGG: mmu04310
Anterior Primitive Streak	Embryo proper endothelium	Fgf5	Fgfr1	0.00894721	0	FGF5_FGFR1	Fgf5 - Fgfr1	FGF	Secreted Signaling	PMC: 4393358		Allantois	Cardiopharyngeal progenitors FHF	Wnt5a	Fzd2	0.0254721	0	WNT5A_FZD2	Wnt5a - Fzd2	ncWNT	Secreted Signaling	KEGG: mmu04310
Ectoderm	Embryo proper endothelium	Fgf5	Fgfr1	0.00108745	0	FGF5_FGFR1	Fgf5 - Fgfr1	FGF	Secreted Signaling	PMC: 4393358		Allantois	Caudal epiblast	Wnt5a	Fzd2	0.00372419	0	WNT5A_FZD2	Wnt5a - Fzd2	ncWNT	Secreted Signaling	KEGG: mmu04310
Epiblast	Nascent mesoderm	Fgf5	Fgfr1	0.00602887	0	FGF5_FGFR1	Fgf5 - Fgfr1	FGF	Secreted Signaling	PMC: 4393358		Allantois	Cardiomyocytes FHF 1	Wnt5a	Fzd2	0.0143151	0	WNT5A_FZD2	Wnt5a - Fzd2	ncWNT	Secreted Signaling	KEGG: mmu04310
Primitive Streak	Nascent mesoderm	Fgf5	Fgfr1	0.00700572	0	FGF5_FGFR1	Fgf5 - Fgfr1	FGF	Secreted Signaling	PMC: 4393358		Allantois	Embryo proper endothelium	Wnt5a	Fzd2	0.0125478	0	WNT5A_FZD2	Wnt5a - Fzd2	ncWNT	Secreted Signaling	KEGG: mmu04310
Nascent mesoderm	Nascent mesoderm	Fgf5	Fgfr1	0.000593141	0	FGF5_FGFR1	Fgf5 - Fgfr1	FGF	Secreted Signaling	PMC: 4393358		Allantois	Anterior somitic tissues	Wnt5a	Fzd2	0.0344503	0	WNT5A_FZD2	Wnt5a - Fzd2	ncWNT	Secreted Signaling	KEGG: mmu04310
Anterior Primitive Streak	Nascent mesoderm	Fgf5	Fgfr1	0.00879829	0	FGF5_FGFR1	Fgf5 - Fgfr1	FGF	Secreted Signaling	PMC: 4393358		Allantois	Endotome	Wnt5a	Fzd2	0.0325147	0	WNT5A_FZD2	Wnt5a - Fzd2	ncWNT	Secreted Signaling	KEGG: mmu04310
Ectoderm	Nascent mesoderm	Fgf5	Fgfr1	0.00106921	0	FGF5_FGFR1	Fgf5 - Fgfr1	FGF	Secreted Signaling	PMC: 4393358		Allantois	Ectoderm	Wnt5a	Fzd2	0.0040884	0	WNT5A_FZD2	Wnt5a - Fzd2	ncWNT	Secreted Signaling	KEGG: mmu04310
Epiblast	Ectoderm	Fgf5	Fgfr1	0.0100984	0	FGF5_FGFR1	Fgf5 - Fgfr1	FGF	Secreted Signaling	PMC: 4393358		Allantois	Anterior Primitive Streak	Wnt5a	Fzd2	0.00432971	0	WNT5A_FZD2	Wnt5a - Fzd2	ncWNT	Secreted Signaling	KEGG: mmu04310
Primitive Streak	Ectoderm	Fgf5	Fgfr1	0.0117269	0	FGF5_FGFR1	Fgf5 - Fgfr1	FGF	Secreted Signaling	PMC: 4393358		Allantois	Presomitic mesoderm	Wnt5a	Fzd2	0.00570132	0	WNT5A_FZD2	Wnt5a - Fzd2	ncWNT	Secreted Signaling	KEGG: mmu04310
Nascent mesoderm	Ectoderm	Fgf5	Fgfr1	0.000997199	0	FGF5_FGFR1	Fgf5 - Fgfr1	FGF	Secreted Signaling	PMC: 4393358		Allantois	Allantois	Wnt5a	Fzd2	0.00258144	0	WNT5A_FZD2	Wnt5a - Fzd2	ncWNT	Secreted Signaling	KEGG: mmu04310
Anterior Primitive Streak	Ectoderm	Fgf5	Fgfr1	0.0147096	0	FGF5_FGFR1	Fgf5 - Fgfr1	FGF	Secreted Signaling	PMC: 4393358		Allantois	Mesenchyme	Wnt5a	Fzd2	0.0179497	0	WNT5A_FZD2	Wnt5a - Fzd2	ncWNT	Secreted Signaling	KEGG: mmu04310
Ectoderm	Ectoderm	Fgf5	Fgfr1	0.00179699	0	FGF5_FGFR1	Fgf5 - Fgfr1	FGF	Secreted Signaling	PMC: 4393358		Allantois	Node	Wnt5a	Fzd2	0.00162599	0	WNT5A_FZD2	Wnt5a - Fzd2	ncWNT	Secreted Signaling	KEGG: mmu04310
Epiblast	Venous endothelium	Fgf5	Fgfr1	0.00461466	0	FGF5_FGFR1	Fgf5 - Fgfr1	FGF	Secreted Signaling	PMC: 4393358		Allantois	Anterior cardiopharyngeal progenitors	Wnt5a	Fzd2	0.0350979	0	WNT5A_FZD2	Wnt5a - Fzd2	ncWNT	Secreted Signaling	KEGG: mmu04310
Primitive Streak	Venous endothelium	Fgf5	Fgfr1	0.0053636	0	FGF5_FGFR1	Fgf5 - Fgfr1	FGF	Secreted Signaling	PMC: 4393358		Allantois	Pharyngeal mesoderm	Wnt5a	Fzd2	0.0302666	0	WNT5A_FZD2	Wnt5a - Fzd2	ncWNT	Secreted Signaling	KEGG: mmu04310
Nascent mesoderm	Venous endothelium	Fgf5	Fgfr1	0.000453425	0	FGF5_FGFR1	Fgf5 - Fgfr1	FGF	Secreted Signaling	PMC: 4393358		Allantois	Limb mesoderm	Wnt5a	Fzd2	0.0262105	0	WNT5A_FZD2	Wnt5a - Fzd2	ncWNT	Secreted Signaling	KEGG: mmu04310
Anterior Primitive Streak	Venous endothelium	Fgf5	Fgfr1	0.00673885	0	FGF5_FGFR1	Fgf5 - Fgfr1	FGF	Secreted Signaling	PMC: 4393358		Allantois	Posterior somitic tissues	Wnt5a	Fzd2	0.0293153	0	WNT5A_FZD2	Wnt5a - Fzd2	ncWNT	Secreted Signaling	KEGG: mmu04310
Ectoderm	Venous endothelium	Fgf5	Fgfr1	0.000817447	0	FGF5_FGFR1	Fgf5 - Fgfr1	FGF	Secreted Signaling	PMC: 4393358		Allantois	Somitic mesoderm	Wnt5a	Fzd2	0.019713	0	WNT5A_FZD2	Wnt5a - Fzd2	ncWNT	Secreted Signaling	KEGG: mmu04310
Epiblast	YS endothelium	Fgf5	Fgfr1	0.0048456	0	FGF5_FGFR1	Fgf5 - Fgfr1	FGF	Secreted Signaling	PMC: 4393358		Allantois	Dermomyotome	Wnt5a	Fzd2	0.0322326	0	WNT5A_FZD2	Wnt5a - Fzd2	ncWNT	Secreted Signaling	KEGG: mmu04310
Primitive Streak	YS endothelium	Fgf5	Fgfr1	0.00563181	0	FGF5_FGFR1	Fgf5 - Fgfr1	FGF	Secreted Signaling	PMC: 4393358		Allantois	Caudal mesoderm	Wnt5a	Fzd2	0.0044575	0	WNT5A_FZD2	Wnt5a - Fzd2	ncWNT	Secreted Signaling	KEGG: mmu04310
Nascent mesoderm	YS endothelium	Fgf5	Fgfr1	0.000476216	0	FGF5_FGFR1	Fgf5 - Fgfr1	FGF	Secreted Signaling	PMC: 4393358		Allantois	Cardiopharyngeal progenitors SHF	Wnt5a	Fzd2	0.0311012	0	WNT5A_FZD2	Wnt5a - Fzd2	ncWNT	Secreted Signaling	KEGG: mmu04310
Anterior Primitive Streak	YS endothelium	Fgf5	Fgfr1	0.00707534	0	FGF5_FGFR1	Fgf5 - Fgfr1	FGF	Secreted Signaling	PMC: 4393358		Allantois	Cardiomyocytes SHF 1	Wnt5a	Fzd2	0.015424	0	WNT5A_FZD2	Wnt5a - Fzd2	ncWNT	Secreted Signaling	KEGG: mmu04310
Ectoderm	YS endothelium	Fgf5	Fgfr1	0.000858519	0	FGF5_FGFR1	Fgf5 - Fgfr1	FGF	Secreted Signaling	PMC: 4393358		Allantois	Sclerotome	Wnt5a	Fzd2	0.0304225	0	WNT5A_FZD2	Wnt5a - Fzd2	ncWNT	Secreted Signaling	KEGG: mmu04310
Epiblast	Endocardium	Fgf5	Fgfr1	0.0064361	0	FGF5_FGFR1	Fgf5 - Fgfr1	FGF	Secreted Signaling	PMC: 4393358		Allantois	Kidney primordium	Wnt5a	Fzd2	0.0236554	0	WNT5A_FZD2	Wnt5a - Fzd2	ncWNT	Secreted Signaling	KEGG: mmu04310
Primitive Streak	Endocardium	Fgf5	Fgfr1	0.00747843	0	FGF5_FGFR1	Fgf5 - Fgfr1	FGF	Secreted Signaling	PMC: 4393358		Allantois	Epicardium	Wnt5a	Fzd2	0.0236691	0	WNT5A_FZD2	Wnt5a - Fzd2	ncWNT	Secreted Signaling	KEGG: mmu04310
Nascent mesoderm	Endocardium	Fgf5	Fgfr1	0.00063344	0	FGF5_FGFR1	Fgf5 - Fgfr1	FGF	Secreted Signaling	PMC: 4393358		Allantois	Embryo proper mesothelium	Wnt5a	Fzd2	0.0264479	0	WNT5A_FZD2	Wnt5a - Fzd2	ncWNT	Secreted Signaling	KEGG: mmu04310
Anterior Primitive Streak	Endocardium	Fgf5	Fgfr1	0.00939081	0	FGF5_FGFR1	Fgf5 - Fgfr1	FGF	Secreted Signaling	PMC: 4393358		Allantois	Cranial mesoderm	Wnt5a	Fzd2	0.0384812	0	WNT5A_FZD2	Wnt5a - Fzd2	ncWNT	Secreted Signaling	KEGG: mmu04310
Ectoderm	Endocardium	Fgf5	Fgfr1	0.00114182	0	FGF5_FGFR1	Fgf5 - Fgfr1	FGF	Secreted Signaling	PMC: 4393358		Allantois	Cardiopharyngeal progenitors	Wnt5a	Fzd2	0.0332848	0	WNT5A_FZD2	Wnt5a - Fzd2	ncWNT	Secreted Signaling	KEGG: mmu04310
Epiblast	Chorioallantoic-derived erythroid progenitors	Fgf5	Fgfr2	0.00105598	0	FGF5_FGFR2	Fgf5 - Fgfr2	FGF	Secreted Signaling	PMC: 4393358		Allantois	YS mesothelium-derived endothelial progenitors	Wnt5a	Fzd2	0.0177245	0	WNT5A_FZD2	Wnt5a - Fzd2	ncWNT	Secreted Signaling	KEGG: mmu04310
Primitive Streak	Chorioallantoic-derived erythroid progenitors	Fgf5	Fgfr2	0.00122808	0	FGF5_FGFR2	Fgf5 - Fgfr2	FGF	Secreted Signaling	PMC: 4393358		Allantois	Chorioallantoic-derived erythroid progenitors	Wnt5a	Fzd2	0.00490615	0	WNT5A_FZD2	Wnt5a - Fzd2	ncWNT	Secreted Signaling	KEGG: mmu04310
Nascent mesoderm	Chorioallantoic-derived erythroid progenitors	Fgf5	Fgfr2	0.000103425	0	FGF5_FGFR2	Fgf5 - Fgfr2	FGF	Secreted Signaling	PMC: 4393358		Allantois	Node	Wnt5a	Fzd3	0.00190899	0	WNT5A_FZD3	Wnt5a - Fzd3	ncWNT	Secreted Signaling	KEGG: mmu04310
Anterior Primitive Streak	Chorioallantoic-derived erythroid progenitors	Fgf5	Fgfr2	0.00154461	0	FGF5_FGFR2	Fgf5 - Fgfr2	FGF	Secreted Signaling	PMC: 4393358		Allantois	Limb mesoderm	Wnt5a	Fzd3	0.00265988	0	WNT5A_FZD3	Wnt5a - Fzd3	ncWNT	Secreted Signaling	KEGG: mmu04310
Ectoderm	Chorioallantoic-derived erythroid progenitors	Fgf5	Fgfr2	0.00018651	0	FGF5_FGFR2	Fgf5 - Fgfr2	FGF	Secreted Signaling	PMC: 4393358		Allantois	Somitic mesoderm	Wnt5a	Fzd3	0.00231723	0	WNT5A_FZD3	Wnt5a - Fzd3	ncWNT	Secreted Signaling	KEGG: mmu04310
Blood progenitors	Primitive Streak	Fgf3	Fgfr1	0.00794504	0	FGF3_FGFR1	Fgf3 - Fgfr1	FGF	Secreted Signaling	PMC: 4393358		Allantois	Dermomyotome	Wnt5a	Fzd3	0.0023667	0	WNT5A_FZD3	Wnt5a - Fzd3	ncWNT	Secreted Signaling	KEGG: mmu04310
Haematoendothelial progenitors	Primitive Streak	Fgf3	Fgfr1	0.00741927	0	FGF3_FGFR1	Fgf3 - Fgfr1	FGF	Secreted Signaling	PMC: 4393358		Allantois	Caudal mesoderm	Wnt5a	Fzd3	0.00206816	0	WNT5A_FZD3	Wnt5a - Fzd3	ncWNT	Secreted Signaling	KEGG: mmu04310
Allantois endothelium	Primitive Streak	Fgf3	Fgfr1	0.000906267	0	FGF3_FGFR1	Fgf3 - Fgfr1	FGF	Secreted Signaling	PMC: 4393358		Allantois	Cardiomyocytes SHF 1	Wnt5a	Fzd3	0.00258407	0	WNT5A_FZD3	Wnt5a - Fzd3	ncWNT	Secreted Signaling	KEGG: mmu04310
Embryo proper endothelium	Primitive Streak	Fgf3	Fgfr1	0.000756097	0	FGF3_FGFR1	Fgf3 - Fgfr1	FGF	Secreted Signaling	PMC: 4393358		Allantois	Kidney primordium	Wnt5a	Fzd3	0.00199882	0	WNT5A_FZD3	Wnt5a - Fzd3	ncWNT	Secreted Signaling	KEGG: mmu04310
Nascent mesoderm	Primitive Streak	Fgf3	Fgfr1	0.00388497	0	FGF3_FGFR1	Fgf3 - Fgfr1	FGF	Secreted Signaling	PMC: 4393358		Allantois	Cranial mesoderm	Wnt5a	Fzd3	0.00241161	0	WNT5A_FZD3	Wnt5a - Fzd3	ncWNT	Secreted Signaling	KEGG: mmu04310
Blood progenitors	Allantois endothelium	Fgf3	Fgfr1	0.00893339	0	FGF3_FGFR1	Fgf3 - Fgfr1	FGF	Secreted Signaling	PMC: 4393358		Allantois	Cardiopharyngeal progenitors	Wnt5a	Fzd3	0.00310304	0	WNT5A_FZD3	Wnt5a - Fzd3	ncWNT	Secreted Signaling	KEGG: mmu04310
Haematoendothelial progenitors	Allantois endothelium	Fgf3	Fgfr1	0.00834276	0	FGF3_FGFR1	Fgf3 - Fgfr1	FGF	Secreted Signaling	PMC: 4393358		Allantois	YS endothelium	Wnt5a	Fzd4	0.00471299	0	WNT5A_FZD4	Wnt5a - Fzd4	ncWNT	Secreted Signaling	KEGG: mmu04310
Allantois endothelium	Allantois endothelium	Fgf3	Fgfr1	0.00101991	0	FGF3_FGFR1	Fgf3 - Fgfr1	FGF	Secreted Signaling	PMC: 4393358		Allantois	Endocardium	Wnt5a	Fzd4	0.00296447	0	WNT5A_FZD4	Wnt5a - Fzd4	ncWNT	Secreted Signaling	KEGG: mmu04310
Embryo proper endothelium	Allantois endothelium	Fgf3	Fgfr1	0.000850921	0	FGF3_FGFR1	Fgf3 - Fgfr1	FGF	Secreted Signaling	PMC: 4393358		Allantois	Embryo proper mesothelium	Wnt5a	Fzd4	0.00246775	0	WNT5A_FZD4	Wnt5a - Fzd4	ncWNT	Secreted Signaling	KEGG: mmu04310
Nascent mesoderm	Allantois endothelium	Fgf3	Fgfr1	0.00437048	0	FGF3_FGFR1	Fgf3 - Fgfr1	FGF	Secreted Signaling	PMC: 4393358		Allantois	YS mesothelium-derived endothelial progenitors	Wnt5a	Fzd4	0.00392112	0	WNT5A_FZD4	Wnt5a - Fzd4	ncWNT	Secreted Signaling	KEGG: mmu04310
Blood progenitors	Embryo proper endothelium	Fgf3	Fgfr1	0.0123983	0	FGF3_FGFR1	Fgf3 - Fgfr1	FGF	Secreted Signaling	PMC: 4393358		Allantois	Anterior somitic tissues	Wnt5a	Fzd7	0.00405641	0	WNT5A_FZD7	Wnt5a - Fzd7	ncWNT	Secreted Signaling	KEGG: mmu04310
Haematoendothelial progenitors	Embryo proper endothelium	Fgf3	Fgfr1	0.0115812	0	FGF3_FGFR1	Fgf3 - Fgfr1	FGF	Secreted Signaling	PMC: 4393358		Allantois	Endotome	Wnt5a	Fzd7	0.00341386	0	WNT5A_FZD7	Wnt5a - Fzd7	ncWNT	Secreted Signaling	KEGG: mmu04310
Allantois endothelium	Embryo proper endothelium	Fgf3	Fgfr1	0.00141988	0	FGF3_FGFR1	Fgf3 - Fgfr1	FGF	Secreted Signaling	PMC: 4393358		Allantois	Mesenchyme	Wnt5a	Fzd7	0.00313755	0	WNT5A_FZD7	Wnt5a - Fzd7	ncWNT	Secreted Signaling	KEGG: mmu04310
Embryo proper endothelium	Embryo proper endothelium	Fgf3	Fgfr1	0.00118471	0	FGF3_FGFR1	Fgf3 - Fgfr1	FGF	Secreted Signaling	PMC: 4393358		Allantois	Limb mesoderm	Wnt5a	Fzd7	0.00299213	0	WNT5A_FZD7	Wnt5a - Fzd7	ncWNT	Secreted Signaling	KEGG: mmu04310
Nascent mesoderm	Embryo proper endothelium	Fgf3	Fgfr1	0.00607645	0	FGF3_FGFR1	Fgf3 - Fgfr1	FGF	Secreted Signaling	PMC: 4393358		Allantois	Posterior somitic tissues	Wnt5a	Fzd7	0.00277444	0	WNT5A_FZD7	Wnt5a - Fzd7	ncWNT	Secreted Signaling	KEGG: mmu04310
Blood progenitors	Nascent mesoderm	Fgf3	Fgfr1	0.0121926	0	FGF3_FGFR1	Fgf3 - Fgfr1	FGF	Secreted Signaling	PMC: 4393358		Allantois	Dermomyotome	Wnt5a	Fzd7	0.00399063	0	WNT5A_FZD7	Wnt5a - Fzd7	ncWNT	Secreted Signaling	KEGG: mmu04310
Haematoendothelial progenitors	Nascent mesoderm	Fgf3	Fgfr1	0.011389	0	FGF3_FGFR1	Fgf3 - Fgfr1	FGF	Secreted Signaling	PMC: 4393358		Allantois	Cardiomyocytes SHF 1	Wnt5a	Fzd7	0.00438899	0	WNT5A_FZD7	Wnt5a - Fzd7	ncWNT	Secreted Signaling	KEGG: mmu04310
Allantois endothelium	Nascent mesoderm	Fgf3	Fgfr1	0.00139607	0	FGF3_FGFR1	Fgf3 - Fgfr1	FGF	Secreted Signaling	PMC: 4393358		Allantois	Sclerotome	Wnt5a	Fzd7	0.00327457	0	WNT5A_FZD7	Wnt5a - Fzd7	ncWNT	Secreted Signaling	KEGG: mmu04310
Embryo proper endothelium	Nascent mesoderm	Fgf3	Fgfr1	0.00116483	0	FGF3_FGFR1	Fgf3 - Fgfr1	FGF	Secreted Signaling	PMC: 4393358		Allantois	Epicardium	Wnt5a	Fzd7	0.00476935	0	WNT5A_FZD7	Wnt5a - Fzd7	ncWNT	Secreted Signaling	KEGG: mmu04310
Nascent mesoderm	Nascent mesoderm	Fgf3	Fgfr1	0.00597502	0	FGF3_FGFR1	Fgf3 - Fgfr1	FGF	Secreted Signaling	PMC: 4393358		Allantois	Cranial mesoderm	Wnt5a	Fzd7	0.00364829	0	WNT5A_FZD7	Wnt5a - Fzd7	ncWNT	Secreted Signaling	KEGG: mmu04310
Blood progenitors	Ectoderm	Fgf3	Fgfr1	0.0203376	0	FGF3_FGFR1	Fgf3 - Fgfr1	FGF	Secreted Signaling	PMC: 4393358		Allantois	Cardiopharyngeal progenitors	Wnt5a	Fzd7	0.00420215	0	WNT5A_FZD7	Wnt5a - Fzd7	ncWNT	Secreted Signaling	KEGG: mmu04310
Haematoendothelial progenitors	Ectoderm	Fgf3	Fgfr1	0.0190075	0	FGF3_FGFR1	Fgf3 - Fgfr1	FGF	Secreted Signaling	PMC: 4393358		Allantois	Venous endothelium	Wnt5a	Mcam	0.00376171	0	WNT5A_MCAM	Wnt5a - Mcam	ncWNT	Secreted Signaling	PMID: 24335906
Allantois endothelium	Ectoderm	Fgf3	Fgfr1	0.00234581	0	FGF3_FGFR1	Fgf3 - Fgfr1	FGF	Secreted Signaling	PMC: 4393358		Allantois	YS endothelium	Wnt5a	Mcam	0.00474978	0	WNT5A_MCAM	Wnt5a - Mcam	ncWNT	Secreted Signaling	PMID: 24335906
Embryo proper endothelium	Ectoderm	Fgf3	Fgfr1	0.00195757	0	FGF3_FGFR1	Fgf3 - Fgfr1	FGF	Secreted Signaling	PMC: 4393358		Allantois	Endocardium	Wnt5a	Mcam	0.00420603	0	WNT5A_MCAM	Wnt5a - Mcam	ncWNT	Secreted Signaling	PMID: 24335906
Nascent mesoderm	Ectoderm	Fgf3	Fgfr1	0.0100086	0	FGF3_FGFR1	Fgf3 - Fgfr1	FGF	Secreted Signaling	PMC: 4393358		Allantois	YS mesothelium-derived endothelial progenitors	Wnt5a	Mcam	0.0073138	0	WNT5A_MCAM	Wnt5a - Mcam	ncWNT	Secreted Signaling	PMID: 24335906
Blood progenitors	Venous endothelium	Fgf3	Fgfr1	0.00934614	0	FGF3_FGFR1	Fgf3 - Fgfr1	FGF	Secreted Signaling	PMC: 4393358		Allantois	Presomitic mesoderm	Wnt5b	Fzd10	0.00103441	0	WNT5B_FZD10	Wnt5b - Fzd10	ncWNT	Secreted Signaling	KEGG: mmu04310
Haematoendothelial progenitors	Venous endothelium	Fgf3	Fgfr1	0.00872847	0	FGF3_FGFR1	Fgf3 - Fgfr1	FGF	Secreted Signaling	PMC: 4393358		Allantois	Somitic mesoderm	Wnt5b	Fzd10	0.000625047	0	WNT5B_FZD10	Wnt5b - Fzd10	ncWNT	Secreted Signaling	KEGG: mmu04310
Allantois endothelium	Venous endothelium	Fgf3	Fgfr1	0.00106742	0	FGF3_FGFR1	Fgf3 - Fgfr1	FGF	Secreted Signaling	PMC: 4393358		Allantois	Caudal mesoderm	Wnt5b	Fzd10	0.000772101	0	WNT5B_FZD10	Wnt5b - Fzd10	ncWNT	Secreted Signaling	KEGG: mmu04310
Embryo proper endothelium	Venous endothelium	Fgf3	Fgfr1	0.000890573	0	FGF3_FGFR1	Fgf3 - Fgfr1	FGF	Secreted Signaling	PMC: 4393358		Allantois	Epiblast	Wnt5b	Fzd2	0.00107913	0	WNT5B_FZD2	Wnt5b - Fzd2	ncWNT	Secreted Signaling	KEGG: mmu04310
Nascent mesoderm	Venous endothelium	Fgf3	Fgfr1	0.00457338	0	FGF3_FGFR1	Fgf3 - Fgfr1	FGF	Secreted Signaling	PMC: 4393358		Allantois	Primitive Streak	Wnt5b	Fzd2	0.00102264	0	WNT5B_FZD2	Wnt5b - Fzd2	ncWNT	Secreted Signaling	KEGG: mmu04310
Blood progenitors	YS endothelium	Fgf3	Fgfr1	0.00981154	0	FGF3_FGFR1	Fgf3 - Fgfr1	FGF	Secreted Signaling	PMC: 4393358		Allantois	Nascent mesoderm	Wnt5b	Fzd2	0.000756842	0	WNT5B_FZD2	Wnt5b - Fzd2	ncWNT	Secreted Signaling	KEGG: mmu04310
Haematoendothelial progenitors	YS endothelium	Fgf3	Fgfr1	0.00916339	0	FGF3_FGFR1	Fgf3 - Fgfr1	FGF	Secreted Signaling	PMC: 4393358		Allantois	Paraxial mesoderm	Wnt5b	Fzd2	0.00136084	0	WNT5B_FZD2	Wnt5b - Fzd2	ncWNT	Secreted Signaling	KEGG: mmu04310
Allantois endothelium	YS endothelium	Fgf3	Fgfr1	0.00112104	0	FGF3_FGFR1	Fgf3 - Fgfr1	FGF	Secreted Signaling	PMC: 4393358		Allantois	Lateral plate mesoderm	Wnt5b	Fzd2	0.00106954	0	WNT5B_FZD2	Wnt5b - Fzd2	ncWNT	Secreted Signaling	KEGG: mmu04310
Embryo proper endothelium	YS endothelium	Fgf3	Fgfr1	0.000935316	0	FGF3_FGFR1	Fgf3 - Fgfr1	FGF	Secreted Signaling	PMC: 4393358		Allantois	Cardiopharyngeal progenitors FHF	Wnt5b	Fzd2	0.0070941	0	WNT5B_FZD2	Wnt5b - Fzd2	ncWNT	Secreted Signaling	KEGG: mmu04310
Nascent mesoderm	YS endothelium	Fgf3	Fgfr1	0.00480227	0	FGF3_FGFR1	Fgf3 - Fgfr1	FGF	Secreted Signaling	PMC: 4393358		Allantois	Caudal epiblast	Wnt5b	Fzd2	0.00102077	0	WNT5B_FZD2	Wnt5b - Fzd2	ncWNT	Secreted Signaling	KEGG: mmu04310
Blood progenitors	Endocardium	Fgf3	Fgfr1	0.0130107	0	FGF3_FGFR1	Fgf3 - Fgfr1	FGF	Secreted Signaling	PMC: 4393358		Allantois	Cardiomyocytes FHF 1	Wnt5b	Fzd2	0.00395417	0	WNT5B_FZD2	Wnt5b - Fzd2	ncWNT	Secreted Signaling	KEGG: mmu04310
Haematoendothelial progenitors	Endocardium	Fgf3	Fgfr1	0.0121538	0	FGF3_FGFR1	Fgf3 - Fgfr1	FGF	Secreted Signaling	PMC: 4393358		Allantois	Embryo proper endothelium	Wnt5b	Fzd2	0.00346151	0	WNT5B_FZD2	Wnt5b - Fzd2	ncWNT	Secreted Signaling	KEGG: mmu04310
Allantois endothelium	Endocardium	Fgf3	Fgfr1	0.00149084	0	FGF3_FGFR1	Fgf3 - Fgfr1	FGF	Secreted Signaling	PMC: 4393358		Allantois	Anterior somitic tissues	Wnt5b	Fzd2	0.00965876	0	WNT5B_FZD2	Wnt5b - Fzd2	ncWNT	Secreted Signaling	KEGG: mmu04310
Embryo proper endothelium	Endocardium	Fgf3	Fgfr1	0.00124392	0	FGF3_FGFR1	Fgf3 - Fgfr1	FGF	Secreted Signaling	PMC: 4393358		Allantois	Endotome	Wnt5b	Fzd2	0.00910297	0	WNT5B_FZD2	Wnt5b - Fzd2	ncWNT	Secreted Signaling	KEGG: mmu04310
Nascent mesoderm	Endocardium	Fgf3	Fgfr1	0.00637863	0	FGF3_FGFR1	Fgf3 - Fgfr1	FGF	Secreted Signaling	PMC: 4393358		Allantois	Ectoderm	Wnt5b	Fzd2	0.00112089	0	WNT5B_FZD2	Wnt5b - Fzd2	ncWNT	Secreted Signaling	KEGG: mmu04310
Blood progenitors	Chorioallantoic-derived erythroid progenitors	Fgf3	Fgfr2	0.00214657	0	FGF3_FGFR2	Fgf3 - Fgfr2	FGF	Secreted Signaling	PMC: 4393358		Allantois	Anterior Primitive Streak	Wnt5b	Fzd2	0.00118726	0	WNT5B_FZD2	Wnt5b - Fzd2	ncWNT	Secreted Signaling	KEGG: mmu04310
Haematoendothelial progenitors	Chorioallantoic-derived erythroid progenitors	Fgf3	Fgfr2	0.00200374	0	FGF3_FGFR2	Fgf3 - Fgfr2	FGF	Secreted Signaling	PMC: 4393358		Allantois	Presomitic mesoderm	Wnt5b	Fzd2	0.00156494	0	WNT5B_FZD2	Wnt5b - Fzd2	ncWNT	Secreted Signaling	KEGG: mmu04310
Allantois endothelium	Chorioallantoic-derived erythroid progenitors	Fgf3	Fgfr2	0.000243591	0	FGF3_FGFR2	Fgf3 - Fgfr2	FGF	Secreted Signaling	PMC: 4393358		Allantois	Allantois	Wnt5b	Fzd2	0.000706961	0	WNT5B_FZD2	Wnt5b - Fzd2	ncWNT	Secreted Signaling	KEGG: mmu04310
Embryo proper endothelium	Chorioallantoic-derived erythroid progenitors	Fgf3	Fgfr2	0.000203206	0	FGF3_FGFR2	Fgf3 - Fgfr2	FGF	Secreted Signaling	PMC: 4393358		Allantois	Mesenchyme	Wnt5b	Fzd2	0.00497138	0	WNT5B_FZD2	Wnt5b - Fzd2	ncWNT	Secreted Signaling	KEGG: mmu04310
Nascent mesoderm	Chorioallantoic-derived erythroid progenitors	Fgf3	Fgfr2	0.0010465	0	FGF3_FGFR2	Fgf3 - Fgfr2	FGF	Secreted Signaling	PMC: 4393358		Allantois	Node	Wnt5b	Fzd2	0.000444988	0	WNT5B_FZD2	Wnt5b - Fzd2	ncWNT	Secreted Signaling	KEGG: mmu04310
Epiblast	Primitive Streak	Fgf8	Fgfr1	0.00114677	0	FGF8_FGFR1	Fgf8 - Fgfr1	FGF	Secreted Signaling	PMC: 4393358		Allantois	Anterior cardiopharyngeal progenitors	Wnt5b	Fzd2	0.00984507	0	WNT5B_FZD2	Wnt5b - Fzd2	ncWNT	Secreted Signaling	KEGG: mmu04310
Primitive Streak	Primitive Streak	Fgf8	Fgfr1	0.00810376	0	FGF8_FGFR1	Fgf8 - Fgfr1	FGF	Secreted Signaling	PMC: 4393358		Allantois	Pharyngeal mesoderm	Wnt5b	Fzd2	0.00845942	0	WNT5B_FZD2	Wnt5b - Fzd2	ncWNT	Secreted Signaling	KEGG: mmu04310
Nascent mesoderm	Primitive Streak	Fgf8	Fgfr1	0.00320968	0	FGF8_FGFR1	Fgf8 - Fgfr1	FGF	Secreted Signaling	PMC: 4393358		Allantois	Limb mesoderm	Wnt5b	Fzd2	0.00730374	0	WNT5B_FZD2	Wnt5b - Fzd2	ncWNT	Secreted Signaling	KEGG: mmu04310
Anterior Primitive Streak	Primitive Streak	Fgf8	Fgfr1	0.00834708	0	FGF8_FGFR1	Fgf8 - Fgfr1	FGF	Secreted Signaling	PMC: 4393358		Allantois	Posterior somitic tissues	Wnt5b	Fzd2	0.00818773	0	WNT5B_FZD2	Wnt5b - Fzd2	ncWNT	Secreted Signaling	KEGG: mmu04310
Ectoderm	Primitive Streak	Fgf8	Fgfr1	0.000722372	0	FGF8_FGFR1	Fgf8 - Fgfr1	FGF	Secreted Signaling	PMC: 4393358		Allantois	Somitic mesoderm	Wnt5b	Fzd2	0.00546685	0	WNT5B_FZD2	Wnt5b - Fzd2	ncWNT	Secreted Signaling	KEGG: mmu04310
Epiblast	Allantois endothelium	Fgf8	Fgfr1	0.00129053	0	FGF8_FGFR1	Fgf8 - Fgfr1	FGF	Secreted Signaling	PMC: 4393358		Allantois	Dermomyotome	Wnt5b	Fzd2	0.00902207	0	WNT5B_FZD2	Wnt5b - Fzd2	ncWNT	Secreted Signaling	KEGG: mmu04310
Primitive Streak	Allantois endothelium	Fgf8	Fgfr1	0.00911167	0	FGF8_FGFR1	Fgf8 - Fgfr1	FGF	Secreted Signaling	PMC: 4393358		Allantois	Caudal mesoderm	Wnt5b	Fzd2	0.00122242	0	WNT5B_FZD2	Wnt5b - Fzd2	ncWNT	Secreted Signaling	KEGG: mmu04310
Nascent mesoderm	Allantois endothelium	Fgf8	Fgfr1	0.0036111	0	FGF8_FGFR1	Fgf8 - Fgfr1	FGF	Secreted Signaling	PMC: 4393358		Allantois	Cardiopharyngeal progenitors SHF	Wnt5b	Fzd2	0.00869809	0	WNT5B_FZD2	Wnt5b - Fzd2	ncWNT	Secreted Signaling	KEGG: mmu04310
Anterior Primitive Streak	Allantois endothelium	Fgf8	Fgfr1	0.00938496	0	FGF8_FGFR1	Fgf8 - Fgfr1	FGF	Secreted Signaling	PMC: 4393358		Allantois	Cardiomyocytes SHF 1	Wnt5b	Fzd2	0.00426394	0	WNT5B_FZD2	Wnt5b - Fzd2	ncWNT	Secreted Signaling	KEGG: mmu04310
Ectoderm	Allantois endothelium	Fgf8	Fgfr1	0.00081297	0	FGF8_FGFR1	Fgf8 - Fgfr1	FGF	Secreted Signaling	PMC: 4393358		Allantois	Sclerotome	Wnt5b	Fzd2	0.00850398	0	WNT5B_FZD2	Wnt5b - Fzd2	ncWNT	Secreted Signaling	KEGG: mmu04310
Epiblast	Embryo proper endothelium	Fgf8	Fgfr1	0.00179644	0	FGF8_FGFR1	Fgf8 - Fgfr1	FGF	Secreted Signaling	PMC: 4393358		Allantois	Kidney primordium	Wnt5b	Fzd2	0.0065793	0	WNT5B_FZD2	Wnt5b - Fzd2	ncWNT	Secreted Signaling	KEGG: mmu04310
Primitive Streak	Embryo proper endothelium	Fgf8	Fgfr1	0.0126448	0	FGF8_FGFR1	Fgf8 - Fgfr1	FGF	Secreted Signaling	PMC: 4393358		Allantois	Epicardium	Wnt5b	Fzd2	0.00658315	0	WNT5B_FZD2	Wnt5b - Fzd2	ncWNT	Secreted Signaling	KEGG: mmu04310
Nascent mesoderm	Embryo proper endothelium	Fgf8	Fgfr1	0.00502216	0	FGF8_FGFR1	Fgf8 - Fgfr1	FGF	Secreted Signaling	PMC: 4393358		Allantois	Embryo proper mesothelium	Wnt5b	Fzd2	0.00737119	0	WNT5B_FZD2	Wnt5b - Fzd2	ncWNT	Secreted Signaling	KEGG: mmu04310
Anterior Primitive Streak	Embryo proper endothelium	Fgf8	Fgfr1	0.0130227	0	FGF8_FGFR1	Fgf8 - Fgfr1	FGF	Secreted Signaling	PMC: 4393358		Allantois	Cranial mesoderm	Wnt5b	Fzd2	0.0108214	0	WNT5B_FZD2	Wnt5b - Fzd2	ncWNT	Secreted Signaling	KEGG: mmu04310
Ectoderm	Embryo proper endothelium	Fgf8	Fgfr1	0.00113188	0	FGF8_FGFR1	Fgf8 - Fgfr1	FGF	Secreted Signaling	PMC: 4393358		Allantois	Cardiopharyngeal progenitors	Wnt5b	Fzd2	0.00932389	0	WNT5B_FZD2	Wnt5b - Fzd2	ncWNT	Secreted Signaling	KEGG: mmu04310
Epiblast	Nascent mesoderm	Fgf8	Fgfr1	0.00176633	0	FGF8_FGFR1	Fgf8 - Fgfr1	FGF	Secreted Signaling	PMC: 4393358		Allantois	YS mesothelium-derived endothelial progenitors	Wnt5b	Fzd2	0.0049082	0	WNT5B_FZD2	Wnt5b - Fzd2	ncWNT	Secreted Signaling	KEGG: mmu04310
Primitive Streak	Nascent mesoderm	Fgf8	Fgfr1	0.0124351	0	FGF8_FGFR1	Fgf8 - Fgfr1	FGF	Secreted Signaling	PMC: 4393358		Allantois	Chorioallantoic-derived erythroid progenitors	Wnt5b	Fzd2	0.00134589	0	WNT5B_FZD2	Wnt5b - Fzd2	ncWNT	Secreted Signaling	KEGG: mmu04310
Nascent mesoderm	Nascent mesoderm	Fgf8	Fgfr1	0.00493824	0	FGF8_FGFR1	Fgf8 - Fgfr1	FGF	Secreted Signaling	PMC: 4393358		Allantois	Node	Wnt5b	Fzd3	0.000522546	0	WNT5B_FZD3	Wnt5b - Fzd3	ncWNT	Secreted Signaling	KEGG: mmu04310
Anterior Primitive Streak	Nascent mesoderm	Fgf8	Fgfr1	0.0128068	0	FGF8_FGFR1	Fgf8 - Fgfr1	FGF	Secreted Signaling	PMC: 4393358		Allantois	Limb mesoderm	Wnt5b	Fzd3	0.000728485	0	WNT5B_FZD3	Wnt5b - Fzd3	ncWNT	Secreted Signaling	KEGG: mmu04310
Ectoderm	Nascent mesoderm	Fgf8	Fgfr1	0.0011129	0	FGF8_FGFR1	Fgf8 - Fgfr1	FGF	Secreted Signaling	PMC: 4393358		Allantois	Somitic mesoderm	Wnt5b	Fzd3	0.000634482	0	WNT5B_FZD3	Wnt5b - Fzd3	ncWNT	Secreted Signaling	KEGG: mmu04310
Epiblast	Ectoderm	Fgf8	Fgfr1	0.0029672	0	FGF8_FGFR1	Fgf8 - Fgfr1	FGF	Secreted Signaling	PMC: 4393358		Allantois	Dermomyotome	Wnt5b	Fzd3	0.000648051	0	WNT5B_FZD3	Wnt5b - Fzd3	ncWNT	Secreted Signaling	KEGG: mmu04310
Primitive Streak	Ectoderm	Fgf8	Fgfr1	0.0207387	0	FGF8_FGFR1	Fgf8 - Fgfr1	FGF	Secreted Signaling	PMC: 4393358		Allantois	Caudal mesoderm	Wnt5b	Fzd3	0.000566181	0	WNT5B_FZD3	Wnt5b - Fzd3	ncWNT	Secreted Signaling	KEGG: mmu04310
Nascent mesoderm	Ectoderm	Fgf8	Fgfr1	0.00827773	0	FGF8_FGFR1	Fgf8 - Fgfr1	FGF	Secreted Signaling	PMC: 4393358		Allantois	Cardiomyocytes SHF 1	Wnt5b	Fzd3	0.000707684	0	WNT5B_FZD3	Wnt5b - Fzd3	ncWNT	Secreted Signaling	KEGG: mmu04310
Anterior Primitive Streak	Ectoderm	Fgf8	Fgfr1	0.0213532	0	FGF8_FGFR1	Fgf8 - Fgfr1	FGF	Secreted Signaling	PMC: 4393358		Allantois	Kidney primordium	Wnt5b	Fzd3	0.000547172	0	WNT5B_FZD3	Wnt5b - Fzd3	ncWNT	Secreted Signaling	KEGG: mmu04310
Ectoderm	Ectoderm	Fgf8	Fgfr1	0.00187036	0	FGF8_FGFR1	Fgf8 - Fgfr1	FGF	Secreted Signaling	PMC: 4393358		Allantois	Cranial mesoderm	Wnt5b	Fzd3	0.000660369	0	WNT5B_FZD3	Wnt5b - Fzd3	ncWNT	Secreted Signaling	KEGG: mmu04310
Epiblast	Venous endothelium	Fgf8	Fgfr1	0.00135063	0	FGF8_FGFR1	Fgf8 - Fgfr1	FGF	Secreted Signaling	PMC: 4393358		Allantois	Cardiopharyngeal progenitors	Wnt5b	Fzd3	0.000850131	0	WNT5B_FZD3	Wnt5b - Fzd3	ncWNT	Secreted Signaling	KEGG: mmu04310
Primitive Streak	Venous endothelium	Fgf8	Fgfr1	0.00953258	0	FGF8_FGFR1	Fgf8 - Fgfr1	FGF	Secreted Signaling	PMC: 4393358		Allantois	YS endothelium	Wnt5b	Fzd4	0.00129272	0	WNT5B_FZD4	Wnt5b - Fzd4	ncWNT	Secreted Signaling	KEGG: mmu04310
Nascent mesoderm	Venous endothelium	Fgf8	Fgfr1	0.00377889	0	FGF8_FGFR1	Fgf8 - Fgfr1	FGF	Secreted Signaling	PMC: 4393358		Allantois	Endocardium	Wnt5b	Fzd4	0.000812085	0	WNT5B_FZD4	Wnt5b - Fzd4	ncWNT	Secreted Signaling	KEGG: mmu04310
Anterior Primitive Streak	Venous endothelium	Fgf8	Fgfr1	0.00981838	0	FGF8_FGFR1	Fgf8 - Fgfr1	FGF	Secreted Signaling	PMC: 4393358		Allantois	Embryo proper mesothelium	Wnt5b	Fzd4	0.000675769	0	WNT5B_FZD4	Wnt5b - Fzd4	ncWNT	Secreted Signaling	KEGG: mmu04310
Ectoderm	Venous endothelium	Fgf8	Fgfr1	0.000850854	0	FGF8_FGFR1	Fgf8 - Fgfr1	FGF	Secreted Signaling	PMC: 4393358		Allantois	YS mesothelium-derived endothelial progenitors	Wnt5b	Fzd4	0.0010749	0	WNT5B_FZD4	Wnt5b - Fzd4	ncWNT	Secreted Signaling	KEGG: mmu04310
Epiblast	YS endothelium	Fgf8	Fgfr1	0.00141846	0	FGF8_FGFR1	Fgf8 - Fgfr1	FGF	Secreted Signaling	PMC: 4393358		Allantois	Anterior somitic tissues	Wnt5b	Fzd7	0.00111209	0	WNT5B_FZD7	Wnt5b - Fzd7	ncWNT	Secreted Signaling	KEGG: mmu04310
Primitive Streak	YS endothelium	Fgf8	Fgfr1	0.0100072	0	FGF8_FGFR1	Fgf8 - Fgfr1	FGF	Secreted Signaling	PMC: 4393358		Allantois	Endotome	Wnt5b	Fzd7	0.000935497	0	WNT5B_FZD7	Wnt5b - Fzd7	ncWNT	Secreted Signaling	KEGG: mmu04310
Nascent mesoderm	YS endothelium	Fgf8	Fgfr1	0.00396817	0	FGF8_FGFR1	Fgf8 - Fgfr1	FGF	Secreted Signaling	PMC: 4393358		Allantois	Mesenchyme	Wnt5b	Fzd7	0.000859607	0	WNT5B_FZD7	Wnt5b - Fzd7	ncWNT	Secreted Signaling	KEGG: mmu04310
Anterior Primitive Streak	YS endothelium	Fgf8	Fgfr1	0.010307	0	FGF8_FGFR1	Fgf8 - Fgfr1	FGF	Secreted Signaling	PMC: 4393358		Allantois	Limb mesoderm	Wnt5b	Fzd7	0.000819679	0	WNT5B_FZD7	Wnt5b - Fzd7	ncWNT	Secreted Signaling	KEGG: mmu04310
Ectoderm	YS endothelium	Fgf8	Fgfr1	0.000893604	0	FGF8_FGFR1	Fgf8 - Fgfr1	FGF	Secreted Signaling	PMC: 4393358		Allantois	Posterior somitic tissues	Wnt5b	Fzd7	0.000759924	0	WNT5B_FZD7	Wnt5b - Fzd7	ncWNT	Secreted Signaling	KEGG: mmu04310
Epiblast	Endocardium	Fgf8	Fgfr1	0.00188618	0	FGF8_FGFR1	Fgf8 - Fgfr1	FGF	Secreted Signaling	PMC: 4393358		Allantois	Dermomyotome	Wnt5b	Fzd7	0.00109401	0	WNT5B_FZD7	Wnt5b - Fzd7	ncWNT	Secreted Signaling	KEGG: mmu04310
Primitive Streak	Endocardium	Fgf8	Fgfr1	0.0132693	0	FGF8_FGFR1	Fgf8 - Fgfr1	FGF	Secreted Signaling	PMC: 4393358		Allantois	Cardiomyocytes SHF 1	Wnt5b	Fzd7	0.00120357	0	WNT5B_FZD7	Wnt5b - Fzd7	ncWNT	Secreted Signaling	KEGG: mmu04310
Nascent mesoderm	Endocardium	Fgf8	Fgfr1	0.00527219	0	FGF8_FGFR1	Fgf8 - Fgfr1	FGF	Secreted Signaling	PMC: 4393358		Allantois	Sclerotome	Wnt5b	Fzd7	0.000897237	0	WNT5B_FZD7	Wnt5b - Fzd7	ncWNT	Secreted Signaling	KEGG: mmu04310
Anterior Primitive Streak	Endocardium	Fgf8	Fgfr1	0.0136656	0	FGF8_FGFR1	Fgf8 - Fgfr1	FGF	Secreted Signaling	PMC: 4393358		Allantois	Epicardium	Wnt5b	Fzd7	0.00130823	0	WNT5B_FZD7	Wnt5b - Fzd7	ncWNT	Secreted Signaling	KEGG: mmu04310
Ectoderm	Endocardium	Fgf8	Fgfr1	0.00118847	0	FGF8_FGFR1	Fgf8 - Fgfr1	FGF	Secreted Signaling	PMC: 4393358		Allantois	Cranial mesoderm	Wnt5b	Fzd7	0.00099991	0	WNT5B_FZD7	Wnt5b - Fzd7	ncWNT	Secreted Signaling	KEGG: mmu04310
Epiblast	Chorioallantoic-derived erythroid progenitors	Fgf8	Fgfr2	0.000308289	0	FGF8_FGFR2	Fgf8 - Fgfr2	FGF	Secreted Signaling	PMC: 4393358		Allantois	Cardiopharyngeal progenitors	Wnt5b	Fzd7	0.00115217	0	WNT5B_FZD7	Wnt5b - Fzd7	ncWNT	Secreted Signaling	KEGG: mmu04310
Primitive Streak	Chorioallantoic-derived erythroid progenitors	Fgf8	Fgfr2	0.00218971	0	FGF8_FGFR2	Fgf8 - Fgfr2	FGF	Secreted Signaling	PMC: 4393358		Allantois	Nascent mesoderm	Pdgfa	Pdgfra	0.00189286	0	PDGFA_PDGFRA	Pdgfa - Pdgfra	PDGF	Secreted Signaling	PMID: 15207812
Nascent mesoderm	Chorioallantoic-derived erythroid progenitors	Fgf8	Fgfr2	0.000864173	0	FGF8_FGFR2	Fgf8 - Fgfr2	FGF	Secreted Signaling	PMC: 4393358		Allantois	Paraxial mesoderm	Pdgfa	Pdgfra	0.0031851	0	PDGFA_PDGFRA	Pdgfa - Pdgfra	PDGF	Secreted Signaling	PMID: 15207812
Anterior Primitive Streak	Chorioallantoic-derived erythroid progenitors	Fgf8	Fgfr2	0.00225586	0	FGF8_FGFR2	Fgf8 - Fgfr2	FGF	Secreted Signaling	PMC: 4393358		Allantois	Lateral plate mesoderm	Pdgfa	Pdgfra	0.0020402	0	PDGFA_PDGFRA	Pdgfa - Pdgfra	PDGF	Secreted Signaling	PMID: 15207812
Ectoderm	Chorioallantoic-derived erythroid progenitors	Fgf8	Fgfr2	0.000194137	0	FGF8_FGFR2	Fgf8 - Fgfr2	FGF	Secreted Signaling	PMC: 4393358		Allantois	Intermediate mesoderm	Pdgfa	Pdgfra	0.00346083	0	PDGFA_PDGFRA	Pdgfa - Pdgfra	PDGF	Secreted Signaling	PMID: 15207812
Epiblast	Primitive Streak	Fgf15	Fgfr1	0.000678368	0	FGF15_FGFR1	Fgf15 - Fgfr1	FGF	Secreted Signaling	PMC: 4393358		Allantois	Cardiopharyngeal progenitors FHF	Pdgfa	Pdgfra	0.00270255	0	PDGFA_PDGFRA	Pdgfa - Pdgfra	PDGF	Secreted Signaling	PMID: 15207812
Blood progenitors	Primitive Streak	Fgf15	Fgfr1	0.000481944	0	FGF15_FGFR1	Fgf15 - Fgfr1	FGF	Secreted Signaling	PMC: 4393358		Allantois	Cardiomyocytes FHF 1	Pdgfa	Pdgfra	0.0023323	0	PDGFA_PDGFRA	Pdgfa - Pdgfra	PDGF	Secreted Signaling	PMID: 15207812
Haematoendothelial progenitors	Primitive Streak	Fgf15	Fgfr1	0.000705288	0	FGF15_FGFR1	Fgf15 - Fgfr1	FGF	Secreted Signaling	PMC: 4393358		Allantois	Anterior somitic tissues	Pdgfa	Pdgfra	0.0036792	0	PDGFA_PDGFRA	Pdgfa - Pdgfra	PDGF	Secreted Signaling	PMID: 15207812
Nascent mesoderm	Primitive Streak	Fgf15	Fgfr1	0.000737065	0	FGF15_FGFR1	Fgf15 - Fgfr1	FGF	Secreted Signaling	PMC: 4393358		Allantois	Endotome	Pdgfa	Pdgfra	0.00350007	0	PDGFA_PDGFRA	Pdgfa - Pdgfra	PDGF	Secreted Signaling	PMID: 15207812
Ectoderm	Primitive Streak	Fgf15	Fgfr1	0.000215345	0	FGF15_FGFR1	Fgf15 - Fgfr1	FGF	Secreted Signaling	PMC: 4393358		Allantois	Presomitic mesoderm	Pdgfa	Pdgfra	0.00325628	0	PDGFA_PDGFRA	Pdgfa - Pdgfra	PDGF	Secreted Signaling	PMID: 15207812
Epiblast	Allantois endothelium	Fgf15	Fgfr1	0.000763451	0	FGF15_FGFR1	Fgf15 - Fgfr1	FGF	Secreted Signaling	PMC: 4393358		Allantois	Mesenchyme	Pdgfa	Pdgfra	0.00263332	0	PDGFA_PDGFRA	Pdgfa - Pdgfra	PDGF	Secreted Signaling	PMID: 15207812
Blood progenitors	Allantois endothelium	Fgf15	Fgfr1	0.000542405	0	FGF15_FGFR1	Fgf15 - Fgfr1	FGF	Secreted Signaling	PMC: 4393358		Allantois	Pharyngeal mesoderm	Pdgfa	Pdgfra	0.00387171	0	PDGFA_PDGFRA	Pdgfa - Pdgfra	PDGF	Secreted Signaling	PMID: 15207812
Haematoendothelial progenitors	Allantois endothelium	Fgf15	Fgfr1	0.000793745	0	FGF15_FGFR1	Fgf15 - Fgfr1	FGF	Secreted Signaling	PMC: 4393358		Allantois	Limb mesoderm	Pdgfa	Pdgfra	0.00349892	0	PDGFA_PDGFRA	Pdgfa - Pdgfra	PDGF	Secreted Signaling	PMID: 15207812
Nascent mesoderm	Allantois endothelium	Fgf15	Fgfr1	0.000829504	0	FGF15_FGFR1	Fgf15 - Fgfr1	FGF	Secreted Signaling	PMC: 4393358		Allantois	Posterior somitic tissues	Pdgfa	Pdgfra	0.00414952	0	PDGFA_PDGFRA	Pdgfa - Pdgfra	PDGF	Secreted Signaling	PMID: 15207812
Ectoderm	Allantois endothelium	Fgf15	Fgfr1	0.000242369	0	FGF15_FGFR1	Fgf15 - Fgfr1	FGF	Secreted Signaling	PMC: 4393358		Allantois	Somitic mesoderm	Pdgfa	Pdgfra	0.00375725	0	PDGFA_PDGFRA	Pdgfa - Pdgfra	PDGF	Secreted Signaling	PMID: 15207812
Epiblast	Embryo proper endothelium	Fgf15	Fgfr1	0.00106296	0	FGF15_FGFR1	Fgf15 - Fgfr1	FGF	Secreted Signaling	PMC: 4393358		Allantois	Dermomyotome	Pdgfa	Pdgfra	0.0100569	0	PDGFA_PDGFRA	Pdgfa - Pdgfra	PDGF	Secreted Signaling	PMID: 15207812
Blood progenitors	Embryo proper endothelium	Fgf15	Fgfr1	0.000755261	0	FGF15_FGFR1	Fgf15 - Fgfr1	FGF	Secreted Signaling	PMC: 4393358		Allantois	Cardiopharyngeal progenitors SHF	Pdgfa	Pdgfra	0.00393031	0	PDGFA_PDGFRA	Pdgfa - Pdgfra	PDGF	Secreted Signaling	PMID: 15207812
Haematoendothelial progenitors	Embryo proper endothelium	Fgf15	Fgfr1	0.00110513	0	FGF15_FGFR1	Fgf15 - Fgfr1	FGF	Secreted Signaling	PMC: 4393358		Allantois	Cardiomyocytes SHF 1	Pdgfa	Pdgfra	0.00418237	0	PDGFA_PDGFRA	Pdgfa - Pdgfra	PDGF	Secreted Signaling	PMID: 15207812
Nascent mesoderm	Embryo proper endothelium	Fgf15	Fgfr1	0.0011549	0	FGF15_FGFR1	Fgf15 - Fgfr1	FGF	Secreted Signaling	PMC: 4393358		Allantois	Sclerotome	Pdgfa	Pdgfra	0.00945844	0	PDGFA_PDGFRA	Pdgfa - Pdgfra	PDGF	Secreted Signaling	PMID: 15207812
Ectoderm	Embryo proper endothelium	Fgf15	Fgfr1	0.000337521	0	FGF15_FGFR1	Fgf15 - Fgfr1	FGF	Secreted Signaling	PMC: 4393358		Allantois	Kidney primordium	Pdgfa	Pdgfra	0.00312433	0	PDGFA_PDGFRA	Pdgfa - Pdgfra	PDGF	Secreted Signaling	PMID: 15207812
Epiblast	Nascent mesoderm	Fgf15	Fgfr1	0.00104513	0	FGF15_FGFR1	Fgf15 - Fgfr1	FGF	Secreted Signaling	PMC: 4393358		Allantois	Epicardium	Pdgfa	Pdgfra	0.00951195	0	PDGFA_PDGFRA	Pdgfa - Pdgfra	PDGF	Secreted Signaling	PMID: 15207812
Blood progenitors	Nascent mesoderm	Fgf15	Fgfr1	0.000742587	0	FGF15_FGFR1	Fgf15 - Fgfr1	FGF	Secreted Signaling	PMC: 4393358		Allantois	Embryo proper mesothelium	Pdgfa	Pdgfra	0.00275307	0	PDGFA_PDGFRA	Pdgfa - Pdgfra	PDGF	Secreted Signaling	PMID: 15207812
Haematoendothelial progenitors	Nascent mesoderm	Fgf15	Fgfr1	0.00108659	0	FGF15_FGFR1	Fgf15 - Fgfr1	FGF	Secreted Signaling	PMC: 4393358		Allantois	Cranial mesoderm	Pdgfa	Pdgfra	0.00263367	0	PDGFA_PDGFRA	Pdgfa - Pdgfra	PDGF	Secreted Signaling	PMID: 15207812
Nascent mesoderm	Nascent mesoderm	Fgf15	Fgfr1	0.00113552	0	FGF15_FGFR1	Fgf15 - Fgfr1	FGF	Secreted Signaling	PMC: 4393358		Allantois	Cardiopharyngeal progenitors	Pdgfa	Pdgfra	0.00994485	0	PDGFA_PDGFRA	Pdgfa - Pdgfra	PDGF	Secreted Signaling	PMID: 15207812
Ectoderm	Nascent mesoderm	Fgf15	Fgfr1	0.000331855	0	FGF15_FGFR1	Fgf15 - Fgfr1	FGF	Secreted Signaling	PMC: 4393358		Allantois	Anterior somitic tissues	Pdgfa	Pdgfrb	0.0070525	0	PDGFA_PDGFRB	Pdgfa - Pdgfrb	PDGF	Secreted Signaling	PMID: 15207812
Epiblast	Ectoderm	Fgf15	Fgfr1	0.00175655	0	FGF15_FGFR1	Fgf15 - Fgfr1	FGF	Secreted Signaling	PMC: 4393358		Allantois	Endotome	Pdgfa	Pdgfrb	0.00380729	0	PDGFA_PDGFRB	Pdgfa - Pdgfrb	PDGF	Secreted Signaling	PMID: 15207812
Blood progenitors	Ectoderm	Fgf15	Fgfr1	0.00124832	0	FGF15_FGFR1	Fgf15 - Fgfr1	FGF	Secreted Signaling	PMC: 4393358		Allantois	Mesenchyme	Pdgfa	Pdgfrb	0.00191957	0	PDGFA_PDGFRB	Pdgfa - Pdgfrb	PDGF	Secreted Signaling	PMID: 15207812
Haematoendothelial progenitors	Ectoderm	Fgf15	Fgfr1	0.00182617	0	FGF15_FGFR1	Fgf15 - Fgfr1	FGF	Secreted Signaling	PMC: 4393358		Allantois	Limb mesoderm	Pdgfa	Pdgfrb	0.00188135	0	PDGFA_PDGFRB	Pdgfa - Pdgfrb	PDGF	Secreted Signaling	PMID: 15207812
Nascent mesoderm	Ectoderm	Fgf15	Fgfr1	0.00190836	0	FGF15_FGFR1	Fgf15 - Fgfr1	FGF	Secreted Signaling	PMC: 4393358		Allantois	Posterior somitic tissues	Pdgfa	Pdgfrb	0.00290093	0	PDGFA_PDGFRB	Pdgfa - Pdgfrb	PDGF	Secreted Signaling	PMID: 15207812
Ectoderm	Ectoderm	Fgf15	Fgfr1	0.00055802	0	FGF15_FGFR1	Fgf15 - Fgfr1	FGF	Secreted Signaling	PMC: 4393358		Allantois	Dermomyotome	Pdgfa	Pdgfrb	0.00317203	0	PDGFA_PDGFRB	Pdgfa - Pdgfrb	PDGF	Secreted Signaling	PMID: 15207812
Epiblast	Venous endothelium	Fgf15	Fgfr1	0.00079903	0	FGF15_FGFR1	Fgf15 - Fgfr1	FGF	Secreted Signaling	PMC: 4393358		Allantois	Sclerotome	Pdgfa	Pdgfrb	0.00425173	0	PDGFA_PDGFRB	Pdgfa - Pdgfrb	PDGF	Secreted Signaling	PMID: 15207812
Blood progenitors	Venous endothelium	Fgf15	Fgfr1	0.000567688	0	FGF15_FGFR1	Fgf15 - Fgfr1	FGF	Secreted Signaling	PMC: 4393358		Allantois	Cranial mesoderm	Pdgfa	Pdgfrb	0.00738649	0	PDGFA_PDGFRB	Pdgfa - Pdgfrb	PDGF	Secreted Signaling	PMID: 15207812
Haematoendothelial progenitors	Venous endothelium	Fgf15	Fgfr1	0.000830735	0	FGF15_FGFR1	Fgf15 - Fgfr1	FGF	Secreted Signaling	PMC: 4393358		Allantois	Cardiopharyngeal progenitors	Pdgfa	Pdgfrb	0.00277609	0	PDGFA_PDGFRB	Pdgfa - Pdgfrb	PDGF	Secreted Signaling	PMID: 15207812
Nascent mesoderm	Venous endothelium	Fgf15	Fgfr1	0.000868159	0	FGF15_FGFR1	Fgf15 - Fgfr1	FGF	Secreted Signaling	PMC: 4393358		Allantois	YS mesothelium-derived endothelial progenitors	Pdgfa	Pdgfrb	0.00120948	0	PDGFA_PDGFRB	Pdgfa - Pdgfrb	PDGF	Secreted Signaling	PMID: 15207812
Ectoderm	Venous endothelium	Fgf15	Fgfr1	0.00025367	0	FGF15_FGFR1	Fgf15 - Fgfr1	FGF	Secreted Signaling	PMC: 4393358		Allantois	Haematoendothelial progenitors	Vegfa	Flt1	0.000909569	0	VEGFA_VEGFR1	Vegfa - Vegfr1	VEGF	Secreted Signaling	KEGG: mmu04370; PMID: 16633338
Epiblast	YS endothelium	Fgf15	Fgfr1	0.000839179	0	FGF15_FGFR1	Fgf15 - Fgfr1	FGF	Secreted Signaling	PMC: 4393358		Allantois	Allantois endothelium	Vegfa	Flt1	0.00235033	0	VEGFA_VEGFR1	Vegfa - Vegfr1	VEGF	Secreted Signaling	KEGG: mmu04370; PMID: 16633338
Blood progenitors	YS endothelium	Fgf15	Fgfr1	0.000596219	0	FGF15_FGFR1	Fgf15 - Fgfr1	FGF	Secreted Signaling	PMC: 4393358		Allantois	Embryo proper endothelium	Vegfa	Flt1	0.00265762	0	VEGFA_VEGFR1	Vegfa - Vegfr1	VEGF	Secreted Signaling	KEGG: mmu04370; PMID: 16633338
Haematoendothelial progenitors	YS endothelium	Fgf15	Fgfr1	0.000872474	0	FGF15_FGFR1	Fgf15 - Fgfr1	FGF	Secreted Signaling	PMC: 4393358		Allantois	Anterior Primitive Streak	Vegfa	Flt1	0.000573084	0	VEGFA_VEGFR1	Vegfa - Vegfr1	VEGF	Secreted Signaling	KEGG: mmu04370; PMID: 16633338
Nascent mesoderm	YS endothelium	Fgf15	Fgfr1	0.000911777	0	FGF15_FGFR1	Fgf15 - Fgfr1	FGF	Secreted Signaling	PMC: 4393358		Allantois	EMP	Vegfa	Flt1	0.000761802	0	VEGFA_VEGFR1	Vegfa - Vegfr1	VEGF	Secreted Signaling	KEGG: mmu04370; PMID: 16633338
Ectoderm	YS endothelium	Fgf15	Fgfr1	0.000266423	0	FGF15_FGFR1	Fgf15 - Fgfr1	FGF	Secreted Signaling	PMC: 4393358		Allantois	Venous endothelium	Vegfa	Flt1	0.00488831	0	VEGFA_VEGFR1	Vegfa - Vegfr1	VEGF	Secreted Signaling	KEGG: mmu04370; PMID: 16633338
Epiblast	Endocardium	Fgf15	Fgfr1	0.0011161	0	FGF15_FGFR1	Fgf15 - Fgfr1	FGF	Secreted Signaling	PMC: 4393358		Allantois	YS endothelium	Vegfa	Flt1	0.00666183	0	VEGFA_VEGFR1	Vegfa - Vegfr1	VEGF	Secreted Signaling	KEGG: mmu04370; PMID: 16633338
Blood progenitors	Endocardium	Fgf15	Fgfr1	0.000793031	0	FGF15_FGFR1	Fgf15 - Fgfr1	FGF	Secreted Signaling	PMC: 4393358		Allantois	Endocardium	Vegfa	Flt1	0.00561403	0	VEGFA_VEGFR1	Vegfa - Vegfr1	VEGF	Secreted Signaling	KEGG: mmu04370; PMID: 16633338
Haematoendothelial progenitors	Endocardium	Fgf15	Fgfr1	0.00116037	0	FGF15_FGFR1	Fgf15 - Fgfr1	FGF	Secreted Signaling	PMC: 4393358		Allantois	YS mesothelium-derived endothelial progenitors	Vegfa	Flt1	0.00449541	0	VEGFA_VEGFR1	Vegfa - Vegfr1	VEGF	Secreted Signaling	KEGG: mmu04370; PMID: 16633338
Nascent mesoderm	Endocardium	Fgf15	Fgfr1	0.00121263	0	FGF15_FGFR1	Fgf15 - Fgfr1	FGF	Secreted Signaling	PMC: 4393358		Allantois	Forelimb	Vegfa	Flt1	0.000785253	0	VEGFA_VEGFR1	Vegfa - Vegfr1	VEGF	Secreted Signaling	KEGG: mmu04370; PMID: 16633338
Ectoderm	Endocardium	Fgf15	Fgfr1	0.000354408	0	FGF15_FGFR1	Fgf15 - Fgfr1	FGF	Secreted Signaling	PMC: 4393358		Allantois	Nascent mesoderm	Vegfa	Kdr	0.000543962	0	VEGFA_VEGFR2	Vegfa - Vegfr2	VEGF	Secreted Signaling	KEGG: mmu04370; PMID: 16633338
Epiblast	Chorioallantoic-derived erythroid progenitors	Fgf15	Fgfr2	0.000182305	0	FGF15_FGFR2	Fgf15 - Fgfr2	FGF	Secreted Signaling	PMC: 4393358		Allantois	Lateral plate mesoderm	Vegfa	Kdr	0.000569763	0	VEGFA_VEGFR2	Vegfa - Vegfr2	VEGF	Secreted Signaling	KEGG: mmu04370; PMID: 16633338
Blood progenitors	Chorioallantoic-derived erythroid progenitors	Fgf15	Fgfr2	0.000129499	0	FGF15_FGFR2	Fgf15 - Fgfr2	FGF	Secreted Signaling	PMC: 4393358		Allantois	Haematoendothelial progenitors	Vegfa	Kdr	0.00276411	0	VEGFA_VEGFR2	Vegfa - Vegfr2	VEGF	Secreted Signaling	KEGG: mmu04370; PMID: 16633338
Haematoendothelial progenitors	Chorioallantoic-derived erythroid progenitors	Fgf15	Fgfr2	0.000189543	0	FGF15_FGFR2	Fgf15 - Fgfr2	FGF	Secreted Signaling	PMC: 4393358		Allantois	Allantois endothelium	Vegfa	Kdr	0.00744741	0	VEGFA_VEGFR2	Vegfa - Vegfr2	VEGF	Secreted Signaling	KEGG: mmu04370; PMID: 16633338
Nascent mesoderm	Chorioallantoic-derived erythroid progenitors	Fgf15	Fgfr2	0.000198088	0	FGF15_FGFR2	Fgf15 - Fgfr2	FGF	Secreted Signaling	PMC: 4393358		Allantois	Embryo proper endothelium	Vegfa	Kdr	0.00715941	0	VEGFA_VEGFR2	Vegfa - Vegfr2	VEGF	Secreted Signaling	KEGG: mmu04370; PMID: 16633338
Ectoderm	Chorioallantoic-derived erythroid progenitors	Fgf15	Fgfr2	5.78524e-05	0	FGF15_FGFR2	Fgf15 - Fgfr2	FGF	Secreted Signaling	PMC: 4393358		Allantois	Allantois	Vegfa	Kdr	0.00107399	0	VEGFA_VEGFR2	Vegfa - Vegfr2	VEGF	Secreted Signaling	KEGG: mmu04370; PMID: 16633338
Blood progenitors	Haematoendothelial progenitors	Vegfb	Flt1	0.0033265	0	VEGFB_VEGFR1	Vegfb - Vegfr1	VEGF	Secreted Signaling	KEGG: mmu04370; PMID: 16633338		Allantois	EMP	Vegfa	Kdr	0.000905077	0	VEGFA_VEGFR2	Vegfa - Vegfr2	VEGF	Secreted Signaling	KEGG: mmu04370; PMID: 16633338
Haematoendothelial progenitors	Haematoendothelial progenitors	Vegfb	Flt1	0.00270461	0	VEGFB_VEGFR1	Vegfb - Vegfr1	VEGF	Secreted Signaling	KEGG: mmu04370; PMID: 16633338		Allantois	Anterior cardiopharyngeal progenitors	Vegfa	Kdr	0.0007401	0	VEGFA_VEGFR2	Vegfa - Vegfr2	VEGF	Secreted Signaling	KEGG: mmu04370; PMID: 16633338
Allantois endothelium	Haematoendothelial progenitors	Vegfb	Flt1	0.00290263	0	VEGFB_VEGFR1	Vegfb - Vegfr1	VEGF	Secreted Signaling	KEGG: mmu04370; PMID: 16633338		Allantois	Venous endothelium	Vegfa	Kdr	0.00759737	0	VEGFA_VEGFR2	Vegfa - Vegfr2	VEGF	Secreted Signaling	KEGG: mmu04370; PMID: 16633338
Embryo proper endothelium	Haematoendothelial progenitors	Vegfb	Flt1	0.0029179	0	VEGFB_VEGFR1	Vegfb - Vegfr1	VEGF	Secreted Signaling	KEGG: mmu04370; PMID: 16633338		Allantois	YS endothelium	Vegfa	Kdr	0.0107383	0	VEGFA_VEGFR2	Vegfa - Vegfr2	VEGF	Secreted Signaling	KEGG: mmu04370; PMID: 16633338
Nascent mesoderm	Haematoendothelial progenitors	Vegfb	Flt1	0.0022412	0	VEGFB_VEGFR1	Vegfb - Vegfr1	VEGF	Secreted Signaling	KEGG: mmu04370; PMID: 16633338		Allantois	Endocardium	Vegfa	Kdr	0.00645187	0	VEGFA_VEGFR2	Vegfa - Vegfr2	VEGF	Secreted Signaling	KEGG: mmu04370; PMID: 16633338
Ectoderm	Haematoendothelial progenitors	Vegfb	Flt1	0.00863424	0	VEGFB_VEGFR1	Vegfb - Vegfr1	VEGF	Secreted Signaling	KEGG: mmu04370; PMID: 16633338		Allantois	Embryo proper mesothelium	Vegfa	Kdr	0.000833974	0	VEGFA_VEGFR2	Vegfa - Vegfr2	VEGF	Secreted Signaling	KEGG: mmu04370; PMID: 16633338
EMP	Haematoendothelial progenitors	Vegfb	Flt1	0.00825183	0	VEGFB_VEGFR1	Vegfb - Vegfr1	VEGF	Secreted Signaling	KEGG: mmu04370; PMID: 16633338		Allantois	Megakaryocyte progenitors	Vegfa	Kdr	0.00315391	0	VEGFA_VEGFR2	Vegfa - Vegfr2	VEGF	Secreted Signaling	KEGG: mmu04370; PMID: 16633338
Venous endothelium	Haematoendothelial progenitors	Vegfb	Flt1	0.00314064	0	VEGFB_VEGFR1	Vegfb - Vegfr1	VEGF	Secreted Signaling	KEGG: mmu04370; PMID: 16633338		Allantois	YS mesothelium-derived endothelial progenitors	Vegfa	Kdr	0.00816618	0	VEGFA_VEGFR2	Vegfa - Vegfr2	VEGF	Secreted Signaling	KEGG: mmu04370; PMID: 16633338
YS endothelium	Haematoendothelial progenitors	Vegfb	Flt1	0.00363002	0	VEGFB_VEGFR1	Vegfb - Vegfr1	VEGF	Secreted Signaling	KEGG: mmu04370; PMID: 16633338		Allantois	Forelimb	Vegfa	Kdr	0.00200027	0	VEGFA_VEGFR2	Vegfa - Vegfr2	VEGF	Secreted Signaling	KEGG: mmu04370; PMID: 16633338
Endocardium	Haematoendothelial progenitors	Vegfb	Flt1	0.00326462	0	VEGFB_VEGFR1	Vegfb - Vegfr1	VEGF	Secreted Signaling	KEGG: mmu04370; PMID: 16633338		Allantois	Haematoendothelial progenitors	Vegfb	Flt1	0.00373976	0	VEGFB_VEGFR1	Vegfb - Vegfr1	VEGF	Secreted Signaling	KEGG: mmu04370; PMID: 16633338
MEP	Haematoendothelial progenitors	Vegfb	Flt1	0.00367118	0	VEGFB_VEGFR1	Vegfb - Vegfr1	VEGF	Secreted Signaling	KEGG: mmu04370; PMID: 16633338		Allantois	Allantois endothelium	Vegfb	Flt1	0.00962039	0	VEGFB_VEGFR1	Vegfb - Vegfr1	VEGF	Secreted Signaling	KEGG: mmu04370; PMID: 16633338
Megakaryocyte progenitors	Haematoendothelial progenitors	Vegfb	Flt1	0.00299273	0	VEGFB_VEGFR1	Vegfb - Vegfr1	VEGF	Secreted Signaling	KEGG: mmu04370; PMID: 16633338		Allantois	Embryo proper endothelium	Vegfb	Flt1	0.0108678	0	VEGFB_VEGFR1	Vegfb - Vegfr1	VEGF	Secreted Signaling	KEGG: mmu04370; PMID: 16633338
Forelimb	Haematoendothelial progenitors	Vegfb	Flt1	0.00412723	0	VEGFB_VEGFR1	Vegfb - Vegfr1	VEGF	Secreted Signaling	KEGG: mmu04370; PMID: 16633338		Allantois	Anterior Primitive Streak	Vegfb	Flt1	0.00235875	0	VEGFB_VEGFR1	Vegfb - Vegfr1	VEGF	Secreted Signaling	KEGG: mmu04370; PMID: 16633338
Chorioallantoic-derived erythroid progenitors	Haematoendothelial progenitors	Vegfb	Flt1	0.00522468	0	VEGFB_VEGFR1	Vegfb - Vegfr1	VEGF	Secreted Signaling	KEGG: mmu04370; PMID: 16633338		Allantois	EMP	Vegfb	Flt1	0.00313364	0	VEGFB_VEGFR1	Vegfb - Vegfr1	VEGF	Secreted Signaling	KEGG: mmu04370; PMID: 16633338
Blood progenitors	Allantois endothelium	Vegfb	Flt1	0.00761747	0	VEGFB_VEGFR1	Vegfb - Vegfr1	VEGF	Secreted Signaling	KEGG: mmu04370; PMID: 16633338		Allantois	Venous endothelium	Vegfb	Flt1	0.0198526	0	VEGFB_VEGFR1	Vegfb - Vegfr1	VEGF	Secreted Signaling	KEGG: mmu04370; PMID: 16633338
Haematoendothelial progenitors	Allantois endothelium	Vegfb	Flt1	0.00619837	0	VEGFB_VEGFR1	Vegfb - Vegfr1	VEGF	Secreted Signaling	KEGG: mmu04370; PMID: 16633338		Allantois	YS endothelium	Vegfb	Flt1	0.0269085	0	VEGFB_VEGFR1	Vegfb - Vegfr1	VEGF	Secreted Signaling	KEGG: mmu04370; PMID: 16633338
Allantois endothelium	Allantois endothelium	Vegfb	Flt1	0.00665047	0	VEGFB_VEGFR1	Vegfb - Vegfr1	VEGF	Secreted Signaling	KEGG: mmu04370; PMID: 16633338		Allantois	Endocardium	Vegfb	Flt1	0.0227492	0	VEGFB_VEGFR1	Vegfb - Vegfr1	VEGF	Secreted Signaling	KEGG: mmu04370; PMID: 16633338
Embryo proper endothelium	Allantois endothelium	Vegfb	Flt1	0.00668533	0	VEGFB_VEGFR1	Vegfb - Vegfr1	VEGF	Secreted Signaling	KEGG: mmu04370; PMID: 16633338		Allantois	YS mesothelium-derived endothelial progenitors	Vegfb	Flt1	0.0182791	0	VEGFB_VEGFR1	Vegfb - Vegfr1	VEGF	Secreted Signaling	KEGG: mmu04370; PMID: 16633338
Nascent mesoderm	Allantois endothelium	Vegfb	Flt1	0.00513942	0	VEGFB_VEGFR1	Vegfb - Vegfr1	VEGF	Secreted Signaling	KEGG: mmu04370; PMID: 16633338		Allantois	Forelimb	Vegfb	Flt1	0.00322987	0	VEGFB_VEGFR1	Vegfb - Vegfr1	VEGF	Secreted Signaling	KEGG: mmu04370; PMID: 16633338
Ectoderm	Allantois endothelium	Vegfb	Flt1	0.0196369	0	VEGFB_VEGFR1	Vegfb - Vegfr1	VEGF	Secreted Signaling	KEGG: mmu04370; PMID: 16633338		Allantois	Allantois endothelium	Vegfc	Flt4	0.00270076	0	VEGFC_VEGFR3	Vegfc - Vegfr3	VEGF	Secreted Signaling	KEGG: mmu04370; PMID: 16633338
EMP	Allantois endothelium	Vegfb	Flt1	0.0187765	0	VEGFB_VEGFR1	Vegfb - Vegfr1	VEGF	Secreted Signaling	KEGG: mmu04370; PMID: 16633338		Allantois	Embryo proper endothelium	Vegfc	Flt4	0.00118475	0	VEGFC_VEGFR3	Vegfc - Vegfr3	VEGF	Secreted Signaling	KEGG: mmu04370; PMID: 16633338
Venous endothelium	Allantois endothelium	Vegfb	Flt1	0.00719359	0	VEGFB_VEGFR1	Vegfb - Vegfr1	VEGF	Secreted Signaling	KEGG: mmu04370; PMID: 16633338		Allantois	Venous endothelium	Vegfc	Flt4	0.00370354	0	VEGFC_VEGFR3	Vegfc - Vegfr3	VEGF	Secreted Signaling	KEGG: mmu04370; PMID: 16633338
YS endothelium	Allantois endothelium	Vegfb	Flt1	0.00830924	0	VEGFB_VEGFR1	Vegfb - Vegfr1	VEGF	Secreted Signaling	KEGG: mmu04370; PMID: 16633338		Allantois	YS endothelium	Vegfc	Flt4	0.00266753	0	VEGFC_VEGFR3	Vegfc - Vegfr3	VEGF	Secreted Signaling	KEGG: mmu04370; PMID: 16633338
Endocardium	Allantois endothelium	Vegfb	Flt1	0.00747637	0	VEGFB_VEGFR1	Vegfb - Vegfr1	VEGF	Secreted Signaling	KEGG: mmu04370; PMID: 16633338		Allantois	Endocardium	Vegfc	Flt4	0.000923836	0	VEGFC_VEGFR3	Vegfc - Vegfr3	VEGF	Secreted Signaling	KEGG: mmu04370; PMID: 16633338
MEP	Allantois endothelium	Vegfb	Flt1	0.00840303	0	VEGFB_VEGFR1	Vegfb - Vegfr1	VEGF	Secreted Signaling	KEGG: mmu04370; PMID: 16633338		Allantois	YS mesothelium-derived endothelial progenitors	Vegfc	Flt4	0.000989723	0	VEGFC_VEGFR3	Vegfc - Vegfr3	VEGF	Secreted Signaling	KEGG: mmu04370; PMID: 16633338
Megakaryocyte progenitors	Allantois endothelium	Vegfb	Flt1	0.00685611	0	VEGFB_VEGFR1	Vegfb - Vegfr1	VEGF	Secreted Signaling	KEGG: mmu04370; PMID: 16633338		Allantois	Nascent mesoderm	Vegfc	Kdr	0.00080379	0	VEGFC_VEGFR2	Vegfc - Vegfr2	VEGF	Secreted Signaling	KEGG: mmu04370; PMID: 16633338
Forelimb	Allantois endothelium	Vegfb	Flt1	0.0094413	0	VEGFB_VEGFR1	Vegfb - Vegfr1	VEGF	Secreted Signaling	KEGG: mmu04370; PMID: 16633338		Allantois	Lateral plate mesoderm	Vegfc	Kdr	0.000841903	0	VEGFC_VEGFR2	Vegfc - Vegfr2	VEGF	Secreted Signaling	KEGG: mmu04370; PMID: 16633338
Chorioallantoic-derived erythroid progenitors	Allantois endothelium	Vegfb	Flt1	0.0119349	0	VEGFB_VEGFR1	Vegfb - Vegfr1	VEGF	Secreted Signaling	KEGG: mmu04370; PMID: 16633338		Allantois	Haematoendothelial progenitors	Vegfc	Kdr	0.00408008	0	VEGFC_VEGFR2	Vegfc - Vegfr2	VEGF	Secreted Signaling	KEGG: mmu04370; PMID: 16633338
Blood progenitors	Embryo proper endothelium	Vegfb	Flt1	0.00774216	0	VEGFB_VEGFR1	Vegfb - Vegfr1	VEGF	Secreted Signaling	KEGG: mmu04370; PMID: 16633338		Allantois	Allantois endothelium	Vegfc	Kdr	0.0109685	0	VEGFC_VEGFR2	Vegfc - Vegfr2	VEGF	Secreted Signaling	KEGG: mmu04370; PMID: 16633338
Haematoendothelial progenitors	Embryo proper endothelium	Vegfb	Flt1	0.00629998	0	VEGFB_VEGFR1	Vegfb - Vegfr1	VEGF	Secreted Signaling	KEGG: mmu04370; PMID: 16633338		Allantois	Embryo proper endothelium	Vegfc	Kdr	0.0105458	0	VEGFC_VEGFR2	Vegfc - Vegfr2	VEGF	Secreted Signaling	KEGG: mmu04370; PMID: 16633338
Allantois endothelium	Embryo proper endothelium	Vegfb	Flt1	0.00675945	0	VEGFB_VEGFR1	Vegfb - Vegfr1	VEGF	Secreted Signaling	KEGG: mmu04370; PMID: 16633338		Allantois	Allantois	Vegfc	Kdr	0.00158659	0	VEGFC_VEGFR2	Vegfc - Vegfr2	VEGF	Secreted Signaling	KEGG: mmu04370; PMID: 16633338
Embryo proper endothelium	Embryo proper endothelium	Vegfb	Flt1	0.00679487	0	VEGFB_VEGFR1	Vegfb - Vegfr1	VEGF	Secreted Signaling	KEGG: mmu04370; PMID: 16633338		Allantois	EMP	Vegfc	Kdr	0.00133716	0	VEGFC_VEGFR2	Vegfc - Vegfr2	VEGF	Secreted Signaling	KEGG: mmu04370; PMID: 16633338
Nascent mesoderm	Embryo proper endothelium	Vegfb	Flt1	0.00522376	0	VEGFB_VEGFR1	Vegfb - Vegfr1	VEGF	Secreted Signaling	KEGG: mmu04370; PMID: 16633338		Allantois	Anterior cardiopharyngeal progenitors	Vegfc	Kdr	0.00109351	0	VEGFC_VEGFR2	Vegfc - Vegfr2	VEGF	Secreted Signaling	KEGG: mmu04370; PMID: 16633338
Ectoderm	Embryo proper endothelium	Vegfb	Flt1	0.0199544	0	VEGFB_VEGFR1	Vegfb - Vegfr1	VEGF	Secreted Signaling	KEGG: mmu04370; PMID: 16633338		Allantois	Venous endothelium	Vegfc	Kdr	0.0111886	0	VEGFC_VEGFR2	Vegfc - Vegfr2	VEGF	Secreted Signaling	KEGG: mmu04370; PMID: 16633338
EMP	Embryo proper endothelium	Vegfb	Flt1	0.0190803	0	VEGFB_VEGFR1	Vegfb - Vegfr1	VEGF	Secreted Signaling	KEGG: mmu04370; PMID: 16633338		Allantois	YS endothelium	Vegfc	Kdr	0.0157905	0	VEGFC_VEGFR2	Vegfc - Vegfr2	VEGF	Secreted Signaling	KEGG: mmu04370; PMID: 16633338
Venous endothelium	Embryo proper endothelium	Vegfb	Flt1	0.0073114	0	VEGFB_VEGFR1	Vegfb - Vegfr1	VEGF	Secreted Signaling	KEGG: mmu04370; PMID: 16633338		Allantois	Endocardium	Vegfc	Kdr	0.00950681	0	VEGFC_VEGFR2	Vegfc - Vegfr2	VEGF	Secreted Signaling	KEGG: mmu04370; PMID: 16633338
YS endothelium	Embryo proper endothelium	Vegfb	Flt1	0.00844516	0	VEGFB_VEGFR1	Vegfb - Vegfr1	VEGF	Secreted Signaling	KEGG: mmu04370; PMID: 16633338		Allantois	Embryo proper mesothelium	Vegfc	Kdr	0.00123216	0	VEGFC_VEGFR2	Vegfc - Vegfr2	VEGF	Secreted Signaling	KEGG: mmu04370; PMID: 16633338
Endocardium	Embryo proper endothelium	Vegfb	Flt1	0.00759877	0	VEGFB_VEGFR1	Vegfb - Vegfr1	VEGF	Secreted Signaling	KEGG: mmu04370; PMID: 16633338		Allantois	Megakaryocyte progenitors	Vegfc	Kdr	0.00465459	0	VEGFC_VEGFR2	Vegfc - Vegfr2	VEGF	Secreted Signaling	KEGG: mmu04370; PMID: 16633338
MEP	Embryo proper endothelium	Vegfb	Flt1	0.00854047	0	VEGFB_VEGFR1	Vegfb - Vegfr1	VEGF	Secreted Signaling	KEGG: mmu04370; PMID: 16633338		Allantois	YS mesothelium-derived endothelial progenitors	Vegfc	Kdr	0.012023	0	VEGFC_VEGFR2	Vegfc - Vegfr2	VEGF	Secreted Signaling	KEGG: mmu04370; PMID: 16633338
Megakaryocyte progenitors	Embryo proper endothelium	Vegfb	Flt1	0.00696843	0	VEGFB_VEGFR1	Vegfb - Vegfr1	VEGF	Secreted Signaling	KEGG: mmu04370; PMID: 16633338		Allantois	Forelimb	Vegfc	Kdr	0.00295366	0	VEGFC_VEGFR2	Vegfc - Vegfr2	VEGF	Secreted Signaling	KEGG: mmu04370; PMID: 16633338
Forelimb	Embryo proper endothelium	Vegfb	Flt1	0.00959557	0	VEGFB_VEGFR1	Vegfb - Vegfr1	VEGF	Secreted Signaling	KEGG: mmu04370; PMID: 16633338		Allantois	Haematoendothelial progenitors	Pgf	Flt1	0.0040503	0	PGF_VEGFR1	Pgf - Vegfr1	VEGF	Secreted Signaling	KEGG: mmu04370; PMID: 16633338
Chorioallantoic-derived erythroid progenitors	Embryo proper endothelium	Vegfb	Flt1	0.0121294	0	VEGFB_VEGFR1	Vegfb - Vegfr1	VEGF	Secreted Signaling	KEGG: mmu04370; PMID: 16633338		Allantois	Allantois endothelium	Pgf	Flt1	0.0104142	0	PGF_VEGFR1	Pgf - Vegfr1	VEGF	Secreted Signaling	KEGG: mmu04370; PMID: 16633338
Blood progenitors	Anterior Primitive Streak	Vegfb	Flt1	0.00113009	0	VEGFB_VEGFR1	Vegfb - Vegfr1	VEGF	Secreted Signaling	KEGG: mmu04370; PMID: 16633338		Allantois	Embryo proper endothelium	Pgf	Flt1	0.0117633	0	PGF_VEGFR1	Pgf - Vegfr1	VEGF	Secreted Signaling	KEGG: mmu04370; PMID: 16633338
Haematoendothelial progenitors	Anterior Primitive Streak	Vegfb	Flt1	0.000918442	0	VEGFB_VEGFR1	Vegfb - Vegfr1	VEGF	Secreted Signaling	KEGG: mmu04370; PMID: 16633338		Allantois	Anterior Primitive Streak	Pgf	Flt1	0.00255491	0	PGF_VEGFR1	Pgf - Vegfr1	VEGF	Secreted Signaling	KEGG: mmu04370; PMID: 16633338
Allantois endothelium	Anterior Primitive Streak	Vegfb	Flt1	0.000985815	0	VEGFB_VEGFR1	Vegfb - Vegfr1	VEGF	Secreted Signaling	KEGG: mmu04370; PMID: 16633338		Allantois	EMP	Pgf	Flt1	0.00339403	0	PGF_VEGFR1	Pgf - Vegfr1	VEGF	Secreted Signaling	KEGG: mmu04370; PMID: 16633338
Embryo proper endothelium	Anterior Primitive Streak	Vegfb	Flt1	0.000991011	0	VEGFB_VEGFR1	Vegfb - Vegfr1	VEGF	Secreted Signaling	KEGG: mmu04370; PMID: 16633338		Allantois	Venous endothelium	Pgf	Flt1	0.0214723	0	PGF_VEGFR1	Pgf - Vegfr1	VEGF	Secreted Signaling	KEGG: mmu04370; PMID: 16633338
Nascent mesoderm	Anterior Primitive Streak	Vegfb	Flt1	0.000760842	0	VEGFB_VEGFR1	Vegfb - Vegfr1	VEGF	Secreted Signaling	KEGG: mmu04370; PMID: 16633338		Allantois	YS endothelium	Pgf	Flt1	0.0290868	0	PGF_VEGFR1	Pgf - Vegfr1	VEGF	Secreted Signaling	KEGG: mmu04370; PMID: 16633338
Ectoderm	Anterior Primitive Streak	Vegfb	Flt1	0.00294361	0	VEGFB_VEGFR1	Vegfb - Vegfr1	VEGF	Secreted Signaling	KEGG: mmu04370; PMID: 16633338		Allantois	Endocardium	Pgf	Flt1	0.0245992	0	PGF_VEGFR1	Pgf - Vegfr1	VEGF	Secreted Signaling	KEGG: mmu04370; PMID: 16633338
EMP	Anterior Primitive Streak	Vegfb	Flt1	0.00281252	0	VEGFB_VEGFR1	Vegfb - Vegfr1	VEGF	Secreted Signaling	KEGG: mmu04370; PMID: 16633338		Allantois	YS mesothelium-derived endothelial progenitors	Pgf	Flt1	0.019773	0	PGF_VEGFR1	Pgf - Vegfr1	VEGF	Secreted Signaling	KEGG: mmu04370; PMID: 16633338
Venous endothelium	Anterior Primitive Streak	Vegfb	Flt1	0.00106682	0	VEGFB_VEGFR1	Vegfb - Vegfr1	VEGF	Secreted Signaling	KEGG: mmu04370; PMID: 16633338		Allantois	Forelimb	Pgf	Flt1	0.00349822	0	PGF_VEGFR1	Pgf - Vegfr1	VEGF	Secreted Signaling	KEGG: mmu04370; PMID: 16633338
YS endothelium	Anterior Primitive Streak	Vegfb	Flt1	0.00123345	0	VEGFB_VEGFR1	Vegfb - Vegfr1	VEGF	Secreted Signaling	KEGG: mmu04370; PMID: 16633338		Allantois	Haematoendothelial progenitors	Vegfa	FLT1_KDR	0.0016015	0	VEGFA_VEGFR1R2	Vegfa - Vegfr1r2	VEGF	Secreted Signaling	PMID: 16633338
Endocardium	Anterior Primitive Streak	Vegfb	Flt1	0.00110902	0	VEGFB_VEGFR1	Vegfb - Vegfr1	VEGF	Secreted Signaling	KEGG: mmu04370; PMID: 16633338		Allantois	Allantois endothelium	Vegfa	FLT1_KDR	0.0045052	0	VEGFA_VEGFR1R2	Vegfa - Vegfr1r2	VEGF	Secreted Signaling	PMID: 16633338
MEP	Anterior Primitive Streak	Vegfb	Flt1	0.00124747	0	VEGFB_VEGFR1	Vegfb - Vegfr1	VEGF	Secreted Signaling	KEGG: mmu04370; PMID: 16633338		Allantois	Embryo proper endothelium	Vegfa	FLT1_KDR	0.00480391	0	VEGFA_VEGFR1R2	Vegfa - Vegfr1r2	VEGF	Secreted Signaling	PMID: 16633338
Megakaryocyte progenitors	Anterior Primitive Streak	Vegfb	Flt1	0.00101648	0	VEGFB_VEGFR1	Vegfb - Vegfr1	VEGF	Secreted Signaling	KEGG: mmu04370; PMID: 16633338		Allantois	EMP	Vegfa	FLT1_KDR	0.000830357	0	VEGFA_VEGFR1R2	Vegfa - Vegfr1r2	VEGF	Secreted Signaling	PMID: 16633338
Forelimb	Anterior Primitive Streak	Vegfb	Flt1	0.00140286	0	VEGFB_VEGFR1	Vegfb - Vegfr1	VEGF	Secreted Signaling	KEGG: mmu04370; PMID: 16633338		Allantois	Venous endothelium	Vegfa	FLT1_KDR	0.00668923	0	VEGFA_VEGFR1R2	Vegfa - Vegfr1r2	VEGF	Secreted Signaling	PMID: 16633338
Chorioallantoic-derived erythroid progenitors	Anterior Primitive Streak	Vegfb	Flt1	0.00177718	0	VEGFB_VEGFR1	Vegfb - Vegfr1	VEGF	Secreted Signaling	KEGG: mmu04370; PMID: 16633338		Allantois	YS endothelium	Vegfa	FLT1_KDR	0.00972785	0	VEGFA_VEGFR1R2	Vegfa - Vegfr1r2	VEGF	Secreted Signaling	PMID: 16633338
Blood progenitors	EMP	Vegfb	Flt1	0.00133398	0	VEGFB_VEGFR1	Vegfb - Vegfr1	VEGF	Secreted Signaling	KEGG: mmu04370; PMID: 16633338		Allantois	Endocardium	Vegfa	FLT1_KDR	0.00661224	0	VEGFA_VEGFR1R2	Vegfa - Vegfr1r2	VEGF	Secreted Signaling	PMID: 16633338
Haematoendothelial progenitors	EMP	Vegfb	Flt1	0.00108419	0	VEGFB_VEGFR1	Vegfb - Vegfr1	VEGF	Secreted Signaling	KEGG: mmu04370; PMID: 16633338		Allantois	YS mesothelium-derived endothelial progenitors	Vegfa	FLT1_KDR	0.00715881	0	VEGFA_VEGFR1R2	Vegfa - Vegfr1r2	VEGF	Secreted Signaling	PMID: 16633338
Allantois endothelium	EMP	Vegfb	Flt1	0.0011637	0	VEGFB_VEGFR1	Vegfb - Vegfr1	VEGF	Secreted Signaling	KEGG: mmu04370; PMID: 16633338		Allantois	Forelimb	Vegfa	FLT1_KDR	0.00125346	0	VEGFA_VEGFR1R2	Vegfa - Vegfr1r2	VEGF	Secreted Signaling	PMID: 16633338
Embryo proper endothelium	EMP	Vegfb	Flt1	0.00116984	0	VEGFB_VEGFR1	Vegfb - Vegfr1	VEGF	Secreted Signaling	KEGG: mmu04370; PMID: 16633338		Allantois	Allantois endothelium	Vegfc	FLT4_KDR	0.00586434	0	VEGFC_VEGFR2R3	Vegfc - Vegfr2r3	VEGF	Secreted Signaling	PMID: 16633339
Nascent mesoderm	EMP	Vegfb	Flt1	0.000898171	0	VEGFB_VEGFR1	Vegfb - Vegfr1	VEGF	Secreted Signaling	KEGG: mmu04370; PMID: 16633338		Allantois	Embryo proper endothelium	Vegfc	FLT4_KDR	0.00390013	0	VEGFC_VEGFR2R3	Vegfc - Vegfr2r3	VEGF	Secreted Signaling	PMID: 16633339
Ectoderm	EMP	Vegfb	Flt1	0.00347355	0	VEGFB_VEGFR1	Vegfb - Vegfr1	VEGF	Secreted Signaling	KEGG: mmu04370; PMID: 16633338		Allantois	Venous endothelium	Vegfc	FLT4_KDR	0.00707169	0	VEGFC_VEGFR2R3	Vegfc - Vegfr2r3	VEGF	Secreted Signaling	PMID: 16633339
EMP	EMP	Vegfb	Flt1	0.00331894	0	VEGFB_VEGFR1	Vegfb - Vegfr1	VEGF	Secreted Signaling	KEGG: mmu04370; PMID: 16633338		Allantois	YS endothelium	Vegfc	FLT4_KDR	0.00748564	0	VEGFC_VEGFR2R3	Vegfc - Vegfr2r3	VEGF	Secreted Signaling	PMID: 16633339
Venous endothelium	EMP	Vegfb	Flt1	0.00125931	0	VEGFB_VEGFR1	Vegfb - Vegfr1	VEGF	Secreted Signaling	KEGG: mmu04370; PMID: 16633338		Allantois	Endocardium	Vegfc	FLT4_KDR	0.00326431	0	VEGFC_VEGFR2R3	Vegfc - Vegfr2r3	VEGF	Secreted Signaling	PMID: 16633339
YS endothelium	EMP	Vegfb	Flt1	0.00145596	0	VEGFB_VEGFR1	Vegfb - Vegfr1	VEGF	Secreted Signaling	KEGG: mmu04370; PMID: 16633338		Allantois	YS mesothelium-derived endothelial progenitors	Vegfc	FLT4_KDR	0.00408915	0	VEGFC_VEGFR2R3	Vegfc - Vegfr2r3	VEGF	Secreted Signaling	PMID: 16633339
Endocardium	EMP	Vegfb	Flt1	0.00130912	0	VEGFB_VEGFR1	Vegfb - Vegfr1	VEGF	Secreted Signaling	KEGG: mmu04370; PMID: 16633338		Allantois	Blood progenitors	Igf2	Igf1r	0.00637817	0	IGF2_IGF1R	Igf2 - Igf1r	IGF	Secreted Signaling	PMID: 14604834
MEP	EMP	Vegfb	Flt1	0.00147251	0	VEGFB_VEGFR1	Vegfb - Vegfr1	VEGF	Secreted Signaling	KEGG: mmu04370; PMID: 16633338		Allantois	Lateral plate mesoderm	Igf2	Igf1r	0.00492543	0	IGF2_IGF1R	Igf2 - Igf1r	IGF	Secreted Signaling	PMID: 14604834
Megakaryocyte progenitors	EMP	Vegfb	Flt1	0.00119989	0	VEGFB_VEGFR1	Vegfb - Vegfr1	VEGF	Secreted Signaling	KEGG: mmu04370; PMID: 16633338		Allantois	Intermediate mesoderm	Igf2	Igf1r	0.00322683	0	IGF2_IGF1R	Igf2 - Igf1r	IGF	Secreted Signaling	PMID: 14604834
Forelimb	EMP	Vegfb	Flt1	0.00165588	0	VEGFB_VEGFR1	Vegfb - Vegfr1	VEGF	Secreted Signaling	KEGG: mmu04370; PMID: 16633338		Allantois	Cardiopharyngeal progenitors FHF	Igf2	Igf1r	0.00415605	0	IGF2_IGF1R	Igf2 - Igf1r	IGF	Secreted Signaling	PMID: 14604834
Chorioallantoic-derived erythroid progenitors	EMP	Vegfb	Flt1	0.00209757	0	VEGFB_VEGFR1	Vegfb - Vegfr1	VEGF	Secreted Signaling	KEGG: mmu04370; PMID: 16633338		Allantois	Cardiomyocytes FHF 1	Igf2	Igf1r	0.00406067	0	IGF2_IGF1R	Igf2 - Igf1r	IGF	Secreted Signaling	PMID: 14604834
Blood progenitors	Venous endothelium	Vegfb	Flt1	0.00954578	0	VEGFB_VEGFR1	Vegfb - Vegfr1	VEGF	Secreted Signaling	KEGG: mmu04370; PMID: 16633338		Allantois	Erythroid	Igf2	Igf1r	0.00458101	0	IGF2_IGF1R	Igf2 - Igf1r	IGF	Secreted Signaling	PMID: 14604834
Haematoendothelial progenitors	Venous endothelium	Vegfb	Flt1	0.00777025	0	VEGFB_VEGFR1	Vegfb - Vegfr1	VEGF	Secreted Signaling	KEGG: mmu04370; PMID: 16633338		Allantois	Embryo proper endothelium	Igf2	Igf1r	0.00351865	0	IGF2_IGF1R	Igf2 - Igf1r	IGF	Secreted Signaling	PMID: 14604834
Allantois endothelium	Venous endothelium	Vegfb	Flt1	0.00833605	0	VEGFB_VEGFR1	Vegfb - Vegfr1	VEGF	Secreted Signaling	KEGG: mmu04370; PMID: 16633338		Allantois	Anterior somitic tissues	Igf2	Igf1r	0.0119459	0	IGF2_IGF1R	Igf2 - Igf1r	IGF	Secreted Signaling	PMID: 14604834
Embryo proper endothelium	Venous endothelium	Vegfb	Flt1	0.00837967	0	VEGFB_VEGFR1	Vegfb - Vegfr1	VEGF	Secreted Signaling	KEGG: mmu04370; PMID: 16633338		Allantois	Endotome	Igf2	Igf1r	0.00510673	0	IGF2_IGF1R	Igf2 - Igf1r	IGF	Secreted Signaling	PMID: 14604834
Nascent mesoderm	Venous endothelium	Vegfb	Flt1	0.0064445	0	VEGFB_VEGFR1	Vegfb - Vegfr1	VEGF	Secreted Signaling	KEGG: mmu04370; PMID: 16633338		Allantois	Ectoderm	Igf2	Igf1r	0.00259425	0	IGF2_IGF1R	Igf2 - Igf1r	IGF	Secreted Signaling	PMID: 14604834
Ectoderm	Venous endothelium	Vegfb	Flt1	0.0245327	0	VEGFB_VEGFR1	Vegfb - Vegfr1	VEGF	Secreted Signaling	KEGG: mmu04370; PMID: 16633338		Allantois	Presomitic mesoderm	Igf2	Igf1r	0.0131905	0	IGF2_IGF1R	Igf2 - Igf1r	IGF	Secreted Signaling	PMID: 14604834
EMP	Venous endothelium	Vegfb	Flt1	0.0234628	0	VEGFB_VEGFR1	Vegfb - Vegfr1	VEGF	Secreted Signaling	KEGG: mmu04370; PMID: 16633338		Allantois	Allantois	Igf2	Igf1r	0.00363486	0	IGF2_IGF1R	Igf2 - Igf1r	IGF	Secreted Signaling	PMID: 14604834
Venous endothelium	Venous endothelium	Vegfb	Flt1	0.00901558	0	VEGFB_VEGFR1	Vegfb - Vegfr1	VEGF	Secreted Signaling	KEGG: mmu04370; PMID: 16633338		Allantois	Mesenchyme	Igf2	Igf1r	0.00385331	0	IGF2_IGF1R	Igf2 - Igf1r	IGF	Secreted Signaling	PMID: 14604834
YS endothelium	Venous endothelium	Vegfb	Flt1	0.0104108	0	VEGFB_VEGFR1	Vegfb - Vegfr1	VEGF	Secreted Signaling	KEGG: mmu04370; PMID: 16633338		Allantois	EMP	Igf2	Igf1r	0.0121714	0	IGF2_IGF1R	Igf2 - Igf1r	IGF	Secreted Signaling	PMID: 14604834
Endocardium	Venous endothelium	Vegfb	Flt1	0.0093693	0	VEGFB_VEGFR1	Vegfb - Vegfr1	VEGF	Secreted Signaling	KEGG: mmu04370; PMID: 16633338		Allantois	Anterior cardiopharyngeal progenitors	Igf2	Igf1r	0.00979757	0	IGF2_IGF1R	Igf2 - Igf1r	IGF	Secreted Signaling	PMID: 14604834
MEP	Venous endothelium	Vegfb	Flt1	0.0105281	0	VEGFB_VEGFR1	Vegfb - Vegfr1	VEGF	Secreted Signaling	KEGG: mmu04370; PMID: 16633338		Allantois	Pharyngeal mesoderm	Igf2	Igf1r	0.00492497	0	IGF2_IGF1R	Igf2 - Igf1r	IGF	Secreted Signaling	PMID: 14604834
Megakaryocyte progenitors	Venous endothelium	Vegfb	Flt1	0.00859336	0	VEGFB_VEGFR1	Vegfb - Vegfr1	VEGF	Secreted Signaling	KEGG: mmu04370; PMID: 16633338		Allantois	Limb mesoderm	Igf2	Igf1r	0.00474082	0	IGF2_IGF1R	Igf2 - Igf1r	IGF	Secreted Signaling	PMID: 14604834
Forelimb	Venous endothelium	Vegfb	Flt1	0.0118258	0	VEGFB_VEGFR1	Vegfb - Vegfr1	VEGF	Secreted Signaling	KEGG: mmu04370; PMID: 16633338		Allantois	Venous endothelium	Igf2	Igf1r	0.0029728	0	IGF2_IGF1R	Igf2 - Igf1r	IGF	Secreted Signaling	PMID: 14604834
Chorioallantoic-derived erythroid progenitors	Venous endothelium	Vegfb	Flt1	0.0149396	0	VEGFB_VEGFR1	Vegfb - Vegfr1	VEGF	Secreted Signaling	KEGG: mmu04370; PMID: 16633338		Allantois	Posterior somitic tissues	Igf2	Igf1r	0.00494835	0	IGF2_IGF1R	Igf2 - Igf1r	IGF	Secreted Signaling	PMID: 14604834
Blood progenitors	YS endothelium	Vegfb	Flt1	0.0116417	0	VEGFB_VEGFR1	Vegfb - Vegfr1	VEGF	Secreted Signaling	KEGG: mmu04370; PMID: 16633338		Allantois	Somitic mesoderm	Igf2	Igf1r	0.0136142	0	IGF2_IGF1R	Igf2 - Igf1r	IGF	Secreted Signaling	PMID: 14604834
Haematoendothelial progenitors	YS endothelium	Vegfb	Flt1	0.00948004	0	VEGFB_VEGFR1	Vegfb - Vegfr1	VEGF	Secreted Signaling	KEGG: mmu04370; PMID: 16633338		Allantois	Dermomyotome	Igf2	Igf1r	0.0114018	0	IGF2_IGF1R	Igf2 - Igf1r	IGF	Secreted Signaling	PMID: 14604834
Allantois endothelium	YS endothelium	Vegfb	Flt1	0.0101691	0	VEGFB_VEGFR1	Vegfb - Vegfr1	VEGF	Secreted Signaling	KEGG: mmu04370; PMID: 16633338		Allantois	Caudal mesoderm	Igf2	Igf1r	0.0204237	0	IGF2_IGF1R	Igf2 - Igf1r	IGF	Secreted Signaling	PMID: 14604834
Embryo proper endothelium	YS endothelium	Vegfb	Flt1	0.0102222	0	VEGFB_VEGFR1	Vegfb - Vegfr1	VEGF	Secreted Signaling	KEGG: mmu04370; PMID: 16633338		Allantois	Cardiopharyngeal progenitors SHF	Igf2	Igf1r	0.00520109	0	IGF2_IGF1R	Igf2 - Igf1r	IGF	Secreted Signaling	PMID: 14604834
Nascent mesoderm	YS endothelium	Vegfb	Flt1	0.00786488	0	VEGFB_VEGFR1	Vegfb - Vegfr1	VEGF	Secreted Signaling	KEGG: mmu04370; PMID: 16633338		Allantois	Cardiomyocytes SHF 1	Igf2	Igf1r	0.00424423	0	IGF2_IGF1R	Igf2 - Igf1r	IGF	Secreted Signaling	PMID: 14604834
Ectoderm	YS endothelium	Vegfb	Flt1	0.0298201	0	VEGFB_VEGFR1	Vegfb - Vegfr1	VEGF	Secreted Signaling	KEGG: mmu04370; PMID: 16633338		Allantois	Sclerotome	Igf2	Igf1r	0.00541957	0	IGF2_IGF1R	Igf2 - Igf1r	IGF	Secreted Signaling	PMID: 14604834
EMP	YS endothelium	Vegfb	Flt1	0.0285264	0	VEGFB_VEGFR1	Vegfb - Vegfr1	VEGF	Secreted Signaling	KEGG: mmu04370; PMID: 16633338		Allantois	YS endothelium	Igf2	Igf1r	0.00288784	0	IGF2_IGF1R	Igf2 - Igf1r	IGF	Secreted Signaling	PMID: 14604834
Venous endothelium	YS endothelium	Vegfb	Flt1	0.0109964	0	VEGFB_VEGFR1	Vegfb - Vegfr1	VEGF	Secreted Signaling	KEGG: mmu04370; PMID: 16633338		Allantois	Kidney primordium	Igf2	Igf1r	0.00493117	0	IGF2_IGF1R	Igf2 - Igf1r	IGF	Secreted Signaling	PMID: 14604834
YS endothelium	YS endothelium	Vegfb	Flt1	0.0126942	0	VEGFB_VEGFR1	Vegfb - Vegfr1	VEGF	Secreted Signaling	KEGG: mmu04370; PMID: 16633338		Allantois	Endocardium	Igf2	Igf1r	0.00243963	0	IGF2_IGF1R	Igf2 - Igf1r	IGF	Secreted Signaling	PMID: 14604834
Endocardium	YS endothelium	Vegfb	Flt1	0.0114269	0	VEGFB_VEGFR1	Vegfb - Vegfr1	VEGF	Secreted Signaling	KEGG: mmu04370; PMID: 16633338		Allantois	MEP	Igf2	Igf1r	0.0231171	0	IGF2_IGF1R	Igf2 - Igf1r	IGF	Secreted Signaling	PMID: 14604834
MEP	YS endothelium	Vegfb	Flt1	0.0128369	0	VEGFB_VEGFR1	Vegfb - Vegfr1	VEGF	Secreted Signaling	KEGG: mmu04370; PMID: 16633338		Allantois	Embryo proper mesothelium	Igf2	Igf1r	0.00883264	0	IGF2_IGF1R	Igf2 - Igf1r	IGF	Secreted Signaling	PMID: 14604834
Megakaryocyte progenitors	YS endothelium	Vegfb	Flt1	0.0104824	0	VEGFB_VEGFR1	Vegfb - Vegfr1	VEGF	Secreted Signaling	KEGG: mmu04370; PMID: 16633338		Allantois	Cranial mesoderm	Igf2	Igf1r	0.00720643	0	IGF2_IGF1R	Igf2 - Igf1r	IGF	Secreted Signaling	PMID: 14604834
Forelimb	YS endothelium	Vegfb	Flt1	0.014415	0	VEGFB_VEGFR1	Vegfb - Vegfr1	VEGF	Secreted Signaling	KEGG: mmu04370; PMID: 16633338		Allantois	Megakaryocyte progenitors	Igf2	Igf1r	0.0268336	0	IGF2_IGF1R	Igf2 - Igf1r	IGF	Secreted Signaling	PMID: 14604834
Chorioallantoic-derived erythroid progenitors	YS endothelium	Vegfb	Flt1	0.0181981	0	VEGFB_VEGFR1	Vegfb - Vegfr1	VEGF	Secreted Signaling	KEGG: mmu04370; PMID: 16633338		Allantois	Cardiopharyngeal progenitors	Igf2	Igf1r	0.00727773	0	IGF2_IGF1R	Igf2 - Igf1r	IGF	Secreted Signaling	PMID: 14604834
Blood progenitors	Endocardium	Vegfb	Flt1	0.0110406	0	VEGFB_VEGFR1	Vegfb - Vegfr1	VEGF	Secreted Signaling	KEGG: mmu04370; PMID: 16633338		Allantois	YS mesothelium-derived endothelial progenitors	Igf2	Igf1r	0.00668764	0	IGF2_IGF1R	Igf2 - Igf1r	IGF	Secreted Signaling	PMID: 14604834
Haematoendothelial progenitors	Endocardium	Vegfb	Flt1	0.0089896	0	VEGFB_VEGFR1	Vegfb - Vegfr1	VEGF	Secreted Signaling	KEGG: mmu04370; PMID: 16633338		Allantois	Forelimb	Igf2	Igf1r	0.0158479	0	IGF2_IGF1R	Igf2 - Igf1r	IGF	Secreted Signaling	PMID: 14604834
Allantois endothelium	Endocardium	Vegfb	Flt1	0.00964332	0	VEGFB_VEGFR1	Vegfb - Vegfr1	VEGF	Secreted Signaling	KEGG: mmu04370; PMID: 16633338		Allantois	Chorioallantoic-derived erythroid progenitors	Igf2	Igf1r	0.00407701	0	IGF2_IGF1R	Igf2 - Igf1r	IGF	Secreted Signaling	PMID: 14604834
Embryo proper endothelium	Endocardium	Vegfb	Flt1	0.00969371	0	VEGFB_VEGFR1	Vegfb - Vegfr1	VEGF	Secreted Signaling	KEGG: mmu04370; PMID: 16633338		Allantois	Lateral plate mesoderm	Igf2	Igf2r	0.00468768	0	IGF2_IGF2R	Igf2 - Igf2r	IGF	Secreted Signaling	PMID: 14604834
Nascent mesoderm	Endocardium	Vegfb	Flt1	0.00745737	0	VEGFB_VEGFR1	Vegfb - Vegfr1	VEGF	Secreted Signaling	KEGG: mmu04370; PMID: 16633338		Allantois	Cardiopharyngeal progenitors FHF	Igf2	Igf2r	0.00369864	0	IGF2_IGF2R	Igf2 - Igf2r	IGF	Secreted Signaling	PMID: 14604834
Ectoderm	Endocardium	Vegfb	Flt1	0.0283074	0	VEGFB_VEGFR1	Vegfb - Vegfr1	VEGF	Secreted Signaling	KEGG: mmu04370; PMID: 16633338		Allantois	Cardiomyocytes FHF 1	Igf2	Igf2r	0.0115017	0	IGF2_IGF2R	Igf2 - Igf2r	IGF	Secreted Signaling	PMID: 14604834
EMP	Endocardium	Vegfb	Flt1	0.0270775	0	VEGFB_VEGFR1	Vegfb - Vegfr1	VEGF	Secreted Signaling	KEGG: mmu04370; PMID: 16633338		Allantois	Allantois endothelium	Igf2	Igf2r	0.0143932	0	IGF2_IGF2R	Igf2 - Igf2r	IGF	Secreted Signaling	PMID: 14604834
Venous endothelium	Endocardium	Vegfb	Flt1	0.0104283	0	VEGFB_VEGFR1	Vegfb - Vegfr1	VEGF	Secreted Signaling	KEGG: mmu04370; PMID: 16633338		Allantois	Embryo proper endothelium	Igf2	Igf2r	0.00415057	0	IGF2_IGF2R	Igf2 - Igf2r	IGF	Secreted Signaling	PMID: 14604834
YS endothelium	Endocardium	Vegfb	Flt1	0.0120395	0	VEGFB_VEGFR1	Vegfb - Vegfr1	VEGF	Secreted Signaling	KEGG: mmu04370; PMID: 16633338		Allantois	Anterior somitic tissues	Igf2	Igf2r	0.00321509	0	IGF2_IGF2R	Igf2 - Igf2r	IGF	Secreted Signaling	PMID: 14604834
Endocardium	Endocardium	Vegfb	Flt1	0.0108368	0	VEGFB_VEGFR1	Vegfb - Vegfr1	VEGF	Secreted Signaling	KEGG: mmu04370; PMID: 16633338		Allantois	Endotome	Igf2	Igf2r	0.00308878	0	IGF2_IGF2R	Igf2 - Igf2r	IGF	Secreted Signaling	PMID: 14604834
MEP	Endocardium	Vegfb	Flt1	0.0121749	0	VEGFB_VEGFR1	Vegfb - Vegfr1	VEGF	Secreted Signaling	KEGG: mmu04370; PMID: 16633338		Allantois	Presomitic mesoderm	Igf2	Igf2r	0.00355052	0	IGF2_IGF2R	Igf2 - Igf2r	IGF	Secreted Signaling	PMID: 14604834
Megakaryocyte progenitors	Endocardium	Vegfb	Flt1	0.00994058	0	VEGFB_VEGFR1	Vegfb - Vegfr1	VEGF	Secreted Signaling	KEGG: mmu04370; PMID: 16633338		Allantois	Allantois	Igf2	Igf2r	0.0174745	0	IGF2_IGF2R	Igf2 - Igf2r	IGF	Secreted Signaling	PMID: 14604834
Forelimb	Endocardium	Vegfb	Flt1	0.0136728	0	VEGFB_VEGFR1	Vegfb - Vegfr1	VEGF	Secreted Signaling	KEGG: mmu04370; PMID: 16633338		Allantois	Mesenchyme	Igf2	Igf2r	0.0123736	0	IGF2_IGF2R	Igf2 - Igf2r	IGF	Secreted Signaling	PMID: 14604834
Chorioallantoic-derived erythroid progenitors	Endocardium	Vegfb	Flt1	0.0172645	0	VEGFB_VEGFR1	Vegfb - Vegfr1	VEGF	Secreted Signaling	KEGG: mmu04370; PMID: 16633338		Allantois	Anterior cardiopharyngeal progenitors	Igf2	Igf2r	0.00363518	0	IGF2_IGF2R	Igf2 - Igf2r	IGF	Secreted Signaling	PMID: 14604834
Blood progenitors	Forelimb	Vegfb	Flt1	0.00139534	0.02	VEGFB_VEGFR1	Vegfb - Vegfr1	VEGF	Secreted Signaling	KEGG: mmu04370; PMID: 16633338		Allantois	Pharyngeal mesoderm	Igf2	Igf2r	0.00516144	0	IGF2_IGF2R	Igf2 - Igf2r	IGF	Secreted Signaling	PMID: 14604834
Haematoendothelial progenitors	Forelimb	Vegfb	Flt1	0.00113407	0.04	VEGFB_VEGFR1	Vegfb - Vegfr1	VEGF	Secreted Signaling	KEGG: mmu04370; PMID: 16633338		Allantois	Limb mesoderm	Igf2	Igf2r	0.0131715	0	IGF2_IGF2R	Igf2 - Igf2r	IGF	Secreted Signaling	PMID: 14604834
Allantois endothelium	Forelimb	Vegfb	Flt1	0.00121724	0.03	VEGFB_VEGFR1	Vegfb - Vegfr1	VEGF	Secreted Signaling	KEGG: mmu04370; PMID: 16633338		Allantois	Venous endothelium	Igf2	Igf2r	0.0039845	0	IGF2_IGF2R	Igf2 - Igf2r	IGF	Secreted Signaling	PMID: 14604834
Embryo proper endothelium	Forelimb	Vegfb	Flt1	0.00122366	0.03	VEGFB_VEGFR1	Vegfb - Vegfr1	VEGF	Secreted Signaling	KEGG: mmu04370; PMID: 16633338		Allantois	Posterior somitic tissues	Igf2	Igf2r	0.00445999	0	IGF2_IGF2R	Igf2 - Igf2r	IGF	Secreted Signaling	PMID: 14604834
Nascent mesoderm	Forelimb	Vegfb	Flt1	0.000939507	0.04	VEGFB_VEGFR1	Vegfb - Vegfr1	VEGF	Secreted Signaling	KEGG: mmu04370; PMID: 16633338		Allantois	Somitic mesoderm	Igf2	Igf2r	0.00359467	0	IGF2_IGF2R	Igf2 - Igf2r	IGF	Secreted Signaling	PMID: 14604834
Ectoderm	Forelimb	Vegfb	Flt1	0.00363298	0.01	VEGFB_VEGFR1	Vegfb - Vegfr1	VEGF	Secreted Signaling	KEGG: mmu04370; PMID: 16633338		Allantois	Dermomyotome	Igf2	Igf2r	0.00403444	0	IGF2_IGF2R	Igf2 - Igf2r	IGF	Secreted Signaling	PMID: 14604834
EMP	Forelimb	Vegfb	Flt1	0.0034713	0	VEGFB_VEGFR1	Vegfb - Vegfr1	VEGF	Secreted Signaling	KEGG: mmu04370; PMID: 16633338		Allantois	Cardiopharyngeal progenitors SHF	Igf2	Igf2r	0.00509896	0	IGF2_IGF2R	Igf2 - Igf2r	IGF	Secreted Signaling	PMID: 14604834
Venous endothelium	Forelimb	Vegfb	Flt1	0.00131724	0.03	VEGFB_VEGFR1	Vegfb - Vegfr1	VEGF	Secreted Signaling	KEGG: mmu04370; PMID: 16633338		Allantois	Cardiomyocytes SHF 1	Igf2	Igf2r	0.0158908	0	IGF2_IGF2R	Igf2 - Igf2r	IGF	Secreted Signaling	PMID: 14604834
YS endothelium	Forelimb	Vegfb	Flt1	0.00152293	0.01	VEGFB_VEGFR1	Vegfb - Vegfr1	VEGF	Secreted Signaling	KEGG: mmu04370; PMID: 16633338		Allantois	Sclerotome	Igf2	Igf2r	0.0040706	0	IGF2_IGF2R	Igf2 - Igf2r	IGF	Secreted Signaling	PMID: 14604834
Endocardium	Forelimb	Vegfb	Flt1	0.00136934	0.01	VEGFB_VEGFR1	Vegfb - Vegfr1	VEGF	Secreted Signaling	KEGG: mmu04370; PMID: 16633338		Allantois	YS endothelium	Igf2	Igf2r	0.00934983	0	IGF2_IGF2R	Igf2 - Igf2r	IGF	Secreted Signaling	PMID: 14604834
MEP	Forelimb	Vegfb	Flt1	0.00154024	0.01	VEGFB_VEGFR1	Vegfb - Vegfr1	VEGF	Secreted Signaling	KEGG: mmu04370; PMID: 16633338		Allantois	Kidney primordium	Igf2	Igf2r	0.00526769	0	IGF2_IGF2R	Igf2 - Igf2r	IGF	Secreted Signaling	PMID: 14604834
Megakaryocyte progenitors	Forelimb	Vegfb	Flt1	0.00125509	0.03	VEGFB_VEGFR1	Vegfb - Vegfr1	VEGF	Secreted Signaling	KEGG: mmu04370; PMID: 16633338		Allantois	Endocardium	Igf2	Igf2r	0.0113586	0	IGF2_IGF2R	Igf2 - Igf2r	IGF	Secreted Signaling	PMID: 14604834
Forelimb	Forelimb	Vegfb	Flt1	0.00173203	0.03	VEGFB_VEGFR1	Vegfb - Vegfr1	VEGF	Secreted Signaling	KEGG: mmu04370; PMID: 16633338		Allantois	Epicardium	Igf2	Igf2r	0.0175919	0	IGF2_IGF2R	Igf2 - Igf2r	IGF	Secreted Signaling	PMID: 14604834
Chorioallantoic-derived erythroid progenitors	Forelimb	Vegfb	Flt1	0.00219399	0	VEGFB_VEGFR1	Vegfb - Vegfr1	VEGF	Secreted Signaling	KEGG: mmu04370; PMID: 16633338		Allantois	Embryo proper mesothelium	Igf2	Igf2r	0.0179984	0	IGF2_IGF2R	Igf2 - Igf2r	IGF	Secreted Signaling	PMID: 14604834
YS endothelium	Allantois endothelium	Vegfc	Flt4	0.00114637	0	VEGFC_VEGFR3	Vegfc - Vegfr3	VEGF	Secreted Signaling	KEGG: mmu04370; PMID: 16633338		Allantois	Cranial mesoderm	Igf2	Igf2r	0.00674788	0	IGF2_IGF2R	Igf2 - Igf2r	IGF	Secreted Signaling	PMID: 14604834
Endocardium	Allantois endothelium	Vegfc	Flt4	0.00389444	0	VEGFC_VEGFR3	Vegfc - Vegfr3	VEGF	Secreted Signaling	KEGG: mmu04370; PMID: 16633338		Allantois	Cardiopharyngeal progenitors	Igf2	Igf2r	0.00997007	0	IGF2_IGF2R	Igf2 - Igf2r	IGF	Secreted Signaling	PMID: 14604834
YS endothelium	Embryo proper endothelium	Vegfc	Flt4	0.00126827	0	VEGFC_VEGFR3	Vegfc - Vegfr3	VEGF	Secreted Signaling	KEGG: mmu04370; PMID: 16633338		Allantois	YS mesothelium-derived endothelial progenitors	Igf2	Igf2r	0.00636891	0	IGF2_IGF2R	Igf2 - Igf2r	IGF	Secreted Signaling	PMID: 14604834
Endocardium	Embryo proper endothelium	Vegfc	Flt4	0.00430729	0	VEGFC_VEGFR3	Vegfc - Vegfr3	VEGF	Secreted Signaling	KEGG: mmu04370; PMID: 16633338		Allantois	Chorioallantoic-derived erythroid progenitors	Igf2	Igf2r	0.00257259	0	IGF2_IGF2R	Igf2 - Igf2r	IGF	Secreted Signaling	PMID: 14604834
YS endothelium	Venous endothelium	Vegfc	Flt4	0.00394902	0	VEGFC_VEGFR3	Vegfc - Vegfr3	VEGF	Secreted Signaling	KEGG: mmu04370; PMID: 16633338		Allantois	Node	Mif	Ackr3	0.0111547	0	MIF_ACKR3	Mif - Ackr3	MIF	Secreted Signaling	PMID: 26175090
Endocardium	Venous endothelium	Vegfc	Flt4	0.0133259	0	VEGFC_VEGFR3	Vegfc - Vegfr3	VEGF	Secreted Signaling	KEGG: mmu04370; PMID: 16633338		Allantois	Allantois endothelium	Nampt	ITGA5_ITGB1	0.00698379	0	NAMPT_ITGA5_ITGB1	Nampt - (Itga5+Itgb1)	VISFATIN	Secreted Signaling	PMID: 28490838
YS endothelium	YS endothelium	Vegfc	Flt4	0.00283709	0	VEGFC_VEGFR3	Vegfc - Vegfr3	VEGF	Secreted Signaling	KEGG: mmu04370; PMID: 16633338		Allantois	Embryo proper endothelium	Nampt	ITGA5_ITGB1	0.00579513	0	NAMPT_ITGA5_ITGB1	Nampt - (Itga5+Itgb1)	VISFATIN	Secreted Signaling	PMID: 28490838
Endocardium	YS endothelium	Vegfc	Flt4	0.00959916	0	VEGFC_VEGFR3	Vegfc - Vegfr3	VEGF	Secreted Signaling	KEGG: mmu04370; PMID: 16633338		Allantois	Venous endothelium	Nampt	ITGA5_ITGB1	0.00907678	0	NAMPT_ITGA5_ITGB1	Nampt - (Itga5+Itgb1)	VISFATIN	Secreted Signaling	PMID: 28490838
YS endothelium	Endocardium	Vegfc	Flt4	0.00118025	0	VEGFC_VEGFR3	Vegfc - Vegfr3	VEGF	Secreted Signaling	KEGG: mmu04370; PMID: 16633338		Allantois	YS endothelium	Nampt	ITGA5_ITGB1	0.0115938	0	NAMPT_ITGA5_ITGB1	Nampt - (Itga5+Itgb1)	VISFATIN	Secreted Signaling	PMID: 28490838
Endocardium	Endocardium	Vegfc	Flt4	0.00400921	0	VEGFC_VEGFR3	Vegfc - Vegfr3	VEGF	Secreted Signaling	KEGG: mmu04370; PMID: 16633338		Allantois	Endocardium	Nampt	ITGA5_ITGB1	0.0109623	0	NAMPT_ITGA5_ITGB1	Nampt - (Itga5+Itgb1)	VISFATIN	Secreted Signaling	PMID: 28490838
YS endothelium	Haematoendothelial progenitors	Vegfc	Kdr	0.00422543	0	VEGFC_VEGFR2	Vegfc - Vegfr2	VEGF	Secreted Signaling	KEGG: mmu04370; PMID: 16633338		Allantois	YS mesothelium-derived endothelial progenitors	Nampt	ITGA5_ITGB1	0.0144975	0	NAMPT_ITGA5_ITGB1	Nampt - (Itga5+Itgb1)	VISFATIN	Secreted Signaling	PMID: 28490838
Endocardium	Haematoendothelial progenitors	Vegfc	Kdr	0.0142493	0	VEGFC_VEGFR2	Vegfc - Vegfr2	VEGF	Secreted Signaling	KEGG: mmu04370; PMID: 16633338		Allantois	Epiblast	Mdk	Sdc1	0.0212592	0	MDK_SDC1	Mdk - Sdc1	MK	Secreted Signaling	PMID: 28356350
YS endothelium	Allantois endothelium	Vegfc	Kdr	0.00893751	0	VEGFC_VEGFR2	Vegfc - Vegfr2	VEGF	Secreted Signaling	KEGG: mmu04370; PMID: 16633338		Allantois	Primitive Streak	Mdk	Sdc1	0.0429246	0	MDK_SDC1	Mdk - Sdc1	MK	Secreted Signaling	PMID: 28356350
Endocardium	Allantois endothelium	Vegfc	Kdr	0.0298051	0	VEGFC_VEGFR2	Vegfc - Vegfr2	VEGF	Secreted Signaling	KEGG: mmu04370; PMID: 16633338		Allantois	Non-neural ectoderm	Mdk	Sdc1	0.055198	0	MDK_SDC1	Mdk - Sdc1	MK	Secreted Signaling	PMID: 28356350
YS endothelium	Embryo proper endothelium	Vegfc	Kdr	0.00798009	0	VEGFC_VEGFR2	Vegfc - Vegfr2	VEGF	Secreted Signaling	KEGG: mmu04370; PMID: 16633338		Allantois	Nascent mesoderm	Mdk	Sdc1	0.0216034	0	MDK_SDC1	Mdk - Sdc1	MK	Secreted Signaling	PMID: 28356350
Endocardium	Embryo proper endothelium	Vegfc	Kdr	0.0266724	0	VEGFC_VEGFR2	Vegfc - Vegfr2	VEGF	Secreted Signaling	KEGG: mmu04370; PMID: 16633338		Allantois	Blood progenitors	Mdk	Sdc1	0.0214801	0	MDK_SDC1	Mdk - Sdc1	MK	Secreted Signaling	PMID: 28356350
YS endothelium	Nascent mesoderm	Vegfc	Kdr	0.00120209	0	VEGFC_VEGFR2	Vegfc - Vegfr2	VEGF	Secreted Signaling	KEGG: mmu04370; PMID: 16633338		Allantois	Paraxial mesoderm	Mdk	Sdc1	0.0501591	0	MDK_SDC1	Mdk - Sdc1	MK	Secreted Signaling	PMID: 28356350
Endocardium	Nascent mesoderm	Vegfc	Kdr	0.00408318	0	VEGFC_VEGFR2	Vegfc - Vegfr2	VEGF	Secreted Signaling	KEGG: mmu04370; PMID: 16633338		Allantois	Lateral plate mesoderm	Mdk	Sdc1	0.0596328	0	MDK_SDC1	Mdk - Sdc1	MK	Secreted Signaling	PMID: 28356350
YS endothelium	EMP	Vegfc	Kdr	0.00139893	0	VEGFC_VEGFR2	Vegfc - Vegfr2	VEGF	Secreted Signaling	KEGG: mmu04370; PMID: 16633338		Allantois	Intermediate mesoderm	Mdk	Sdc1	0.0593544	0	MDK_SDC1	Mdk - Sdc1	MK	Secreted Signaling	PMID: 28356350
Endocardium	EMP	Vegfc	Kdr	0.00474953	0	VEGFC_VEGFR2	Vegfc - Vegfr2	VEGF	Secreted Signaling	KEGG: mmu04370; PMID: 16633338		Allantois	Cardiopharyngeal progenitors FHF	Mdk	Sdc1	0.0534237	0	MDK_SDC1	Mdk - Sdc1	MK	Secreted Signaling	PMID: 28356350
YS endothelium	Venous endothelium	Vegfc	Kdr	0.012775	0	VEGFC_VEGFR2	Vegfc - Vegfr2	VEGF	Secreted Signaling	KEGG: mmu04370; PMID: 16633338		Allantois	Caudal epiblast	Mdk	Sdc1	0.0474942	0	MDK_SDC1	Mdk - Sdc1	MK	Secreted Signaling	PMID: 28356350
Endocardium	Venous endothelium	Vegfc	Kdr	0.0422208	0	VEGFC_VEGFR2	Vegfc - Vegfr2	VEGF	Secreted Signaling	KEGG: mmu04370; PMID: 16633338		Allantois	Haematoendothelial progenitors	Mdk	Sdc1	0.0213946	0	MDK_SDC1	Mdk - Sdc1	MK	Secreted Signaling	PMID: 28356350
YS endothelium	YS endothelium	Vegfc	Kdr	0.0167915	0	VEGFC_VEGFR2	Vegfc - Vegfr2	VEGF	Secreted Signaling	KEGG: mmu04370; PMID: 16633338		Allantois	Cardiomyocytes FHF 1	Mdk	Sdc1	0.0216114	0	MDK_SDC1	Mdk - Sdc1	MK	Secreted Signaling	PMID: 28356350
Endocardium	YS endothelium	Vegfc	Kdr	0.0549796	0	VEGFC_VEGFR2	Vegfc - Vegfr2	VEGF	Secreted Signaling	KEGG: mmu04370; PMID: 16633338		Allantois	Allantois endothelium	Mdk	Sdc1	0.0190066	0	MDK_SDC1	Mdk - Sdc1	MK	Secreted Signaling	PMID: 28356350
YS endothelium	Endocardium	Vegfc	Kdr	0.0117478	0	VEGFC_VEGFR2	Vegfc - Vegfr2	VEGF	Secreted Signaling	KEGG: mmu04370; PMID: 16633338		Allantois	Embryo proper endothelium	Mdk	Sdc1	0.043718	0	MDK_SDC1	Mdk - Sdc1	MK	Secreted Signaling	PMID: 28356350
Endocardium	Endocardium	Vegfc	Kdr	0.0389194	0	VEGFC_VEGFR2	Vegfc - Vegfr2	VEGF	Secreted Signaling	KEGG: mmu04370; PMID: 16633338		Allantois	Anterior somitic tissues	Mdk	Sdc1	0.0481375	0	MDK_SDC1	Mdk - Sdc1	MK	Secreted Signaling	PMID: 28356350
YS endothelium	Megakaryocyte progenitors	Vegfc	Kdr	0.00495347	0	VEGFC_VEGFR2	Vegfc - Vegfr2	VEGF	Secreted Signaling	KEGG: mmu04370; PMID: 16633338		Allantois	Endotome	Mdk	Sdc1	0.0543058	0	MDK_SDC1	Mdk - Sdc1	MK	Secreted Signaling	PMID: 28356350
Endocardium	Megakaryocyte progenitors	Vegfc	Kdr	0.0166755	0	VEGFC_VEGFR2	Vegfc - Vegfr2	VEGF	Secreted Signaling	KEGG: mmu04370; PMID: 16633338		Allantois	Ectoderm	Mdk	Sdc1	0.0426213	0	MDK_SDC1	Mdk - Sdc1	MK	Secreted Signaling	PMID: 28356350
YS endothelium	Forelimb	Vegfc	Kdr	0.00357862	0	VEGFC_VEGFR2	Vegfc - Vegfr2	VEGF	Secreted Signaling	KEGG: mmu04370; PMID: 16633338		Allantois	Anterior Primitive Streak	Mdk	Sdc1	0.0203566	0	MDK_SDC1	Mdk - Sdc1	MK	Secreted Signaling	PMID: 28356350
Endocardium	Forelimb	Vegfc	Kdr	0.0120867	0	VEGFC_VEGFR2	Vegfc - Vegfr2	VEGF	Secreted Signaling	KEGG: mmu04370; PMID: 16633338		Allantois	Presomitic mesoderm	Mdk	Sdc1	0.060966	0	MDK_SDC1	Mdk - Sdc1	MK	Secreted Signaling	PMID: 28356350
YS endothelium	Allantois endothelium	Vegfc	FLT4_KDR	0.00327123	0	VEGFC_VEGFR2R3	Vegfc - Vegfr2r3	VEGF	Secreted Signaling	PMID: 16633339		Allantois	Allantois	Mdk	Sdc1	0.0679753	0	MDK_SDC1	Mdk - Sdc1	MK	Secreted Signaling	PMID: 28356350
Endocardium	Allantois endothelium	Vegfc	FLT4_KDR	0.0110566	0	VEGFC_VEGFR2R3	Vegfc - Vegfr2r3	VEGF	Secreted Signaling	PMID: 16633339		Allantois	Mesenchyme	Mdk	Sdc1	0.0651449	0	MDK_SDC1	Mdk - Sdc1	MK	Secreted Signaling	PMID: 28356350
YS endothelium	Embryo proper endothelium	Vegfc	FLT4_KDR	0.00326708	0	VEGFC_VEGFR2R3	Vegfc - Vegfr2r3	VEGF	Secreted Signaling	PMID: 16633339		Allantois	Anterior cardiopharyngeal progenitors	Mdk	Sdc1	0.0226814	0	MDK_SDC1	Mdk - Sdc1	MK	Secreted Signaling	PMID: 28356350
Endocardium	Embryo proper endothelium	Vegfc	FLT4_KDR	0.0110427	0	VEGFC_VEGFR2R3	Vegfc - Vegfr2r3	VEGF	Secreted Signaling	PMID: 16633339		Allantois	Pharyngeal mesoderm	Mdk	Sdc1	0.0577323	0	MDK_SDC1	Mdk - Sdc1	MK	Secreted Signaling	PMID: 28356350
YS endothelium	Venous endothelium	Vegfc	FLT4_KDR	0.00786163	0	VEGFC_VEGFR2R3	Vegfc - Vegfr2r3	VEGF	Secreted Signaling	PMID: 16633339		Allantois	Limb mesoderm	Mdk	Sdc1	0.064116	0	MDK_SDC1	Mdk - Sdc1	MK	Secreted Signaling	PMID: 28356350
Endocardium	Venous endothelium	Vegfc	FLT4_KDR	0.0262838	0	VEGFC_VEGFR2R3	Vegfc - Vegfr2r3	VEGF	Secreted Signaling	PMID: 16633339		Allantois	Posterior somitic tissues	Mdk	Sdc1	0.0498636	0	MDK_SDC1	Mdk - Sdc1	MK	Secreted Signaling	PMID: 28356350
YS endothelium	YS endothelium	Vegfc	FLT4_KDR	0.00796195	0	VEGFC_VEGFR2R3	Vegfc - Vegfr2r3	VEGF	Secreted Signaling	PMID: 16633339		Allantois	Somitic mesoderm	Mdk	Sdc1	0.057151	0	MDK_SDC1	Mdk - Sdc1	MK	Secreted Signaling	PMID: 28356350
Endocardium	YS endothelium	Vegfc	FLT4_KDR	0.0266129	0	VEGFC_VEGFR2R3	Vegfc - Vegfr2r3	VEGF	Secreted Signaling	PMID: 16633339		Allantois	Dermomyotome	Mdk	Sdc1	0.0452069	0	MDK_SDC1	Mdk - Sdc1	MK	Secreted Signaling	PMID: 28356350
YS endothelium	Endocardium	Vegfc	FLT4_KDR	0.00414726	0	VEGFC_VEGFR2R3	Vegfc - Vegfr2r3	VEGF	Secreted Signaling	PMID: 16633339		Allantois	Caudal mesoderm	Mdk	Sdc1	0.0521811	0	MDK_SDC1	Mdk - Sdc1	MK	Secreted Signaling	PMID: 28356350
Endocardium	Endocardium	Vegfc	FLT4_KDR	0.0139883	0	VEGFC_VEGFR2R3	Vegfc - Vegfr2r3	VEGF	Secreted Signaling	PMID: 16633339		Allantois	Cardiopharyngeal progenitors SHF	Mdk	Sdc1	0.0587078	0	MDK_SDC1	Mdk - Sdc1	MK	Secreted Signaling	PMID: 28356350
Allantois endothelium	Blood progenitors	Igf1	Igf1r	0.000598186	0	IGF1_IGF1R	Igf1 - Igf1r	IGF	Secreted Signaling	PMID: 14604834		Allantois	Cardiomyocytes SHF 1	Mdk	Sdc1	0.0629913	0	MDK_SDC1	Mdk - Sdc1	MK	Secreted Signaling	PMID: 28356350
Embryo proper endothelium	Blood progenitors	Igf1	Igf1r	0.000738293	0	IGF1_IGF1R	Igf1 - Igf1r	IGF	Secreted Signaling	PMID: 14604834		Allantois	Sclerotome	Mdk	Sdc1	0.0256009	0	MDK_SDC1	Mdk - Sdc1	MK	Secreted Signaling	PMID: 28356350
EMP	Blood progenitors	Igf1	Igf1r	0.000836506	0	IGF1_IGF1R	Igf1 - Igf1r	IGF	Secreted Signaling	PMID: 14604834		Allantois	Kidney primordium	Mdk	Sdc1	0.0662923	0	MDK_SDC1	Mdk - Sdc1	MK	Secreted Signaling	PMID: 28356350
Venous endothelium	Blood progenitors	Igf1	Igf1r	0.00243345	0	IGF1_IGF1R	Igf1 - Igf1r	IGF	Secreted Signaling	PMID: 14604834		Allantois	Epicardium	Mdk	Sdc1	0.0521646	0	MDK_SDC1	Mdk - Sdc1	MK	Secreted Signaling	PMID: 28356350
YS endothelium	Blood progenitors	Igf1	Igf1r	0.00455169	0	IGF1_IGF1R	Igf1 - Igf1r	IGF	Secreted Signaling	PMID: 14604834		Allantois	Embryo proper mesothelium	Mdk	Sdc1	0.0531439	0	MDK_SDC1	Mdk - Sdc1	MK	Secreted Signaling	PMID: 28356350
Endocardium	Blood progenitors	Igf1	Igf1r	0.00205254	0	IGF1_IGF1R	Igf1 - Igf1r	IGF	Secreted Signaling	PMID: 14604834		Allantois	Cranial mesoderm	Mdk	Sdc1	0.0582479	0	MDK_SDC1	Mdk - Sdc1	MK	Secreted Signaling	PMID: 28356350
Allantois endothelium	Allantois endothelium	Igf1	Igf1r	0.000290763	0	IGF1_IGF1R	Igf1 - Igf1r	IGF	Secreted Signaling	PMID: 14604834		Allantois	Cardiopharyngeal progenitors	Mdk	Sdc1	0.0427851	0	MDK_SDC1	Mdk - Sdc1	MK	Secreted Signaling	PMID: 28356350
Embryo proper endothelium	Allantois endothelium	Igf1	Igf1r	0.000358888	0	IGF1_IGF1R	Igf1 - Igf1r	IGF	Secreted Signaling	PMID: 14604834		Allantois	YS mesothelium-derived endothelial progenitors	Mdk	Sdc1	0.0590821	0	MDK_SDC1	Mdk - Sdc1	MK	Secreted Signaling	PMID: 28356350
EMP	Allantois endothelium	Igf1	Igf1r	0.000406614	0	IGF1_IGF1R	Igf1 - Igf1r	IGF	Secreted Signaling	PMID: 14604834		Allantois	Epiblast	Mdk	Sdc2	0.0166782	0	MDK_SDC2	Mdk - Sdc2	MK	Secreted Signaling	PMID: 28356350
Venous endothelium	Allantois endothelium	Igf1	Igf1r	0.00118382	0	IGF1_IGF1R	Igf1 - Igf1r	IGF	Secreted Signaling	PMID: 14604834		Allantois	Primitive Streak	Mdk	Sdc2	0.0143178	0	MDK_SDC2	Mdk - Sdc2	MK	Secreted Signaling	PMID: 28356350
YS endothelium	Allantois endothelium	Igf1	Igf1r	0.00221614	0	IGF1_IGF1R	Igf1 - Igf1r	IGF	Secreted Signaling	PMID: 14604834		Allantois	Lateral plate mesoderm	Mdk	Sdc2	0.0137235	0	MDK_SDC2	Mdk - Sdc2	MK	Secreted Signaling	PMID: 28356350
Endocardium	Allantois endothelium	Igf1	Igf1r	0.000998741	0	IGF1_IGF1R	Igf1 - Igf1r	IGF	Secreted Signaling	PMID: 14604834		Allantois	Caudal epiblast	Mdk	Sdc2	0.0148607	0	MDK_SDC2	Mdk - Sdc2	MK	Secreted Signaling	PMID: 28356350
Allantois endothelium	Erythroid	Igf1	Igf1r	0.00042887	0	IGF1_IGF1R	Igf1 - Igf1r	IGF	Secreted Signaling	PMID: 14604834		Allantois	Anterior somitic tissues	Mdk	Sdc2	0.0173459	0	MDK_SDC2	Mdk - Sdc2	MK	Secreted Signaling	PMID: 28356350
Embryo proper endothelium	Erythroid	Igf1	Igf1r	0.000529372	0	IGF1_IGF1R	Igf1 - Igf1r	IGF	Secreted Signaling	PMID: 14604834		Allantois	Endotome	Mdk	Sdc2	0.0194413	0	MDK_SDC2	Mdk - Sdc2	MK	Secreted Signaling	PMID: 28356350
EMP	Erythroid	Igf1	Igf1r	0.000599756	0	IGF1_IGF1R	Igf1 - Igf1r	IGF	Secreted Signaling	PMID: 14604834		Allantois	Ectoderm	Mdk	Sdc2	0.0173786	0	MDK_SDC2	Mdk - Sdc2	MK	Secreted Signaling	PMID: 28356350
Venous endothelium	Erythroid	Igf1	Igf1r	0.00174701	0	IGF1_IGF1R	Igf1 - Igf1r	IGF	Secreted Signaling	PMID: 14604834		Allantois	Presomitic mesoderm	Mdk	Sdc2	0.016693	0	MDK_SDC2	Mdk - Sdc2	MK	Secreted Signaling	PMID: 28356350
YS endothelium	Erythroid	Igf1	Igf1r	0.00327218	0	IGF1_IGF1R	Igf1 - Igf1r	IGF	Secreted Signaling	PMID: 14604834		Allantois	Allantois	Mdk	Sdc2	0.0160026	0	MDK_SDC2	Mdk - Sdc2	MK	Secreted Signaling	PMID: 28356350
Endocardium	Erythroid	Igf1	Igf1r	0.0014741	0	IGF1_IGF1R	Igf1 - Igf1r	IGF	Secreted Signaling	PMID: 14604834		Allantois	Mesenchyme	Mdk	Sdc2	0.0162805	0	MDK_SDC2	Mdk - Sdc2	MK	Secreted Signaling	PMID: 28356350
Allantois endothelium	Embryo proper endothelium	Igf1	Igf1r	0.000258888	0	IGF1_IGF1R	Igf1 - Igf1r	IGF	Secreted Signaling	PMID: 14604834		Allantois	Node	Mdk	Sdc2	0.0178442	0.01	MDK_SDC2	Mdk - Sdc2	MK	Secreted Signaling	PMID: 28356350
Embryo proper endothelium	Embryo proper endothelium	Igf1	Igf1r	0.00031955	0	IGF1_IGF1R	Igf1 - Igf1r	IGF	Secreted Signaling	PMID: 14604834		Allantois	Anterior cardiopharyngeal progenitors	Mdk	Sdc2	0.0128138	0	MDK_SDC2	Mdk - Sdc2	MK	Secreted Signaling	PMID: 28356350
EMP	Embryo proper endothelium	Igf1	Igf1r	0.000362042	0	IGF1_IGF1R	Igf1 - Igf1r	IGF	Secreted Signaling	PMID: 14604834		Allantois	Caudal mesoderm	Mdk	Sdc2	0.0188153	0	MDK_SDC2	Mdk - Sdc2	MK	Secreted Signaling	PMID: 28356350
Venous endothelium	Embryo proper endothelium	Igf1	Igf1r	0.00105432	0	IGF1_IGF1R	Igf1 - Igf1r	IGF	Secreted Signaling	PMID: 14604834		Allantois	Sclerotome	Mdk	Sdc2	0.0176532	0	MDK_SDC2	Mdk - Sdc2	MK	Secreted Signaling	PMID: 28356350
YS endothelium	Embryo proper endothelium	Igf1	Igf1r	0.00197426	0	IGF1_IGF1R	Igf1 - Igf1r	IGF	Secreted Signaling	PMID: 14604834		Allantois	Embryo proper mesothelium	Mdk	Sdc2	0.0166666	0	MDK_SDC2	Mdk - Sdc2	MK	Secreted Signaling	PMID: 28356350
Endocardium	Embryo proper endothelium	Igf1	Igf1r	0.000889556	0	IGF1_IGF1R	Igf1 - Igf1r	IGF	Secreted Signaling	PMID: 14604834		Allantois	Cranial mesoderm	Mdk	Sdc2	0.0354941	0	MDK_SDC2	Mdk - Sdc2	MK	Secreted Signaling	PMID: 28356350
Allantois endothelium	Ectoderm	Igf1	Igf1r	0.000184495	0	IGF1_IGF1R	Igf1 - Igf1r	IGF	Secreted Signaling	PMID: 14604834		Allantois	YS mesothelium-derived endothelial progenitors	Mdk	Sdc2	0.0322821	0	MDK_SDC2	Mdk - Sdc2	MK	Secreted Signaling	PMID: 28356350
Embryo proper endothelium	Ectoderm	Igf1	Igf1r	0.000227746	0	IGF1_IGF1R	Igf1 - Igf1r	IGF	Secreted Signaling	PMID: 14604834		Allantois	YS mesothelium-derived endothelial progenitors	Mdk	Sdc4	0.00913698	0	MDK_SDC4	Mdk - Sdc4	MK	Secreted Signaling	PMID: 28356350
EMP	Ectoderm	Igf1	Igf1r	0.000258016	0	IGF1_IGF1R	Igf1 - Igf1r	IGF	Secreted Signaling	PMID: 14604834		Allantois	Somitic mesoderm	Mdk	Ptprz1	0.0162055	0	MDK_PTPRZ1	Mdk - Ptprz1	MK	Secreted Signaling	PMID: 28356350
Venous endothelium	Ectoderm	Igf1	Igf1r	0.000752274	0	IGF1_IGF1R	Igf1 - Igf1r	IGF	Secreted Signaling	PMID: 14604834		Allantois	EMP	Mdk	ITGA4_ITGB1	0.0461126	0	MDK_ITGA4_ITGB1	Mdk - (Itga4+Itgb1)	MK	Secreted Signaling	PMID: 28356350
YS endothelium	Ectoderm	Igf1	Igf1r	0.00141041	0	IGF1_IGF1R	Igf1 - Igf1r	IGF	Secreted Signaling	PMID: 14604834		Allantois	MEP	Mdk	ITGA4_ITGB1	0.0320823	0	MDK_ITGA4_ITGB1	Mdk - (Itga4+Itgb1)	MK	Secreted Signaling	PMID: 28356350
Endocardium	Ectoderm	Igf1	Igf1r	0.000634929	0	IGF1_IGF1R	Igf1 - Igf1r	IGF	Secreted Signaling	PMID: 14604834		Allantois	YS mesothelium-derived endothelial progenitors	Mdk	ITGA4_ITGB1	0.0283481	0	MDK_ITGA4_ITGB1	Mdk - (Itga4+Itgb1)	MK	Secreted Signaling	PMID: 28356350
Allantois endothelium	EMP	Igf1	Igf1r	0.00115142	0	IGF1_IGF1R	Igf1 - Igf1r	IGF	Secreted Signaling	PMID: 14604834		Allantois	Embryo proper endothelium	Mdk	ITGA6_ITGB1	0.0440279	0	MDK_ITGA6_ITGB1	Mdk - (Itga6+Itgb1)	MK	Secreted Signaling	PMID: 28356350
Embryo proper endothelium	EMP	Igf1	Igf1r	0.00142045	0	IGF1_IGF1R	Igf1 - Igf1r	IGF	Secreted Signaling	PMID: 14604834		Allantois	Ectoderm	Mdk	ITGA6_ITGB1	0.016985	0	MDK_ITGA6_ITGB1	Mdk - (Itga6+Itgb1)	MK	Secreted Signaling	PMID: 28356350
EMP	EMP	Igf1	Igf1r	0.00160987	0	IGF1_IGF1R	Igf1 - Igf1r	IGF	Secreted Signaling	PMID: 14604834		Allantois	EMP	Mdk	ITGA6_ITGB1	0.0736062	0	MDK_ITGA6_ITGB1	Mdk - (Itga6+Itgb1)	MK	Secreted Signaling	PMID: 28356350
Venous endothelium	EMP	Igf1	Igf1r	0.00465458	0	IGF1_IGF1R	Igf1 - Igf1r	IGF	Secreted Signaling	PMID: 14604834		Allantois	Venous endothelium	Mdk	ITGA6_ITGB1	0.105901	0	MDK_ITGA6_ITGB1	Mdk - (Itga6+Itgb1)	MK	Secreted Signaling	PMID: 28356350
YS endothelium	EMP	Igf1	Igf1r	0.00865111	0	IGF1_IGF1R	Igf1 - Igf1r	IGF	Secreted Signaling	PMID: 14604834		Allantois	Dermomyotome	Mdk	ITGA6_ITGB1	0.0401062	0	MDK_ITGA6_ITGB1	Mdk - (Itga6+Itgb1)	MK	Secreted Signaling	PMID: 28356350
Endocardium	EMP	Igf1	Igf1r	0.00391911	0	IGF1_IGF1R	Igf1 - Igf1r	IGF	Secreted Signaling	PMID: 14604834		Allantois	YS endothelium	Mdk	ITGA6_ITGB1	0.135746	0	MDK_ITGA6_ITGB1	Mdk - (Itga6+Itgb1)	MK	Secreted Signaling	PMID: 28356350
Allantois endothelium	Venous endothelium	Igf1	Igf1r	0.000273265	0	IGF1_IGF1R	Igf1 - Igf1r	IGF	Secreted Signaling	PMID: 14604834		Allantois	Endocardium	Mdk	ITGA6_ITGB1	0.0691378	0	MDK_ITGA6_ITGB1	Mdk - (Itga6+Itgb1)	MK	Secreted Signaling	PMID: 28356350
Embryo proper endothelium	Venous endothelium	Igf1	Igf1r	0.00033728	0	IGF1_IGF1R	Igf1 - Igf1r	IGF	Secreted Signaling	PMID: 14604834		Allantois	Megakaryocyte progenitors	Mdk	ITGA6_ITGB1	0.103298	0	MDK_ITGA6_ITGB1	Mdk - (Itga6+Itgb1)	MK	Secreted Signaling	PMID: 28356350
EMP	Venous endothelium	Igf1	Igf1r	0.00038214	0	IGF1_IGF1R	Igf1 - Igf1r	IGF	Secreted Signaling	PMID: 14604834		Allantois	YS mesothelium-derived endothelial progenitors	Mdk	ITGA6_ITGB1	0.0948053	0	MDK_ITGA6_ITGB1	Mdk - (Itga6+Itgb1)	MK	Secreted Signaling	PMID: 28356350
Venous endothelium	Venous endothelium	Igf1	Igf1r	0.00111217	0	IGF1_IGF1R	Igf1 - Igf1r	IGF	Secreted Signaling	PMID: 14604834		Allantois	Forelimb	Mdk	ITGA6_ITGB1	0.0574869	0	MDK_ITGA6_ITGB1	Mdk - (Itga6+Itgb1)	MK	Secreted Signaling	PMID: 28356350
YS endothelium	Venous endothelium	Igf1	Igf1r	0.00208124	0	IGF1_IGF1R	Igf1 - Igf1r	IGF	Secreted Signaling	PMID: 14604834		Allantois	Cardiomyocytes FHF 1	Mdk	Lrp1	0.0043037	0	MDK_LRP1	Mdk - Lrp1	MK	Secreted Signaling	PMID: 28356350
Endocardium	Venous endothelium	Igf1	Igf1r	0.000938197	0	IGF1_IGF1R	Igf1 - Igf1r	IGF	Secreted Signaling	PMID: 14604834		Allantois	Anterior somitic tissues	Mdk	Lrp1	0.0512722	0	MDK_LRP1	Mdk - Lrp1	MK	Secreted Signaling	PMID: 28356350
Allantois endothelium	YS endothelium	Igf1	Igf1r	0.000270524	0	IGF1_IGF1R	Igf1 - Igf1r	IGF	Secreted Signaling	PMID: 14604834		Allantois	Endotome	Mdk	Lrp1	0.022427	0	MDK_LRP1	Mdk - Lrp1	MK	Secreted Signaling	PMID: 28356350
Embryo proper endothelium	YS endothelium	Igf1	Igf1r	0.000333901	0	IGF1_IGF1R	Igf1 - Igf1r	IGF	Secreted Signaling	PMID: 14604834		Allantois	Mesenchyme	Mdk	Lrp1	0.0139088	0	MDK_LRP1	Mdk - Lrp1	MK	Secreted Signaling	PMID: 28356350
EMP	YS endothelium	Igf1	Igf1r	0.000378308	0	IGF1_IGF1R	Igf1 - Igf1r	IGF	Secreted Signaling	PMID: 14604834		Allantois	Anterior cardiopharyngeal progenitors	Mdk	Lrp1	0.0154541	0	MDK_LRP1	Mdk - Lrp1	MK	Secreted Signaling	PMID: 28356350
Venous endothelium	YS endothelium	Igf1	Igf1r	0.0011012	0	IGF1_IGF1R	Igf1 - Igf1r	IGF	Secreted Signaling	PMID: 14604834		Allantois	Pharyngeal mesoderm	Mdk	Lrp1	0.018072	0	MDK_LRP1	Mdk - Lrp1	MK	Secreted Signaling	PMID: 28356350
YS endothelium	YS endothelium	Igf1	Igf1r	0.00206108	0	IGF1_IGF1R	Igf1 - Igf1r	IGF	Secreted Signaling	PMID: 14604834		Allantois	Limb mesoderm	Mdk	Lrp1	0.0152046	0	MDK_LRP1	Mdk - Lrp1	MK	Secreted Signaling	PMID: 28356350
Endocardium	YS endothelium	Igf1	Igf1r	0.00092899	0	IGF1_IGF1R	Igf1 - Igf1r	IGF	Secreted Signaling	PMID: 14604834		Allantois	Posterior somitic tissues	Mdk	Lrp1	0.0154295	0	MDK_LRP1	Mdk - Lrp1	MK	Secreted Signaling	PMID: 28356350
Allantois endothelium	Endocardium	Igf1	Igf1r	0.000185562	0	IGF1_IGF1R	Igf1 - Igf1r	IGF	Secreted Signaling	PMID: 14604834		Allantois	Somitic mesoderm	Mdk	Lrp1	0.0139317	0	MDK_LRP1	Mdk - Lrp1	MK	Secreted Signaling	PMID: 28356350
Embryo proper endothelium	Endocardium	Igf1	Igf1r	0.000229033	0	IGF1_IGF1R	Igf1 - Igf1r	IGF	Secreted Signaling	PMID: 14604834		Allantois	Dermomyotome	Mdk	Lrp1	0.017118	0	MDK_LRP1	Mdk - Lrp1	MK	Secreted Signaling	PMID: 28356350
EMP	Endocardium	Igf1	Igf1r	0.000259494	0	IGF1_IGF1R	Igf1 - Igf1r	IGF	Secreted Signaling	PMID: 14604834		Allantois	Cardiopharyngeal progenitors SHF	Mdk	Lrp1	0.0166156	0	MDK_LRP1	Mdk - Lrp1	MK	Secreted Signaling	PMID: 28356350
Venous endothelium	Endocardium	Igf1	Igf1r	0.00075527	0	IGF1_IGF1R	Igf1 - Igf1r	IGF	Secreted Signaling	PMID: 14604834		Allantois	Sclerotome	Mdk	Lrp1	0.0254793	0	MDK_LRP1	Mdk - Lrp1	MK	Secreted Signaling	PMID: 28356350
YS endothelium	Endocardium	Igf1	Igf1r	0.00141346	0	IGF1_IGF1R	Igf1 - Igf1r	IGF	Secreted Signaling	PMID: 14604834		Allantois	Kidney primordium	Mdk	Lrp1	0.0134601	0	MDK_LRP1	Mdk - Lrp1	MK	Secreted Signaling	PMID: 28356350
Endocardium	Endocardium	Igf1	Igf1r	0.000637139	0	IGF1_IGF1R	Igf1 - Igf1r	IGF	Secreted Signaling	PMID: 14604834		Allantois	Epicardium	Mdk	Lrp1	0.0157435	0	MDK_LRP1	Mdk - Lrp1	MK	Secreted Signaling	PMID: 28356350
Allantois endothelium	MEP	Igf1	Igf1r	0.00221078	0	IGF1_IGF1R	Igf1 - Igf1r	IGF	Secreted Signaling	PMID: 14604834		Allantois	Embryo proper mesothelium	Mdk	Lrp1	0.0166666	0	MDK_LRP1	Mdk - Lrp1	MK	Secreted Signaling	PMID: 28356350
Embryo proper endothelium	MEP	Igf1	Igf1r	0.00272651	0	IGF1_IGF1R	Igf1 - Igf1r	IGF	Secreted Signaling	PMID: 14604834		Allantois	Cranial mesoderm	Mdk	Lrp1	0.05268	0	MDK_LRP1	Mdk - Lrp1	MK	Secreted Signaling	PMID: 28356350
EMP	MEP	Igf1	Igf1r	0.00309068	0	IGF1_IGF1R	Igf1 - Igf1r	IGF	Secreted Signaling	PMID: 14604834		Allantois	Cardiopharyngeal progenitors	Mdk	Lrp1	0.0192719	0	MDK_LRP1	Mdk - Lrp1	MK	Secreted Signaling	PMID: 28356350
Venous endothelium	MEP	Igf1	Igf1r	0.00890041	0	IGF1_IGF1R	Igf1 - Igf1r	IGF	Secreted Signaling	PMID: 14604834		Allantois	YS mesothelium-derived endothelial progenitors	Mdk	Lrp1	0.045617	0	MDK_LRP1	Mdk - Lrp1	MK	Secreted Signaling	PMID: 28356350
YS endothelium	MEP	Igf1	Igf1r	0.0164749	0	IGF1_IGF1R	Igf1 - Igf1r	IGF	Secreted Signaling	PMID: 14604834		Allantois	Epiblast	Mdk	Ncl	0.264827	0	MDK_NCL	Mdk - Ncl	MK	Secreted Signaling	PMID: 28356350
Endocardium	MEP	Igf1	Igf1r	0.00748556	0	IGF1_IGF1R	Igf1 - Igf1r	IGF	Secreted Signaling	PMID: 14604834		Allantois	Primitive Streak	Mdk	Ncl	0.265973	0	MDK_NCL	Mdk - Ncl	MK	Secreted Signaling	PMID: 28356350
Allantois endothelium	Megakaryocyte progenitors	Igf1	Igf1r	0.00257372	0	IGF1_IGF1R	Igf1 - Igf1r	IGF	Secreted Signaling	PMID: 14604834		Allantois	Non-neural ectoderm	Mdk	Ncl	0.269664	0.04	MDK_NCL	Mdk - Ncl	MK	Secreted Signaling	PMID: 28356350
Embryo proper endothelium	Megakaryocyte progenitors	Igf1	Igf1r	0.00317341	0	IGF1_IGF1R	Igf1 - Igf1r	IGF	Secreted Signaling	PMID: 14604834		Allantois	Nascent mesoderm	Mdk	Ncl	0.266016	0	MDK_NCL	Mdk - Ncl	MK	Secreted Signaling	PMID: 28356350
EMP	Megakaryocyte progenitors	Igf1	Igf1r	0.00359777	0	IGF1_IGF1R	Igf1 - Igf1r	IGF	Secreted Signaling	PMID: 14604834		Allantois	Blood progenitors	Mdk	Ncl	0.278379	0	MDK_NCL	Mdk - Ncl	MK	Secreted Signaling	PMID: 28356350
Venous endothelium	Megakaryocyte progenitors	Igf1	Igf1r	0.0103302	0	IGF1_IGF1R	Igf1 - Igf1r	IGF	Secreted Signaling	PMID: 14604834		Allantois	Paraxial mesoderm	Mdk	Ncl	0.266646	0	MDK_NCL	Mdk - Ncl	MK	Secreted Signaling	PMID: 28356350
YS endothelium	Megakaryocyte progenitors	Igf1	Igf1r	0.0190641	0	IGF1_IGF1R	Igf1 - Igf1r	IGF	Secreted Signaling	PMID: 14604834		Allantois	Lateral plate mesoderm	Mdk	Ncl	0.275847	0	MDK_NCL	Mdk - Ncl	MK	Secreted Signaling	PMID: 28356350
Endocardium	Megakaryocyte progenitors	Igf1	Igf1r	0.00868079	0	IGF1_IGF1R	Igf1 - Igf1r	IGF	Secreted Signaling	PMID: 14604834		Allantois	Cardiopharyngeal progenitors FHF	Mdk	Ncl	0.28313	0	MDK_NCL	Mdk - Ncl	MK	Secreted Signaling	PMID: 28356350
Allantois endothelium	Forelimb	Igf1	Igf1r	0.00148506	0	IGF1_IGF1R	Igf1 - Igf1r	IGF	Secreted Signaling	PMID: 14604834		Allantois	Caudal epiblast	Mdk	Ncl	0.261993	0	MDK_NCL	Mdk - Ncl	MK	Secreted Signaling	PMID: 28356350
Embryo proper endothelium	Forelimb	Igf1	Igf1r	0.0018316	0	IGF1_IGF1R	Igf1 - Igf1r	IGF	Secreted Signaling	PMID: 14604834		Allantois	Haematoendothelial progenitors	Mdk	Ncl	0.267875	0	MDK_NCL	Mdk - Ncl	MK	Secreted Signaling	PMID: 28356350
EMP	Forelimb	Igf1	Igf1r	0.00207616	0	IGF1_IGF1R	Igf1 - Igf1r	IGF	Secreted Signaling	PMID: 14604834		Allantois	Cardiomyocytes FHF 1	Mdk	Ncl	0.263431	0	MDK_NCL	Mdk - Ncl	MK	Secreted Signaling	PMID: 28356350
Venous endothelium	Forelimb	Igf1	Igf1r	0.00598332	0	IGF1_IGF1R	Igf1 - Igf1r	IGF	Secreted Signaling	PMID: 14604834		Allantois	Allantois endothelium	Mdk	Ncl	0.300055	0	MDK_NCL	Mdk - Ncl	MK	Secreted Signaling	PMID: 28356350
YS endothelium	Forelimb	Igf1	Igf1r	0.0110838	0	IGF1_IGF1R	Igf1 - Igf1r	IGF	Secreted Signaling	PMID: 14604834		Allantois	Erythroid	Mdk	Ncl	0.295756	0	MDK_NCL	Mdk - Ncl	MK	Secreted Signaling	PMID: 28356350
Endocardium	Forelimb	Igf1	Igf1r	0.00503325	0	IGF1_IGF1R	Igf1 - Igf1r	IGF	Secreted Signaling	PMID: 14604834		Allantois	Embryo proper endothelium	Mdk	Ncl	0.293215	0	MDK_NCL	Mdk - Ncl	MK	Secreted Signaling	PMID: 28356350
Allantois endothelium	Chorioallantoic-derived erythroid progenitors	Igf1	Igf1r	0.000535805	0	IGF1_IGF1R	Igf1 - Igf1r	IGF	Secreted Signaling	PMID: 14604834		Allantois	Anterior somitic tissues	Mdk	Ncl	0.298308	0	MDK_NCL	Mdk - Ncl	MK	Secreted Signaling	PMID: 28356350
Embryo proper endothelium	Chorioallantoic-derived erythroid progenitors	Igf1	Igf1r	0.000661303	0	IGF1_IGF1R	Igf1 - Igf1r	IGF	Secreted Signaling	PMID: 14604834		Allantois	Endotome	Mdk	Ncl	0.296507	0	MDK_NCL	Mdk - Ncl	MK	Secreted Signaling	PMID: 28356350
EMP	Chorioallantoic-derived erythroid progenitors	Igf1	Igf1r	0.000749274	0	IGF1_IGF1R	Igf1 - Igf1r	IGF	Secreted Signaling	PMID: 14604834		Allantois	Ectoderm	Mdk	Ncl	0.266128	0	MDK_NCL	Mdk - Ncl	MK	Secreted Signaling	PMID: 28356350
Venous endothelium	Chorioallantoic-derived erythroid progenitors	Igf1	Igf1r	0.00217976	0	IGF1_IGF1R	Igf1 - Igf1r	IGF	Secreted Signaling	PMID: 14604834		Allantois	Presomitic mesoderm	Mdk	Ncl	0.2917	0	MDK_NCL	Mdk - Ncl	MK	Secreted Signaling	PMID: 28356350
YS endothelium	Chorioallantoic-derived erythroid progenitors	Igf1	Igf1r	0.0040773	0	IGF1_IGF1R	Igf1 - Igf1r	IGF	Secreted Signaling	PMID: 14604834		Allantois	Allantois	Mdk	Ncl	0.280093	0	MDK_NCL	Mdk - Ncl	MK	Secreted Signaling	PMID: 28356350
Endocardium	Chorioallantoic-derived erythroid progenitors	Igf1	Igf1r	0.00183857	0	IGF1_IGF1R	Igf1 - Igf1r	IGF	Secreted Signaling	PMID: 14604834		Allantois	Mesenchyme	Mdk	Ncl	0.285393	0	MDK_NCL	Mdk - Ncl	MK	Secreted Signaling	PMID: 28356350
Blood progenitors	Blood progenitors	Igf2	Igf1r	0.00102691	0	IGF2_IGF1R	Igf2 - Igf1r	IGF	Secreted Signaling	PMID: 14604834		Allantois	EMP	Mdk	Ncl	0.315996	0	MDK_NCL	Mdk - Ncl	MK	Secreted Signaling	PMID: 28356350
Haematoendothelial progenitors	Blood progenitors	Igf2	Igf1r	0.000783473	0.01	IGF2_IGF1R	Igf2 - Igf1r	IGF	Secreted Signaling	PMID: 14604834		Allantois	Anterior cardiopharyngeal progenitors	Mdk	Ncl	0.286275	0	MDK_NCL	Mdk - Ncl	MK	Secreted Signaling	PMID: 28356350
Allantois endothelium	Blood progenitors	Igf2	Igf1r	0.003447	0	IGF2_IGF1R	Igf2 - Igf1r	IGF	Secreted Signaling	PMID: 14604834		Allantois	Pharyngeal mesoderm	Mdk	Ncl	0.289882	0	MDK_NCL	Mdk - Ncl	MK	Secreted Signaling	PMID: 28356350
Embryo proper endothelium	Blood progenitors	Igf2	Igf1r	0.00278647	0	IGF2_IGF1R	Igf2 - Igf1r	IGF	Secreted Signaling	PMID: 14604834		Allantois	Limb mesoderm	Mdk	Ncl	0.30626	0	MDK_NCL	Mdk - Ncl	MK	Secreted Signaling	PMID: 28356350
EMP	Blood progenitors	Igf2	Igf1r	0.0010984	0	IGF2_IGF1R	Igf2 - Igf1r	IGF	Secreted Signaling	PMID: 14604834		Allantois	Venous endothelium	Mdk	Ncl	0.293677	0	MDK_NCL	Mdk - Ncl	MK	Secreted Signaling	PMID: 28356350
Venous endothelium	Blood progenitors	Igf2	Igf1r	0.00656482	0	IGF2_IGF1R	Igf2 - Igf1r	IGF	Secreted Signaling	PMID: 14604834		Allantois	Posterior somitic tissues	Mdk	Ncl	0.302562	0	MDK_NCL	Mdk - Ncl	MK	Secreted Signaling	PMID: 28356350
YS endothelium	Blood progenitors	Igf2	Igf1r	0.00728965	0	IGF2_IGF1R	Igf2 - Igf1r	IGF	Secreted Signaling	PMID: 14604834		Allantois	Somitic mesoderm	Mdk	Ncl	0.292534	0	MDK_NCL	Mdk - Ncl	MK	Secreted Signaling	PMID: 28356350
Endocardium	Blood progenitors	Igf2	Igf1r	0.00552765	0	IGF2_IGF1R	Igf2 - Igf1r	IGF	Secreted Signaling	PMID: 14604834		Allantois	Dermomyotome	Mdk	Ncl	0.301488	0	MDK_NCL	Mdk - Ncl	MK	Secreted Signaling	PMID: 28356350
MEP	Blood progenitors	Igf2	Igf1r	0.000821293	0.02	IGF2_IGF1R	Igf2 - Igf1r	IGF	Secreted Signaling	PMID: 14604834		Allantois	Caudal mesoderm	Mdk	Ncl	0.287724	0	MDK_NCL	Mdk - Ncl	MK	Secreted Signaling	PMID: 28356350
Chorioallantoic-derived erythroid progenitors	Blood progenitors	Igf2	Igf1r	0.00500323	0	IGF2_IGF1R	Igf2 - Igf1r	IGF	Secreted Signaling	PMID: 14604834		Allantois	Cardiopharyngeal progenitors SHF	Mdk	Ncl	0.288958	0	MDK_NCL	Mdk - Ncl	MK	Secreted Signaling	PMID: 28356350
Allantois endothelium	Allantois endothelium	Igf2	Igf1r	0.00167724	0	IGF2_IGF1R	Igf2 - Igf1r	IGF	Secreted Signaling	PMID: 14604834		Allantois	Cardiomyocytes SHF 1	Mdk	Ncl	0.273592	0	MDK_NCL	Mdk - Ncl	MK	Secreted Signaling	PMID: 28356350
Embryo proper endothelium	Allantois endothelium	Igf2	Igf1r	0.00135556	0	IGF2_IGF1R	Igf2 - Igf1r	IGF	Secreted Signaling	PMID: 14604834		Allantois	Sclerotome	Mdk	Ncl	0.294309	0	MDK_NCL	Mdk - Ncl	MK	Secreted Signaling	PMID: 28356350
Venous endothelium	Allantois endothelium	Igf2	Igf1r	0.0031993	0	IGF2_IGF1R	Igf2 - Igf1r	IGF	Secreted Signaling	PMID: 14604834		Allantois	Kidney primordium	Mdk	Ncl	0.300411	0	MDK_NCL	Mdk - Ncl	MK	Secreted Signaling	PMID: 28356350
YS endothelium	Allantois endothelium	Igf2	Igf1r	0.00355324	0	IGF2_IGF1R	Igf2 - Igf1r	IGF	Secreted Signaling	PMID: 14604834		Allantois	Endocardium	Mdk	Ncl	0.258376	0	MDK_NCL	Mdk - Ncl	MK	Secreted Signaling	PMID: 28356350
Endocardium	Allantois endothelium	Igf2	Igf1r	0.00269551	0	IGF2_IGF1R	Igf2 - Igf1r	IGF	Secreted Signaling	PMID: 14604834		Allantois	Epicardium	Mdk	Ncl	0.273341	0	MDK_NCL	Mdk - Ncl	MK	Secreted Signaling	PMID: 28356350
Chorioallantoic-derived erythroid progenitors	Allantois endothelium	Igf2	Igf1r	0.00243439	0.01	IGF2_IGF1R	Igf2 - Igf1r	IGF	Secreted Signaling	PMID: 14604834		Allantois	MEP	Mdk	Ncl	0.309343	0	MDK_NCL	Mdk - Ncl	MK	Secreted Signaling	PMID: 28356350
Blood progenitors	Erythroid	Igf2	Igf1r	0.000736255	0	IGF2_IGF1R	Igf2 - Igf1r	IGF	Secreted Signaling	PMID: 14604834		Allantois	Embryo proper mesothelium	Mdk	Ncl	0.28255	0	MDK_NCL	Mdk - Ncl	MK	Secreted Signaling	PMID: 28356350
Allantois endothelium	Erythroid	Igf2	Igf1r	0.0024755	0	IGF2_IGF1R	Igf2 - Igf1r	IGF	Secreted Signaling	PMID: 14604834		Allantois	Cranial mesoderm	Mdk	Ncl	0.296823	0	MDK_NCL	Mdk - Ncl	MK	Secreted Signaling	PMID: 28356350
Embryo proper endothelium	Erythroid	Igf2	Igf1r	0.00200046	0	IGF2_IGF1R	Igf2 - Igf1r	IGF	Secreted Signaling	PMID: 14604834		Allantois	Megakaryocyte progenitors	Mdk	Ncl	0.289599	0	MDK_NCL	Mdk - Ncl	MK	Secreted Signaling	PMID: 28356350
EMP	Erythroid	Igf2	Igf1r	0.000787626	0.02	IGF2_IGF1R	Igf2 - Igf1r	IGF	Secreted Signaling	PMID: 14604834		Allantois	Cardiopharyngeal progenitors	Mdk	Ncl	0.29435	0	MDK_NCL	Mdk - Ncl	MK	Secreted Signaling	PMID: 28356350
Venous endothelium	Erythroid	Igf2	Igf1r	0.00472661	0	IGF2_IGF1R	Igf2 - Igf1r	IGF	Secreted Signaling	PMID: 14604834		Allantois	Forelimb	Mdk	Ncl	0.323912	0	MDK_NCL	Mdk - Ncl	MK	Secreted Signaling	PMID: 28356350
YS endothelium	Erythroid	Igf2	Igf1r	0.00525016	0	IGF2_IGF1R	Igf2 - Igf1r	IGF	Secreted Signaling	PMID: 14604834		Allantois	Chorioallantoic-derived erythroid progenitors	Mdk	Ncl	0.305222	0	MDK_NCL	Mdk - Ncl	MK	Secreted Signaling	PMID: 28356350
Endocardium	Erythroid	Igf2	Igf1r	0.00398386	0	IGF2_IGF1R	Igf2 - Igf1r	IGF	Secreted Signaling	PMID: 14604834		Allantois	Allantois endothelium	Kitl	Kit	0.00129795	0	KITL_KIT	Kitl - Kit	KIT	Secreted Signaling	KEGG: mmu04080
Chorioallantoic-derived erythroid progenitors	Erythroid	Igf2	Igf1r	0.00359293	0	IGF2_IGF1R	Igf2 - Igf1r	IGF	Secreted Signaling	PMID: 14604834		Allantois	EMP	Kitl	Kit	0.00166821	0	KITL_KIT	Kitl - Kit	KIT	Secreted Signaling	KEGG: mmu04080
Allantois endothelium	Embryo proper endothelium	Igf2	Igf1r	0.00149387	0	IGF2_IGF1R	Igf2 - Igf1r	IGF	Secreted Signaling	PMID: 14604834		Allantois	Venous endothelium	Kitl	Kit	0.00118548	0	KITL_KIT	Kitl - Kit	KIT	Secreted Signaling	KEGG: mmu04080
Embryo proper endothelium	Embryo proper endothelium	Igf2	Igf1r	0.00120728	0.03	IGF2_IGF1R	Igf2 - Igf1r	IGF	Secreted Signaling	PMID: 14604834		Allantois	Endocardium	Kitl	Kit	0.000547013	0	KITL_KIT	Kitl - Kit	KIT	Secreted Signaling	KEGG: mmu04080
Venous endothelium	Embryo proper endothelium	Igf2	Igf1r	0.00285096	0	IGF2_IGF1R	Igf2 - Igf1r	IGF	Secreted Signaling	PMID: 14604834		Allantois	YS mesothelium-derived endothelial progenitors	Kitl	Kit	0.000452363	0	KITL_KIT	Kitl - Kit	KIT	Secreted Signaling	KEGG: mmu04080
YS endothelium	Embryo proper endothelium	Igf2	Igf1r	0.00316656	0	IGF2_IGF1R	Igf2 - Igf1r	IGF	Secreted Signaling	PMID: 14604834		Allantois	Forelimb	Kitl	Kit	0.00148272	0	KITL_KIT	Kitl - Kit	KIT	Secreted Signaling	KEGG: mmu04080
Endocardium	Embryo proper endothelium	Igf2	Igf1r	0.0024025	0	IGF2_IGF1R	Igf2 - Igf1r	IGF	Secreted Signaling	PMID: 14604834		Allantois	Nascent mesoderm	Apela	Aplnr	0.00327898	0	APELA_APLNR	Apela - Aplnr	APJ	Secreted Signaling	PMID: 25995451
Chorioallantoic-derived erythroid progenitors	Embryo proper endothelium	Igf2	Igf1r	0.00216821	0.01	IGF2_IGF1R	Igf2 - Igf1r	IGF	Secreted Signaling	PMID: 14604834		Allantois	Paraxial mesoderm	Apela	Aplnr	0.00318122	0	APELA_APLNR	Apela - Aplnr	APJ	Secreted Signaling	PMID: 25995451
Allantois endothelium	Ectoderm	Igf2	Igf1r	0.00106623	0.04	IGF2_IGF1R	Igf2 - Igf1r	IGF	Secreted Signaling	PMID: 14604834		Allantois	Intermediate mesoderm	Apela	Aplnr	0.00293262	0	APELA_APLNR	Apela - Aplnr	APJ	Secreted Signaling	PMID: 25995451
Venous endothelium	Ectoderm	Igf2	Igf1r	0.00203957	0	IGF2_IGF1R	Igf2 - Igf1r	IGF	Secreted Signaling	PMID: 14604834		Allantois	Cardiopharyngeal progenitors FHF	Apela	Aplnr	0.0111939	0	APELA_APLNR	Apela - Aplnr	APJ	Secreted Signaling	PMID: 25995451
YS endothelium	Ectoderm	Igf2	Igf1r	0.00226602	0.01	IGF2_IGF1R	Igf2 - Igf1r	IGF	Secreted Signaling	PMID: 14604834		Allantois	Caudal epiblast	Apela	Aplnr	0.00340479	0	APELA_APLNR	Apela - Aplnr	APJ	Secreted Signaling	PMID: 25995451
Endocardium	Ectoderm	Igf2	Igf1r	0.00172033	0.01	IGF2_IGF1R	Igf2 - Igf1r	IGF	Secreted Signaling	PMID: 14604834		Allantois	Haematoendothelial progenitors	Apela	Aplnr	0.00990819	0	APELA_APLNR	Apela - Aplnr	APJ	Secreted Signaling	PMID: 25995451
Blood progenitors	EMP	Igf2	Igf1r	0.00197652	0	IGF2_IGF1R	Igf2 - Igf1r	IGF	Secreted Signaling	PMID: 14604834		Allantois	Cardiomyocytes FHF 1	Apela	Aplnr	0.00360372	0	APELA_APLNR	Apela - Aplnr	APJ	Secreted Signaling	PMID: 25995451
Haematoendothelial progenitors	EMP	Igf2	Igf1r	0.00150766	0	IGF2_IGF1R	Igf2 - Igf1r	IGF	Secreted Signaling	PMID: 14604834		Allantois	Allantois endothelium	Apela	Aplnr	0.00897357	0	APELA_APLNR	Apela - Aplnr	APJ	Secreted Signaling	PMID: 25995451
Allantois endothelium	EMP	Igf2	Igf1r	0.00658274	0	IGF2_IGF1R	Igf2 - Igf1r	IGF	Secreted Signaling	PMID: 14604834		Allantois	Embryo proper endothelium	Apela	Aplnr	0.00326453	0	APELA_APLNR	Apela - Aplnr	APJ	Secreted Signaling	PMID: 25995451
Embryo proper endothelium	EMP	Igf2	Igf1r	0.00532963	0	IGF2_IGF1R	Igf2 - Igf1r	IGF	Secreted Signaling	PMID: 14604834		Allantois	Anterior Primitive Streak	Apela	Aplnr	0.00239844	0	APELA_APLNR	Apela - Aplnr	APJ	Secreted Signaling	PMID: 25995451
EMP	EMP	Igf2	Igf1r	0.00211267	0	IGF2_IGF1R	Igf2 - Igf1r	IGF	Secreted Signaling	PMID: 14604834		Allantois	Mesenchyme	Apela	Aplnr	0.00169386	0	APELA_APLNR	Apela - Aplnr	APJ	Secreted Signaling	PMID: 25995451
Venous endothelium	EMP	Igf2	Igf1r	0.0123898	0	IGF2_IGF1R	Igf2 - Igf1r	IGF	Secreted Signaling	PMID: 14604834		Allantois	Node	Apela	Aplnr	0.00327305	0	APELA_APLNR	Apela - Aplnr	APJ	Secreted Signaling	PMID: 25995451
YS endothelium	EMP	Igf2	Igf1r	0.0137375	0	IGF2_IGF1R	Igf2 - Igf1r	IGF	Secreted Signaling	PMID: 14604834		Allantois	Venous endothelium	Apela	Aplnr	0.0164598	0	APELA_APLNR	Apela - Aplnr	APJ	Secreted Signaling	PMID: 25995451
Endocardium	EMP	Igf2	Igf1r	0.0103843	0	IGF2_IGF1R	Igf2 - Igf1r	IGF	Secreted Signaling	PMID: 14604834		Allantois	Cardiopharyngeal progenitors SHF	Apela	Aplnr	0.00214378	0	APELA_APLNR	Apela - Aplnr	APJ	Secreted Signaling	PMID: 25995451
MEP	EMP	Igf2	Igf1r	0.00158142	0	IGF2_IGF1R	Igf2 - Igf1r	IGF	Secreted Signaling	PMID: 14604834		Allantois	Cardiomyocytes SHF 1	Apela	Aplnr	0.0028469	0	APELA_APLNR	Apela - Aplnr	APJ	Secreted Signaling	PMID: 25995451
Forelimb	EMP	Igf2	Igf1r	0.00179738	0.03	IGF2_IGF1R	Igf2 - Igf1r	IGF	Secreted Signaling	PMID: 14604834		Allantois	YS endothelium	Apela	Aplnr	0.012794	0	APELA_APLNR	Apela - Aplnr	APJ	Secreted Signaling	PMID: 25995451
Chorioallantoic-derived erythroid progenitors	EMP	Igf2	Igf1r	0.00955712	0	IGF2_IGF1R	Igf2 - Igf1r	IGF	Secreted Signaling	PMID: 14604834		Allantois	Endocardium	Apela	Aplnr	0.00098296	0	APELA_APLNR	Apela - Aplnr	APJ	Secreted Signaling	PMID: 25995451
Allantois endothelium	Venous endothelium	Igf2	Igf1r	0.00157558	0	IGF2_IGF1R	Igf2 - Igf1r	IGF	Secreted Signaling	PMID: 14604834		Allantois	Embryo proper mesothelium	Apela	Aplnr	0.00752228	0	APELA_APLNR	Apela - Aplnr	APJ	Secreted Signaling	PMID: 25995451
Embryo proper endothelium	Venous endothelium	Igf2	Igf1r	0.00127351	0	IGF2_IGF1R	Igf2 - Igf1r	IGF	Secreted Signaling	PMID: 14604834		Allantois	YS mesothelium-derived endothelial progenitors	Apela	Aplnr	0.0104878	0	APELA_APLNR	Apela - Aplnr	APJ	Secreted Signaling	PMID: 25995451
Venous endothelium	Venous endothelium	Igf2	Igf1r	0.00300331	0	IGF2_IGF1R	Igf2 - Igf1r	IGF	Secreted Signaling	PMID: 14604834		Allantois	YS endothelium	Col1a1	ITGA1_ITGB1	0.00375308	0	COL1A1_ITGA1_ITGB1	Col1a1 - (Itga1+Itgb1)	COLLAGEN	ECM-Receptor	KEGG: mmu04512
YS endothelium	Venous endothelium	Igf2	Igf1r	0.00333528	0	IGF2_IGF1R	Igf2 - Igf1r	IGF	Secreted Signaling	PMID: 14604834		Allantois	Endocardium	Col1a1	ITGA1_ITGB1	0.00349352	0	COL1A1_ITGA1_ITGB1	Col1a1 - (Itga1+Itgb1)	COLLAGEN	ECM-Receptor	KEGG: mmu04512
Endocardium	Venous endothelium	Igf2	Igf1r	0.00252969	0	IGF2_IGF1R	Igf2 - Igf1r	IGF	Secreted Signaling	PMID: 14604834		Allantois	YS mesothelium-derived endothelial progenitors	Col1a1	ITGA1_ITGB1	0.00239535	0	COL1A1_ITGA1_ITGB1	Col1a1 - (Itga1+Itgb1)	COLLAGEN	ECM-Receptor	KEGG: mmu04512
Chorioallantoic-derived erythroid progenitors	Venous endothelium	Igf2	Igf1r	0.00228687	0.01	IGF2_IGF1R	Igf2 - Igf1r	IGF	Secreted Signaling	PMID: 14604834		Allantois	YS endothelium	Col1a2	ITGA1_ITGB1	0.00263459	0	COL1A2_ITGA1_ITGB1	Col1a2 - (Itga1+Itgb1)	COLLAGEN	ECM-Receptor	KEGG: mmu04512
Allantois endothelium	YS endothelium	Igf2	Igf1r	0.00156011	0	IGF2_IGF1R	Igf2 - Igf1r	IGF	Secreted Signaling	PMID: 14604834		Allantois	Endocardium	Col1a2	ITGA1_ITGB1	0.0024522	0	COL1A2_ITGA1_ITGB1	Col1a2 - (Itga1+Itgb1)	COLLAGEN	ECM-Receptor	KEGG: mmu04512
Embryo proper endothelium	YS endothelium	Igf2	Igf1r	0.00126096	0	IGF2_IGF1R	Igf2 - Igf1r	IGF	Secreted Signaling	PMID: 14604834		Allantois	YS mesothelium-derived endothelial progenitors	Col1a2	ITGA1_ITGB1	0.00168081	0	COL1A2_ITGA1_ITGB1	Col1a2 - (Itga1+Itgb1)	COLLAGEN	ECM-Receptor	KEGG: mmu04512
Venous endothelium	YS endothelium	Igf2	Igf1r	0.00297479	0	IGF2_IGF1R	Igf2 - Igf1r	IGF	Secreted Signaling	PMID: 14604834		Allantois	YS endothelium	Col4a1	ITGA1_ITGB1	0.00341244	0	COL4A1_ITGA1_ITGB1	Col4a1 - (Itga1+Itgb1)	COLLAGEN	ECM-Receptor	KEGG: mmu04512
YS endothelium	YS endothelium	Igf2	Igf1r	0.00330374	0	IGF2_IGF1R	Igf2 - Igf1r	IGF	Secreted Signaling	PMID: 14604834		Allantois	Endocardium	Col4a1	ITGA1_ITGB1	0.00317636	0	COL4A1_ITGA1_ITGB1	Col4a1 - (Itga1+Itgb1)	COLLAGEN	ECM-Receptor	KEGG: mmu04512
Endocardium	YS endothelium	Igf2	Igf1r	0.00250599	0	IGF2_IGF1R	Igf2 - Igf1r	IGF	Secreted Signaling	PMID: 14604834		Allantois	YS mesothelium-derived endothelial progenitors	Col4a1	ITGA1_ITGB1	0.00217767	0	COL4A1_ITGA1_ITGB1	Col4a1 - (Itga1+Itgb1)	COLLAGEN	ECM-Receptor	KEGG: mmu04512
Chorioallantoic-derived erythroid progenitors	YS endothelium	Igf2	Igf1r	0.0022644	0.01	IGF2_IGF1R	Igf2 - Igf1r	IGF	Secreted Signaling	PMID: 14604834		Allantois	YS endothelium	Col9a1	ITGA1_ITGB1	0.00277104	0	COL9A1_ITGA1_ITGB1	Col9a1 - (Itga1+Itgb1)	COLLAGEN	ECM-Receptor	KEGG: mmu04512
Allantois endothelium	Endocardium	Igf2	Igf1r	0.00106999	0.01	IGF2_IGF1R	Igf2 - Igf1r	IGF	Secreted Signaling	PMID: 14604834		Allantois	Endocardium	Col9a1	ITGA1_ITGB1	0.00257923	0	COL9A1_ITGA1_ITGB1	Col9a1 - (Itga1+Itgb1)	COLLAGEN	ECM-Receptor	KEGG: mmu04512
Venous endothelium	Endocardium	Igf2	Igf1r	0.00203982	0	IGF2_IGF1R	Igf2 - Igf1r	IGF	Secreted Signaling	PMID: 14604834		Allantois	YS mesothelium-derived endothelial progenitors	Col9a1	ITGA1_ITGB1	0.00176795	0	COL9A1_ITGA1_ITGB1	Col9a1 - (Itga1+Itgb1)	COLLAGEN	ECM-Receptor	KEGG: mmu04512
YS endothelium	Endocardium	Igf2	Igf1r	0.00226532	0	IGF2_IGF1R	Igf2 - Igf1r	IGF	Secreted Signaling	PMID: 14604834		Allantois	YS mesothelium-derived endothelial progenitors	Fn1	ITGA3_ITGB1	0.0312643	0	FN1_ITGA3_ITGB1	Fn1 - (Itga3+Itgb1)	FN1	ECM-Receptor	KEGG: mmu04512
Endocardium	Endocardium	Igf2	Igf1r	0.00171822	0	IGF2_IGF1R	Igf2 - Igf1r	IGF	Secreted Signaling	PMID: 14604834		Allantois	EMP	Fn1	ITGA4_ITGB1	0.0203949	0	FN1_ITGA4_ITGB1	Fn1 - (Itga4+Itgb1)	FN1	ECM-Receptor	KEGG: mmu04512
Blood progenitors	MEP	Igf2	Igf1r	0.00379486	0	IGF2_IGF1R	Igf2 - Igf1r	IGF	Secreted Signaling	PMID: 14604834		Allantois	MEP	Fn1	ITGA4_ITGB1	0.014074	0	FN1_ITGA4_ITGB1	Fn1 - (Itga4+Itgb1)	FN1	ECM-Receptor	KEGG: mmu04512
Haematoendothelial progenitors	MEP	Igf2	Igf1r	0.00289428	0	IGF2_IGF1R	Igf2 - Igf1r	IGF	Secreted Signaling	PMID: 14604834		Allantois	YS mesothelium-derived endothelial progenitors	Fn1	ITGA4_ITGB1	0.012409	0	FN1_ITGA4_ITGB1	Fn1 - (Itga4+Itgb1)	FN1	ECM-Receptor	KEGG: mmu04512
Allantois endothelium	MEP	Igf2	Igf1r	0.0125744	0	IGF2_IGF1R	Igf2 - Igf1r	IGF	Secreted Signaling	PMID: 14604834		Allantois	Allantois endothelium	Fn1	ITGA5_ITGB1	0.0189021	0	FN1_ITGA5_ITGB1	Fn1 - (Itga5+Itgb1)	FN1	ECM-Receptor	KEGG: mmu04512
Embryo proper endothelium	MEP	Igf2	Igf1r	0.010191	0	IGF2_IGF1R	Igf2 - Igf1r	IGF	Secreted Signaling	PMID: 14604834		Allantois	Embryo proper endothelium	Fn1	ITGA5_ITGB1	0.015717	0	FN1_ITGA5_ITGB1	Fn1 - (Itga5+Itgb1)	FN1	ECM-Receptor	KEGG: mmu04512
EMP	MEP	Igf2	Igf1r	0.00405445	0	IGF2_IGF1R	Igf2 - Igf1r	IGF	Secreted Signaling	PMID: 14604834		Allantois	Venous endothelium	Fn1	ITGA5_ITGB1	0.0244789	0	FN1_ITGA5_ITGB1	Fn1 - (Itga5+Itgb1)	FN1	ECM-Receptor	KEGG: mmu04512
Venous endothelium	MEP	Igf2	Igf1r	0.0234891	0	IGF2_IGF1R	Igf2 - Igf1r	IGF	Secreted Signaling	PMID: 14604834		Allantois	YS endothelium	Fn1	ITGA5_ITGB1	0.0311327	0	FN1_ITGA5_ITGB1	Fn1 - (Itga5+Itgb1)	FN1	ECM-Receptor	KEGG: mmu04512
YS endothelium	MEP	Igf2	Igf1r	0.0260196	0	IGF2_IGF1R	Igf2 - Igf1r	IGF	Secreted Signaling	PMID: 14604834		Allantois	Endocardium	Fn1	ITGA5_ITGB1	0.0294687	0	FN1_ITGA5_ITGB1	Fn1 - (Itga5+Itgb1)	FN1	ECM-Receptor	KEGG: mmu04512
Endocardium	MEP	Igf2	Igf1r	0.0196297	0	IGF2_IGF1R	Igf2 - Igf1r	IGF	Secreted Signaling	PMID: 14604834		Allantois	YS mesothelium-derived endothelial progenitors	Fn1	ITGA5_ITGB1	0.0387384	0	FN1_ITGA5_ITGB1	Fn1 - (Itga5+Itgb1)	FN1	ECM-Receptor	KEGG: mmu04512
MEP	MEP	Igf2	Igf1r	0.00303712	0	IGF2_IGF1R	Igf2 - Igf1r	IGF	Secreted Signaling	PMID: 14604834		Allantois	Anterior somitic tissues	Fn1	ITGA8_ITGB1	0.0146004	0	FN1_ITGA8_ITGB1	Fn1 - (Itga8+Itgb1)	FN1	ECM-Receptor	KEGG: mmu04512
Forelimb	MEP	Igf2	Igf1r	0.00345008	0.01	IGF2_IGF1R	Igf2 - Igf1r	IGF	Secreted Signaling	PMID: 14604834		Allantois	Cranial mesoderm	Fn1	ITGA8_ITGB1	0.0232929	0	FN1_ITGA8_ITGB1	Fn1 - (Itga8+Itgb1)	FN1	ECM-Receptor	KEGG: mmu04512
Chorioallantoic-derived erythroid progenitors	MEP	Igf2	Igf1r	0.0182591	0	IGF2_IGF1R	Igf2 - Igf1r	IGF	Secreted Signaling	PMID: 14604834		Allantois	YS mesothelium-derived endothelial progenitors	Fn1	ITGA8_ITGB1	0.0129382	0	FN1_ITGA8_ITGB1	Fn1 - (Itga8+Itgb1)	FN1	ECM-Receptor	KEGG: mmu04512
Blood progenitors	Megakaryocyte progenitors	Igf2	Igf1r	0.00441771	0	IGF2_IGF1R	Igf2 - Igf1r	IGF	Secreted Signaling	PMID: 14604834		Allantois	YS endothelium	Lamb1	ITGA1_ITGB1	0.00284462	0	LAMB1_ITGA1_ITGB1	Lamb1 - (Itga1+Itgb1)	LAMININ	ECM-Receptor	KEGG: mmu04512
Haematoendothelial progenitors	Megakaryocyte progenitors	Igf2	Igf1r	0.00336899	0	IGF2_IGF1R	Igf2 - Igf1r	IGF	Secreted Signaling	PMID: 14604834		Allantois	Endocardium	Lamb1	ITGA1_ITGB1	0.00264773	0	LAMB1_ITGA1_ITGB1	Lamb1 - (Itga1+Itgb1)	LAMININ	ECM-Receptor	KEGG: mmu04512
Allantois endothelium	Megakaryocyte progenitors	Igf2	Igf1r	0.0145833	0	IGF2_IGF1R	Igf2 - Igf1r	IGF	Secreted Signaling	PMID: 14604834		Allantois	YS mesothelium-derived endothelial progenitors	Lamb1	ITGA1_ITGB1	0.00181494	0	LAMB1_ITGA1_ITGB1	Lamb1 - (Itga1+Itgb1)	LAMININ	ECM-Receptor	KEGG: mmu04512
Embryo proper endothelium	Megakaryocyte progenitors	Igf2	Igf1r	0.0118279	0	IGF2_IGF1R	Igf2 - Igf1r	IGF	Secreted Signaling	PMID: 14604834		Allantois	YS endothelium	Lamc1	ITGA1_ITGB1	0.00363306	0	LAMC1_ITGA1_ITGB1	Lamc1 - (Itga1+Itgb1)	LAMININ	ECM-Receptor	KEGG: mmu04512
EMP	Megakaryocyte progenitors	Igf2	Igf1r	0.00471835	0	IGF2_IGF1R	Igf2 - Igf1r	IGF	Secreted Signaling	PMID: 14604834		Allantois	Endocardium	Lamc1	ITGA1_ITGB1	0.00338178	0	LAMC1_ITGA1_ITGB1	Lamc1 - (Itga1+Itgb1)	LAMININ	ECM-Receptor	KEGG: mmu04512
Venous endothelium	Megakaryocyte progenitors	Igf2	Igf1r	0.0270919	0	IGF2_IGF1R	Igf2 - Igf1r	IGF	Secreted Signaling	PMID: 14604834		Allantois	YS mesothelium-derived endothelial progenitors	Lamc1	ITGA1_ITGB1	0.00231865	0	LAMC1_ITGA1_ITGB1	Lamc1 - (Itga1+Itgb1)	LAMININ	ECM-Receptor	KEGG: mmu04512
YS endothelium	Megakaryocyte progenitors	Igf2	Igf1r	0.0299902	0	IGF2_IGF1R	Igf2 - Igf1r	IGF	Secreted Signaling	PMID: 14604834		Allantois	YS mesothelium-derived endothelial progenitors	Lamb1	ITGA3_ITGB1	0.0032911	0	LAMB1_ITGA3_ITGB1	Lamb1 - (Itga3+Itgb1)	LAMININ	ECM-Receptor	KEGG: mmu04512
Endocardium	Megakaryocyte progenitors	Igf2	Igf1r	0.0225929	0	IGF2_IGF1R	Igf2 - Igf1r	IGF	Secreted Signaling	PMID: 14604834		Allantois	YS mesothelium-derived endothelial progenitors	Lamc1	ITGA3_ITGB1	0.00420277	0	LAMC1_ITGA3_ITGB1	Lamc1 - (Itga3+Itgb1)	LAMININ	ECM-Receptor	KEGG: mmu04512
MEP	Megakaryocyte progenitors	Igf2	Igf1r	0.00353633	0	IGF2_IGF1R	Igf2 - Igf1r	IGF	Secreted Signaling	PMID: 14604834		Allantois	YS mesothelium-derived endothelial progenitors	Col1a1	ITGA3_ITGB1	0.00434153	0	COL1A1_ITGA3_ITGB1	Col1a1 - (Itga3+Itgb1)	COLLAGEN	ECM-Receptor	KEGG: mmu04512
Forelimb	Megakaryocyte progenitors	Igf2	Igf1r	0.00401562	0	IGF2_IGF1R	Igf2 - Igf1r	IGF	Secreted Signaling	PMID: 14604834		Allantois	YS mesothelium-derived endothelial progenitors	Col1a2	ITGA3_ITGB1	0.0030482	0	COL1A2_ITGA3_ITGB1	Col1a2 - (Itga3+Itgb1)	COLLAGEN	ECM-Receptor	KEGG: mmu04512
Chorioallantoic-derived erythroid progenitors	Megakaryocyte progenitors	Igf2	Igf1r	0.0211787	0	IGF2_IGF1R	Igf2 - Igf1r	IGF	Secreted Signaling	PMID: 14604834		Allantois	YS mesothelium-derived endothelial progenitors	Col4a1	ITGA3_ITGB1	0.00394768	0	COL4A1_ITGA3_ITGB1	Col4a1 - (Itga3+Itgb1)	COLLAGEN	ECM-Receptor	KEGG: mmu04512
Blood progenitors	Forelimb	Igf2	Igf1r	0.00254916	0	IGF2_IGF1R	Igf2 - Igf1r	IGF	Secreted Signaling	PMID: 14604834		Allantois	YS mesothelium-derived endothelial progenitors	Col9a1	ITGA3_ITGB1	0.00320601	0	COL9A1_ITGA3_ITGB1	Col9a1 - (Itga3+Itgb1)	COLLAGEN	ECM-Receptor	KEGG: mmu04512
Haematoendothelial progenitors	Forelimb	Igf2	Igf1r	0.00194426	0	IGF2_IGF1R	Igf2 - Igf1r	IGF	Secreted Signaling	PMID: 14604834		Allantois	Embryo proper endothelium	Lamb1	ITGA6_ITGB1	0.00202525	0	LAMB1_ITGA6_ITGB1	Lamb1 - (Itga6+Itgb1)	LAMININ	ECM-Receptor	KEGG: mmu04512
Allantois endothelium	Forelimb	Igf2	Igf1r	0.0084548	0	IGF2_IGF1R	Igf2 - Igf1r	IGF	Secreted Signaling	PMID: 14604834		Allantois	Ectoderm	Lamb1	ITGA6_ITGB1	0.000760769	0	LAMB1_ITGA6_ITGB1	Lamb1 - (Itga6+Itgb1)	LAMININ	ECM-Receptor	KEGG: mmu04512
Embryo proper endothelium	Forelimb	Igf2	Igf1r	0.00685096	0	IGF2_IGF1R	Igf2 - Igf1r	IGF	Secreted Signaling	PMID: 14604834		Allantois	EMP	Lamb1	ITGA6_ITGB1	0.00348881	0	LAMB1_ITGA6_ITGB1	Lamb1 - (Itga6+Itgb1)	LAMININ	ECM-Receptor	KEGG: mmu04512
EMP	Forelimb	Igf2	Igf1r	0.00272377	0	IGF2_IGF1R	Igf2 - Igf1r	IGF	Secreted Signaling	PMID: 14604834		Allantois	Venous endothelium	Lamb1	ITGA6_ITGB1	0.00519196	0	LAMB1_ITGA6_ITGB1	Lamb1 - (Itga6+Itgb1)	LAMININ	ECM-Receptor	KEGG: mmu04512
Venous endothelium	Forelimb	Igf2	Igf1r	0.0158158	0	IGF2_IGF1R	Igf2 - Igf1r	IGF	Secreted Signaling	PMID: 14604834		Allantois	Dermomyotome	Lamb1	ITGA6_ITGB1	0.00183767	0	LAMB1_ITGA6_ITGB1	Lamb1 - (Itga6+Itgb1)	LAMININ	ECM-Receptor	KEGG: mmu04512
YS endothelium	Forelimb	Igf2	Igf1r	0.0175228	0	IGF2_IGF1R	Igf2 - Igf1r	IGF	Secreted Signaling	PMID: 14604834		Allantois	YS endothelium	Lamb1	ITGA6_ITGB1	0.0068733	0	LAMB1_ITGA6_ITGB1	Lamb1 - (Itga6+Itgb1)	LAMININ	ECM-Receptor	KEGG: mmu04512
Endocardium	Forelimb	Igf2	Igf1r	0.0132244	0	IGF2_IGF1R	Igf2 - Igf1r	IGF	Secreted Signaling	PMID: 14604834		Allantois	Endocardium	Lamb1	ITGA6_ITGB1	0.00326203	0	LAMB1_ITGA6_ITGB1	Lamb1 - (Itga6+Itgb1)	LAMININ	ECM-Receptor	KEGG: mmu04512
MEP	Forelimb	Igf2	Igf1r	0.00204006	0	IGF2_IGF1R	Igf2 - Igf1r	IGF	Secreted Signaling	PMID: 14604834		Allantois	Megakaryocyte progenitors	Lamb1	ITGA6_ITGB1	0.00505033	0	LAMB1_ITGA6_ITGB1	Lamb1 - (Itga6+Itgb1)	LAMININ	ECM-Receptor	KEGG: mmu04512
Forelimb	Forelimb	Igf2	Igf1r	0.00231767	0	IGF2_IGF1R	Igf2 - Igf1r	IGF	Secreted Signaling	PMID: 14604834		Allantois	YS mesothelium-derived endothelial progenitors	Lamb1	ITGA6_ITGB1	0.00459375	0	LAMB1_ITGA6_ITGB1	Lamb1 - (Itga6+Itgb1)	LAMININ	ECM-Receptor	KEGG: mmu04512
Chorioallantoic-derived erythroid progenitors	Forelimb	Igf2	Igf1r	0.0122767	0	IGF2_IGF1R	Igf2 - Igf1r	IGF	Secreted Signaling	PMID: 14604834		Allantois	Forelimb	Lamb1	ITGA6_ITGB1	0.00268036	0	LAMB1_ITGA6_ITGB1	Lamb1 - (Itga6+Itgb1)	LAMININ	ECM-Receptor	KEGG: mmu04512
Allantois endothelium	Chorioallantoic-derived erythroid progenitors	Igf2	Igf1r	0.00308767	0	IGF2_IGF1R	Igf2 - Igf1r	IGF	Secreted Signaling	PMID: 14604834		Allantois	Embryo proper endothelium	Lamc1	ITGA6_ITGB1	0.00258718	0	LAMC1_ITGA6_ITGB1	Lamc1 - (Itga6+Itgb1)	LAMININ	ECM-Receptor	KEGG: mmu04512
Embryo proper endothelium	Chorioallantoic-derived erythroid progenitors	Igf2	Igf1r	0.00249597	0	IGF2_IGF1R	Igf2 - Igf1r	IGF	Secreted Signaling	PMID: 14604834		Allantois	Ectoderm	Lamc1	ITGA6_ITGB1	0.000972193	0	LAMC1_ITGA6_ITGB1	Lamc1 - (Itga6+Itgb1)	LAMININ	ECM-Receptor	KEGG: mmu04512
EMP	Chorioallantoic-derived erythroid progenitors	Igf2	Igf1r	0.000983862	0.04	IGF2_IGF1R	Igf2 - Igf1r	IGF	Secreted Signaling	PMID: 14604834		Allantois	EMP	Lamc1	ITGA6_ITGB1	0.004455	0	LAMC1_ITGA6_ITGB1	Lamc1 - (Itga6+Itgb1)	LAMININ	ECM-Receptor	KEGG: mmu04512
Venous endothelium	Chorioallantoic-derived erythroid progenitors	Igf2	Igf1r	0.00588085	0	IGF2_IGF1R	Igf2 - Igf1r	IGF	Secreted Signaling	PMID: 14604834		Allantois	Venous endothelium	Lamc1	ITGA6_ITGB1	0.00662669	0	LAMC1_ITGA6_ITGB1	Lamc1 - (Itga6+Itgb1)	LAMININ	ECM-Receptor	KEGG: mmu04512
YS endothelium	Chorioallantoic-derived erythroid progenitors	Igf2	Igf1r	0.00653021	0	IGF2_IGF1R	Igf2 - Igf1r	IGF	Secreted Signaling	PMID: 14604834		Allantois	Dermomyotome	Lamc1	ITGA6_ITGB1	0.00234767	0	LAMC1_ITGA6_ITGB1	Lamc1 - (Itga6+Itgb1)	LAMININ	ECM-Receptor	KEGG: mmu04512
Endocardium	Chorioallantoic-derived erythroid progenitors	Igf2	Igf1r	0.00495187	0	IGF2_IGF1R	Igf2 - Igf1r	IGF	Secreted Signaling	PMID: 14604834		Allantois	YS endothelium	Lamc1	ITGA6_ITGB1	0.00876855	0	LAMC1_ITGA6_ITGB1	Lamc1 - (Itga6+Itgb1)	LAMININ	ECM-Receptor	KEGG: mmu04512
Chorioallantoic-derived erythroid progenitors	Chorioallantoic-derived erythroid progenitors	Igf2	Igf1r	0.00448167	0.01	IGF2_IGF1R	Igf2 - Igf1r	IGF	Secreted Signaling	PMID: 14604834		Allantois	Endocardium	Lamc1	ITGA6_ITGB1	0.00416568	0	LAMC1_ITGA6_ITGB1	Lamc1 - (Itga6+Itgb1)	LAMININ	ECM-Receptor	KEGG: mmu04512
Blood progenitors	Venous endothelium	Igf2	Igf2r	0.000957517	0	IGF2_IGF2R	Igf2 - Igf2r	IGF	Secreted Signaling	PMID: 14604834		Allantois	Megakaryocyte progenitors	Lamc1	ITGA6_ITGB1	0.00644618	0	LAMC1_ITGA6_ITGB1	Lamc1 - (Itga6+Itgb1)	LAMININ	ECM-Receptor	KEGG: mmu04512
Haematoendothelial progenitors	Venous endothelium	Igf2	Igf2r	0.000730449	0	IGF2_IGF2R	Igf2 - Igf2r	IGF	Secreted Signaling	PMID: 14604834		Allantois	YS mesothelium-derived endothelial progenitors	Lamc1	ITGA6_ITGB1	0.00586414	0	LAMC1_ITGA6_ITGB1	Lamc1 - (Itga6+Itgb1)	LAMININ	ECM-Receptor	KEGG: mmu04512
Allantois endothelium	Venous endothelium	Igf2	Igf2r	0.00320047	0	IGF2_IGF2R	Igf2 - Igf2r	IGF	Secreted Signaling	PMID: 14604834		Allantois	Forelimb	Lamc1	ITGA6_ITGB1	0.00342343	0	LAMC1_ITGA6_ITGB1	Lamc1 - (Itga6+Itgb1)	LAMININ	ECM-Receptor	KEGG: mmu04512
Embryo proper endothelium	Venous endothelium	Igf2	Igf2r	0.00258937	0	IGF2_IGF2R	Igf2 - Igf2r	IGF	Secreted Signaling	PMID: 14604834		Allantois	Cardiopharyngeal progenitors FHF	Col1a1	ITGA9_ITGB1	0.00222467	0	COL1A1_ITGA9_ITGB1	Col1a1 - (Itga9+Itgb1)	COLLAGEN	ECM-Receptor	KEGG: mmu04512
EMP	Venous endothelium	Igf2	Igf2r	0.0010238	0	IGF2_IGF2R	Igf2 - Igf2r	IGF	Secreted Signaling	PMID: 14604834		Allantois	Anterior somitic tissues	Col1a1	ITGA9_ITGB1	0.00271149	0	COL1A1_ITGA9_ITGB1	Col1a1 - (Itga9+Itgb1)	COLLAGEN	ECM-Receptor	KEGG: mmu04512
Venous endothelium	Venous endothelium	Igf2	Igf2r	0.00605636	0	IGF2_IGF2R	Igf2 - Igf2r	IGF	Secreted Signaling	PMID: 14604834		Allantois	Endotome	Col1a1	ITGA9_ITGB1	0.00194784	0	COL1A1_ITGA9_ITGB1	Col1a1 - (Itga9+Itgb1)	COLLAGEN	ECM-Receptor	KEGG: mmu04512
YS endothelium	Venous endothelium	Igf2	Igf2r	0.00671963	0	IGF2_IGF2R	Igf2 - Igf2r	IGF	Secreted Signaling	PMID: 14604834		Allantois	Mesenchyme	Col1a1	ITGA9_ITGB1	0.00250119	0	COL1A1_ITGA9_ITGB1	Col1a1 - (Itga9+Itgb1)	COLLAGEN	ECM-Receptor	KEGG: mmu04512
Endocardium	Venous endothelium	Igf2	Igf2r	0.0050867	0	IGF2_IGF2R	Igf2 - Igf2r	IGF	Secreted Signaling	PMID: 14604834		Allantois	Anterior cardiopharyngeal progenitors	Col1a1	ITGA9_ITGB1	0.0024961	0	COL1A1_ITGA9_ITGB1	Col1a1 - (Itga9+Itgb1)	COLLAGEN	ECM-Receptor	KEGG: mmu04512
MEP	Venous endothelium	Igf2	Igf2r	0.000765968	0	IGF2_IGF2R	Igf2 - Igf2r	IGF	Secreted Signaling	PMID: 14604834		Allantois	Pharyngeal mesoderm	Col1a1	ITGA9_ITGB1	0.00231736	0	COL1A1_ITGA9_ITGB1	Col1a1 - (Itga9+Itgb1)	COLLAGEN	ECM-Receptor	KEGG: mmu04512
Forelimb	Venous endothelium	Igf2	Igf2r	0.000870885	0	IGF2_IGF2R	Igf2 - Igf2r	IGF	Secreted Signaling	PMID: 14604834		Allantois	Limb mesoderm	Col1a1	ITGA9_ITGB1	0.00238977	0	COL1A1_ITGA9_ITGB1	Col1a1 - (Itga9+Itgb1)	COLLAGEN	ECM-Receptor	KEGG: mmu04512
Chorioallantoic-derived erythroid progenitors	Venous endothelium	Igf2	Igf2r	0.00464605	0	IGF2_IGF2R	Igf2 - Igf2r	IGF	Secreted Signaling	PMID: 14604834		Allantois	Venous endothelium	Col1a1	ITGA9_ITGB1	0.00309347	0	COL1A1_ITGA9_ITGB1	Col1a1 - (Itga9+Itgb1)	COLLAGEN	ECM-Receptor	KEGG: mmu04512
Blood progenitors	YS endothelium	Igf2	Igf2r	0.00152615	0	IGF2_IGF2R	Igf2 - Igf2r	IGF	Secreted Signaling	PMID: 14604834		Allantois	Dermomyotome	Col1a1	ITGA9_ITGB1	0.00208254	0	COL1A1_ITGA9_ITGB1	Col1a1 - (Itga9+Itgb1)	COLLAGEN	ECM-Receptor	KEGG: mmu04512
Haematoendothelial progenitors	YS endothelium	Igf2	Igf2r	0.00116408	0	IGF2_IGF2R	Igf2 - Igf2r	IGF	Secreted Signaling	PMID: 14604834		Allantois	Cardiopharyngeal progenitors SHF	Col1a1	ITGA9_ITGB1	0.00271482	0	COL1A1_ITGA9_ITGB1	Col1a1 - (Itga9+Itgb1)	COLLAGEN	ECM-Receptor	KEGG: mmu04512
Allantois endothelium	YS endothelium	Igf2	Igf2r	0.0050755	0	IGF2_IGF2R	Igf2 - Igf2r	IGF	Secreted Signaling	PMID: 14604834		Allantois	Sclerotome	Col1a1	ITGA9_ITGB1	0.0029583	0	COL1A1_ITGA9_ITGB1	Col1a1 - (Itga9+Itgb1)	COLLAGEN	ECM-Receptor	KEGG: mmu04512
Embryo proper endothelium	YS endothelium	Igf2	Igf2r	0.00411049	0	IGF2_IGF2R	Igf2 - Igf2r	IGF	Secreted Signaling	PMID: 14604834		Allantois	YS endothelium	Col1a1	ITGA9_ITGB1	0.00406836	0	COL1A1_ITGA9_ITGB1	Col1a1 - (Itga9+Itgb1)	COLLAGEN	ECM-Receptor	KEGG: mmu04512
EMP	YS endothelium	Igf2	Igf2r	0.00163107	0	IGF2_IGF2R	Igf2 - Igf2r	IGF	Secreted Signaling	PMID: 14604834		Allantois	Endocardium	Col1a1	ITGA9_ITGB1	0.00383352	0	COL1A1_ITGA9_ITGB1	Col1a1 - (Itga9+Itgb1)	COLLAGEN	ECM-Receptor	KEGG: mmu04512
Venous endothelium	YS endothelium	Igf2	Igf2r	0.00953256	0	IGF2_IGF2R	Igf2 - Igf2r	IGF	Secreted Signaling	PMID: 14604834		Allantois	Epicardium	Col1a1	ITGA9_ITGB1	0.00275189	0	COL1A1_ITGA9_ITGB1	Col1a1 - (Itga9+Itgb1)	COLLAGEN	ECM-Receptor	KEGG: mmu04512
YS endothelium	YS endothelium	Igf2	Igf2r	0.0105666	0	IGF2_IGF2R	Igf2 - Igf2r	IGF	Secreted Signaling	PMID: 14604834		Allantois	Cranial mesoderm	Col1a1	ITGA9_ITGB1	0.00291167	0	COL1A1_ITGA9_ITGB1	Col1a1 - (Itga9+Itgb1)	COLLAGEN	ECM-Receptor	KEGG: mmu04512
Endocardium	YS endothelium	Igf2	Igf2r	0.00798297	0	IGF2_IGF2R	Igf2 - Igf2r	IGF	Secreted Signaling	PMID: 14604834		Allantois	Cardiopharyngeal progenitors	Col1a1	ITGA9_ITGB1	0.00495131	0	COL1A1_ITGA9_ITGB1	Col1a1 - (Itga9+Itgb1)	COLLAGEN	ECM-Receptor	KEGG: mmu04512
MEP	YS endothelium	Igf2	Igf2r	0.00122117	0	IGF2_IGF2R	Igf2 - Igf2r	IGF	Secreted Signaling	PMID: 14604834		Allantois	YS mesothelium-derived endothelial progenitors	Col1a1	ITGA9_ITGB1	0.00226258	0	COL1A1_ITGA9_ITGB1	Col1a1 - (Itga9+Itgb1)	COLLAGEN	ECM-Receptor	KEGG: mmu04512
Forelimb	YS endothelium	Igf2	Igf2r	0.00138773	0	IGF2_IGF2R	Igf2 - Igf2r	IGF	Secreted Signaling	PMID: 14604834		Allantois	Cardiopharyngeal progenitors FHF	Col1a2	ITGA9_ITGB1	0.00156096	0	COL1A2_ITGA9_ITGB1	Col1a2 - (Itga9+Itgb1)	COLLAGEN	ECM-Receptor	KEGG: mmu04512
Chorioallantoic-derived erythroid progenitors	YS endothelium	Igf2	Igf2r	0.00736918	0	IGF2_IGF2R	Igf2 - Igf2r	IGF	Secreted Signaling	PMID: 14604834		Allantois	Anterior somitic tissues	Col1a2	ITGA9_ITGB1	0.00190282	0	COL1A2_ITGA9_ITGB1	Col1a2 - (Itga9+Itgb1)	COLLAGEN	ECM-Receptor	KEGG: mmu04512
Blood progenitors	Endocardium	Igf2	Igf2r	0.00101476	0	IGF2_IGF2R	Igf2 - Igf2r	IGF	Secreted Signaling	PMID: 14604834		Allantois	Endotome	Col1a2	ITGA9_ITGB1	0.00136661	0	COL1A2_ITGA9_ITGB1	Col1a2 - (Itga9+Itgb1)	COLLAGEN	ECM-Receptor	KEGG: mmu04512
Haematoendothelial progenitors	Endocardium	Igf2	Igf2r	0.000774016	0	IGF2_IGF2R	Igf2 - Igf2r	IGF	Secreted Signaling	PMID: 14604834		Allantois	Mesenchyme	Col1a2	ITGA9_ITGB1	0.00175513	0	COL1A2_ITGA9_ITGB1	Col1a2 - (Itga9+Itgb1)	COLLAGEN	ECM-Receptor	KEGG: mmu04512
Allantois endothelium	Endocardium	Igf2	Igf2r	0.00337484	0	IGF2_IGF2R	Igf2 - Igf2r	IGF	Secreted Signaling	PMID: 14604834		Allantois	Anterior cardiopharyngeal progenitors	Col1a2	ITGA9_ITGB1	0.00175156	0	COL1A2_ITGA9_ITGB1	Col1a2 - (Itga9+Itgb1)	COLLAGEN	ECM-Receptor	KEGG: mmu04512
Embryo proper endothelium	Endocardium	Igf2	Igf2r	0.00273317	0	IGF2_IGF2R	Igf2 - Igf2r	IGF	Secreted Signaling	PMID: 14604834		Allantois	Pharyngeal mesoderm	Col1a2	ITGA9_ITGB1	0.00162604	0	COL1A2_ITGA9_ITGB1	Col1a2 - (Itga9+Itgb1)	COLLAGEN	ECM-Receptor	KEGG: mmu04512
EMP	Endocardium	Igf2	Igf2r	0.00108453	0	IGF2_IGF2R	Igf2 - Igf2r	IGF	Secreted Signaling	PMID: 14604834		Allantois	Limb mesoderm	Col1a2	ITGA9_ITGB1	0.00167689	0	COL1A2_ITGA9_ITGB1	Col1a2 - (Itga9+Itgb1)	COLLAGEN	ECM-Receptor	KEGG: mmu04512
Venous endothelium	Endocardium	Igf2	Igf2r	0.00633863	0	IGF2_IGF2R	Igf2 - Igf2r	IGF	Secreted Signaling	PMID: 14604834		Allantois	Venous endothelium	Col1a2	ITGA9_ITGB1	0.00217113	0	COL1A2_ITGA9_ITGB1	Col1a2 - (Itga9+Itgb1)	COLLAGEN	ECM-Receptor	KEGG: mmu04512
YS endothelium	Endocardium	Igf2	Igf2r	0.00702624	0	IGF2_IGF2R	Igf2 - Igf2r	IGF	Secreted Signaling	PMID: 14604834		Allantois	Dermomyotome	Col1a2	ITGA9_ITGB1	0.00146117	0	COL1A2_ITGA9_ITGB1	Col1a2 - (Itga9+Itgb1)	COLLAGEN	ECM-Receptor	KEGG: mmu04512
Endocardium	Endocardium	Igf2	Igf2r	0.00530828	0	IGF2_IGF2R	Igf2 - Igf2r	IGF	Secreted Signaling	PMID: 14604834		Allantois	Cardiopharyngeal progenitors SHF	Col1a2	ITGA9_ITGB1	0.00190516	0	COL1A2_ITGA9_ITGB1	Col1a2 - (Itga9+Itgb1)	COLLAGEN	ECM-Receptor	KEGG: mmu04512
MEP	Endocardium	Igf2	Igf2r	0.000811977	0	IGF2_IGF2R	Igf2 - Igf2r	IGF	Secreted Signaling	PMID: 14604834		Allantois	Sclerotome	Col1a2	ITGA9_ITGB1	0.00207618	0	COL1A2_ITGA9_ITGB1	Col1a2 - (Itga9+Itgb1)	COLLAGEN	ECM-Receptor	KEGG: mmu04512
Forelimb	Endocardium	Igf2	Igf2r	0.000922728	0	IGF2_IGF2R	Igf2 - Igf2r	IGF	Secreted Signaling	PMID: 14604834		Allantois	YS endothelium	Col1a2	ITGA9_ITGB1	0.00285618	0	COL1A2_ITGA9_ITGB1	Col1a2 - (Itga9+Itgb1)	COLLAGEN	ECM-Receptor	KEGG: mmu04512
Chorioallantoic-derived erythroid progenitors	Endocardium	Igf2	Igf2r	0.00489997	0	IGF2_IGF2R	Igf2 - Igf2r	IGF	Secreted Signaling	PMID: 14604834		Allantois	Endocardium	Col1a2	ITGA9_ITGB1	0.00269112	0	COL1A2_ITGA9_ITGB1	Col1a2 - (Itga9+Itgb1)	COLLAGEN	ECM-Receptor	KEGG: mmu04512
Haematoendothelial progenitors	Chorioallantoic-derived erythroid progenitors	Igf2	Igf2r	0.000280804	0.03	IGF2_IGF2R	Igf2 - Igf2r	IGF	Secreted Signaling	PMID: 14604834		Allantois	Epicardium	Col1a2	ITGA9_ITGB1	0.0019312	0	COL1A2_ITGA9_ITGB1	Col1a2 - (Itga9+Itgb1)	COLLAGEN	ECM-Receptor	KEGG: mmu04512
Allantois endothelium	Chorioallantoic-derived erythroid progenitors	Igf2	Igf2r	0.00123923	0	IGF2_IGF2R	Igf2 - Igf2r	IGF	Secreted Signaling	PMID: 14604834		Allantois	Cranial mesoderm	Col1a2	ITGA9_ITGB1	0.00204342	0	COL1A2_ITGA9_ITGB1	Col1a2 - (Itga9+Itgb1)	COLLAGEN	ECM-Receptor	KEGG: mmu04512
Embryo proper endothelium	Chorioallantoic-derived erythroid progenitors	Igf2	Igf2r	0.00100113	0	IGF2_IGF2R	Igf2 - Igf2r	IGF	Secreted Signaling	PMID: 14604834		Allantois	Cardiopharyngeal progenitors	Col1a2	ITGA9_ITGB1	0.00347697	0	COL1A2_ITGA9_ITGB1	Col1a2 - (Itga9+Itgb1)	COLLAGEN	ECM-Receptor	KEGG: mmu04512
EMP	Chorioallantoic-derived erythroid progenitors	Igf2	Igf2r	0.000393754	0.04	IGF2_IGF2R	Igf2 - Igf2r	IGF	Secreted Signaling	PMID: 14604834		Allantois	YS mesothelium-derived endothelial progenitors	Col1a2	ITGA9_ITGB1	0.00158758	0	COL1A2_ITGA9_ITGB1	Col1a2 - (Itga9+Itgb1)	COLLAGEN	ECM-Receptor	KEGG: mmu04512
Venous endothelium	Chorioallantoic-derived erythroid progenitors	Igf2	Igf2r	0.00237147	0	IGF2_IGF2R	Igf2 - Igf2r	IGF	Secreted Signaling	PMID: 14604834		Allantois	Cardiopharyngeal progenitors FHF	Col4a1	ITGA9_ITGB1	0.00202247	0	COL4A1_ITGA9_ITGB1	Col4a1 - (Itga9+Itgb1)	COLLAGEN	ECM-Receptor	KEGG: mmu04512
YS endothelium	Chorioallantoic-derived erythroid progenitors	Igf2	Igf2r	0.0026349	0	IGF2_IGF2R	Igf2 - Igf2r	IGF	Secreted Signaling	PMID: 14604834		Allantois	Anterior somitic tissues	Col4a1	ITGA9_ITGB1	0.00246516	0	COL4A1_ITGA9_ITGB1	Col4a1 - (Itga9+Itgb1)	COLLAGEN	ECM-Receptor	KEGG: mmu04512
Endocardium	Chorioallantoic-derived erythroid progenitors	Igf2	Igf2r	0.0020006	0	IGF2_IGF2R	Igf2 - Igf2r	IGF	Secreted Signaling	PMID: 14604834		Allantois	Endotome	Col4a1	ITGA9_ITGB1	0.00177075	0	COL4A1_ITGA9_ITGB1	Col4a1 - (Itga9+Itgb1)	COLLAGEN	ECM-Receptor	KEGG: mmu04512
MEP	Chorioallantoic-derived erythroid progenitors	Igf2	Igf2r	0.000294287	0.04	IGF2_IGF2R	Igf2 - Igf2r	IGF	Secreted Signaling	PMID: 14604834		Allantois	Mesenchyme	Col4a1	ITGA9_ITGB1	0.00227392	0	COL4A1_ITGA9_ITGB1	Col4a1 - (Itga9+Itgb1)	COLLAGEN	ECM-Receptor	KEGG: mmu04512
Chorioallantoic-derived erythroid progenitors	Chorioallantoic-derived erythroid progenitors	Igf2	Igf2r	0.00179852	0	IGF2_IGF2R	Igf2 - Igf2r	IGF	Secreted Signaling	PMID: 14604834		Allantois	Anterior cardiopharyngeal progenitors	Col4a1	ITGA9_ITGB1	0.00226929	0	COL4A1_ITGA9_ITGB1	Col4a1 - (Itga9+Itgb1)	COLLAGEN	ECM-Receptor	KEGG: mmu04512
Primitive Streak	Haematoendothelial progenitors	Apln	Aplnr	0.00433016	0	APLN_APLNR	Apln - Aplnr	APELIN	Secreted Signaling	KEGG: mmu04371		Allantois	Pharyngeal mesoderm	Col4a1	ITGA9_ITGB1	0.00210675	0	COL4A1_ITGA9_ITGB1	Col4a1 - (Itga9+Itgb1)	COLLAGEN	ECM-Receptor	KEGG: mmu04512
Anterior Primitive Streak	Haematoendothelial progenitors	Apln	Aplnr	0.00309287	0	APLN_APLNR	Apln - Aplnr	APELIN	Secreted Signaling	KEGG: mmu04371		Allantois	Limb mesoderm	Col4a1	ITGA9_ITGB1	0.0021726	0	COL4A1_ITGA9_ITGB1	Col4a1 - (Itga9+Itgb1)	COLLAGEN	ECM-Receptor	KEGG: mmu04512
Venous endothelium	Haematoendothelial progenitors	Apln	Aplnr	0.00370042	0	APLN_APLNR	Apln - Aplnr	APELIN	Secreted Signaling	KEGG: mmu04371		Allantois	Venous endothelium	Col4a1	ITGA9_ITGB1	0.00281252	0	COL4A1_ITGA9_ITGB1	Col4a1 - (Itga9+Itgb1)	COLLAGEN	ECM-Receptor	KEGG: mmu04512
Primitive Streak	Allantois endothelium	Apln	Aplnr	0.00747556	0	APLN_APLNR	Apln - Aplnr	APELIN	Secreted Signaling	KEGG: mmu04371		Allantois	Dermomyotome	Col4a1	ITGA9_ITGB1	0.00189323	0	COL4A1_ITGA9_ITGB1	Col4a1 - (Itga9+Itgb1)	COLLAGEN	ECM-Receptor	KEGG: mmu04512
Anterior Primitive Streak	Allantois endothelium	Apln	Aplnr	0.00534435	0	APLN_APLNR	Apln - Aplnr	APELIN	Secreted Signaling	KEGG: mmu04371		Allantois	Cardiopharyngeal progenitors SHF	Col4a1	ITGA9_ITGB1	0.00246818	0	COL4A1_ITGA9_ITGB1	Col4a1 - (Itga9+Itgb1)	COLLAGEN	ECM-Receptor	KEGG: mmu04512
Venous endothelium	Allantois endothelium	Apln	Aplnr	0.00639132	0	APLN_APLNR	Apln - Aplnr	APELIN	Secreted Signaling	KEGG: mmu04371		Allantois	Sclerotome	Col4a1	ITGA9_ITGB1	0.0026896	0	COL4A1_ITGA9_ITGB1	Col4a1 - (Itga9+Itgb1)	COLLAGEN	ECM-Receptor	KEGG: mmu04512
Primitive Streak	Embryo proper endothelium	Apln	Aplnr	0.00478936	0	APLN_APLNR	Apln - Aplnr	APELIN	Secreted Signaling	KEGG: mmu04371		Allantois	YS endothelium	Col4a1	ITGA9_ITGB1	0.00369921	0	COL4A1_ITGA9_ITGB1	Col4a1 - (Itga9+Itgb1)	COLLAGEN	ECM-Receptor	KEGG: mmu04512
Anterior Primitive Streak	Embryo proper endothelium	Apln	Aplnr	0.00342131	0	APLN_APLNR	Apln - Aplnr	APELIN	Secreted Signaling	KEGG: mmu04371		Allantois	Endocardium	Col4a1	ITGA9_ITGB1	0.0034856	0	COL4A1_ITGA9_ITGB1	Col4a1 - (Itga9+Itgb1)	COLLAGEN	ECM-Receptor	KEGG: mmu04512
Venous endothelium	Embryo proper endothelium	Apln	Aplnr	0.00409311	0	APLN_APLNR	Apln - Aplnr	APELIN	Secreted Signaling	KEGG: mmu04371		Allantois	Epicardium	Col4a1	ITGA9_ITGB1	0.00250189	0.01	COL4A1_ITGA9_ITGB1	Col4a1 - (Itga9+Itgb1)	COLLAGEN	ECM-Receptor	KEGG: mmu04512
Primitive Streak	Nascent mesoderm	Apln	Aplnr	0.0013087	0	APLN_APLNR	Apln - Aplnr	APELIN	Secreted Signaling	KEGG: mmu04371		Allantois	Cranial mesoderm	Col4a1	ITGA9_ITGB1	0.00264719	0	COL4A1_ITGA9_ITGB1	Col4a1 - (Itga9+Itgb1)	COLLAGEN	ECM-Receptor	KEGG: mmu04512
Anterior Primitive Streak	Nascent mesoderm	Apln	Aplnr	0.000933945	0	APLN_APLNR	Apln - Aplnr	APELIN	Secreted Signaling	KEGG: mmu04371		Allantois	Cardiopharyngeal progenitors	Col4a1	ITGA9_ITGB1	0.0045024	0	COL4A1_ITGA9_ITGB1	Col4a1 - (Itga9+Itgb1)	COLLAGEN	ECM-Receptor	KEGG: mmu04512
Venous endothelium	Nascent mesoderm	Apln	Aplnr	0.00111788	0	APLN_APLNR	Apln - Aplnr	APELIN	Secreted Signaling	KEGG: mmu04371		Allantois	YS mesothelium-derived endothelial progenitors	Col4a1	ITGA9_ITGB1	0.00205694	0.01	COL4A1_ITGA9_ITGB1	Col4a1 - (Itga9+Itgb1)	COLLAGEN	ECM-Receptor	KEGG: mmu04512
Primitive Streak	Anterior Primitive Streak	Apln	Aplnr	0.00108785	0	APLN_APLNR	Apln - Aplnr	APELIN	Secreted Signaling	KEGG: mmu04371		Allantois	Cardiopharyngeal progenitors FHF	Col9a1	ITGA9_ITGB1	0.0016419	0	COL9A1_ITGA9_ITGB1	Col9a1 - (Itga9+Itgb1)	COLLAGEN	ECM-Receptor	KEGG: mmu04512
Anterior Primitive Streak	Anterior Primitive Streak	Apln	Aplnr	0.00077629	0	APLN_APLNR	Apln - Aplnr	APELIN	Secreted Signaling	KEGG: mmu04371		Allantois	Anterior somitic tissues	Col9a1	ITGA9_ITGB1	0.00200145	0	COL9A1_ITGA9_ITGB1	Col9a1 - (Itga9+Itgb1)	COLLAGEN	ECM-Receptor	KEGG: mmu04512
Venous endothelium	Anterior Primitive Streak	Apln	Aplnr	0.000929203	0	APLN_APLNR	Apln - Aplnr	APELIN	Secreted Signaling	KEGG: mmu04371		Allantois	Endotome	Col9a1	ITGA9_ITGB1	0.00143748	0	COL9A1_ITGA9_ITGB1	Col9a1 - (Itga9+Itgb1)	COLLAGEN	ECM-Receptor	KEGG: mmu04512
Primitive Streak	Venous endothelium	Apln	Aplnr	0.00762357	0	APLN_APLNR	Apln - Aplnr	APELIN	Secreted Signaling	KEGG: mmu04371		Allantois	Mesenchyme	Col9a1	ITGA9_ITGB1	0.00184612	0	COL9A1_ITGA9_ITGB1	Col9a1 - (Itga9+Itgb1)	COLLAGEN	ECM-Receptor	KEGG: mmu04512
Anterior Primitive Streak	Venous endothelium	Apln	Aplnr	0.00545039	0	APLN_APLNR	Apln - Aplnr	APELIN	Secreted Signaling	KEGG: mmu04371		Allantois	Anterior cardiopharyngeal progenitors	Col9a1	ITGA9_ITGB1	0.00184236	0	COL9A1_ITGA9_ITGB1	Col9a1 - (Itga9+Itgb1)	COLLAGEN	ECM-Receptor	KEGG: mmu04512
Venous endothelium	Venous endothelium	Apln	Aplnr	0.006518	0	APLN_APLNR	Apln - Aplnr	APELIN	Secreted Signaling	KEGG: mmu04371		Allantois	Pharyngeal mesoderm	Col9a1	ITGA9_ITGB1	0.00171035	0	COL9A1_ITGA9_ITGB1	Col9a1 - (Itga9+Itgb1)	COLLAGEN	ECM-Receptor	KEGG: mmu04512
Primitive Streak	YS endothelium	Apln	Aplnr	0.00555813	0	APLN_APLNR	Apln - Aplnr	APELIN	Secreted Signaling	KEGG: mmu04371		Allantois	Limb mesoderm	Col9a1	ITGA9_ITGB1	0.00176383	0	COL9A1_ITGA9_ITGB1	Col9a1 - (Itga9+Itgb1)	COLLAGEN	ECM-Receptor	KEGG: mmu04512
Anterior Primitive Streak	YS endothelium	Apln	Aplnr	0.00397137	0	APLN_APLNR	Apln - Aplnr	APELIN	Secreted Signaling	KEGG: mmu04371		Allantois	Venous endothelium	Col9a1	ITGA9_ITGB1	0.00228363	0	COL9A1_ITGA9_ITGB1	Col9a1 - (Itga9+Itgb1)	COLLAGEN	ECM-Receptor	KEGG: mmu04512
Venous endothelium	YS endothelium	Apln	Aplnr	0.00475065	0	APLN_APLNR	Apln - Aplnr	APELIN	Secreted Signaling	KEGG: mmu04371		Allantois	Dermomyotome	Col9a1	ITGA9_ITGB1	0.00153694	0	COL9A1_ITGA9_ITGB1	Col9a1 - (Itga9+Itgb1)	COLLAGEN	ECM-Receptor	KEGG: mmu04512
Primitive Streak	Endocardium	Apln	Aplnr	0.00123068	0	APLN_APLNR	Apln - Aplnr	APELIN	Secreted Signaling	KEGG: mmu04371		Allantois	Cardiopharyngeal progenitors SHF	Col9a1	ITGA9_ITGB1	0.0020039	0	COL9A1_ITGA9_ITGB1	Col9a1 - (Itga9+Itgb1)	COLLAGEN	ECM-Receptor	KEGG: mmu04512
Anterior Primitive Streak	Endocardium	Apln	Aplnr	0.000878247	0	APLN_APLNR	Apln - Aplnr	APELIN	Secreted Signaling	KEGG: mmu04371		Allantois	Sclerotome	Col9a1	ITGA9_ITGB1	0.00218377	0	COL9A1_ITGA9_ITGB1	Col9a1 - (Itga9+Itgb1)	COLLAGEN	ECM-Receptor	KEGG: mmu04512
Venous endothelium	Endocardium	Apln	Aplnr	0.00105122	0	APLN_APLNR	Apln - Aplnr	APELIN	Secreted Signaling	KEGG: mmu04371		Allantois	YS endothelium	Col9a1	ITGA9_ITGB1	0.00300407	0	COL9A1_ITGA9_ITGB1	Col9a1 - (Itga9+Itgb1)	COLLAGEN	ECM-Receptor	KEGG: mmu04512
Epiblast	Embryo proper endothelium	Nampt	ITGA5_ITGB1	0.00753084	0	NAMPT_ITGA5_ITGB1	Nampt - (Itga5+Itgb1)	VISFATIN	Secreted Signaling	PMID: 28490838		Allantois	Endocardium	Col9a1	ITGA9_ITGB1	0.00283049	0	COL9A1_ITGA9_ITGB1	Col9a1 - (Itga9+Itgb1)	COLLAGEN	ECM-Receptor	KEGG: mmu04512
Primitive Streak	Embryo proper endothelium	Nampt	ITGA5_ITGB1	0.00657014	0	NAMPT_ITGA5_ITGB1	Nampt - (Itga5+Itgb1)	VISFATIN	Secreted Signaling	PMID: 28490838		Allantois	Epicardium	Col9a1	ITGA9_ITGB1	0.00203129	0	COL9A1_ITGA9_ITGB1	Col9a1 - (Itga9+Itgb1)	COLLAGEN	ECM-Receptor	KEGG: mmu04512
Blood progenitors	Embryo proper endothelium	Nampt	ITGA5_ITGB1	0.0058943	0	NAMPT_ITGA5_ITGB1	Nampt - (Itga5+Itgb1)	VISFATIN	Secreted Signaling	PMID: 28490838		Allantois	Cranial mesoderm	Col9a1	ITGA9_ITGB1	0.00214932	0	COL9A1_ITGA9_ITGB1	Col9a1 - (Itga9+Itgb1)	COLLAGEN	ECM-Receptor	KEGG: mmu04512
Haematoendothelial progenitors	Embryo proper endothelium	Nampt	ITGA5_ITGB1	0.00625336	0	NAMPT_ITGA5_ITGB1	Nampt - (Itga5+Itgb1)	VISFATIN	Secreted Signaling	PMID: 28490838		Allantois	Cardiopharyngeal progenitors	Col9a1	ITGA9_ITGB1	0.00365689	0	COL9A1_ITGA9_ITGB1	Col9a1 - (Itga9+Itgb1)	COLLAGEN	ECM-Receptor	KEGG: mmu04512
Allantois endothelium	Embryo proper endothelium	Nampt	ITGA5_ITGB1	0.00496203	0	NAMPT_ITGA5_ITGB1	Nampt - (Itga5+Itgb1)	VISFATIN	Secreted Signaling	PMID: 28490838		Allantois	YS mesothelium-derived endothelial progenitors	Col9a1	ITGA9_ITGB1	0.00166989	0	COL9A1_ITGA9_ITGB1	Col9a1 - (Itga9+Itgb1)	COLLAGEN	ECM-Receptor	KEGG: mmu04512
Erythroid	Embryo proper endothelium	Nampt	ITGA5_ITGB1	0.00152156	0	NAMPT_ITGA5_ITGB1	Nampt - (Itga5+Itgb1)	VISFATIN	Secreted Signaling	PMID: 28490838		Allantois	Cardiopharyngeal progenitors FHF	Lamb1	ITGA9_ITGB1	0.00168555	0	LAMB1_ITGA9_ITGB1	Lamb1 - (Itga9+Itgb1)	LAMININ	ECM-Receptor	KEGG: mmu04512
Embryo proper endothelium	Embryo proper endothelium	Nampt	ITGA5_ITGB1	0.005766	0	NAMPT_ITGA5_ITGB1	Nampt - (Itga5+Itgb1)	VISFATIN	Secreted Signaling	PMID: 28490838		Allantois	Anterior somitic tissues	Lamb1	ITGA9_ITGB1	0.00205464	0	LAMB1_ITGA9_ITGB1	Lamb1 - (Itga9+Itgb1)	LAMININ	ECM-Receptor	KEGG: mmu04512
Nascent mesoderm	Embryo proper endothelium	Nampt	ITGA5_ITGB1	0.00191604	0	NAMPT_ITGA5_ITGB1	Nampt - (Itga5+Itgb1)	VISFATIN	Secreted Signaling	PMID: 28490838		Allantois	Endotome	Lamb1	ITGA9_ITGB1	0.0014757	0	LAMB1_ITGA9_ITGB1	Lamb1 - (Itga9+Itgb1)	LAMININ	ECM-Receptor	KEGG: mmu04512
Anterior Primitive Streak	Embryo proper endothelium	Nampt	ITGA5_ITGB1	0.00215205	0	NAMPT_ITGA5_ITGB1	Nampt - (Itga5+Itgb1)	VISFATIN	Secreted Signaling	PMID: 28490838		Allantois	Mesenchyme	Lamb1	ITGA9_ITGB1	0.00189519	0	LAMB1_ITGA9_ITGB1	Lamb1 - (Itga9+Itgb1)	LAMININ	ECM-Receptor	KEGG: mmu04512
Ectoderm	Embryo proper endothelium	Nampt	ITGA5_ITGB1	0.00687094	0	NAMPT_ITGA5_ITGB1	Nampt - (Itga5+Itgb1)	VISFATIN	Secreted Signaling	PMID: 28490838		Allantois	Anterior cardiopharyngeal progenitors	Lamb1	ITGA9_ITGB1	0.00189133	0	LAMB1_ITGA9_ITGB1	Lamb1 - (Itga9+Itgb1)	LAMININ	ECM-Receptor	KEGG: mmu04512
EMP	Embryo proper endothelium	Nampt	ITGA5_ITGB1	0.00216824	0	NAMPT_ITGA5_ITGB1	Nampt - (Itga5+Itgb1)	VISFATIN	Secreted Signaling	PMID: 28490838		Allantois	Pharyngeal mesoderm	Lamb1	ITGA9_ITGB1	0.00175582	0	LAMB1_ITGA9_ITGB1	Lamb1 - (Itga9+Itgb1)	LAMININ	ECM-Receptor	KEGG: mmu04512
Venous endothelium	Embryo proper endothelium	Nampt	ITGA5_ITGB1	0.00378114	0	NAMPT_ITGA5_ITGB1	Nampt - (Itga5+Itgb1)	VISFATIN	Secreted Signaling	PMID: 28490838		Allantois	Limb mesoderm	Lamb1	ITGA9_ITGB1	0.00181071	0	LAMB1_ITGA9_ITGB1	Lamb1 - (Itga9+Itgb1)	LAMININ	ECM-Receptor	KEGG: mmu04512
YS endothelium	Embryo proper endothelium	Nampt	ITGA5_ITGB1	0.00205032	0	NAMPT_ITGA5_ITGB1	Nampt - (Itga5+Itgb1)	VISFATIN	Secreted Signaling	PMID: 28490838		Allantois	Venous endothelium	Lamb1	ITGA9_ITGB1	0.0023443	0	LAMB1_ITGA9_ITGB1	Lamb1 - (Itga9+Itgb1)	LAMININ	ECM-Receptor	KEGG: mmu04512
Endocardium	Embryo proper endothelium	Nampt	ITGA5_ITGB1	0.00189645	0	NAMPT_ITGA5_ITGB1	Nampt - (Itga5+Itgb1)	VISFATIN	Secreted Signaling	PMID: 28490838		Allantois	Dermomyotome	Lamb1	ITGA9_ITGB1	0.00157781	0	LAMB1_ITGA9_ITGB1	Lamb1 - (Itga9+Itgb1)	LAMININ	ECM-Receptor	KEGG: mmu04512
MEP	Embryo proper endothelium	Nampt	ITGA5_ITGB1	0.00195597	0	NAMPT_ITGA5_ITGB1	Nampt - (Itga5+Itgb1)	VISFATIN	Secreted Signaling	PMID: 28490838		Allantois	Cardiopharyngeal progenitors SHF	Lamb1	ITGA9_ITGB1	0.00205716	0	LAMB1_ITGA9_ITGB1	Lamb1 - (Itga9+Itgb1)	LAMININ	ECM-Receptor	KEGG: mmu04512
Megakaryocyte progenitors	Embryo proper endothelium	Nampt	ITGA5_ITGB1	0.00210495	0	NAMPT_ITGA5_ITGB1	Nampt - (Itga5+Itgb1)	VISFATIN	Secreted Signaling	PMID: 28490838		Allantois	Sclerotome	Lamb1	ITGA9_ITGB1	0.00224179	0	LAMB1_ITGA9_ITGB1	Lamb1 - (Itga9+Itgb1)	LAMININ	ECM-Receptor	KEGG: mmu04512
Forelimb	Embryo proper endothelium	Nampt	ITGA5_ITGB1	0.00225405	0	NAMPT_ITGA5_ITGB1	Nampt - (Itga5+Itgb1)	VISFATIN	Secreted Signaling	PMID: 28490838		Allantois	YS endothelium	Lamb1	ITGA9_ITGB1	0.00308383	0	LAMB1_ITGA9_ITGB1	Lamb1 - (Itga9+Itgb1)	LAMININ	ECM-Receptor	KEGG: mmu04512
Chorioallantoic-derived erythroid progenitors	Embryo proper endothelium	Nampt	ITGA5_ITGB1	0.000831165	0	NAMPT_ITGA5_ITGB1	Nampt - (Itga5+Itgb1)	VISFATIN	Secreted Signaling	PMID: 28490838		Allantois	Endocardium	Lamb1	ITGA9_ITGB1	0.00290565	0	LAMB1_ITGA9_ITGB1	Lamb1 - (Itga9+Itgb1)	LAMININ	ECM-Receptor	KEGG: mmu04512
Epiblast	Venous endothelium	Nampt	ITGA5_ITGB1	0.0127181	0	NAMPT_ITGA5_ITGB1	Nampt - (Itga5+Itgb1)	VISFATIN	Secreted Signaling	PMID: 28490838		Allantois	Epicardium	Lamb1	ITGA9_ITGB1	0.00208527	0	LAMB1_ITGA9_ITGB1	Lamb1 - (Itga9+Itgb1)	LAMININ	ECM-Receptor	KEGG: mmu04512
Primitive Streak	Venous endothelium	Nampt	ITGA5_ITGB1	0.011103	0	NAMPT_ITGA5_ITGB1	Nampt - (Itga5+Itgb1)	VISFATIN	Secreted Signaling	PMID: 28490838		Allantois	Cranial mesoderm	Lamb1	ITGA9_ITGB1	0.00220643	0	LAMB1_ITGA9_ITGB1	Lamb1 - (Itga9+Itgb1)	LAMININ	ECM-Receptor	KEGG: mmu04512
Blood progenitors	Venous endothelium	Nampt	ITGA5_ITGB1	0.00996559	0	NAMPT_ITGA5_ITGB1	Nampt - (Itga5+Itgb1)	VISFATIN	Secreted Signaling	PMID: 28490838		Allantois	Cardiopharyngeal progenitors	Lamb1	ITGA9_ITGB1	0.0037539	0	LAMB1_ITGA9_ITGB1	Lamb1 - (Itga9+Itgb1)	LAMININ	ECM-Receptor	KEGG: mmu04512
Haematoendothelial progenitors	Venous endothelium	Nampt	ITGA5_ITGB1	0.01057	0	NAMPT_ITGA5_ITGB1	Nampt - (Itga5+Itgb1)	VISFATIN	Secreted Signaling	PMID: 28490838		Allantois	YS mesothelium-derived endothelial progenitors	Lamb1	ITGA9_ITGB1	0.00171428	0	LAMB1_ITGA9_ITGB1	Lamb1 - (Itga9+Itgb1)	LAMININ	ECM-Receptor	KEGG: mmu04512
Allantois endothelium	Venous endothelium	Nampt	ITGA5_ITGB1	0.00839483	0	NAMPT_ITGA5_ITGB1	Nampt - (Itga5+Itgb1)	VISFATIN	Secreted Signaling	PMID: 28490838		Allantois	Cardiopharyngeal progenitors FHF	Lamc1	ITGA9_ITGB1	0.00215342	0	LAMC1_ITGA9_ITGB1	Lamc1 - (Itga9+Itgb1)	LAMININ	ECM-Receptor	KEGG: mmu04512
Erythroid	Venous endothelium	Nampt	ITGA5_ITGB1	0.00258037	0	NAMPT_ITGA5_ITGB1	Nampt - (Itga5+Itgb1)	VISFATIN	Secreted Signaling	PMID: 28490838		Allantois	Anterior somitic tissues	Lamc1	ITGA9_ITGB1	0.0026247	0	LAMC1_ITGA9_ITGB1	Lamc1 - (Itga9+Itgb1)	LAMININ	ECM-Receptor	KEGG: mmu04512
Embryo proper endothelium	Venous endothelium	Nampt	ITGA5_ITGB1	0.00974955	0	NAMPT_ITGA5_ITGB1	Nampt - (Itga5+Itgb1)	VISFATIN	Secreted Signaling	PMID: 28490838		Allantois	Endotome	Lamc1	ITGA9_ITGB1	0.00188544	0	LAMC1_ITGA9_ITGB1	Lamc1 - (Itga9+Itgb1)	LAMININ	ECM-Receptor	KEGG: mmu04512
Nascent mesoderm	Venous endothelium	Nampt	ITGA5_ITGB1	0.00324846	0	NAMPT_ITGA5_ITGB1	Nampt - (Itga5+Itgb1)	VISFATIN	Secreted Signaling	PMID: 28490838		Allantois	Mesenchyme	Lamc1	ITGA9_ITGB1	0.00242111	0	LAMC1_ITGA9_ITGB1	Lamc1 - (Itga9+Itgb1)	LAMININ	ECM-Receptor	KEGG: mmu04512
Anterior Primitive Streak	Venous endothelium	Nampt	ITGA5_ITGB1	0.00364799	0	NAMPT_ITGA5_ITGB1	Nampt - (Itga5+Itgb1)	VISFATIN	Secreted Signaling	PMID: 28490838		Allantois	Anterior cardiopharyngeal progenitors	Lamc1	ITGA9_ITGB1	0.00241618	0	LAMC1_ITGA9_ITGB1	Lamc1 - (Itga9+Itgb1)	LAMININ	ECM-Receptor	KEGG: mmu04512
Ectoderm	Venous endothelium	Nampt	ITGA5_ITGB1	0.0116089	0	NAMPT_ITGA5_ITGB1	Nampt - (Itga5+Itgb1)	VISFATIN	Secreted Signaling	PMID: 28490838		Allantois	Pharyngeal mesoderm	Lamc1	ITGA9_ITGB1	0.00224315	0	LAMC1_ITGA9_ITGB1	Lamc1 - (Itga9+Itgb1)	LAMININ	ECM-Receptor	KEGG: mmu04512
EMP	Venous endothelium	Nampt	ITGA5_ITGB1	0.0036754	0	NAMPT_ITGA5_ITGB1	Nampt - (Itga5+Itgb1)	VISFATIN	Secreted Signaling	PMID: 28490838		Allantois	Limb mesoderm	Lamc1	ITGA9_ITGB1	0.00231325	0	LAMC1_ITGA9_ITGB1	Lamc1 - (Itga9+Itgb1)	LAMININ	ECM-Receptor	KEGG: mmu04512
Venous endothelium	Venous endothelium	Nampt	ITGA5_ITGB1	0.00640223	0	NAMPT_ITGA5_ITGB1	Nampt - (Itga5+Itgb1)	VISFATIN	Secreted Signaling	PMID: 28490838		Allantois	Venous endothelium	Lamc1	ITGA9_ITGB1	0.00299448	0	LAMC1_ITGA9_ITGB1	Lamc1 - (Itga9+Itgb1)	LAMININ	ECM-Receptor	KEGG: mmu04512
YS endothelium	Venous endothelium	Nampt	ITGA5_ITGB1	0.00347579	0	NAMPT_ITGA5_ITGB1	Nampt - (Itga5+Itgb1)	VISFATIN	Secreted Signaling	PMID: 28490838		Allantois	Dermomyotome	Lamc1	ITGA9_ITGB1	0.00201584	0	LAMC1_ITGA9_ITGB1	Lamc1 - (Itga9+Itgb1)	LAMININ	ECM-Receptor	KEGG: mmu04512
Endocardium	Venous endothelium	Nampt	ITGA5_ITGB1	0.00321529	0	NAMPT_ITGA5_ITGB1	Nampt - (Itga5+Itgb1)	VISFATIN	Secreted Signaling	PMID: 28490838		Allantois	Cardiopharyngeal progenitors SHF	Lamc1	ITGA9_ITGB1	0.00262791	0	LAMC1_ITGA9_ITGB1	Lamc1 - (Itga9+Itgb1)	LAMININ	ECM-Receptor	KEGG: mmu04512
MEP	Venous endothelium	Nampt	ITGA5_ITGB1	0.00331606	0	NAMPT_ITGA5_ITGB1	Nampt - (Itga5+Itgb1)	VISFATIN	Secreted Signaling	PMID: 28490838		Allantois	Sclerotome	Lamc1	ITGA9_ITGB1	0.00286363	0	LAMC1_ITGA9_ITGB1	Lamc1 - (Itga9+Itgb1)	LAMININ	ECM-Receptor	KEGG: mmu04512
Megakaryocyte progenitors	Venous endothelium	Nampt	ITGA5_ITGB1	0.00356828	0	NAMPT_ITGA5_ITGB1	Nampt - (Itga5+Itgb1)	VISFATIN	Secreted Signaling	PMID: 28490838		Allantois	YS endothelium	Lamc1	ITGA9_ITGB1	0.0039383	0	LAMC1_ITGA9_ITGB1	Lamc1 - (Itga9+Itgb1)	LAMININ	ECM-Receptor	KEGG: mmu04512
Forelimb	Venous endothelium	Nampt	ITGA5_ITGB1	0.00382062	0	NAMPT_ITGA5_ITGB1	Nampt - (Itga5+Itgb1)	VISFATIN	Secreted Signaling	PMID: 28490838		Allantois	Endocardium	Lamc1	ITGA9_ITGB1	0.00371094	0	LAMC1_ITGA9_ITGB1	Lamc1 - (Itga9+Itgb1)	LAMININ	ECM-Receptor	KEGG: mmu04512
Chorioallantoic-derived erythroid progenitors	Venous endothelium	Nampt	ITGA5_ITGB1	0.00141023	0	NAMPT_ITGA5_ITGB1	Nampt - (Itga5+Itgb1)	VISFATIN	Secreted Signaling	PMID: 28490838		Allantois	Epicardium	Lamc1	ITGA9_ITGB1	0.00266381	0	LAMC1_ITGA9_ITGB1	Lamc1 - (Itga9+Itgb1)	LAMININ	ECM-Receptor	KEGG: mmu04512
Epiblast	YS endothelium	Nampt	ITGA5_ITGB1	0.0160143	0	NAMPT_ITGA5_ITGB1	Nampt - (Itga5+Itgb1)	VISFATIN	Secreted Signaling	PMID: 28490838		Allantois	Cranial mesoderm	Lamc1	ITGA9_ITGB1	0.00281848	0	LAMC1_ITGA9_ITGB1	Lamc1 - (Itga9+Itgb1)	LAMININ	ECM-Receptor	KEGG: mmu04512
Primitive Streak	YS endothelium	Nampt	ITGA5_ITGB1	0.0139866	0	NAMPT_ITGA5_ITGB1	Nampt - (Itga5+Itgb1)	VISFATIN	Secreted Signaling	PMID: 28490838		Allantois	Cardiopharyngeal progenitors	Lamc1	ITGA9_ITGB1	0.00479316	0	LAMC1_ITGA9_ITGB1	Lamc1 - (Itga9+Itgb1)	LAMININ	ECM-Receptor	KEGG: mmu04512
Blood progenitors	YS endothelium	Nampt	ITGA5_ITGB1	0.0125575	0	NAMPT_ITGA5_ITGB1	Nampt - (Itga5+Itgb1)	VISFATIN	Secreted Signaling	PMID: 28490838		Allantois	YS mesothelium-derived endothelial progenitors	Lamc1	ITGA9_ITGB1	0.00219012	0	LAMC1_ITGA9_ITGB1	Lamc1 - (Itga9+Itgb1)	LAMININ	ECM-Receptor	KEGG: mmu04512
Haematoendothelial progenitors	YS endothelium	Nampt	ITGA5_ITGB1	0.0133171	0	NAMPT_ITGA5_ITGB1	Nampt - (Itga5+Itgb1)	VISFATIN	Secreted Signaling	PMID: 28490838		Allantois	YS mesothelium-derived endothelial progenitors	Fn1	ITGAV_ITGB1	0.0168371	0	FN1_ITGAV_ITGB1	Fn1 - (Itgav+Itgb1)	FN1	ECM-Receptor	KEGG: mmu04512
Allantois endothelium	YS endothelium	Nampt	ITGA5_ITGB1	0.0105826	0	NAMPT_ITGA5_ITGB1	Nampt - (Itga5+Itgb1)	VISFATIN	Secreted Signaling	PMID: 28490838		Allantois	EMP	Fn1	ITGA2B_ITGB3	0.0127127	0	FN1_ITGA2B_ITGB3	Fn1 - (Itga2b+Itgb3)	FN1	ECM-Receptor	KEGG: mmu04512
Erythroid	YS endothelium	Nampt	ITGA5_ITGB1	0.00325782	0	NAMPT_ITGA5_ITGB1	Nampt - (Itga5+Itgb1)	VISFATIN	Secreted Signaling	PMID: 28490838		Allantois	MEP	Fn1	ITGA2B_ITGB3	0.0173538	0	FN1_ITGA2B_ITGB3	Fn1 - (Itga2b+Itgb3)	FN1	ECM-Receptor	KEGG: mmu04512
Embryo proper endothelium	YS endothelium	Nampt	ITGA5_ITGB1	0.012286	0	NAMPT_ITGA5_ITGB1	Nampt - (Itga5+Itgb1)	VISFATIN	Secreted Signaling	PMID: 28490838		Allantois	Megakaryocyte progenitors	Fn1	ITGA2B_ITGB3	0.0744172	0	FN1_ITGA2B_ITGB3	Fn1 - (Itga2b+Itgb3)	FN1	ECM-Receptor	KEGG: mmu04512
Nascent mesoderm	YS endothelium	Nampt	ITGA5_ITGB1	0.00410059	0	NAMPT_ITGA5_ITGB1	Nampt - (Itga5+Itgb1)	VISFATIN	Secreted Signaling	PMID: 28490838		Allantois	Forelimb	Fn1	ITGA2B_ITGB3	0.0118286	0	FN1_ITGA2B_ITGB3	Fn1 - (Itga2b+Itgb3)	FN1	ECM-Receptor	KEGG: mmu04512
Anterior Primitive Streak	YS endothelium	Nampt	ITGA5_ITGB1	0.00460444	0	NAMPT_ITGA5_ITGB1	Nampt - (Itga5+Itgb1)	VISFATIN	Secreted Signaling	PMID: 28490838		Allantois	Allantois	Fn1	Cd44	0.00713727	0	FN1_CD44	Fn1 - Cd44	FN1	ECM-Receptor	KEGG: mmu04512
Ectoderm	YS endothelium	Nampt	ITGA5_ITGB1	0.014622	0	NAMPT_ITGA5_ITGB1	Nampt - (Itga5+Itgb1)	VISFATIN	Secreted Signaling	PMID: 28490838		Allantois	EMP	Fn1	Cd44	0.00817839	0	FN1_CD44	Fn1 - Cd44	FN1	ECM-Receptor	KEGG: mmu04512
EMP	YS endothelium	Nampt	ITGA5_ITGB1	0.004639	0	NAMPT_ITGA5_ITGB1	Nampt - (Itga5+Itgb1)	VISFATIN	Secreted Signaling	PMID: 28490838		Allantois	Forelimb	Fn1	Cd44	0.00772794	0	FN1_CD44	Fn1 - Cd44	FN1	ECM-Receptor	KEGG: mmu04512
Venous endothelium	YS endothelium	Nampt	ITGA5_ITGB1	0.00807495	0	NAMPT_ITGA5_ITGB1	Nampt - (Itga5+Itgb1)	VISFATIN	Secreted Signaling	PMID: 28490838		Allantois	Allantois	Col1a1	Cd44	0.000970309	0	COL1A1_CD44	Col1a1 - Cd44	COLLAGEN	ECM-Receptor	KEGG: mmu04512
YS endothelium	YS endothelium	Nampt	ITGA5_ITGB1	0.00438729	0	NAMPT_ITGA5_ITGB1	Nampt - (Itga5+Itgb1)	VISFATIN	Secreted Signaling	PMID: 28490838		Allantois	EMP	Col1a1	Cd44	0.00111286	0	COL1A1_CD44	Col1a1 - Cd44	COLLAGEN	ECM-Receptor	KEGG: mmu04512
Endocardium	YS endothelium	Nampt	ITGA5_ITGB1	0.00405875	0	NAMPT_ITGA5_ITGB1	Nampt - (Itga5+Itgb1)	VISFATIN	Secreted Signaling	PMID: 28490838		Allantois	Forelimb	Col1a1	Cd44	0.00105115	0	COL1A1_CD44	Col1a1 - Cd44	COLLAGEN	ECM-Receptor	KEGG: mmu04512
MEP	YS endothelium	Nampt	ITGA5_ITGB1	0.00418585	0	NAMPT_ITGA5_ITGB1	Nampt - (Itga5+Itgb1)	VISFATIN	Secreted Signaling	PMID: 28490838		Allantois	Allantois	Col1a2	Cd44	0.000680571	0	COL1A2_CD44	Col1a2 - Cd44	COLLAGEN	ECM-Receptor	KEGG: mmu04512
Megakaryocyte progenitors	YS endothelium	Nampt	ITGA5_ITGB1	0.00450392	0	NAMPT_ITGA5_ITGB1	Nampt - (Itga5+Itgb1)	VISFATIN	Secreted Signaling	PMID: 28490838		Allantois	EMP	Col1a2	Cd44	0.000780587	0	COL1A2_CD44	Col1a2 - Cd44	COLLAGEN	ECM-Receptor	KEGG: mmu04512
Forelimb	YS endothelium	Nampt	ITGA5_ITGB1	0.00482211	0	NAMPT_ITGA5_ITGB1	Nampt - (Itga5+Itgb1)	VISFATIN	Secreted Signaling	PMID: 28490838		Allantois	Forelimb	Col1a2	Cd44	0.000737291	0	COL1A2_CD44	Col1a2 - Cd44	COLLAGEN	ECM-Receptor	KEGG: mmu04512
Chorioallantoic-derived erythroid progenitors	YS endothelium	Nampt	ITGA5_ITGB1	0.00178102	0	NAMPT_ITGA5_ITGB1	Nampt - (Itga5+Itgb1)	VISFATIN	Secreted Signaling	PMID: 28490838		Allantois	Allantois	Col4a1	Cd44	0.000882016	0	COL4A1_CD44	Col4a1 - Cd44	COLLAGEN	ECM-Receptor	KEGG: mmu04512
Epiblast	Endocardium	Nampt	ITGA5_ITGB1	0.0153976	0	NAMPT_ITGA5_ITGB1	Nampt - (Itga5+Itgb1)	VISFATIN	Secreted Signaling	PMID: 28490838		Allantois	EMP	Col4a1	Cd44	0.00101161	0	COL4A1_CD44	Col4a1 - Cd44	COLLAGEN	ECM-Receptor	KEGG: mmu04512
Primitive Streak	Endocardium	Nampt	ITGA5_ITGB1	0.0134469	0	NAMPT_ITGA5_ITGB1	Nampt - (Itga5+Itgb1)	VISFATIN	Secreted Signaling	PMID: 28490838		Allantois	Forelimb	Col4a1	Cd44	0.000955509	0	COL4A1_CD44	Col4a1 - Cd44	COLLAGEN	ECM-Receptor	KEGG: mmu04512
Blood progenitors	Endocardium	Nampt	ITGA5_ITGB1	0.0120723	0	NAMPT_ITGA5_ITGB1	Nampt - (Itga5+Itgb1)	VISFATIN	Secreted Signaling	PMID: 28490838		Allantois	Allantois	Col9a1	Cd44	0.000715892	0	COL9A1_CD44	Col9a1 - Cd44	COLLAGEN	ECM-Receptor	KEGG: mmu04512
Haematoendothelial progenitors	Endocardium	Nampt	ITGA5_ITGB1	0.0128028	0	NAMPT_ITGA5_ITGB1	Nampt - (Itga5+Itgb1)	VISFATIN	Secreted Signaling	PMID: 28490838		Allantois	EMP	Col9a1	Cd44	0.000821094	0	COL9A1_CD44	Col9a1 - Cd44	COLLAGEN	ECM-Receptor	KEGG: mmu04512
Allantois endothelium	Endocardium	Nampt	ITGA5_ITGB1	0.0101729	0	NAMPT_ITGA5_ITGB1	Nampt - (Itga5+Itgb1)	VISFATIN	Secreted Signaling	PMID: 28490838		Allantois	Forelimb	Col9a1	Cd44	0.000775554	0	COL9A1_CD44	Col9a1 - Cd44	COLLAGEN	ECM-Receptor	KEGG: mmu04512
Erythroid	Endocardium	Nampt	ITGA5_ITGB1	0.00313079	0	NAMPT_ITGA5_ITGB1	Nampt - (Itga5+Itgb1)	VISFATIN	Secreted Signaling	PMID: 28490838		Allantois	Allantois	Lamb1	Cd44	0.000734942	0	LAMB1_CD44	Lamb1 - Cd44	LAMININ	ECM-Receptor	KEGG: mmu04512
Embryo proper endothelium	Endocardium	Nampt	ITGA5_ITGB1	0.0118111	0	NAMPT_ITGA5_ITGB1	Nampt - (Itga5+Itgb1)	VISFATIN	Secreted Signaling	PMID: 28490838		Allantois	EMP	Lamb1	Cd44	0.000842941	0	LAMB1_CD44	Lamb1 - Cd44	LAMININ	ECM-Receptor	KEGG: mmu04512
Nascent mesoderm	Endocardium	Nampt	ITGA5_ITGB1	0.00394082	0	NAMPT_ITGA5_ITGB1	Nampt - (Itga5+Itgb1)	VISFATIN	Secreted Signaling	PMID: 28490838		Allantois	Forelimb	Lamb1	Cd44	0.00079619	0	LAMB1_CD44	Lamb1 - Cd44	LAMININ	ECM-Receptor	KEGG: mmu04512
Anterior Primitive Streak	Endocardium	Nampt	ITGA5_ITGB1	0.00442513	0	NAMPT_ITGA5_ITGB1	Nampt - (Itga5+Itgb1)	VISFATIN	Secreted Signaling	PMID: 28490838		Allantois	Allantois	Lamc1	Cd44	0.000939196	0	LAMC1_CD44	Lamc1 - Cd44	LAMININ	ECM-Receptor	KEGG: mmu04512
Ectoderm	Endocardium	Nampt	ITGA5_ITGB1	0.0140581	0	NAMPT_ITGA5_ITGB1	Nampt - (Itga5+Itgb1)	VISFATIN	Secreted Signaling	PMID: 28490838		Allantois	EMP	Lamc1	Cd44	0.00107718	0	LAMC1_CD44	Lamc1 - Cd44	LAMININ	ECM-Receptor	KEGG: mmu04512
EMP	Endocardium	Nampt	ITGA5_ITGB1	0.00445835	0	NAMPT_ITGA5_ITGB1	Nampt - (Itga5+Itgb1)	VISFATIN	Secreted Signaling	PMID: 28490838		Allantois	Forelimb	Lamc1	Cd44	0.00101745	0	LAMC1_CD44	Lamc1 - Cd44	LAMININ	ECM-Receptor	KEGG: mmu04512
Venous endothelium	Endocardium	Nampt	ITGA5_ITGB1	0.00776155	0	NAMPT_ITGA5_ITGB1	Nampt - (Itga5+Itgb1)	VISFATIN	Secreted Signaling	PMID: 28490838		Allantois	Epiblast	Col1a1	Sdc1	0.00126231	0	COL1A1_SDC1	Col1a1 - Sdc1	COLLAGEN	ECM-Receptor	KEGG: mmu04512
YS endothelium	Endocardium	Nampt	ITGA5_ITGB1	0.00421641	0	NAMPT_ITGA5_ITGB1	Nampt - (Itga5+Itgb1)	VISFATIN	Secreted Signaling	PMID: 28490838		Allantois	Primitive Streak	Col1a1	Sdc1	0.00260294	0	COL1A1_SDC1	Col1a1 - Sdc1	COLLAGEN	ECM-Receptor	KEGG: mmu04512
Endocardium	Endocardium	Nampt	ITGA5_ITGB1	0.00390061	0	NAMPT_ITGA5_ITGB1	Nampt - (Itga5+Itgb1)	VISFATIN	Secreted Signaling	PMID: 28490838		Allantois	Non-neural ectoderm	Col1a1	Sdc1	0.00338801	0	COL1A1_SDC1	Col1a1 - Sdc1	COLLAGEN	ECM-Receptor	KEGG: mmu04512
MEP	Endocardium	Nampt	ITGA5_ITGB1	0.00402278	0	NAMPT_ITGA5_ITGB1	Nampt - (Itga5+Itgb1)	VISFATIN	Secreted Signaling	PMID: 28490838		Allantois	Nascent mesoderm	Col1a1	Sdc1	0.00128317	0	COL1A1_SDC1	Col1a1 - Sdc1	COLLAGEN	ECM-Receptor	KEGG: mmu04512
Megakaryocyte progenitors	Endocardium	Nampt	ITGA5_ITGB1	0.00432851	0	NAMPT_ITGA5_ITGB1	Nampt - (Itga5+Itgb1)	VISFATIN	Secreted Signaling	PMID: 28490838		Allantois	Blood progenitors	Col1a1	Sdc1	0.0012757	0	COL1A1_SDC1	Col1a1 - Sdc1	COLLAGEN	ECM-Receptor	KEGG: mmu04512
Forelimb	Endocardium	Nampt	ITGA5_ITGB1	0.00463437	0	NAMPT_ITGA5_ITGB1	Nampt - (Itga5+Itgb1)	VISFATIN	Secreted Signaling	PMID: 28490838		Allantois	Paraxial mesoderm	Col1a1	Sdc1	0.00306339	0	COL1A1_SDC1	Col1a1 - Sdc1	COLLAGEN	ECM-Receptor	KEGG: mmu04512
Chorioallantoic-derived erythroid progenitors	Endocardium	Nampt	ITGA5_ITGB1	0.00171147	0	NAMPT_ITGA5_ITGB1	Nampt - (Itga5+Itgb1)	VISFATIN	Secreted Signaling	PMID: 28490838		Allantois	Lateral plate mesoderm	Col1a1	Sdc1	0.00367641	0	COL1A1_SDC1	Col1a1 - Sdc1	COLLAGEN	ECM-Receptor	KEGG: mmu04512
Blood progenitors	Embryo proper endothelium	Angptl4	ITGA5_ITGB1	0.00129549	0	ANGPTL4_ITGA5_ITGB1	Angptl4 - (Itga5+Itgb1)	ANGPTL	Secreted Signaling	PMID: 30049845		Allantois	Intermediate mesoderm	Col1a1	Sdc1	0.00365823	0	COL1A1_SDC1	Col1a1 - Sdc1	COLLAGEN	ECM-Receptor	KEGG: mmu04512
EMP	Embryo proper endothelium	Angptl4	ITGA5_ITGB1	0.00174187	0	ANGPTL4_ITGA5_ITGB1	Angptl4 - (Itga5+Itgb1)	ANGPTL	Secreted Signaling	PMID: 30049845		Allantois	Cardiopharyngeal progenitors FHF	Col1a1	Sdc1	0.00327333	0	COL1A1_SDC1	Col1a1 - Sdc1	COLLAGEN	ECM-Receptor	KEGG: mmu04512
MEP	Embryo proper endothelium	Angptl4	ITGA5_ITGB1	0.00121632	0	ANGPTL4_ITGA5_ITGB1	Angptl4 - (Itga5+Itgb1)	ANGPTL	Secreted Signaling	PMID: 30049845		Allantois	Caudal epiblast	Col1a1	Sdc1	0.00289301	0	COL1A1_SDC1	Col1a1 - Sdc1	COLLAGEN	ECM-Receptor	KEGG: mmu04512
Forelimb	Embryo proper endothelium	Angptl4	ITGA5_ITGB1	0.0016547	0	ANGPTL4_ITGA5_ITGB1	Angptl4 - (Itga5+Itgb1)	ANGPTL	Secreted Signaling	PMID: 30049845		Allantois	Haematoendothelial progenitors	Col1a1	Sdc1	0.00127052	0	COL1A1_SDC1	Col1a1 - Sdc1	COLLAGEN	ECM-Receptor	KEGG: mmu04512
Chorioallantoic-derived erythroid progenitors	Embryo proper endothelium	Angptl4	ITGA5_ITGB1	0.00120089	0	ANGPTL4_ITGA5_ITGB1	Angptl4 - (Itga5+Itgb1)	ANGPTL	Secreted Signaling	PMID: 30049845		Allantois	Cardiomyocytes FHF 1	Col1a1	Sdc1	0.00128366	0	COL1A1_SDC1	Col1a1 - Sdc1	COLLAGEN	ECM-Receptor	KEGG: mmu04512
Blood progenitors	Venous endothelium	Angptl4	ITGA5_ITGB1	0.00219732	0	ANGPTL4_ITGA5_ITGB1	Angptl4 - (Itga5+Itgb1)	ANGPTL	Secreted Signaling	PMID: 30049845		Allantois	Allantois endothelium	Col1a1	Sdc1	0.00112612	0	COL1A1_SDC1	Col1a1 - Sdc1	COLLAGEN	ECM-Receptor	KEGG: mmu04512
EMP	Venous endothelium	Angptl4	ITGA5_ITGB1	0.00295353	0	ANGPTL4_ITGA5_ITGB1	Angptl4 - (Itga5+Itgb1)	ANGPTL	Secreted Signaling	PMID: 30049845		Allantois	Embryo proper endothelium	Col1a1	Sdc1	0.00265312	0	COL1A1_SDC1	Col1a1 - Sdc1	COLLAGEN	ECM-Receptor	KEGG: mmu04512
MEP	Venous endothelium	Angptl4	ITGA5_ITGB1	0.00206315	0	ANGPTL4_ITGA5_ITGB1	Angptl4 - (Itga5+Itgb1)	ANGPTL	Secreted Signaling	PMID: 30049845		Allantois	Anterior somitic tissues	Col1a1	Sdc1	0.00293406	0	COL1A1_SDC1	Col1a1 - Sdc1	COLLAGEN	ECM-Receptor	KEGG: mmu04512
Forelimb	Venous endothelium	Angptl4	ITGA5_ITGB1	0.0028059	0	ANGPTL4_ITGA5_ITGB1	Angptl4 - (Itga5+Itgb1)	ANGPTL	Secreted Signaling	PMID: 30049845		Allantois	Endotome	Col1a1	Sdc1	0.00333029	0	COL1A1_SDC1	Col1a1 - Sdc1	COLLAGEN	ECM-Receptor	KEGG: mmu04512
Chorioallantoic-derived erythroid progenitors	Venous endothelium	Angptl4	ITGA5_ITGB1	0.00203701	0	ANGPTL4_ITGA5_ITGB1	Angptl4 - (Itga5+Itgb1)	ANGPTL	Secreted Signaling	PMID: 30049845		Allantois	Ectoderm	Col1a1	Sdc1	0.00258378	0	COL1A1_SDC1	Col1a1 - Sdc1	COLLAGEN	ECM-Receptor	KEGG: mmu04512
Blood progenitors	YS endothelium	Angptl4	ITGA5_ITGB1	0.00277449	0	ANGPTL4_ITGA5_ITGB1	Angptl4 - (Itga5+Itgb1)	ANGPTL	Secreted Signaling	PMID: 30049845		Allantois	Anterior Primitive Streak	Col1a1	Sdc1	0.00120767	0	COL1A1_SDC1	Col1a1 - Sdc1	COLLAGEN	ECM-Receptor	KEGG: mmu04512
EMP	YS endothelium	Angptl4	ITGA5_ITGB1	0.00372858	0	ANGPTL4_ITGA5_ITGB1	Angptl4 - (Itga5+Itgb1)	ANGPTL	Secreted Signaling	PMID: 30049845		Allantois	Presomitic mesoderm	Col1a1	Sdc1	0.00376361	0	COL1A1_SDC1	Col1a1 - Sdc1	COLLAGEN	ECM-Receptor	KEGG: mmu04512
MEP	YS endothelium	Angptl4	ITGA5_ITGB1	0.00260517	0	ANGPTL4_ITGA5_ITGB1	Angptl4 - (Itga5+Itgb1)	ANGPTL	Secreted Signaling	PMID: 30049845		Allantois	Allantois	Col1a1	Sdc1	0.00422592	0	COL1A1_SDC1	Col1a1 - Sdc1	COLLAGEN	ECM-Receptor	KEGG: mmu04512
Forelimb	YS endothelium	Angptl4	ITGA5_ITGB1	0.00354235	0	ANGPTL4_ITGA5_ITGB1	Angptl4 - (Itga5+Itgb1)	ANGPTL	Secreted Signaling	PMID: 30049845		Allantois	Mesenchyme	Col1a1	Sdc1	0.00403845	0	COL1A1_SDC1	Col1a1 - Sdc1	COLLAGEN	ECM-Receptor	KEGG: mmu04512
Chorioallantoic-derived erythroid progenitors	YS endothelium	Angptl4	ITGA5_ITGB1	0.00257218	0	ANGPTL4_ITGA5_ITGB1	Angptl4 - (Itga5+Itgb1)	ANGPTL	Secreted Signaling	PMID: 30049845		Allantois	Node	Col1a1	Sdc1	0.00113639	0	COL1A1_SDC1	Col1a1 - Sdc1	COLLAGEN	ECM-Receptor	KEGG: mmu04512
Blood progenitors	Endocardium	Angptl4	ITGA5_ITGB1	0.00266625	0	ANGPTL4_ITGA5_ITGB1	Angptl4 - (Itga5+Itgb1)	ANGPTL	Secreted Signaling	PMID: 30049845		Allantois	Anterior cardiopharyngeal progenitors	Col1a1	Sdc1	0.0013486	0	COL1A1_SDC1	Col1a1 - Sdc1	COLLAGEN	ECM-Receptor	KEGG: mmu04512
EMP	Endocardium	Angptl4	ITGA5_ITGB1	0.00358326	0	ANGPTL4_ITGA5_ITGB1	Angptl4 - (Itga5+Itgb1)	ANGPTL	Secreted Signaling	PMID: 30049845		Allantois	Pharyngeal mesoderm	Col1a1	Sdc1	0.00355251	0	COL1A1_SDC1	Col1a1 - Sdc1	COLLAGEN	ECM-Receptor	KEGG: mmu04512
MEP	Endocardium	Angptl4	ITGA5_ITGB1	0.00250352	0	ANGPTL4_ITGA5_ITGB1	Angptl4 - (Itga5+Itgb1)	ANGPTL	Secreted Signaling	PMID: 30049845		Allantois	Limb mesoderm	Col1a1	Sdc1	0.00397057	0	COL1A1_SDC1	Col1a1 - Sdc1	COLLAGEN	ECM-Receptor	KEGG: mmu04512
Forelimb	Endocardium	Angptl4	ITGA5_ITGB1	0.00340427	0	ANGPTL4_ITGA5_ITGB1	Angptl4 - (Itga5+Itgb1)	ANGPTL	Secreted Signaling	PMID: 30049845		Allantois	Posterior somitic tissues	Col1a1	Sdc1	0.00304445	0	COL1A1_SDC1	Col1a1 - Sdc1	COLLAGEN	ECM-Receptor	KEGG: mmu04512
Chorioallantoic-derived erythroid progenitors	Endocardium	Angptl4	ITGA5_ITGB1	0.00247181	0	ANGPTL4_ITGA5_ITGB1	Angptl4 - (Itga5+Itgb1)	ANGPTL	Secreted Signaling	PMID: 30049845		Allantois	Somitic mesoderm	Col1a1	Sdc1	0.0035147	0	COL1A1_SDC1	Col1a1 - Sdc1	COLLAGEN	ECM-Receptor	KEGG: mmu04512
Blood progenitors	Allantois endothelium	Angptl4	Cdh5	0.00259897	0	ANGPTL4_CDH5	Angptl4 - Cdh5	ANGPTL	Secreted Signaling	PMID: 30049845		Allantois	Dermomyotome	Col1a1	Sdc1	0.00274749	0	COL1A1_SDC1	Col1a1 - Sdc1	COLLAGEN	ECM-Receptor	KEGG: mmu04512
EMP	Allantois endothelium	Angptl4	Cdh5	0.00349292	0	ANGPTL4_CDH5	Angptl4 - Cdh5	ANGPTL	Secreted Signaling	PMID: 30049845		Allantois	Caudal mesoderm	Col1a1	Sdc1	0.00319326	0	COL1A1_SDC1	Col1a1 - Sdc1	COLLAGEN	ECM-Receptor	KEGG: mmu04512
MEP	Allantois endothelium	Angptl4	Cdh5	0.00244033	0	ANGPTL4_CDH5	Angptl4 - Cdh5	ANGPTL	Secreted Signaling	PMID: 30049845		Allantois	Cardiopharyngeal progenitors SHF	Col1a1	Sdc1	0.00361604	0	COL1A1_SDC1	Col1a1 - Sdc1	COLLAGEN	ECM-Receptor	KEGG: mmu04512
Forelimb	Allantois endothelium	Angptl4	Cdh5	0.00331842	0	ANGPTL4_CDH5	Angptl4 - Cdh5	ANGPTL	Secreted Signaling	PMID: 30049845		Allantois	Cardiomyocytes SHF 1	Col1a1	Sdc1	0.00389652	0	COL1A1_SDC1	Col1a1 - Sdc1	COLLAGEN	ECM-Receptor	KEGG: mmu04512
Chorioallantoic-derived erythroid progenitors	Allantois endothelium	Angptl4	Cdh5	0.00240943	0	ANGPTL4_CDH5	Angptl4 - Cdh5	ANGPTL	Secreted Signaling	PMID: 30049845		Allantois	Sclerotome	Col1a1	Sdc1	0.00152648	0	COL1A1_SDC1	Col1a1 - Sdc1	COLLAGEN	ECM-Receptor	KEGG: mmu04512
Blood progenitors	Embryo proper endothelium	Angptl4	Cdh5	0.00218266	0	ANGPTL4_CDH5	Angptl4 - Cdh5	ANGPTL	Secreted Signaling	PMID: 30049845		Allantois	Kidney primordium	Col1a1	Sdc1	0.00411431	0	COL1A1_SDC1	Col1a1 - Sdc1	COLLAGEN	ECM-Receptor	KEGG: mmu04512
EMP	Embryo proper endothelium	Angptl4	Cdh5	0.00293384	0	ANGPTL4_CDH5	Angptl4 - Cdh5	ANGPTL	Secreted Signaling	PMID: 30049845		Allantois	Endocardium	Col1a1	Sdc1	0.000373768	0	COL1A1_SDC1	Col1a1 - Sdc1	COLLAGEN	ECM-Receptor	KEGG: mmu04512
MEP	Embryo proper endothelium	Angptl4	Cdh5	0.00204938	0	ANGPTL4_CDH5	Angptl4 - Cdh5	ANGPTL	Secreted Signaling	PMID: 30049845		Allantois	Epicardium	Col1a1	Sdc1	0.0031922	0	COL1A1_SDC1	Col1a1 - Sdc1	COLLAGEN	ECM-Receptor	KEGG: mmu04512
Forelimb	Embryo proper endothelium	Angptl4	Cdh5	0.00278719	0	ANGPTL4_CDH5	Angptl4 - Cdh5	ANGPTL	Secreted Signaling	PMID: 30049845		Allantois	Embryo proper mesothelium	Col1a1	Sdc1	0.00325529	0	COL1A1_SDC1	Col1a1 - Sdc1	COLLAGEN	ECM-Receptor	KEGG: mmu04512
Chorioallantoic-derived erythroid progenitors	Embryo proper endothelium	Angptl4	Cdh5	0.00202342	0	ANGPTL4_CDH5	Angptl4 - Cdh5	ANGPTL	Secreted Signaling	PMID: 30049845		Allantois	Cranial mesoderm	Col1a1	Sdc1	0.00358607	0	COL1A1_SDC1	Col1a1 - Sdc1	COLLAGEN	ECM-Receptor	KEGG: mmu04512
Blood progenitors	EMP	Angptl4	Cdh5	0.000872161	0	ANGPTL4_CDH5	Angptl4 - Cdh5	ANGPTL	Secreted Signaling	PMID: 30049845		Allantois	Cardiopharyngeal progenitors	Col1a1	Sdc1	0.00259413	0	COL1A1_SDC1	Col1a1 - Sdc1	COLLAGEN	ECM-Receptor	KEGG: mmu04512
EMP	EMP	Angptl4	Cdh5	0.00117285	0	ANGPTL4_CDH5	Angptl4 - Cdh5	ANGPTL	Secreted Signaling	PMID: 30049845		Allantois	YS mesothelium-derived endothelial progenitors	Col1a1	Sdc1	0.00364046	0	COL1A1_SDC1	Col1a1 - Sdc1	COLLAGEN	ECM-Receptor	KEGG: mmu04512
MEP	EMP	Angptl4	Cdh5	0.00081884	0	ANGPTL4_CDH5	Angptl4 - Cdh5	ANGPTL	Secreted Signaling	PMID: 30049845		Allantois	Forelimb	Col1a1	Sdc1	0.000170402	0	COL1A1_SDC1	Col1a1 - Sdc1	COLLAGEN	ECM-Receptor	KEGG: mmu04512
Forelimb	EMP	Angptl4	Cdh5	0.00111413	0	ANGPTL4_CDH5	Angptl4 - Cdh5	ANGPTL	Secreted Signaling	PMID: 30049845		Allantois	Chorioallantoic-derived erythroid progenitors	Col1a1	Sdc1	0.000133442	0	COL1A1_SDC1	Col1a1 - Sdc1	COLLAGEN	ECM-Receptor	KEGG: mmu04512
Chorioallantoic-derived erythroid progenitors	EMP	Angptl4	Cdh5	0.000808453	0	ANGPTL4_CDH5	Angptl4 - Cdh5	ANGPTL	Secreted Signaling	PMID: 30049845		Allantois	Epiblast	Col1a2	Sdc1	0.000885459	0	COL1A2_SDC1	Col1a2 - Sdc1	COLLAGEN	ECM-Receptor	KEGG: mmu04512
Blood progenitors	Venous endothelium	Angptl4	Cdh5	0.00715859	0	ANGPTL4_CDH5	Angptl4 - Cdh5	ANGPTL	Secreted Signaling	PMID: 30049845		Allantois	Primitive Streak	Col1a2	Sdc1	0.00182658	0	COL1A2_SDC1	Col1a2 - Sdc1	COLLAGEN	ECM-Receptor	KEGG: mmu04512
EMP	Venous endothelium	Angptl4	Cdh5	0.00960579	0	ANGPTL4_CDH5	Angptl4 - Cdh5	ANGPTL	Secreted Signaling	PMID: 30049845		Allantois	Non-neural ectoderm	Col1a2	Sdc1	0.00237806	0	COL1A2_SDC1	Col1a2 - Sdc1	COLLAGEN	ECM-Receptor	KEGG: mmu04512
MEP	Venous endothelium	Angptl4	Cdh5	0.00672352	0	ANGPTL4_CDH5	Angptl4 - Cdh5	ANGPTL	Secreted Signaling	PMID: 30049845		Allantois	Nascent mesoderm	Col1a2	Sdc1	0.000900098	0	COL1A2_SDC1	Col1a2 - Sdc1	COLLAGEN	ECM-Receptor	KEGG: mmu04512
Forelimb	Venous endothelium	Angptl4	Cdh5	0.0091287	0	ANGPTL4_CDH5	Angptl4 - Cdh5	ANGPTL	Secreted Signaling	PMID: 30049845		Allantois	Blood progenitors	Col1a2	Sdc1	0.000894851	0	COL1A2_SDC1	Col1a2 - Sdc1	COLLAGEN	ECM-Receptor	KEGG: mmu04512
Chorioallantoic-derived erythroid progenitors	Venous endothelium	Angptl4	Cdh5	0.00663873	0	ANGPTL4_CDH5	Angptl4 - Cdh5	ANGPTL	Secreted Signaling	PMID: 30049845		Allantois	Paraxial mesoderm	Col1a2	Sdc1	0.00215	0	COL1A2_SDC1	Col1a2 - Sdc1	COLLAGEN	ECM-Receptor	KEGG: mmu04512
Blood progenitors	YS endothelium	Angptl4	Cdh5	0.00828622	0	ANGPTL4_CDH5	Angptl4 - Cdh5	ANGPTL	Secreted Signaling	PMID: 30049845		Allantois	Lateral plate mesoderm	Col1a2	Sdc1	0.00258071	0	COL1A2_SDC1	Col1a2 - Sdc1	COLLAGEN	ECM-Receptor	KEGG: mmu04512
EMP	YS endothelium	Angptl4	Cdh5	0.0111146	0	ANGPTL4_CDH5	Angptl4 - Cdh5	ANGPTL	Secreted Signaling	PMID: 30049845		Allantois	Intermediate mesoderm	Col1a2	Sdc1	0.00256793	0	COL1A2_SDC1	Col1a2 - Sdc1	COLLAGEN	ECM-Receptor	KEGG: mmu04512
MEP	YS endothelium	Angptl4	Cdh5	0.00778316	0	ANGPTL4_CDH5	Angptl4 - Cdh5	ANGPTL	Secreted Signaling	PMID: 30049845		Allantois	Cardiopharyngeal progenitors FHF	Col1a2	Sdc1	0.00229748	0	COL1A2_SDC1	Col1a2 - Sdc1	COLLAGEN	ECM-Receptor	KEGG: mmu04512
Forelimb	YS endothelium	Angptl4	Cdh5	0.0105634	0	ANGPTL4_CDH5	Angptl4 - Cdh5	ANGPTL	Secreted Signaling	PMID: 30049845		Allantois	Caudal epiblast	Col1a2	Sdc1	0.00203032	0	COL1A2_SDC1	Col1a2 - Sdc1	COLLAGEN	ECM-Receptor	KEGG: mmu04512
Chorioallantoic-derived erythroid progenitors	YS endothelium	Angptl4	Cdh5	0.00768511	0	ANGPTL4_CDH5	Angptl4 - Cdh5	ANGPTL	Secreted Signaling	PMID: 30049845		Allantois	Haematoendothelial progenitors	Col1a2	Sdc1	0.000891217	0	COL1A2_SDC1	Col1a2 - Sdc1	COLLAGEN	ECM-Receptor	KEGG: mmu04512
Blood progenitors	Endocardium	Angptl4	Cdh5	0.00878007	0	ANGPTL4_CDH5	Angptl4 - Cdh5	ANGPTL	Secreted Signaling	PMID: 30049845		Allantois	Cardiomyocytes FHF 1	Col1a2	Sdc1	0.000900436	0	COL1A2_SDC1	Col1a2 - Sdc1	COLLAGEN	ECM-Receptor	KEGG: mmu04512
EMP	Endocardium	Angptl4	Cdh5	0.011775	0	ANGPTL4_CDH5	Angptl4 - Cdh5	ANGPTL	Secreted Signaling	PMID: 30049845		Allantois	Allantois endothelium	Col1a2	Sdc1	0.000789895	0	COL1A2_SDC1	Col1a2 - Sdc1	COLLAGEN	ECM-Receptor	KEGG: mmu04512
MEP	Endocardium	Angptl4	Cdh5	0.00824728	0	ANGPTL4_CDH5	Angptl4 - Cdh5	ANGPTL	Secreted Signaling	PMID: 30049845		Allantois	Embryo proper endothelium	Col1a2	Sdc1	0.00186182	0	COL1A2_SDC1	Col1a2 - Sdc1	COLLAGEN	ECM-Receptor	KEGG: mmu04512
Forelimb	Endocardium	Angptl4	Cdh5	0.0111914	0	ANGPTL4_CDH5	Angptl4 - Cdh5	ANGPTL	Secreted Signaling	PMID: 30049845		Allantois	Anterior somitic tissues	Col1a2	Sdc1	0.00205915	0	COL1A2_SDC1	Col1a2 - Sdc1	COLLAGEN	ECM-Receptor	KEGG: mmu04512
Chorioallantoic-derived erythroid progenitors	Endocardium	Angptl4	Cdh5	0.00814343	0	ANGPTL4_CDH5	Angptl4 - Cdh5	ANGPTL	Secreted Signaling	PMID: 30049845		Allantois	Endotome	Col1a2	Sdc1	0.00233751	0	COL1A2_SDC1	Col1a2 - Sdc1	COLLAGEN	ECM-Receptor	KEGG: mmu04512
Blood progenitors	Epiblast	Angptl4	Sdc1	0.00091601	0	ANGPTL4_SDC1	Angptl4 - Sdc1	ANGPTL	Secreted Signaling	PMID: 29017031		Allantois	Ectoderm	Col1a2	Sdc1	0.00181313	0	COL1A2_SDC1	Col1a2 - Sdc1	COLLAGEN	ECM-Receptor	KEGG: mmu04512
EMP	Epiblast	Angptl4	Sdc1	0.0012318	0	ANGPTL4_SDC1	Angptl4 - Sdc1	ANGPTL	Secreted Signaling	PMID: 29017031		Allantois	Anterior Primitive Streak	Col1a2	Sdc1	0.000847115	0	COL1A2_SDC1	Col1a2 - Sdc1	COLLAGEN	ECM-Receptor	KEGG: mmu04512
MEP	Epiblast	Angptl4	Sdc1	0.00086001	0	ANGPTL4_SDC1	Angptl4 - Sdc1	ANGPTL	Secreted Signaling	PMID: 29017031		Allantois	Presomitic mesoderm	Col1a2	Sdc1	0.00264199	0	COL1A2_SDC1	Col1a2 - Sdc1	COLLAGEN	ECM-Receptor	KEGG: mmu04512
Forelimb	Epiblast	Angptl4	Sdc1	0.00117013	0	ANGPTL4_SDC1	Angptl4 - Sdc1	ANGPTL	Secreted Signaling	PMID: 29017031		Allantois	Allantois	Col1a2	Sdc1	0.00296693	0	COL1A2_SDC1	Col1a2 - Sdc1	COLLAGEN	ECM-Receptor	KEGG: mmu04512
Chorioallantoic-derived erythroid progenitors	Epiblast	Angptl4	Sdc1	0.000849101	0	ANGPTL4_SDC1	Angptl4 - Sdc1	ANGPTL	Secreted Signaling	PMID: 29017031		Allantois	Mesenchyme	Col1a2	Sdc1	0.00283515	0	COL1A2_SDC1	Col1a2 - Sdc1	COLLAGEN	ECM-Receptor	KEGG: mmu04512
Blood progenitors	Primitive Streak	Angptl4	Sdc1	0.000924612	0	ANGPTL4_SDC1	Angptl4 - Sdc1	ANGPTL	Secreted Signaling	PMID: 29017031		Allantois	Node	Col1a2	Sdc1	0.000797096	0	COL1A2_SDC1	Col1a2 - Sdc1	COLLAGEN	ECM-Receptor	KEGG: mmu04512
EMP	Primitive Streak	Angptl4	Sdc1	0.00124336	0	ANGPTL4_SDC1	Angptl4 - Sdc1	ANGPTL	Secreted Signaling	PMID: 29017031		Allantois	Anterior cardiopharyngeal progenitors	Col1a2	Sdc1	0.000946013	0	COL1A2_SDC1	Col1a2 - Sdc1	COLLAGEN	ECM-Receptor	KEGG: mmu04512
MEP	Primitive Streak	Angptl4	Sdc1	0.000868087	0	ANGPTL4_SDC1	Angptl4 - Sdc1	ANGPTL	Secreted Signaling	PMID: 29017031		Allantois	Pharyngeal mesoderm	Col1a2	Sdc1	0.00249364	0	COL1A2_SDC1	Col1a2 - Sdc1	COLLAGEN	ECM-Receptor	KEGG: mmu04512
Forelimb	Primitive Streak	Angptl4	Sdc1	0.00118112	0	ANGPTL4_SDC1	Angptl4 - Sdc1	ANGPTL	Secreted Signaling	PMID: 29017031		Allantois	Limb mesoderm	Col1a2	Sdc1	0.00278744	0	COL1A2_SDC1	Col1a2 - Sdc1	COLLAGEN	ECM-Receptor	KEGG: mmu04512
Chorioallantoic-derived erythroid progenitors	Primitive Streak	Angptl4	Sdc1	0.000857076	0	ANGPTL4_SDC1	Angptl4 - Sdc1	ANGPTL	Secreted Signaling	PMID: 29017031		Allantois	Posterior somitic tissues	Col1a2	Sdc1	0.00213669	0	COL1A2_SDC1	Col1a2 - Sdc1	COLLAGEN	ECM-Receptor	KEGG: mmu04512
Blood progenitors	Blood progenitors	Angptl4	Sdc1	0.000817657	0	ANGPTL4_SDC1	Angptl4 - Sdc1	ANGPTL	Secreted Signaling	PMID: 29017031		Allantois	Somitic mesoderm	Col1a2	Sdc1	0.00246708	0	COL1A2_SDC1	Col1a2 - Sdc1	COLLAGEN	ECM-Receptor	KEGG: mmu04512
EMP	Blood progenitors	Angptl4	Sdc1	0.00109958	0	ANGPTL4_SDC1	Angptl4 - Sdc1	ANGPTL	Secreted Signaling	PMID: 29017031		Allantois	Dermomyotome	Col1a2	Sdc1	0.00192811	0	COL1A2_SDC1	Col1a2 - Sdc1	COLLAGEN	ECM-Receptor	KEGG: mmu04512
MEP	Blood progenitors	Angptl4	Sdc1	0.000767666	0	ANGPTL4_SDC1	Angptl4 - Sdc1	ANGPTL	Secreted Signaling	PMID: 29017031		Allantois	Caudal mesoderm	Col1a2	Sdc1	0.00224123	0	COL1A2_SDC1	Col1a2 - Sdc1	COLLAGEN	ECM-Receptor	KEGG: mmu04512
Forelimb	Blood progenitors	Angptl4	Sdc1	0.00104452	0	ANGPTL4_SDC1	Angptl4 - Sdc1	ANGPTL	Secreted Signaling	PMID: 29017031		Allantois	Cardiopharyngeal progenitors SHF	Col1a2	Sdc1	0.00253829	0	COL1A2_SDC1	Col1a2 - Sdc1	COLLAGEN	ECM-Receptor	KEGG: mmu04512
Chorioallantoic-derived erythroid progenitors	Blood progenitors	Angptl4	Sdc1	0.000757927	0	ANGPTL4_SDC1	Angptl4 - Sdc1	ANGPTL	Secreted Signaling	PMID: 29017031		Allantois	Cardiomyocytes SHF 1	Col1a2	Sdc1	0.0027354	0	COL1A2_SDC1	Col1a2 - Sdc1	COLLAGEN	ECM-Receptor	KEGG: mmu04512
Blood progenitors	Haematoendothelial progenitors	Angptl4	Sdc1	0.000815161	0	ANGPTL4_SDC1	Angptl4 - Sdc1	ANGPTL	Secreted Signaling	PMID: 29017031		Allantois	Sclerotome	Col1a2	Sdc1	0.00107084	0	COL1A2_SDC1	Col1a2 - Sdc1	COLLAGEN	ECM-Receptor	KEGG: mmu04512
EMP	Haematoendothelial progenitors	Angptl4	Sdc1	0.00109622	0	ANGPTL4_SDC1	Angptl4 - Sdc1	ANGPTL	Secreted Signaling	PMID: 29017031		Allantois	Kidney primordium	Col1a2	Sdc1	0.00288848	0	COL1A2_SDC1	Col1a2 - Sdc1	COLLAGEN	ECM-Receptor	KEGG: mmu04512
MEP	Haematoendothelial progenitors	Angptl4	Sdc1	0.000765322	0	ANGPTL4_SDC1	Angptl4 - Sdc1	ANGPTL	Secreted Signaling	PMID: 29017031		Allantois	Endocardium	Col1a2	Sdc1	0.000262113	0	COL1A2_SDC1	Col1a2 - Sdc1	COLLAGEN	ECM-Receptor	KEGG: mmu04512
Forelimb	Haematoendothelial progenitors	Angptl4	Sdc1	0.00104133	0	ANGPTL4_SDC1	Angptl4 - Sdc1	ANGPTL	Secreted Signaling	PMID: 29017031		Allantois	Epicardium	Col1a2	Sdc1	0.00224049	0	COL1A2_SDC1	Col1a2 - Sdc1	COLLAGEN	ECM-Receptor	KEGG: mmu04512
Chorioallantoic-derived erythroid progenitors	Haematoendothelial progenitors	Angptl4	Sdc1	0.000755613	0	ANGPTL4_SDC1	Angptl4 - Sdc1	ANGPTL	Secreted Signaling	PMID: 29017031		Allantois	Embryo proper mesothelium	Col1a2	Sdc1	0.00228481	0	COL1A2_SDC1	Col1a2 - Sdc1	COLLAGEN	ECM-Receptor	KEGG: mmu04512
Blood progenitors	Allantois endothelium	Angptl4	Sdc1	0.000680638	0	ANGPTL4_SDC1	Angptl4 - Sdc1	ANGPTL	Secreted Signaling	PMID: 29017031		Allantois	Cranial mesoderm	Col1a2	Sdc1	0.00251723	0	COL1A2_SDC1	Col1a2 - Sdc1	COLLAGEN	ECM-Receptor	KEGG: mmu04512
EMP	Allantois endothelium	Angptl4	Sdc1	0.000915359	0	ANGPTL4_SDC1	Angptl4 - Sdc1	ANGPTL	Secreted Signaling	PMID: 29017031		Allantois	Cardiopharyngeal progenitors	Col1a2	Sdc1	0.00182039	0	COL1A2_SDC1	Col1a2 - Sdc1	COLLAGEN	ECM-Receptor	KEGG: mmu04512
MEP	Allantois endothelium	Angptl4	Sdc1	0.000639019	0	ANGPTL4_SDC1	Angptl4 - Sdc1	ANGPTL	Secreted Signaling	PMID: 29017031		Allantois	YS mesothelium-derived endothelial progenitors	Col1a2	Sdc1	0.00255544	0	COL1A2_SDC1	Col1a2 - Sdc1	COLLAGEN	ECM-Receptor	KEGG: mmu04512
Forelimb	Allantois endothelium	Angptl4	Sdc1	0.000869518	0	ANGPTL4_SDC1	Angptl4 - Sdc1	ANGPTL	Secreted Signaling	PMID: 29017031		Allantois	Forelimb	Col1a2	Sdc1	0.000119491	0	COL1A2_SDC1	Col1a2 - Sdc1	COLLAGEN	ECM-Receptor	KEGG: mmu04512
Chorioallantoic-derived erythroid progenitors	Allantois endothelium	Angptl4	Sdc1	0.000630911	0	ANGPTL4_SDC1	Angptl4 - Sdc1	ANGPTL	Secreted Signaling	PMID: 29017031		Allantois	Chorioallantoic-derived erythroid progenitors	Col1a2	Sdc1	9.35723e-05	0	COL1A2_SDC1	Col1a2 - Sdc1	COLLAGEN	ECM-Receptor	KEGG: mmu04512
Blood progenitors	Embryo proper endothelium	Angptl4	Sdc1	0.0014929	0	ANGPTL4_SDC1	Angptl4 - Sdc1	ANGPTL	Secreted Signaling	PMID: 29017031		Allantois	Primitive Streak	Col4a1	Sdc1	0.00236644	0	COL4A1_SDC1	Col4a1 - Sdc1	COLLAGEN	ECM-Receptor	KEGG: mmu04512
EMP	Embryo proper endothelium	Angptl4	Sdc1	0.00200718	0	ANGPTL4_SDC1	Angptl4 - Sdc1	ANGPTL	Secreted Signaling	PMID: 29017031		Allantois	Paraxial mesoderm	Col4a1	Sdc1	0.00278517	0	COL4A1_SDC1	Col4a1 - Sdc1	COLLAGEN	ECM-Receptor	KEGG: mmu04512
MEP	Embryo proper endothelium	Angptl4	Sdc1	0.00140169	0	ANGPTL4_SDC1	Angptl4 - Sdc1	ANGPTL	Secreted Signaling	PMID: 29017031		Allantois	Lateral plate mesoderm	Col4a1	Sdc1	0.0033427	0	COL4A1_SDC1	Col4a1 - Sdc1	COLLAGEN	ECM-Receptor	KEGG: mmu04512
Forelimb	Embryo proper endothelium	Angptl4	Sdc1	0.00190676	0	ANGPTL4_SDC1	Angptl4 - Sdc1	ANGPTL	Secreted Signaling	PMID: 29017031		Allantois	Intermediate mesoderm	Col4a1	Sdc1	0.00332617	0	COL4A1_SDC1	Col4a1 - Sdc1	COLLAGEN	ECM-Receptor	KEGG: mmu04512
Chorioallantoic-derived erythroid progenitors	Embryo proper endothelium	Angptl4	Sdc1	0.00138391	0	ANGPTL4_SDC1	Angptl4 - Sdc1	ANGPTL	Secreted Signaling	PMID: 29017031		Allantois	Cardiopharyngeal progenitors FHF	Col4a1	Sdc1	0.0029761	0	COL4A1_SDC1	Col4a1 - Sdc1	COLLAGEN	ECM-Receptor	KEGG: mmu04512
Blood progenitors	Nascent mesoderm	Angptl4	Sdc1	0.00193539	0	ANGPTL4_SDC1	Angptl4 - Sdc1	ANGPTL	Secreted Signaling	PMID: 29017031		Allantois	Caudal epiblast	Col4a1	Sdc1	0.00263023	0	COL4A1_SDC1	Col4a1 - Sdc1	COLLAGEN	ECM-Receptor	KEGG: mmu04512
EMP	Nascent mesoderm	Angptl4	Sdc1	0.00260169	0	ANGPTL4_SDC1	Angptl4 - Sdc1	ANGPTL	Secreted Signaling	PMID: 29017031		Allantois	Embryo proper endothelium	Col4a1	Sdc1	0.00241207	0	COL4A1_SDC1	Col4a1 - Sdc1	COLLAGEN	ECM-Receptor	KEGG: mmu04512
MEP	Nascent mesoderm	Angptl4	Sdc1	0.00181718	0	ANGPTL4_SDC1	Angptl4 - Sdc1	ANGPTL	Secreted Signaling	PMID: 29017031		Allantois	Anterior somitic tissues	Col4a1	Sdc1	0.00266756	0	COL4A1_SDC1	Col4a1 - Sdc1	COLLAGEN	ECM-Receptor	KEGG: mmu04512
Forelimb	Nascent mesoderm	Angptl4	Sdc1	0.0024716	0	ANGPTL4_SDC1	Angptl4 - Sdc1	ANGPTL	Secreted Signaling	PMID: 29017031		Allantois	Endotome	Col4a1	Sdc1	0.00302791	0	COL4A1_SDC1	Col4a1 - Sdc1	COLLAGEN	ECM-Receptor	KEGG: mmu04512
Chorioallantoic-derived erythroid progenitors	Nascent mesoderm	Angptl4	Sdc1	0.00179415	0	ANGPTL4_SDC1	Angptl4 - Sdc1	ANGPTL	Secreted Signaling	PMID: 29017031		Allantois	Ectoderm	Col4a1	Sdc1	0.00234902	0	COL4A1_SDC1	Col4a1 - Sdc1	COLLAGEN	ECM-Receptor	KEGG: mmu04512
Blood progenitors	Anterior Primitive Streak	Angptl4	Sdc1	0.0019178	0	ANGPTL4_SDC1	Angptl4 - Sdc1	ANGPTL	Secreted Signaling	PMID: 29017031		Allantois	Presomitic mesoderm	Col4a1	Sdc1	0.00342201	0	COL4A1_SDC1	Col4a1 - Sdc1	COLLAGEN	ECM-Receptor	KEGG: mmu04512
EMP	Anterior Primitive Streak	Angptl4	Sdc1	0.00257807	0	ANGPTL4_SDC1	Angptl4 - Sdc1	ANGPTL	Secreted Signaling	PMID: 29017031		Allantois	Allantois	Col4a1	Sdc1	0.00384252	0	COL4A1_SDC1	Col4a1 - Sdc1	COLLAGEN	ECM-Receptor	KEGG: mmu04512
MEP	Anterior Primitive Streak	Angptl4	Sdc1	0.00180067	0	ANGPTL4_SDC1	Angptl4 - Sdc1	ANGPTL	Secreted Signaling	PMID: 29017031		Allantois	Mesenchyme	Col4a1	Sdc1	0.003672	0	COL4A1_SDC1	Col4a1 - Sdc1	COLLAGEN	ECM-Receptor	KEGG: mmu04512
Forelimb	Anterior Primitive Streak	Angptl4	Sdc1	0.00244916	0	ANGPTL4_SDC1	Angptl4 - Sdc1	ANGPTL	Secreted Signaling	PMID: 29017031		Allantois	Pharyngeal mesoderm	Col4a1	Sdc1	0.00323001	0	COL4A1_SDC1	Col4a1 - Sdc1	COLLAGEN	ECM-Receptor	KEGG: mmu04512
Chorioallantoic-derived erythroid progenitors	Anterior Primitive Streak	Angptl4	Sdc1	0.00177785	0	ANGPTL4_SDC1	Angptl4 - Sdc1	ANGPTL	Secreted Signaling	PMID: 29017031		Allantois	Limb mesoderm	Col4a1	Sdc1	0.00361025	0	COL4A1_SDC1	Col4a1 - Sdc1	COLLAGEN	ECM-Receptor	KEGG: mmu04512
Blood progenitors	Ectoderm	Angptl4	Sdc1	0.00103369	0	ANGPTL4_SDC1	Angptl4 - Sdc1	ANGPTL	Secreted Signaling	PMID: 29017031		Allantois	Posterior somitic tissues	Col4a1	Sdc1	0.00276795	0	COL4A1_SDC1	Col4a1 - Sdc1	COLLAGEN	ECM-Receptor	KEGG: mmu04512
EMP	Ectoderm	Angptl4	Sdc1	0.00139	0	ANGPTL4_SDC1	Angptl4 - Sdc1	ANGPTL	Secreted Signaling	PMID: 29017031		Allantois	Somitic mesoderm	Col4a1	Sdc1	0.00319563	0	COL4A1_SDC1	Col4a1 - Sdc1	COLLAGEN	ECM-Receptor	KEGG: mmu04512
MEP	Ectoderm	Angptl4	Sdc1	0.000970505	0	ANGPTL4_SDC1	Angptl4 - Sdc1	ANGPTL	Secreted Signaling	PMID: 29017031		Allantois	Dermomyotome	Col4a1	Sdc1	0.00249789	0	COL4A1_SDC1	Col4a1 - Sdc1	COLLAGEN	ECM-Receptor	KEGG: mmu04512
Forelimb	Ectoderm	Angptl4	Sdc1	0.00132042	0	ANGPTL4_SDC1	Angptl4 - Sdc1	ANGPTL	Secreted Signaling	PMID: 29017031		Allantois	Caudal mesoderm	Col4a1	Sdc1	0.00290328	0.02	COL4A1_SDC1	Col4a1 - Sdc1	COLLAGEN	ECM-Receptor	KEGG: mmu04512
Chorioallantoic-derived erythroid progenitors	Ectoderm	Angptl4	Sdc1	0.000958196	0.02	ANGPTL4_SDC1	Angptl4 - Sdc1	ANGPTL	Secreted Signaling	PMID: 29017031		Allantois	Cardiopharyngeal progenitors SHF	Col4a1	Sdc1	0.0032878	0	COL4A1_SDC1	Col4a1 - Sdc1	COLLAGEN	ECM-Receptor	KEGG: mmu04512
Blood progenitors	Forelimb	Angptl4	Sdc1	0.000218327	0	ANGPTL4_SDC1	Angptl4 - Sdc1	ANGPTL	Secreted Signaling	PMID: 29017031		Allantois	Cardiomyocytes SHF 1	Col4a1	Sdc1	0.00354291	0.01	COL4A1_SDC1	Col4a1 - Sdc1	COLLAGEN	ECM-Receptor	KEGG: mmu04512
EMP	Forelimb	Angptl4	Sdc1	0.000293665	0	ANGPTL4_SDC1	Angptl4 - Sdc1	ANGPTL	Secreted Signaling	PMID: 29017031		Allantois	Sclerotome	Col4a1	Sdc1	0.00138765	0.04	COL4A1_SDC1	Col4a1 - Sdc1	COLLAGEN	ECM-Receptor	KEGG: mmu04512
MEP	Forelimb	Angptl4	Sdc1	0.000204971	0	ANGPTL4_SDC1	Angptl4 - Sdc1	ANGPTL	Secreted Signaling	PMID: 29017031		Allantois	Kidney primordium	Col4a1	Sdc1	0.00374101	0	COL4A1_SDC1	Col4a1 - Sdc1	COLLAGEN	ECM-Receptor	KEGG: mmu04512
Forelimb	Forelimb	Angptl4	Sdc1	0.00027895	0.01	ANGPTL4_SDC1	Angptl4 - Sdc1	ANGPTL	Secreted Signaling	PMID: 29017031		Allantois	Embryo proper mesothelium	Col4a1	Sdc1	0.00295969	0.03	COL4A1_SDC1	Col4a1 - Sdc1	COLLAGEN	ECM-Receptor	KEGG: mmu04512
Chorioallantoic-derived erythroid progenitors	Forelimb	Angptl4	Sdc1	0.00020237	0.03	ANGPTL4_SDC1	Angptl4 - Sdc1	ANGPTL	Secreted Signaling	PMID: 29017031		Allantois	Cranial mesoderm	Col4a1	Sdc1	0.00326054	0	COL4A1_SDC1	Col4a1 - Sdc1	COLLAGEN	ECM-Receptor	KEGG: mmu04512
Blood progenitors	Ectoderm	Angptl4	Sdc2	0.000544006	0	ANGPTL4_SDC2	Angptl4 - Sdc2	ANGPTL	Secreted Signaling	PMID: 29017031		Allantois	Cardiopharyngeal progenitors	Col4a1	Sdc1	0.00235842	0	COL4A1_SDC1	Col4a1 - Sdc1	COLLAGEN	ECM-Receptor	KEGG: mmu04512
EMP	Ectoderm	Angptl4	Sdc2	0.000731644	0	ANGPTL4_SDC2	Angptl4 - Sdc2	ANGPTL	Secreted Signaling	PMID: 29017031		Allantois	YS mesothelium-derived endothelial progenitors	Col4a1	Sdc1	0.00331	0.02	COL4A1_SDC1	Col4a1 - Sdc1	COLLAGEN	ECM-Receptor	KEGG: mmu04512
MEP	Ectoderm	Angptl4	Sdc2	0.000510737	0	ANGPTL4_SDC2	Angptl4 - Sdc2	ANGPTL	Secreted Signaling	PMID: 29017031		Allantois	Epiblast	Col9a1	Sdc1	0.000931404	0	COL9A1_SDC1	Col9a1 - Sdc1	COLLAGEN	ECM-Receptor	KEGG: mmu04512
Forelimb	Ectoderm	Angptl4	Sdc2	0.000694996	0	ANGPTL4_SDC2	Angptl4 - Sdc2	ANGPTL	Secreted Signaling	PMID: 29017031		Allantois	Primitive Streak	Col9a1	Sdc1	0.00192127	0	COL9A1_SDC1	Col9a1 - Sdc1	COLLAGEN	ECM-Receptor	KEGG: mmu04512
Chorioallantoic-derived erythroid progenitors	Ectoderm	Angptl4	Sdc2	0.000504256	0	ANGPTL4_SDC2	Angptl4 - Sdc2	ANGPTL	Secreted Signaling	PMID: 29017031		Allantois	Non-neural ectoderm	Col9a1	Sdc1	0.00250126	0	COL9A1_SDC1	Col9a1 - Sdc1	COLLAGEN	ECM-Receptor	KEGG: mmu04512
Blood progenitors	Ectoderm	Angptl4	Sdc4	0.00061994	0	ANGPTL4_SDC4	Angptl4 - Sdc4	ANGPTL	Secreted Signaling	PMID: 29017031		Allantois	Nascent mesoderm	Col9a1	Sdc1	0.000946802	0	COL9A1_SDC1	Col9a1 - Sdc1	COLLAGEN	ECM-Receptor	KEGG: mmu04512
EMP	Ectoderm	Angptl4	Sdc4	0.000833746	0	ANGPTL4_SDC4	Angptl4 - Sdc4	ANGPTL	Secreted Signaling	PMID: 29017031		Allantois	Blood progenitors	Col9a1	Sdc1	0.000941282	0	COL9A1_SDC1	Col9a1 - Sdc1	COLLAGEN	ECM-Receptor	KEGG: mmu04512
MEP	Ectoderm	Angptl4	Sdc4	0.00058203	0	ANGPTL4_SDC4	Angptl4 - Sdc4	ANGPTL	Secreted Signaling	PMID: 29017031		Allantois	Paraxial mesoderm	Col9a1	Sdc1	0.00226141	0	COL9A1_SDC1	Col9a1 - Sdc1	COLLAGEN	ECM-Receptor	KEGG: mmu04512
Forelimb	Ectoderm	Angptl4	Sdc4	0.000791988	0	ANGPTL4_SDC4	Angptl4 - Sdc4	ANGPTL	Secreted Signaling	PMID: 29017031		Allantois	Lateral plate mesoderm	Col9a1	Sdc1	0.00271438	0	COL9A1_SDC1	Col9a1 - Sdc1	COLLAGEN	ECM-Receptor	KEGG: mmu04512
Chorioallantoic-derived erythroid progenitors	Ectoderm	Angptl4	Sdc4	0.000574645	0	ANGPTL4_SDC4	Angptl4 - Sdc4	ANGPTL	Secreted Signaling	PMID: 29017031		Allantois	Intermediate mesoderm	Col9a1	Sdc1	0.00270094	0	COL9A1_SDC1	Col9a1 - Sdc1	COLLAGEN	ECM-Receptor	KEGG: mmu04512
EMP	Allantois endothelium	Angpt1	Tek	0.00184307	0	ANGPT1_TEK	Angpt1 - Tek	ANGPT	Secreted Signaling	PMID: 20651738		Allantois	Cardiopharyngeal progenitors FHF	Col9a1	Sdc1	0.00241652	0	COL9A1_SDC1	Col9a1 - Sdc1	COLLAGEN	ECM-Receptor	KEGG: mmu04512
Forelimb	Allantois endothelium	Angpt1	Tek	0.00451022	0	ANGPT1_TEK	Angpt1 - Tek	ANGPT	Secreted Signaling	PMID: 20651738		Allantois	Caudal epiblast	Col9a1	Sdc1	0.00213554	0	COL9A1_SDC1	Col9a1 - Sdc1	COLLAGEN	ECM-Receptor	KEGG: mmu04512
EMP	Embryo proper endothelium	Angpt1	Tek	0.00148192	0	ANGPT1_TEK	Angpt1 - Tek	ANGPT	Secreted Signaling	PMID: 20651738		Allantois	Haematoendothelial progenitors	Col9a1	Sdc1	0.00093746	0	COL9A1_SDC1	Col9a1 - Sdc1	COLLAGEN	ECM-Receptor	KEGG: mmu04512
Forelimb	Embryo proper endothelium	Angpt1	Tek	0.00362834	0	ANGPT1_TEK	Angpt1 - Tek	ANGPT	Secreted Signaling	PMID: 20651738		Allantois	Cardiomyocytes FHF 1	Col9a1	Sdc1	0.000947157	0	COL9A1_SDC1	Col9a1 - Sdc1	COLLAGEN	ECM-Receptor	KEGG: mmu04512
EMP	Venous endothelium	Angpt1	Tek	0.00439218	0	ANGPT1_TEK	Angpt1 - Tek	ANGPT	Secreted Signaling	PMID: 20651738		Allantois	Allantois endothelium	Col9a1	Sdc1	0.000830885	0	COL9A1_SDC1	Col9a1 - Sdc1	COLLAGEN	ECM-Receptor	KEGG: mmu04512
Forelimb	Venous endothelium	Angpt1	Tek	0.0107086	0	ANGPT1_TEK	Angpt1 - Tek	ANGPT	Secreted Signaling	PMID: 20651738		Allantois	Embryo proper endothelium	Col9a1	Sdc1	0.00195833	0	COL9A1_SDC1	Col9a1 - Sdc1	COLLAGEN	ECM-Receptor	KEGG: mmu04512
EMP	YS endothelium	Angpt1	Tek	0.00794733	0	ANGPT1_TEK	Angpt1 - Tek	ANGPT	Secreted Signaling	PMID: 20651738		Allantois	Anterior somitic tissues	Col9a1	Sdc1	0.00216586	0	COL9A1_SDC1	Col9a1 - Sdc1	COLLAGEN	ECM-Receptor	KEGG: mmu04512
Forelimb	YS endothelium	Angpt1	Tek	0.0192775	0	ANGPT1_TEK	Angpt1 - Tek	ANGPT	Secreted Signaling	PMID: 20651738		Allantois	Endotome	Col9a1	Sdc1	0.00245861	0	COL9A1_SDC1	Col9a1 - Sdc1	COLLAGEN	ECM-Receptor	KEGG: mmu04512
EMP	Endocardium	Angpt1	Tek	0.00422558	0	ANGPT1_TEK	Angpt1 - Tek	ANGPT	Secreted Signaling	PMID: 20651738		Allantois	Ectoderm	Col9a1	Sdc1	0.00190712	0	COL9A1_SDC1	Col9a1 - Sdc1	COLLAGEN	ECM-Receptor	KEGG: mmu04512
Forelimb	Endocardium	Angpt1	Tek	0.0103049	0	ANGPT1_TEK	Angpt1 - Tek	ANGPT	Secreted Signaling	PMID: 20651738		Allantois	Anterior Primitive Streak	Col9a1	Sdc1	0.000891072	0	COL9A1_SDC1	Col9a1 - Sdc1	COLLAGEN	ECM-Receptor	KEGG: mmu04512
Epiblast	Epiblast	Mdk	Sdc1	0.020815	0	MDK_SDC1	Mdk - Sdc1	MK	Secreted Signaling	PMID: 28356350		Allantois	Presomitic mesoderm	Col9a1	Sdc1	0.00277882	0	COL9A1_SDC1	Col9a1 - Sdc1	COLLAGEN	ECM-Receptor	KEGG: mmu04512
Primitive Streak	Epiblast	Mdk	Sdc1	0.0197534	0	MDK_SDC1	Mdk - Sdc1	MK	Secreted Signaling	PMID: 28356350		Allantois	Allantois	Col9a1	Sdc1	0.00312054	0	COL9A1_SDC1	Col9a1 - Sdc1	COLLAGEN	ECM-Receptor	KEGG: mmu04512
Blood progenitors	Epiblast	Mdk	Sdc1	0.0200654	0	MDK_SDC1	Mdk - Sdc1	MK	Secreted Signaling	PMID: 28356350		Allantois	Mesenchyme	Col9a1	Sdc1	0.00298196	0	COL9A1_SDC1	Col9a1 - Sdc1	COLLAGEN	ECM-Receptor	KEGG: mmu04512
Haematoendothelial progenitors	Epiblast	Mdk	Sdc1	0.0199225	0	MDK_SDC1	Mdk - Sdc1	MK	Secreted Signaling	PMID: 28356350		Allantois	Node	Col9a1	Sdc1	0.00083846	0	COL9A1_SDC1	Col9a1 - Sdc1	COLLAGEN	ECM-Receptor	KEGG: mmu04512
Allantois endothelium	Epiblast	Mdk	Sdc1	0.0207073	0	MDK_SDC1	Mdk - Sdc1	MK	Secreted Signaling	PMID: 28356350		Allantois	Anterior cardiopharyngeal progenitors	Col9a1	Sdc1	0.000995097	0	COL9A1_SDC1	Col9a1 - Sdc1	COLLAGEN	ECM-Receptor	KEGG: mmu04512
Erythroid	Epiblast	Mdk	Sdc1	0.0133237	0	MDK_SDC1	Mdk - Sdc1	MK	Secreted Signaling	PMID: 28356350		Allantois	Pharyngeal mesoderm	Col9a1	Sdc1	0.00262281	0	COL9A1_SDC1	Col9a1 - Sdc1	COLLAGEN	ECM-Receptor	KEGG: mmu04512
Embryo proper endothelium	Epiblast	Mdk	Sdc1	0.0229645	0	MDK_SDC1	Mdk - Sdc1	MK	Secreted Signaling	PMID: 28356350		Allantois	Limb mesoderm	Col9a1	Sdc1	0.00293179	0	COL9A1_SDC1	Col9a1 - Sdc1	COLLAGEN	ECM-Receptor	KEGG: mmu04512
Nascent mesoderm	Epiblast	Mdk	Sdc1	0.0186634	0	MDK_SDC1	Mdk - Sdc1	MK	Secreted Signaling	PMID: 28356350		Allantois	Posterior somitic tissues	Col9a1	Sdc1	0.00224742	0	COL9A1_SDC1	Col9a1 - Sdc1	COLLAGEN	ECM-Receptor	KEGG: mmu04512
Anterior Primitive Streak	Epiblast	Mdk	Sdc1	0.0195837	0	MDK_SDC1	Mdk - Sdc1	MK	Secreted Signaling	PMID: 28356350		Allantois	Somitic mesoderm	Col9a1	Sdc1	0.00259488	0	COL9A1_SDC1	Col9a1 - Sdc1	COLLAGEN	ECM-Receptor	KEGG: mmu04512
Ectoderm	Epiblast	Mdk	Sdc1	0.0208869	0	MDK_SDC1	Mdk - Sdc1	MK	Secreted Signaling	PMID: 28356350		Allantois	Dermomyotome	Col9a1	Sdc1	0.00202804	0	COL9A1_SDC1	Col9a1 - Sdc1	COLLAGEN	ECM-Receptor	KEGG: mmu04512
EMP	Epiblast	Mdk	Sdc1	0.00725568	0	MDK_SDC1	Mdk - Sdc1	MK	Secreted Signaling	PMID: 28356350		Allantois	Caudal mesoderm	Col9a1	Sdc1	0.00235736	0	COL9A1_SDC1	Col9a1 - Sdc1	COLLAGEN	ECM-Receptor	KEGG: mmu04512
Venous endothelium	Epiblast	Mdk	Sdc1	0.0189519	0	MDK_SDC1	Mdk - Sdc1	MK	Secreted Signaling	PMID: 28356350		Allantois	Cardiopharyngeal progenitors SHF	Col9a1	Sdc1	0.00266977	0	COL9A1_SDC1	Col9a1 - Sdc1	COLLAGEN	ECM-Receptor	KEGG: mmu04512
YS endothelium	Epiblast	Mdk	Sdc1	0.0112958	0	MDK_SDC1	Mdk - Sdc1	MK	Secreted Signaling	PMID: 28356350		Allantois	Cardiomyocytes SHF 1	Col9a1	Sdc1	0.00287706	0	COL9A1_SDC1	Col9a1 - Sdc1	COLLAGEN	ECM-Receptor	KEGG: mmu04512
Endocardium	Epiblast	Mdk	Sdc1	0.020775	0	MDK_SDC1	Mdk - Sdc1	MK	Secreted Signaling	PMID: 28356350		Allantois	Sclerotome	Col9a1	Sdc1	0.0011264	0	COL9A1_SDC1	Col9a1 - Sdc1	COLLAGEN	ECM-Receptor	KEGG: mmu04512
MEP	Epiblast	Mdk	Sdc1	0.00924806	0	MDK_SDC1	Mdk - Sdc1	MK	Secreted Signaling	PMID: 28356350		Allantois	Kidney primordium	Col9a1	Sdc1	0.00303804	0	COL9A1_SDC1	Col9a1 - Sdc1	COLLAGEN	ECM-Receptor	KEGG: mmu04512
Megakaryocyte progenitors	Epiblast	Mdk	Sdc1	0.00195332	0	MDK_SDC1	Mdk - Sdc1	MK	Secreted Signaling	PMID: 28356350		Allantois	Endocardium	Col9a1	Sdc1	0.000275723	0	COL9A1_SDC1	Col9a1 - Sdc1	COLLAGEN	ECM-Receptor	KEGG: mmu04512
Forelimb	Epiblast	Mdk	Sdc1	0.00863297	0	MDK_SDC1	Mdk - Sdc1	MK	Secreted Signaling	PMID: 28356350		Allantois	Epicardium	Col9a1	Sdc1	0.00235658	0	COL9A1_SDC1	Col9a1 - Sdc1	COLLAGEN	ECM-Receptor	KEGG: mmu04512
Chorioallantoic-derived erythroid progenitors	Epiblast	Mdk	Sdc1	0.0149656	0	MDK_SDC1	Mdk - Sdc1	MK	Secreted Signaling	PMID: 28356350		Allantois	Embryo proper mesothelium	Col9a1	Sdc1	0.00240319	0	COL9A1_SDC1	Col9a1 - Sdc1	COLLAGEN	ECM-Receptor	KEGG: mmu04512
Epiblast	Primitive Streak	Mdk	Sdc1	0.0210066	0	MDK_SDC1	Mdk - Sdc1	MK	Secreted Signaling	PMID: 28356350		Allantois	Cranial mesoderm	Col9a1	Sdc1	0.00264762	0	COL9A1_SDC1	Col9a1 - Sdc1	COLLAGEN	ECM-Receptor	KEGG: mmu04512
Primitive Streak	Primitive Streak	Mdk	Sdc1	0.0199354	0	MDK_SDC1	Mdk - Sdc1	MK	Secreted Signaling	PMID: 28356350		Allantois	Cardiopharyngeal progenitors	Col9a1	Sdc1	0.00191476	0	COL9A1_SDC1	Col9a1 - Sdc1	COLLAGEN	ECM-Receptor	KEGG: mmu04512
Blood progenitors	Primitive Streak	Mdk	Sdc1	0.0202502	0	MDK_SDC1	Mdk - Sdc1	MK	Secreted Signaling	PMID: 28356350		Allantois	YS mesothelium-derived endothelial progenitors	Col9a1	Sdc1	0.00268781	0	COL9A1_SDC1	Col9a1 - Sdc1	COLLAGEN	ECM-Receptor	KEGG: mmu04512
Haematoendothelial progenitors	Primitive Streak	Mdk	Sdc1	0.020106	0	MDK_SDC1	Mdk - Sdc1	MK	Secreted Signaling	PMID: 28356350		Allantois	Forelimb	Col9a1	Sdc1	0.000125696	0	COL9A1_SDC1	Col9a1 - Sdc1	COLLAGEN	ECM-Receptor	KEGG: mmu04512
Allantois endothelium	Primitive Streak	Mdk	Sdc1	0.0208979	0	MDK_SDC1	Mdk - Sdc1	MK	Secreted Signaling	PMID: 28356350		Allantois	Chorioallantoic-derived erythroid progenitors	Col9a1	Sdc1	9.84316e-05	0	COL9A1_SDC1	Col9a1 - Sdc1	COLLAGEN	ECM-Receptor	KEGG: mmu04512
Erythroid	Primitive Streak	Mdk	Sdc1	0.0134472	0	MDK_SDC1	Mdk - Sdc1	MK	Secreted Signaling	PMID: 28356350		Allantois	Epiblast	Fn1	Sdc1	0.00926795	0	FN1_SDC1	Fn1 - Sdc1	FN1	ECM-Receptor	KEGG: mmu04512
Embryo proper endothelium	Primitive Streak	Mdk	Sdc1	0.0231754	0	MDK_SDC1	Mdk - Sdc1	MK	Secreted Signaling	PMID: 28356350		Allantois	Primitive Streak	Fn1	Sdc1	0.0189495	0	FN1_SDC1	Fn1 - Sdc1	FN1	ECM-Receptor	KEGG: mmu04512
Nascent mesoderm	Primitive Streak	Mdk	Sdc1	0.0188356	0	MDK_SDC1	Mdk - Sdc1	MK	Secreted Signaling	PMID: 28356350		Allantois	Non-neural ectoderm	Fn1	Sdc1	0.0245436	0	FN1_SDC1	Fn1 - Sdc1	FN1	ECM-Receptor	KEGG: mmu04512
Anterior Primitive Streak	Primitive Streak	Mdk	Sdc1	0.0197641	0	MDK_SDC1	Mdk - Sdc1	MK	Secreted Signaling	PMID: 28356350		Allantois	Nascent mesoderm	Fn1	Sdc1	0.00941986	0	FN1_SDC1	Fn1 - Sdc1	FN1	ECM-Receptor	KEGG: mmu04512
Ectoderm	Primitive Streak	Mdk	Sdc1	0.0210791	0	MDK_SDC1	Mdk - Sdc1	MK	Secreted Signaling	PMID: 28356350		Allantois	Blood progenitors	Fn1	Sdc1	0.00936541	0	FN1_SDC1	Fn1 - Sdc1	FN1	ECM-Receptor	KEGG: mmu04512
EMP	Primitive Streak	Mdk	Sdc1	0.00732338	0	MDK_SDC1	Mdk - Sdc1	MK	Secreted Signaling	PMID: 28356350		Allantois	Paraxial mesoderm	Fn1	Sdc1	0.0222372	0	FN1_SDC1	Fn1 - Sdc1	FN1	ECM-Receptor	KEGG: mmu04512
Venous endothelium	Primitive Streak	Mdk	Sdc1	0.0191267	0	MDK_SDC1	Mdk - Sdc1	MK	Secreted Signaling	PMID: 28356350		Allantois	Lateral plate mesoderm	Fn1	Sdc1	0.0265848	0	FN1_SDC1	Fn1 - Sdc1	FN1	ECM-Receptor	KEGG: mmu04512
YS endothelium	Primitive Streak	Mdk	Sdc1	0.0114007	0	MDK_SDC1	Mdk - Sdc1	MK	Secreted Signaling	PMID: 28356350		Allantois	Intermediate mesoderm	Fn1	Sdc1	0.0264563	0	FN1_SDC1	Fn1 - Sdc1	FN1	ECM-Receptor	KEGG: mmu04512
Endocardium	Primitive Streak	Mdk	Sdc1	0.0209662	0	MDK_SDC1	Mdk - Sdc1	MK	Secreted Signaling	PMID: 28356350		Allantois	Cardiopharyngeal progenitors FHF	Fn1	Sdc1	0.0237299	0	FN1_SDC1	Fn1 - Sdc1	FN1	ECM-Receptor	KEGG: mmu04512
MEP	Primitive Streak	Mdk	Sdc1	0.00933418	0	MDK_SDC1	Mdk - Sdc1	MK	Secreted Signaling	PMID: 28356350		Allantois	Caudal epiblast	Fn1	Sdc1	0.0210229	0	FN1_SDC1	Fn1 - Sdc1	FN1	ECM-Receptor	KEGG: mmu04512
Megakaryocyte progenitors	Primitive Streak	Mdk	Sdc1	0.00197165	0	MDK_SDC1	Mdk - Sdc1	MK	Secreted Signaling	PMID: 28356350		Allantois	Haematoendothelial progenitors	Fn1	Sdc1	0.0093277	0	FN1_SDC1	Fn1 - Sdc1	FN1	ECM-Receptor	KEGG: mmu04512
Forelimb	Primitive Streak	Mdk	Sdc1	0.00871342	0	MDK_SDC1	Mdk - Sdc1	MK	Secreted Signaling	PMID: 28356350		Allantois	Cardiomyocytes FHF 1	Fn1	Sdc1	0.00942337	0	FN1_SDC1	Fn1 - Sdc1	FN1	ECM-Receptor	KEGG: mmu04512
Chorioallantoic-derived erythroid progenitors	Primitive Streak	Mdk	Sdc1	0.0151042	0	MDK_SDC1	Mdk - Sdc1	MK	Secreted Signaling	PMID: 28356350		Allantois	Allantois endothelium	Fn1	Sdc1	0.00827518	0	FN1_SDC1	Fn1 - Sdc1	FN1	ECM-Receptor	KEGG: mmu04512
Epiblast	Blood progenitors	Mdk	Sdc1	0.0186199	0	MDK_SDC1	Mdk - Sdc1	MK	Secreted Signaling	PMID: 28356350		Allantois	Embryo proper endothelium	Fn1	Sdc1	0.0193087	0	FN1_SDC1	Fn1 - Sdc1	FN1	ECM-Receptor	KEGG: mmu04512
Primitive Streak	Blood progenitors	Mdk	Sdc1	0.0176683	0	MDK_SDC1	Mdk - Sdc1	MK	Secreted Signaling	PMID: 28356350		Allantois	Anterior somitic tissues	Fn1	Sdc1	0.0213157	0	FN1_SDC1	Fn1 - Sdc1	FN1	ECM-Receptor	KEGG: mmu04512
Blood progenitors	Blood progenitors	Mdk	Sdc1	0.0179479	0	MDK_SDC1	Mdk - Sdc1	MK	Secreted Signaling	PMID: 28356350		Allantois	Endotome	Fn1	Sdc1	0.0241342	0	FN1_SDC1	Fn1 - Sdc1	FN1	ECM-Receptor	KEGG: mmu04512
Haematoendothelial progenitors	Blood progenitors	Mdk	Sdc1	0.0178198	0	MDK_SDC1	Mdk - Sdc1	MK	Secreted Signaling	PMID: 28356350		Allantois	Ectoderm	Fn1	Sdc1	0.0188123	0	FN1_SDC1	Fn1 - Sdc1	FN1	ECM-Receptor	KEGG: mmu04512
Allantois endothelium	Blood progenitors	Mdk	Sdc1	0.0185233	0	MDK_SDC1	Mdk - Sdc1	MK	Secreted Signaling	PMID: 28356350		Allantois	Anterior Primitive Streak	Fn1	Sdc1	0.00886982	0	FN1_SDC1	Fn1 - Sdc1	FN1	ECM-Receptor	KEGG: mmu04512
Erythroid	Blood progenitors	Mdk	Sdc1	0.011909	0	MDK_SDC1	Mdk - Sdc1	MK	Secreted Signaling	PMID: 28356350		Allantois	Presomitic mesoderm	Fn1	Sdc1	0.0272005	0	FN1_SDC1	Fn1 - Sdc1	FN1	ECM-Receptor	KEGG: mmu04512
Embryo proper endothelium	Blood progenitors	Mdk	Sdc1	0.0205475	0	MDK_SDC1	Mdk - Sdc1	MK	Secreted Signaling	PMID: 28356350		Allantois	Allantois	Fn1	Sdc1	0.0304537	0	FN1_SDC1	Fn1 - Sdc1	FN1	ECM-Receptor	KEGG: mmu04512
Nascent mesoderm	Blood progenitors	Mdk	Sdc1	0.0166914	0	MDK_SDC1	Mdk - Sdc1	MK	Secreted Signaling	PMID: 28356350		Allantois	Mesenchyme	Fn1	Sdc1	0.0291368	0	FN1_SDC1	Fn1 - Sdc1	FN1	ECM-Receptor	KEGG: mmu04512
Anterior Primitive Streak	Blood progenitors	Mdk	Sdc1	0.0175161	0	MDK_SDC1	Mdk - Sdc1	MK	Secreted Signaling	PMID: 28356350		Allantois	Anterior cardiopharyngeal progenitors	Fn1	Sdc1	0.00989607	0	FN1_SDC1	Fn1 - Sdc1	FN1	ECM-Receptor	KEGG: mmu04512
Ectoderm	Blood progenitors	Mdk	Sdc1	0.0186844	0	MDK_SDC1	Mdk - Sdc1	MK	Secreted Signaling	PMID: 28356350		Allantois	Pharyngeal mesoderm	Fn1	Sdc1	0.0257088	0	FN1_SDC1	Fn1 - Sdc1	FN1	ECM-Receptor	KEGG: mmu04512
EMP	Blood progenitors	Mdk	Sdc1	0.00648105	0	MDK_SDC1	Mdk - Sdc1	MK	Secreted Signaling	PMID: 28356350		Allantois	Limb mesoderm	Fn1	Sdc1	0.0286592	0	FN1_SDC1	Fn1 - Sdc1	FN1	ECM-Receptor	KEGG: mmu04512
Venous endothelium	Blood progenitors	Mdk	Sdc1	0.0169499	0	MDK_SDC1	Mdk - Sdc1	MK	Secreted Signaling	PMID: 28356350		Allantois	Posterior somitic tissues	Fn1	Sdc1	0.0221023	0	FN1_SDC1	Fn1 - Sdc1	FN1	ECM-Receptor	KEGG: mmu04512
YS endothelium	Blood progenitors	Mdk	Sdc1	0.0100942	0	MDK_SDC1	Mdk - Sdc1	MK	Secreted Signaling	PMID: 28356350		Allantois	Somitic mesoderm	Fn1	Sdc1	0.0254412	0	FN1_SDC1	Fn1 - Sdc1	FN1	ECM-Receptor	KEGG: mmu04512
Endocardium	Blood progenitors	Mdk	Sdc1	0.018584	0	MDK_SDC1	Mdk - Sdc1	MK	Secreted Signaling	PMID: 28356350		Allantois	Dermomyotome	Fn1	Sdc1	0.0199837	0	FN1_SDC1	Fn1 - Sdc1	FN1	ECM-Receptor	KEGG: mmu04512
MEP	Blood progenitors	Mdk	Sdc1	0.00826249	0	MDK_SDC1	Mdk - Sdc1	MK	Secreted Signaling	PMID: 28356350		Allantois	Caudal mesoderm	Fn1	Sdc1	0.023161	0	FN1_SDC1	Fn1 - Sdc1	FN1	ECM-Receptor	KEGG: mmu04512
Megakaryocyte progenitors	Blood progenitors	Mdk	Sdc1	0.00174379	0	MDK_SDC1	Mdk - Sdc1	MK	Secreted Signaling	PMID: 28356350		Allantois	Cardiopharyngeal progenitors SHF	Fn1	Sdc1	0.0261581	0	FN1_SDC1	Fn1 - Sdc1	FN1	ECM-Receptor	KEGG: mmu04512
Forelimb	Blood progenitors	Mdk	Sdc1	0.00771245	0	MDK_SDC1	Mdk - Sdc1	MK	Secreted Signaling	PMID: 28356350		Allantois	Cardiomyocytes SHF 1	Fn1	Sdc1	0.0281377	0	FN1_SDC1	Fn1 - Sdc1	FN1	ECM-Receptor	KEGG: mmu04512
Chorioallantoic-derived erythroid progenitors	Blood progenitors	Mdk	Sdc1	0.0133789	0	MDK_SDC1	Mdk - Sdc1	MK	Secreted Signaling	PMID: 28356350		Allantois	Sclerotome	Fn1	Sdc1	0.0111887	0	FN1_SDC1	Fn1 - Sdc1	FN1	ECM-Receptor	KEGG: mmu04512
Epiblast	Haematoendothelial progenitors	Mdk	Sdc1	0.0185641	0	MDK_SDC1	Mdk - Sdc1	MK	Secreted Signaling	PMID: 28356350		Allantois	Kidney primordium	Fn1	Sdc1	0.0296701	0	FN1_SDC1	Fn1 - Sdc1	FN1	ECM-Receptor	KEGG: mmu04512
Primitive Streak	Haematoendothelial progenitors	Mdk	Sdc1	0.0176152	0	MDK_SDC1	Mdk - Sdc1	MK	Secreted Signaling	PMID: 28356350		Allantois	Epicardium	Fn1	Sdc1	0.0231535	0	FN1_SDC1	Fn1 - Sdc1	FN1	ECM-Receptor	KEGG: mmu04512
Blood progenitors	Haematoendothelial progenitors	Mdk	Sdc1	0.0178941	0	MDK_SDC1	Mdk - Sdc1	MK	Secreted Signaling	PMID: 28356350		Allantois	Embryo proper mesothelium	Fn1	Sdc1	0.0236017	0	FN1_SDC1	Fn1 - Sdc1	FN1	ECM-Receptor	KEGG: mmu04512
Haematoendothelial progenitors	Haematoendothelial progenitors	Mdk	Sdc1	0.0177664	0	MDK_SDC1	Mdk - Sdc1	MK	Secreted Signaling	PMID: 28356350		Allantois	Cranial mesoderm	Fn1	Sdc1	0.0259462	0	FN1_SDC1	Fn1 - Sdc1	FN1	ECM-Receptor	KEGG: mmu04512
Allantois endothelium	Haematoendothelial progenitors	Mdk	Sdc1	0.0184678	0	MDK_SDC1	Mdk - Sdc1	MK	Secreted Signaling	PMID: 28356350		Allantois	Cardiopharyngeal progenitors	Fn1	Sdc1	0.0188864	0	FN1_SDC1	Fn1 - Sdc1	FN1	ECM-Receptor	KEGG: mmu04512
Erythroid	Haematoendothelial progenitors	Mdk	Sdc1	0.011873	0	MDK_SDC1	Mdk - Sdc1	MK	Secreted Signaling	PMID: 28356350		Allantois	YS mesothelium-derived endothelial progenitors	Fn1	Sdc1	0.0263307	0	FN1_SDC1	Fn1 - Sdc1	FN1	ECM-Receptor	KEGG: mmu04512
Embryo proper endothelium	Haematoendothelial progenitors	Mdk	Sdc1	0.020486	0	MDK_SDC1	Mdk - Sdc1	MK	Secreted Signaling	PMID: 28356350		Allantois	YS mesothelium-derived endothelial progenitors	Col1a1	Sdc4	0.00053628	0	COL1A1_SDC4	Col1a1 - Sdc4	COLLAGEN	ECM-Receptor	KEGG: mmu04512
Nascent mesoderm	Haematoendothelial progenitors	Mdk	Sdc1	0.0166412	0	MDK_SDC1	Mdk - Sdc1	MK	Secreted Signaling	PMID: 28356350		Allantois	YS mesothelium-derived endothelial progenitors	Col1a2	Sdc4	0.000376096	0	COL1A2_SDC4	Col1a2 - Sdc4	COLLAGEN	ECM-Receptor	KEGG: mmu04512
Anterior Primitive Streak	Haematoendothelial progenitors	Mdk	Sdc1	0.0174635	0	MDK_SDC1	Mdk - Sdc1	MK	Secreted Signaling	PMID: 28356350		Allantois	YS mesothelium-derived endothelial progenitors	Col4a1	Sdc4	0.000487463	0	COL4A1_SDC4	Col4a1 - Sdc4	COLLAGEN	ECM-Receptor	KEGG: mmu04512
Ectoderm	Haematoendothelial progenitors	Mdk	Sdc1	0.0186283	0	MDK_SDC1	Mdk - Sdc1	MK	Secreted Signaling	PMID: 28356350		Allantois	YS mesothelium-derived endothelial progenitors	Col9a1	Sdc4	0.000395622	0	COL9A1_SDC4	Col9a1 - Sdc4	COLLAGEN	ECM-Receptor	KEGG: mmu04512
EMP	Haematoendothelial progenitors	Mdk	Sdc1	0.00646137	0	MDK_SDC1	Mdk - Sdc1	MK	Secreted Signaling	PMID: 28356350		Allantois	YS mesothelium-derived endothelial progenitors	Fn1	Sdc4	0.00395562	0	FN1_SDC4	Fn1 - Sdc4	FN1	ECM-Receptor	KEGG: mmu04512
Venous endothelium	Haematoendothelial progenitors	Mdk	Sdc1	0.016899	0	MDK_SDC1	Mdk - Sdc1	MK	Secreted Signaling	PMID: 28356350		Allantois	Megakaryocyte progenitors	Col1a1	Gp6	0.000950876	0	COL1A1_GP6	Col1a1 - Gp6	COLLAGEN	ECM-Receptor	KEGG: mmu04512
YS endothelium	Haematoendothelial progenitors	Mdk	Sdc1	0.0100637	0	MDK_SDC1	Mdk - Sdc1	MK	Secreted Signaling	PMID: 28356350		Allantois	Megakaryocyte progenitors	Col1a2	Gp6	0.000666937	0	COL1A2_GP6	Col1a2 - Gp6	COLLAGEN	ECM-Receptor	KEGG: mmu04512
Endocardium	Haematoendothelial progenitors	Mdk	Sdc1	0.0185283	0	MDK_SDC1	Mdk - Sdc1	MK	Secreted Signaling	PMID: 28356350		Allantois	Megakaryocyte progenitors	Col4a1	Gp6	0.00086435	0	COL4A1_GP6	Col4a1 - Gp6	COLLAGEN	ECM-Receptor	KEGG: mmu04512
MEP	Haematoendothelial progenitors	Mdk	Sdc1	0.00823745	0	MDK_SDC1	Mdk - Sdc1	MK	Secreted Signaling	PMID: 28356350		Allantois	Megakaryocyte progenitors	Col9a1	Gp6	0.000701551	0	COL9A1_GP6	Col9a1 - Gp6	COLLAGEN	ECM-Receptor	KEGG: mmu04512
Megakaryocyte progenitors	Haematoendothelial progenitors	Mdk	Sdc1	0.00173847	0	MDK_SDC1	Mdk - Sdc1	MK	Secreted Signaling	PMID: 28356350		Allantois	Non-neural ectoderm	Lamb1	Dag1	0.000290114	0	LAMB1_DAG1	Lamb1 - Dag1	LAMININ	ECM-Receptor	KEGG: mmu04512
Forelimb	Haematoendothelial progenitors	Mdk	Sdc1	0.00768906	0	MDK_SDC1	Mdk - Sdc1	MK	Secreted Signaling	PMID: 28356350		Allantois	Lateral plate mesoderm	Lamb1	Dag1	0.000452298	0	LAMB1_DAG1	Lamb1 - Dag1	LAMININ	ECM-Receptor	KEGG: mmu04512
Chorioallantoic-derived erythroid progenitors	Haematoendothelial progenitors	Mdk	Sdc1	0.0133386	0	MDK_SDC1	Mdk - Sdc1	MK	Secreted Signaling	PMID: 28356350		Allantois	Cardiopharyngeal progenitors FHF	Lamb1	Dag1	0.000762903	0	LAMB1_DAG1	Lamb1 - Dag1	LAMININ	ECM-Receptor	KEGG: mmu04512
Epiblast	Allantois endothelium	Mdk	Sdc1	0.0155461	0	MDK_SDC1	Mdk - Sdc1	MK	Secreted Signaling	PMID: 28356350		Allantois	Cardiomyocytes FHF 1	Lamb1	Dag1	0.000841863	0	LAMB1_DAG1	Lamb1 - Dag1	LAMININ	ECM-Receptor	KEGG: mmu04512
Primitive Streak	Allantois endothelium	Mdk	Sdc1	0.0147492	0	MDK_SDC1	Mdk - Sdc1	MK	Secreted Signaling	PMID: 28356350		Allantois	Embryo proper endothelium	Lamb1	Dag1	0.000676055	0	LAMB1_DAG1	Lamb1 - Dag1	LAMININ	ECM-Receptor	KEGG: mmu04512
Blood progenitors	Allantois endothelium	Mdk	Sdc1	0.0149834	0	MDK_SDC1	Mdk - Sdc1	MK	Secreted Signaling	PMID: 28356350		Allantois	Anterior somitic tissues	Lamb1	Dag1	0.000629043	0	LAMB1_DAG1	Lamb1 - Dag1	LAMININ	ECM-Receptor	KEGG: mmu04512
Haematoendothelial progenitors	Allantois endothelium	Mdk	Sdc1	0.0148761	0	MDK_SDC1	Mdk - Sdc1	MK	Secreted Signaling	PMID: 28356350		Allantois	Endotome	Lamb1	Dag1	0.000487609	0	LAMB1_DAG1	Lamb1 - Dag1	LAMININ	ECM-Receptor	KEGG: mmu04512
Allantois endothelium	Allantois endothelium	Mdk	Sdc1	0.0154652	0	MDK_SDC1	Mdk - Sdc1	MK	Secreted Signaling	PMID: 28356350		Allantois	Mesenchyme	Lamb1	Dag1	0.000831957	0	LAMB1_DAG1	Lamb1 - Dag1	LAMININ	ECM-Receptor	KEGG: mmu04512
Erythroid	Allantois endothelium	Mdk	Sdc1	0.00993181	0	MDK_SDC1	Mdk - Sdc1	MK	Secreted Signaling	PMID: 28356350		Allantois	EMP	Lamb1	Dag1	0.000482549	0	LAMB1_DAG1	Lamb1 - Dag1	LAMININ	ECM-Receptor	KEGG: mmu04512
Embryo proper endothelium	Allantois endothelium	Mdk	Sdc1	0.017161	0	MDK_SDC1	Mdk - Sdc1	MK	Secreted Signaling	PMID: 28356350		Allantois	Anterior cardiopharyngeal progenitors	Lamb1	Dag1	0.000369986	0	LAMB1_DAG1	Lamb1 - Dag1	LAMININ	ECM-Receptor	KEGG: mmu04512
Nascent mesoderm	Allantois endothelium	Mdk	Sdc1	0.0139314	0	MDK_SDC1	Mdk - Sdc1	MK	Secreted Signaling	PMID: 28356350		Allantois	Pharyngeal mesoderm	Lamb1	Dag1	0.000873241	0	LAMB1_DAG1	Lamb1 - Dag1	LAMININ	ECM-Receptor	KEGG: mmu04512
Anterior Primitive Streak	Allantois endothelium	Mdk	Sdc1	0.0146218	0	MDK_SDC1	Mdk - Sdc1	MK	Secreted Signaling	PMID: 28356350		Allantois	Limb mesoderm	Lamb1	Dag1	0.000721225	0	LAMB1_DAG1	Lamb1 - Dag1	LAMININ	ECM-Receptor	KEGG: mmu04512
Ectoderm	Allantois endothelium	Mdk	Sdc1	0.0156001	0	MDK_SDC1	Mdk - Sdc1	MK	Secreted Signaling	PMID: 28356350		Allantois	Venous endothelium	Lamb1	Dag1	0.000640799	0	LAMB1_DAG1	Lamb1 - Dag1	LAMININ	ECM-Receptor	KEGG: mmu04512
EMP	Allantois endothelium	Mdk	Sdc1	0.00540011	0	MDK_SDC1	Mdk - Sdc1	MK	Secreted Signaling	PMID: 28356350		Allantois	Posterior somitic tissues	Lamb1	Dag1	0.000714597	0	LAMB1_DAG1	Lamb1 - Dag1	LAMININ	ECM-Receptor	KEGG: mmu04512
Venous endothelium	Allantois endothelium	Mdk	Sdc1	0.0141478	0	MDK_SDC1	Mdk - Sdc1	MK	Secreted Signaling	PMID: 28356350		Allantois	Somitic mesoderm	Lamb1	Dag1	0.000428208	0	LAMB1_DAG1	Lamb1 - Dag1	LAMININ	ECM-Receptor	KEGG: mmu04512
YS endothelium	Allantois endothelium	Mdk	Sdc1	0.00841574	0	MDK_SDC1	Mdk - Sdc1	MK	Secreted Signaling	PMID: 28356350		Allantois	Dermomyotome	Lamb1	Dag1	0.000686049	0	LAMB1_DAG1	Lamb1 - Dag1	LAMININ	ECM-Receptor	KEGG: mmu04512
Endocardium	Allantois endothelium	Mdk	Sdc1	0.015516	0	MDK_SDC1	Mdk - Sdc1	MK	Secreted Signaling	PMID: 28356350		Allantois	Caudal mesoderm	Lamb1	Dag1	0.000687008	0	LAMB1_DAG1	Lamb1 - Dag1	LAMININ	ECM-Receptor	KEGG: mmu04512
MEP	Allantois endothelium	Mdk	Sdc1	0.0068865	0	MDK_SDC1	Mdk - Sdc1	MK	Secreted Signaling	PMID: 28356350		Allantois	Cardiopharyngeal progenitors SHF	Lamb1	Dag1	0.000861576	0	LAMB1_DAG1	Lamb1 - Dag1	LAMININ	ECM-Receptor	KEGG: mmu04512
Megakaryocyte progenitors	Allantois endothelium	Mdk	Sdc1	0.0014518	0	MDK_SDC1	Mdk - Sdc1	MK	Secreted Signaling	PMID: 28356350		Allantois	Cardiomyocytes SHF 1	Lamb1	Dag1	0.000788402	0	LAMB1_DAG1	Lamb1 - Dag1	LAMININ	ECM-Receptor	KEGG: mmu04512
Forelimb	Allantois endothelium	Mdk	Sdc1	0.00642746	0	MDK_SDC1	Mdk - Sdc1	MK	Secreted Signaling	PMID: 28356350		Allantois	Sclerotome	Lamb1	Dag1	0.00073147	0	LAMB1_DAG1	Lamb1 - Dag1	LAMININ	ECM-Receptor	KEGG: mmu04512
Chorioallantoic-derived erythroid progenitors	Allantois endothelium	Mdk	Sdc1	0.0111605	0	MDK_SDC1	Mdk - Sdc1	MK	Secreted Signaling	PMID: 28356350		Allantois	YS endothelium	Lamb1	Dag1	0.000838914	0	LAMB1_DAG1	Lamb1 - Dag1	LAMININ	ECM-Receptor	KEGG: mmu04512
Epiblast	Embryo proper endothelium	Mdk	Sdc1	0.0335039	0	MDK_SDC1	Mdk - Sdc1	MK	Secreted Signaling	PMID: 28356350		Allantois	Kidney primordium	Lamb1	Dag1	0.000740546	0	LAMB1_DAG1	Lamb1 - Dag1	LAMININ	ECM-Receptor	KEGG: mmu04512
Primitive Streak	Embryo proper endothelium	Mdk	Sdc1	0.0318161	0	MDK_SDC1	Mdk - Sdc1	MK	Secreted Signaling	PMID: 28356350		Allantois	Endocardium	Lamb1	Dag1	0.00083398	0	LAMB1_DAG1	Lamb1 - Dag1	LAMININ	ECM-Receptor	KEGG: mmu04512
Blood progenitors	Embryo proper endothelium	Mdk	Sdc1	0.0323124	0	MDK_SDC1	Mdk - Sdc1	MK	Secreted Signaling	PMID: 28356350		Allantois	Embryo proper mesothelium	Lamb1	Dag1	0.00073513	0	LAMB1_DAG1	Lamb1 - Dag1	LAMININ	ECM-Receptor	KEGG: mmu04512
Haematoendothelial progenitors	Embryo proper endothelium	Mdk	Sdc1	0.0320851	0	MDK_SDC1	Mdk - Sdc1	MK	Secreted Signaling	PMID: 28356350		Allantois	Cranial mesoderm	Lamb1	Dag1	0.000830162	0	LAMB1_DAG1	Lamb1 - Dag1	LAMININ	ECM-Receptor	KEGG: mmu04512
Allantois endothelium	Embryo proper endothelium	Mdk	Sdc1	0.0333327	0	MDK_SDC1	Mdk - Sdc1	MK	Secreted Signaling	PMID: 28356350		Allantois	Cardiopharyngeal progenitors	Lamb1	Dag1	0.000803232	0	LAMB1_DAG1	Lamb1 - Dag1	LAMININ	ECM-Receptor	KEGG: mmu04512
Erythroid	Embryo proper endothelium	Mdk	Sdc1	0.0215463	0	MDK_SDC1	Mdk - Sdc1	MK	Secreted Signaling	PMID: 28356350		Allantois	YS mesothelium-derived endothelial progenitors	Lamb1	Dag1	0.00173154	0	LAMB1_DAG1	Lamb1 - Dag1	LAMININ	ECM-Receptor	KEGG: mmu04512
Embryo proper endothelium	Embryo proper endothelium	Mdk	Sdc1	0.0369142	0	MDK_SDC1	Mdk - Sdc1	MK	Secreted Signaling	PMID: 28356350		Allantois	Forelimb	Lamb1	Dag1	0.000129043	0	LAMB1_DAG1	Lamb1 - Dag1	LAMININ	ECM-Receptor	KEGG: mmu04512
Nascent mesoderm	Embryo proper endothelium	Mdk	Sdc1	0.0300809	0	MDK_SDC1	Mdk - Sdc1	MK	Secreted Signaling	PMID: 28356350		Allantois	Non-neural ectoderm	Lamc1	Dag1	0.000370787	0	LAMC1_DAG1	Lamc1 - Dag1	LAMININ	ECM-Receptor	KEGG: mmu04512
Anterior Primitive Streak	Embryo proper endothelium	Mdk	Sdc1	0.031546	0	MDK_SDC1	Mdk - Sdc1	MK	Secreted Signaling	PMID: 28356350		Allantois	Lateral plate mesoderm	Lamc1	Dag1	0.000578045	0	LAMC1_DAG1	Lamc1 - Dag1	LAMININ	ECM-Receptor	KEGG: mmu04512
Ectoderm	Embryo proper endothelium	Mdk	Sdc1	0.033618	0	MDK_SDC1	Mdk - Sdc1	MK	Secreted Signaling	PMID: 28356350		Allantois	Cardiopharyngeal progenitors FHF	Lamc1	Dag1	0.00097492	0	LAMC1_DAG1	Lamc1 - Dag1	LAMININ	ECM-Receptor	KEGG: mmu04512
EMP	Embryo proper endothelium	Mdk	Sdc1	0.0117782	0	MDK_SDC1	Mdk - Sdc1	MK	Secreted Signaling	PMID: 28356350		Allantois	Cardiomyocytes FHF 1	Lamc1	Dag1	0.0010758	0	LAMC1_DAG1	Lamc1 - Dag1	LAMININ	ECM-Receptor	KEGG: mmu04512
Venous endothelium	Embryo proper endothelium	Mdk	Sdc1	0.0305404	0	MDK_SDC1	Mdk - Sdc1	MK	Secreted Signaling	PMID: 28356350		Allantois	Embryo proper endothelium	Lamc1	Dag1	0.000863956	0	LAMC1_DAG1	Lamc1 - Dag1	LAMININ	ECM-Receptor	KEGG: mmu04512
YS endothelium	Embryo proper endothelium	Mdk	Sdc1	0.01829	0	MDK_SDC1	Mdk - Sdc1	MK	Secreted Signaling	PMID: 28356350		Allantois	Anterior somitic tissues	Lamc1	Dag1	0.000803889	0	LAMC1_DAG1	Lamc1 - Dag1	LAMININ	ECM-Receptor	KEGG: mmu04512
Endocardium	Embryo proper endothelium	Mdk	Sdc1	0.0334403	0	MDK_SDC1	Mdk - Sdc1	MK	Secreted Signaling	PMID: 28356350		Allantois	Endotome	Lamc1	Dag1	0.000623167	0	LAMC1_DAG1	Lamc1 - Dag1	LAMININ	ECM-Receptor	KEGG: mmu04512
MEP	Embryo proper endothelium	Mdk	Sdc1	0.0149936	0	MDK_SDC1	Mdk - Sdc1	MK	Secreted Signaling	PMID: 28356350		Allantois	Mesenchyme	Lamc1	Dag1	0.00106314	0	LAMC1_DAG1	Lamc1 - Dag1	LAMININ	ECM-Receptor	KEGG: mmu04512
Megakaryocyte progenitors	Embryo proper endothelium	Mdk	Sdc1	0.00318143	0	MDK_SDC1	Mdk - Sdc1	MK	Secreted Signaling	PMID: 28356350		Allantois	EMP	Lamc1	Dag1	0.000616701	0	LAMC1_DAG1	Lamc1 - Dag1	LAMININ	ECM-Receptor	KEGG: mmu04512
Forelimb	Embryo proper endothelium	Mdk	Sdc1	0.0140018	0	MDK_SDC1	Mdk - Sdc1	MK	Secreted Signaling	PMID: 28356350		Allantois	Anterior cardiopharyngeal progenitors	Lamc1	Dag1	0.000472859	0	LAMC1_DAG1	Lamc1 - Dag1	LAMININ	ECM-Receptor	KEGG: mmu04512
Chorioallantoic-derived erythroid progenitors	Embryo proper endothelium	Mdk	Sdc1	0.0241767	0	MDK_SDC1	Mdk - Sdc1	MK	Secreted Signaling	PMID: 28356350		Allantois	Pharyngeal mesoderm	Lamc1	Dag1	0.00111589	0	LAMC1_DAG1	Lamc1 - Dag1	LAMININ	ECM-Receptor	KEGG: mmu04512
Epiblast	Nascent mesoderm	Mdk	Sdc1	0.0430253	0	MDK_SDC1	Mdk - Sdc1	MK	Secreted Signaling	PMID: 28356350		Allantois	Limb mesoderm	Lamc1	Dag1	0.00092167	0	LAMC1_DAG1	Lamc1 - Dag1	LAMININ	ECM-Receptor	KEGG: mmu04512
Primitive Streak	Nascent mesoderm	Mdk	Sdc1	0.0408782	0	MDK_SDC1	Mdk - Sdc1	MK	Secreted Signaling	PMID: 28356350		Allantois	Venous endothelium	Lamc1	Dag1	0.00081891	0	LAMC1_DAG1	Lamc1 - Dag1	LAMININ	ECM-Receptor	KEGG: mmu04512
Blood progenitors	Nascent mesoderm	Mdk	Sdc1	0.0415098	0	MDK_SDC1	Mdk - Sdc1	MK	Secreted Signaling	PMID: 28356350		Allantois	Posterior somitic tissues	Lamc1	Dag1	0.000913201	0	LAMC1_DAG1	Lamc1 - Dag1	LAMININ	ECM-Receptor	KEGG: mmu04512
Haematoendothelial progenitors	Nascent mesoderm	Mdk	Sdc1	0.0412206	0	MDK_SDC1	Mdk - Sdc1	MK	Secreted Signaling	PMID: 28356350		Allantois	Somitic mesoderm	Lamc1	Dag1	0.000547261	0	LAMC1_DAG1	Lamc1 - Dag1	LAMININ	ECM-Receptor	KEGG: mmu04512
Allantois endothelium	Nascent mesoderm	Mdk	Sdc1	0.0428076	0	MDK_SDC1	Mdk - Sdc1	MK	Secreted Signaling	PMID: 28356350		Allantois	Dermomyotome	Lamc1	Dag1	0.000876726	0	LAMC1_DAG1	Lamc1 - Dag1	LAMININ	ECM-Receptor	KEGG: mmu04512
Erythroid	Nascent mesoderm	Mdk	Sdc1	0.0277671	0	MDK_SDC1	Mdk - Sdc1	MK	Secreted Signaling	PMID: 28356350		Allantois	Caudal mesoderm	Lamc1	Dag1	0.000877952	0	LAMC1_DAG1	Lamc1 - Dag1	LAMININ	ECM-Receptor	KEGG: mmu04512
Embryo proper endothelium	Nascent mesoderm	Mdk	Sdc1	0.0473574	0	MDK_SDC1	Mdk - Sdc1	MK	Secreted Signaling	PMID: 28356350		Allantois	Cardiopharyngeal progenitors SHF	Lamc1	Dag1	0.00110098	0	LAMC1_DAG1	Lamc1 - Dag1	LAMININ	ECM-Receptor	KEGG: mmu04512
Nascent mesoderm	Nascent mesoderm	Mdk	Sdc1	0.0386685	0	MDK_SDC1	Mdk - Sdc1	MK	Secreted Signaling	PMID: 28356350		Allantois	Cardiomyocytes SHF 1	Lamc1	Dag1	0.0010075	0	LAMC1_DAG1	Lamc1 - Dag1	LAMININ	ECM-Receptor	KEGG: mmu04512
Anterior Primitive Streak	Nascent mesoderm	Mdk	Sdc1	0.0405344	0	MDK_SDC1	Mdk - Sdc1	MK	Secreted Signaling	PMID: 28356350		Allantois	Sclerotome	Lamc1	Dag1	0.00093476	0	LAMC1_DAG1	Lamc1 - Dag1	LAMININ	ECM-Receptor	KEGG: mmu04512
Ectoderm	Nascent mesoderm	Mdk	Sdc1	0.0431705	0	MDK_SDC1	Mdk - Sdc1	MK	Secreted Signaling	PMID: 28356350		Allantois	YS endothelium	Lamc1	Dag1	0.00107203	0	LAMC1_DAG1	Lamc1 - Dag1	LAMININ	ECM-Receptor	KEGG: mmu04512
EMP	Nascent mesoderm	Mdk	Sdc1	0.0152226	0	MDK_SDC1	Mdk - Sdc1	MK	Secreted Signaling	PMID: 28356350		Allantois	Kidney primordium	Lamc1	Dag1	0.000946356	0	LAMC1_DAG1	Lamc1 - Dag1	LAMININ	ECM-Receptor	KEGG: mmu04512
Venous endothelium	Nascent mesoderm	Mdk	Sdc1	0.0392539	0	MDK_SDC1	Mdk - Sdc1	MK	Secreted Signaling	PMID: 28356350		Allantois	Endocardium	Lamc1	Dag1	0.00106573	0	LAMC1_DAG1	Lamc1 - Dag1	LAMININ	ECM-Receptor	KEGG: mmu04512
YS endothelium	Nascent mesoderm	Mdk	Sdc1	0.0235934	0	MDK_SDC1	Mdk - Sdc1	MK	Secreted Signaling	PMID: 28356350		Allantois	Embryo proper mesothelium	Lamc1	Dag1	0.000939436	0	LAMC1_DAG1	Lamc1 - Dag1	LAMININ	ECM-Receptor	KEGG: mmu04512
Endocardium	Nascent mesoderm	Mdk	Sdc1	0.0429444	0	MDK_SDC1	Mdk - Sdc1	MK	Secreted Signaling	PMID: 28356350		Allantois	Cranial mesoderm	Lamc1	Dag1	0.00106085	0	LAMC1_DAG1	Lamc1 - Dag1	LAMININ	ECM-Receptor	KEGG: mmu04512
MEP	Nascent mesoderm	Mdk	Sdc1	0.01936	0	MDK_SDC1	Mdk - Sdc1	MK	Secreted Signaling	PMID: 28356350		Allantois	Cardiopharyngeal progenitors	Lamc1	Dag1	0.00102644	0	LAMC1_DAG1	Lamc1 - Dag1	LAMININ	ECM-Receptor	KEGG: mmu04512
Megakaryocyte progenitors	Nascent mesoderm	Mdk	Sdc1	0.00412231	0	MDK_SDC1	Mdk - Sdc1	MK	Secreted Signaling	PMID: 28356350		Allantois	YS mesothelium-derived endothelial progenitors	Lamc1	Dag1	0.00221215	0	LAMC1_DAG1	Lamc1 - Dag1	LAMININ	ECM-Receptor	KEGG: mmu04512
Forelimb	Nascent mesoderm	Mdk	Sdc1	0.0180847	0	MDK_SDC1	Mdk - Sdc1	MK	Secreted Signaling	PMID: 28356350		Allantois	Forelimb	Lamc1	Dag1	0.000164934	0	LAMC1_DAG1	Lamc1 - Dag1	LAMININ	ECM-Receptor	KEGG: mmu04512
Chorioallantoic-derived erythroid progenitors	Nascent mesoderm	Mdk	Sdc1	0.0311328	0	MDK_SDC1	Mdk - Sdc1	MK	Secreted Signaling	PMID: 28356350		Allantois	Epiblast	Cadm1	Cadm1	0.0153732	0	CADM1_CADM1	Cadm1 - Cadm1	CADM	Cell-Cell Contact	PMID: 24503895
Epiblast	Anterior Primitive Streak	Mdk	Sdc1	0.0426504	0	MDK_SDC1	Mdk - Sdc1	MK	Secreted Signaling	PMID: 28356350		Allantois	Primitive Streak	Cadm1	Cadm1	0.0147117	0	CADM1_CADM1	Cadm1 - Cadm1	CADM	Cell-Cell Contact	PMID: 24503895
Primitive Streak	Anterior Primitive Streak	Mdk	Sdc1	0.0405212	0	MDK_SDC1	Mdk - Sdc1	MK	Secreted Signaling	PMID: 28356350		Allantois	Non-neural ectoderm	Cadm1	Cadm1	0.0138995	0	CADM1_CADM1	Cadm1 - Cadm1	CADM	Cell-Cell Contact	PMID: 24503895
Blood progenitors	Anterior Primitive Streak	Mdk	Sdc1	0.0411475	0	MDK_SDC1	Mdk - Sdc1	MK	Secreted Signaling	PMID: 28356350		Allantois	Nascent mesoderm	Cadm1	Cadm1	0.013453	0	CADM1_CADM1	Cadm1 - Cadm1	CADM	Cell-Cell Contact	PMID: 24503895
Haematoendothelial progenitors	Anterior Primitive Streak	Mdk	Sdc1	0.0408607	0	MDK_SDC1	Mdk - Sdc1	MK	Secreted Signaling	PMID: 28356350		Allantois	Paraxial mesoderm	Cadm1	Cadm1	0.0154179	0	CADM1_CADM1	Cadm1 - Cadm1	CADM	Cell-Cell Contact	PMID: 24503895
Allantois endothelium	Anterior Primitive Streak	Mdk	Sdc1	0.0424345	0	MDK_SDC1	Mdk - Sdc1	MK	Secreted Signaling	PMID: 28356350		Allantois	Lateral plate mesoderm	Cadm1	Cadm1	0.0112327	0	CADM1_CADM1	Cadm1 - Cadm1	CADM	Cell-Cell Contact	PMID: 24503895
Erythroid	Anterior Primitive Streak	Mdk	Sdc1	0.0275213	0	MDK_SDC1	Mdk - Sdc1	MK	Secreted Signaling	PMID: 28356350		Allantois	Intermediate mesoderm	Cadm1	Cadm1	0.0167735	0	CADM1_CADM1	Cadm1 - Cadm1	CADM	Cell-Cell Contact	PMID: 24503895
Embryo proper endothelium	Anterior Primitive Streak	Mdk	Sdc1	0.0469465	0	MDK_SDC1	Mdk - Sdc1	MK	Secreted Signaling	PMID: 28356350		Allantois	Cardiopharyngeal progenitors FHF	Cadm1	Cadm1	0.0140249	0	CADM1_CADM1	Cadm1 - Cadm1	CADM	Cell-Cell Contact	PMID: 24503895
Nascent mesoderm	Anterior Primitive Streak	Mdk	Sdc1	0.03833	0	MDK_SDC1	Mdk - Sdc1	MK	Secreted Signaling	PMID: 28356350		Allantois	Caudal epiblast	Cadm1	Cadm1	0.0165781	0	CADM1_CADM1	Cadm1 - Cadm1	CADM	Cell-Cell Contact	PMID: 24503895
Anterior Primitive Streak	Anterior Primitive Streak	Mdk	Sdc1	0.0401803	0	MDK_SDC1	Mdk - Sdc1	MK	Secreted Signaling	PMID: 28356350		Allantois	Haematoendothelial progenitors	Cadm1	Cadm1	0.00377821	0	CADM1_CADM1	Cadm1 - Cadm1	CADM	Cell-Cell Contact	PMID: 24503895
Ectoderm	Anterior Primitive Streak	Mdk	Sdc1	0.0427943	0	MDK_SDC1	Mdk - Sdc1	MK	Secreted Signaling	PMID: 28356350		Allantois	Cardiomyocytes FHF 1	Cadm1	Cadm1	0.0107587	0	CADM1_CADM1	Cadm1 - Cadm1	CADM	Cell-Cell Contact	PMID: 24503895
EMP	Anterior Primitive Streak	Mdk	Sdc1	0.0150862	0	MDK_SDC1	Mdk - Sdc1	MK	Secreted Signaling	PMID: 28356350		Allantois	Allantois endothelium	Cadm1	Cadm1	0.00349223	0	CADM1_CADM1	Cadm1 - Cadm1	CADM	Cell-Cell Contact	PMID: 24503895
Venous endothelium	Anterior Primitive Streak	Mdk	Sdc1	0.0389105	0	MDK_SDC1	Mdk - Sdc1	MK	Secreted Signaling	PMID: 28356350		Allantois	Embryo proper endothelium	Cadm1	Cadm1	0.0127901	0	CADM1_CADM1	Cadm1 - Cadm1	CADM	Cell-Cell Contact	PMID: 24503895
YS endothelium	Anterior Primitive Streak	Mdk	Sdc1	0.0233837	0	MDK_SDC1	Mdk - Sdc1	MK	Secreted Signaling	PMID: 28356350		Allantois	Anterior somitic tissues	Cadm1	Cadm1	0.01711	0	CADM1_CADM1	Cadm1 - Cadm1	CADM	Cell-Cell Contact	PMID: 24503895
Endocardium	Anterior Primitive Streak	Mdk	Sdc1	0.0425702	0	MDK_SDC1	Mdk - Sdc1	MK	Secreted Signaling	PMID: 28356350		Allantois	Endotome	Cadm1	Cadm1	0.0133901	0	CADM1_CADM1	Cadm1 - Cadm1	CADM	Cell-Cell Contact	PMID: 24503895
MEP	Anterior Primitive Streak	Mdk	Sdc1	0.0191872	0	MDK_SDC1	Mdk - Sdc1	MK	Secreted Signaling	PMID: 28356350		Allantois	Ectoderm	Cadm1	Cadm1	0.0200982	0	CADM1_CADM1	Cadm1 - Cadm1	CADM	Cell-Cell Contact	PMID: 24503895
Megakaryocyte progenitors	Anterior Primitive Streak	Mdk	Sdc1	0.00408494	0.02	MDK_SDC1	Mdk - Sdc1	MK	Secreted Signaling	PMID: 28356350		Allantois	Anterior Primitive Streak	Cadm1	Cadm1	0.0153393	0	CADM1_CADM1	Cadm1 - Cadm1	CADM	Cell-Cell Contact	PMID: 24503895
Forelimb	Anterior Primitive Streak	Mdk	Sdc1	0.017923	0	MDK_SDC1	Mdk - Sdc1	MK	Secreted Signaling	PMID: 28356350		Allantois	Presomitic mesoderm	Cadm1	Cadm1	0.0155582	0	CADM1_CADM1	Cadm1 - Cadm1	CADM	Cell-Cell Contact	PMID: 24503895
Chorioallantoic-derived erythroid progenitors	Anterior Primitive Streak	Mdk	Sdc1	0.0308582	0	MDK_SDC1	Mdk - Sdc1	MK	Secreted Signaling	PMID: 28356350		Allantois	Allantois	Cadm1	Cadm1	0.0152197	0	CADM1_CADM1	Cadm1 - Cadm1	CADM	Cell-Cell Contact	PMID: 24503895
Epiblast	Ectoderm	Mdk	Sdc1	0.0234293	0	MDK_SDC1	Mdk - Sdc1	MK	Secreted Signaling	PMID: 28356350		Allantois	Mesenchyme	Cadm1	Cadm1	0.00473634	0	CADM1_CADM1	Cadm1 - Cadm1	CADM	Cell-Cell Contact	PMID: 24503895
Primitive Streak	Ectoderm	Mdk	Sdc1	0.0222373	0	MDK_SDC1	Mdk - Sdc1	MK	Secreted Signaling	PMID: 28356350		Allantois	Node	Cadm1	Cadm1	0.0325051	0	CADM1_CADM1	Cadm1 - Cadm1	CADM	Cell-Cell Contact	PMID: 24503895
Blood progenitors	Ectoderm	Mdk	Sdc1	0.0225877	0	MDK_SDC1	Mdk - Sdc1	MK	Secreted Signaling	PMID: 28356350		Allantois	Anterior cardiopharyngeal progenitors	Cadm1	Cadm1	0.0206385	0	CADM1_CADM1	Cadm1 - Cadm1	CADM	Cell-Cell Contact	PMID: 24503895
Haematoendothelial progenitors	Ectoderm	Mdk	Sdc1	0.0224272	0	MDK_SDC1	Mdk - Sdc1	MK	Secreted Signaling	PMID: 28356350		Allantois	Pharyngeal mesoderm	Cadm1	Cadm1	0.0140691	0	CADM1_CADM1	Cadm1 - Cadm1	CADM	Cell-Cell Contact	PMID: 24503895
Allantois endothelium	Ectoderm	Mdk	Sdc1	0.0233083	0	MDK_SDC1	Mdk - Sdc1	MK	Secreted Signaling	PMID: 28356350		Allantois	Limb mesoderm	Cadm1	Cadm1	0.0165711	0	CADM1_CADM1	Cadm1 - Cadm1	CADM	Cell-Cell Contact	PMID: 24503895
Erythroid	Ectoderm	Mdk	Sdc1	0.0150115	0.01	MDK_SDC1	Mdk - Sdc1	MK	Secreted Signaling	PMID: 28356350		Allantois	Posterior somitic tissues	Cadm1	Cadm1	0.0333301	0	CADM1_CADM1	Cadm1 - Cadm1	CADM	Cell-Cell Contact	PMID: 24503895
Embryo proper endothelium	Ectoderm	Mdk	Sdc1	0.0258415	0	MDK_SDC1	Mdk - Sdc1	MK	Secreted Signaling	PMID: 28356350		Allantois	Somitic mesoderm	Cadm1	Cadm1	0.0350537	0	CADM1_CADM1	Cadm1 - Cadm1	CADM	Cell-Cell Contact	PMID: 24503895
Nascent mesoderm	Ectoderm	Mdk	Sdc1	0.0210132	0	MDK_SDC1	Mdk - Sdc1	MK	Secreted Signaling	PMID: 28356350		Allantois	Dermomyotome	Cadm1	Cadm1	0.0366316	0	CADM1_CADM1	Cadm1 - Cadm1	CADM	Cell-Cell Contact	PMID: 24503895
Anterior Primitive Streak	Ectoderm	Mdk	Sdc1	0.0220467	0	MDK_SDC1	Mdk - Sdc1	MK	Secreted Signaling	PMID: 28356350		Allantois	Cardiopharyngeal progenitors SHF	Cadm1	Cadm1	0.0142042	0	CADM1_CADM1	Cadm1 - Cadm1	CADM	Cell-Cell Contact	PMID: 24503895
Ectoderm	Ectoderm	Mdk	Sdc1	0.0235099	0	MDK_SDC1	Mdk - Sdc1	MK	Secreted Signaling	PMID: 28356350		Allantois	Cardiomyocytes SHF 1	Cadm1	Cadm1	0.0144312	0	CADM1_CADM1	Cadm1 - Cadm1	CADM	Cell-Cell Contact	PMID: 24503895
Venous endothelium	Ectoderm	Mdk	Sdc1	0.0213372	0	MDK_SDC1	Mdk - Sdc1	MK	Secreted Signaling	PMID: 28356350		Allantois	Sclerotome	Cadm1	Cadm1	0.0133455	0	CADM1_CADM1	Cadm1 - Cadm1	CADM	Cell-Cell Contact	PMID: 24503895
YS endothelium	Ectoderm	Mdk	Sdc1	0.01273	0.01	MDK_SDC1	Mdk - Sdc1	MK	Secreted Signaling	PMID: 28356350		Allantois	Kidney primordium	Cadm1	Cadm1	0.0241301	0	CADM1_CADM1	Cadm1 - Cadm1	CADM	Cell-Cell Contact	PMID: 24503895
Endocardium	Ectoderm	Mdk	Sdc1	0.0233843	0	MDK_SDC1	Mdk - Sdc1	MK	Secreted Signaling	PMID: 28356350		Allantois	Embryo proper mesothelium	Cadm1	Cadm1	0.0162281	0	CADM1_CADM1	Cadm1 - Cadm1	CADM	Cell-Cell Contact	PMID: 24503895
Chorioallantoic-derived erythroid progenitors	Ectoderm	Mdk	Sdc1	0.0168578	0.01	MDK_SDC1	Mdk - Sdc1	MK	Secreted Signaling	PMID: 28356350		Allantois	Cranial mesoderm	Cadm1	Cadm1	0.0241415	0	CADM1_CADM1	Cadm1 - Cadm1	CADM	Cell-Cell Contact	PMID: 24503895
Embryo proper endothelium	Forelimb	Mdk	Sdc1	0.00556707	0.04	MDK_SDC1	Mdk - Sdc1	MK	Secreted Signaling	PMID: 28356350		Allantois	Cardiopharyngeal progenitors	Cadm1	Cadm1	0.014371	0	CADM1_CADM1	Cadm1 - Cadm1	CADM	Cell-Cell Contact	PMID: 24503895
Epiblast	Ectoderm	Mdk	Sdc2	0.0124626	0	MDK_SDC2	Mdk - Sdc2	MK	Secreted Signaling	PMID: 28356350		Allantois	Chorioallantoic-derived erythroid progenitors	Cadm1	Cadm1	0.00461595	0.04	CADM1_CADM1	Cadm1 - Cadm1	CADM	Cell-Cell Contact	PMID: 24503895
Primitive Streak	Ectoderm	Mdk	Sdc2	0.0118218	0	MDK_SDC2	Mdk - Sdc2	MK	Secreted Signaling	PMID: 28356350		Allantois	Nascent mesoderm	Cdh2	Cdh2	0.00977518	0	CDH2_CDH2	Cdh2 - Cdh2	CDH	Cell-Cell Contact	KEGG: mmu04514
Blood progenitors	Ectoderm	Mdk	Sdc2	0.0120101	0	MDK_SDC2	Mdk - Sdc2	MK	Secreted Signaling	PMID: 28356350		Allantois	Paraxial mesoderm	Cdh2	Cdh2	0.00864097	0	CDH2_CDH2	Cdh2 - Cdh2	CDH	Cell-Cell Contact	KEGG: mmu04514
Haematoendothelial progenitors	Ectoderm	Mdk	Sdc2	0.0119238	0	MDK_SDC2	Mdk - Sdc2	MK	Secreted Signaling	PMID: 28356350		Allantois	Lateral plate mesoderm	Cdh2	Cdh2	0.00826617	0	CDH2_CDH2	Cdh2 - Cdh2	CDH	Cell-Cell Contact	KEGG: mmu04514
Allantois endothelium	Ectoderm	Mdk	Sdc2	0.0123975	0	MDK_SDC2	Mdk - Sdc2	MK	Secreted Signaling	PMID: 28356350		Allantois	Intermediate mesoderm	Cdh2	Cdh2	0.0113717	0	CDH2_CDH2	Cdh2 - Cdh2	CDH	Cell-Cell Contact	KEGG: mmu04514
Erythroid	Ectoderm	Mdk	Sdc2	0.00795287	0	MDK_SDC2	Mdk - Sdc2	MK	Secreted Signaling	PMID: 28356350		Allantois	Cardiopharyngeal progenitors FHF	Cdh2	Cdh2	0.00422325	0	CDH2_CDH2	Cdh2 - Cdh2	CDH	Cell-Cell Contact	KEGG: mmu04514
Embryo proper endothelium	Ectoderm	Mdk	Sdc2	0.0137616	0	MDK_SDC2	Mdk - Sdc2	MK	Secreted Signaling	PMID: 28356350		Allantois	Caudal epiblast	Cdh2	Cdh2	0.00248881	0	CDH2_CDH2	Cdh2 - Cdh2	CDH	Cell-Cell Contact	KEGG: mmu04514
Nascent mesoderm	Ectoderm	Mdk	Sdc2	0.0111645	0	MDK_SDC2	Mdk - Sdc2	MK	Secreted Signaling	PMID: 28356350		Allantois	Cardiomyocytes FHF 1	Cdh2	Cdh2	0.0035852	0	CDH2_CDH2	Cdh2 - Cdh2	CDH	Cell-Cell Contact	KEGG: mmu04514
Anterior Primitive Streak	Ectoderm	Mdk	Sdc2	0.0117194	0	MDK_SDC2	Mdk - Sdc2	MK	Secreted Signaling	PMID: 28356350		Allantois	Allantois endothelium	Cdh2	Cdh2	0.00291083	0	CDH2_CDH2	Cdh2 - Cdh2	CDH	Cell-Cell Contact	KEGG: mmu04514
Ectoderm	Ectoderm	Mdk	Sdc2	0.012506	0	MDK_SDC2	Mdk - Sdc2	MK	Secreted Signaling	PMID: 28356350		Allantois	Embryo proper endothelium	Cdh2	Cdh2	0.00427646	0	CDH2_CDH2	Cdh2 - Cdh2	CDH	Cell-Cell Contact	KEGG: mmu04514
EMP	Ectoderm	Mdk	Sdc2	0.00432018	0	MDK_SDC2	Mdk - Sdc2	MK	Secreted Signaling	PMID: 28356350		Allantois	Anterior somitic tissues	Cdh2	Cdh2	0.00986758	0	CDH2_CDH2	Cdh2 - Cdh2	CDH	Cell-Cell Contact	KEGG: mmu04514
Venous endothelium	Ectoderm	Mdk	Sdc2	0.0113384	0	MDK_SDC2	Mdk - Sdc2	MK	Secreted Signaling	PMID: 28356350		Allantois	Endotome	Cdh2	Cdh2	0.00459079	0	CDH2_CDH2	Cdh2 - Cdh2	CDH	Cell-Cell Contact	KEGG: mmu04514
YS endothelium	Ectoderm	Mdk	Sdc2	0.00673682	0	MDK_SDC2	Mdk - Sdc2	MK	Secreted Signaling	PMID: 28356350		Allantois	Anterior Primitive Streak	Cdh2	Cdh2	0.00985078	0	CDH2_CDH2	Cdh2 - Cdh2	CDH	Cell-Cell Contact	KEGG: mmu04514
Endocardium	Ectoderm	Mdk	Sdc2	0.0124384	0	MDK_SDC2	Mdk - Sdc2	MK	Secreted Signaling	PMID: 28356350		Allantois	Presomitic mesoderm	Cdh2	Cdh2	0.0143739	0	CDH2_CDH2	Cdh2 - Cdh2	CDH	Cell-Cell Contact	KEGG: mmu04514
MEP	Ectoderm	Mdk	Sdc2	0.00551097	0	MDK_SDC2	Mdk - Sdc2	MK	Secreted Signaling	PMID: 28356350		Allantois	Allantois	Cdh2	Cdh2	0.0115843	0	CDH2_CDH2	Cdh2 - Cdh2	CDH	Cell-Cell Contact	KEGG: mmu04514
Megakaryocyte progenitors	Ectoderm	Mdk	Sdc2	0.00116054	0.01	MDK_SDC2	Mdk - Sdc2	MK	Secreted Signaling	PMID: 28356350		Allantois	Mesenchyme	Cdh2	Cdh2	0.0119617	0	CDH2_CDH2	Cdh2 - Cdh2	CDH	Cell-Cell Contact	KEGG: mmu04514
Forelimb	Ectoderm	Mdk	Sdc2	0.00514314	0	MDK_SDC2	Mdk - Sdc2	MK	Secreted Signaling	PMID: 28356350		Allantois	Node	Cdh2	Cdh2	0.00141229	0.04	CDH2_CDH2	Cdh2 - Cdh2	CDH	Cell-Cell Contact	KEGG: mmu04514
Chorioallantoic-derived erythroid progenitors	Ectoderm	Mdk	Sdc2	0.00893892	0	MDK_SDC2	Mdk - Sdc2	MK	Secreted Signaling	PMID: 28356350		Allantois	Anterior cardiopharyngeal progenitors	Cdh2	Cdh2	0.00415286	0	CDH2_CDH2	Cdh2 - Cdh2	CDH	Cell-Cell Contact	KEGG: mmu04514
Epiblast	Ectoderm	Mdk	Sdc4	0.0141785	0	MDK_SDC4	Mdk - Sdc4	MK	Secreted Signaling	PMID: 28356350		Allantois	Pharyngeal mesoderm	Cdh2	Cdh2	0.0136763	0	CDH2_CDH2	Cdh2 - Cdh2	CDH	Cell-Cell Contact	KEGG: mmu04514
Primitive Streak	Ectoderm	Mdk	Sdc4	0.0134508	0	MDK_SDC4	Mdk - Sdc4	MK	Secreted Signaling	PMID: 28356350		Allantois	Limb mesoderm	Cdh2	Cdh2	0.0132753	0	CDH2_CDH2	Cdh2 - Cdh2	CDH	Cell-Cell Contact	KEGG: mmu04514
Blood progenitors	Ectoderm	Mdk	Sdc4	0.0136646	0	MDK_SDC4	Mdk - Sdc4	MK	Secreted Signaling	PMID: 28356350		Allantois	Venous endothelium	Cdh2	Cdh2	0.00355251	0	CDH2_CDH2	Cdh2 - Cdh2	CDH	Cell-Cell Contact	KEGG: mmu04514
Haematoendothelial progenitors	Ectoderm	Mdk	Sdc4	0.0135666	0	MDK_SDC4	Mdk - Sdc4	MK	Secreted Signaling	PMID: 28356350		Allantois	Posterior somitic tissues	Cdh2	Cdh2	0.0140626	0	CDH2_CDH2	Cdh2 - Cdh2	CDH	Cell-Cell Contact	KEGG: mmu04514
Allantois endothelium	Ectoderm	Mdk	Sdc4	0.0141046	0	MDK_SDC4	Mdk - Sdc4	MK	Secreted Signaling	PMID: 28356350		Allantois	Somitic mesoderm	Cdh2	Cdh2	0.0143941	0	CDH2_CDH2	Cdh2 - Cdh2	CDH	Cell-Cell Contact	KEGG: mmu04514
Erythroid	Ectoderm	Mdk	Sdc4	0.00905358	0	MDK_SDC4	Mdk - Sdc4	MK	Secreted Signaling	PMID: 28356350		Allantois	Dermomyotome	Cdh2	Cdh2	0.0161034	0	CDH2_CDH2	Cdh2 - Cdh2	CDH	Cell-Cell Contact	KEGG: mmu04514
Embryo proper endothelium	Ectoderm	Mdk	Sdc4	0.0156536	0	MDK_SDC4	Mdk - Sdc4	MK	Secreted Signaling	PMID: 28356350		Allantois	Caudal mesoderm	Cdh2	Cdh2	0.0125405	0	CDH2_CDH2	Cdh2 - Cdh2	CDH	Cell-Cell Contact	KEGG: mmu04514
Nascent mesoderm	Ectoderm	Mdk	Sdc4	0.012704	0	MDK_SDC4	Mdk - Sdc4	MK	Secreted Signaling	PMID: 28356350		Allantois	Cardiopharyngeal progenitors SHF	Cdh2	Cdh2	0.012856	0	CDH2_CDH2	Cdh2 - Cdh2	CDH	Cell-Cell Contact	KEGG: mmu04514
Anterior Primitive Streak	Ectoderm	Mdk	Sdc4	0.0133344	0	MDK_SDC4	Mdk - Sdc4	MK	Secreted Signaling	PMID: 28356350		Allantois	Cardiomyocytes SHF 1	Cdh2	Cdh2	0.00433458	0	CDH2_CDH2	Cdh2 - Cdh2	CDH	Cell-Cell Contact	KEGG: mmu04514
Ectoderm	Ectoderm	Mdk	Sdc4	0.0142278	0	MDK_SDC4	Mdk - Sdc4	MK	Secreted Signaling	PMID: 28356350		Allantois	Sclerotome	Cdh2	Cdh2	0.012793	0	CDH2_CDH2	Cdh2 - Cdh2	CDH	Cell-Cell Contact	KEGG: mmu04514
EMP	Ectoderm	Mdk	Sdc4	0.00492061	0	MDK_SDC4	Mdk - Sdc4	MK	Secreted Signaling	PMID: 28356350		Allantois	Kidney primordium	Cdh2	Cdh2	0.0126974	0	CDH2_CDH2	Cdh2 - Cdh2	CDH	Cell-Cell Contact	KEGG: mmu04514
Venous endothelium	Ectoderm	Mdk	Sdc4	0.0129016	0	MDK_SDC4	Mdk - Sdc4	MK	Secreted Signaling	PMID: 28356350		Allantois	Endocardium	Cdh2	Cdh2	0.00387095	0	CDH2_CDH2	Cdh2 - Cdh2	CDH	Cell-Cell Contact	KEGG: mmu04514
YS endothelium	Ectoderm	Mdk	Sdc4	0.00767053	0	MDK_SDC4	Mdk - Sdc4	MK	Secreted Signaling	PMID: 28356350		Allantois	Epicardium	Cdh2	Cdh2	0.0139214	0	CDH2_CDH2	Cdh2 - Cdh2	CDH	Cell-Cell Contact	KEGG: mmu04514
Endocardium	Ectoderm	Mdk	Sdc4	0.0141511	0	MDK_SDC4	Mdk - Sdc4	MK	Secreted Signaling	PMID: 28356350		Allantois	Embryo proper mesothelium	Cdh2	Cdh2	0.0123298	0	CDH2_CDH2	Cdh2 - Cdh2	CDH	Cell-Cell Contact	KEGG: mmu04514
MEP	Ectoderm	Mdk	Sdc4	0.00627584	0	MDK_SDC4	Mdk - Sdc4	MK	Secreted Signaling	PMID: 28356350		Allantois	Cranial mesoderm	Cdh2	Cdh2	0.0123124	0	CDH2_CDH2	Cdh2 - Cdh2	CDH	Cell-Cell Contact	KEGG: mmu04514
Megakaryocyte progenitors	Ectoderm	Mdk	Sdc4	0.00132242	0.02	MDK_SDC4	Mdk - Sdc4	MK	Secreted Signaling	PMID: 28356350		Allantois	Cardiopharyngeal progenitors	Cdh2	Cdh2	0.0144148	0	CDH2_CDH2	Cdh2 - Cdh2	CDH	Cell-Cell Contact	KEGG: mmu04514
Forelimb	Ectoderm	Mdk	Sdc4	0.00585727	0	MDK_SDC4	Mdk - Sdc4	MK	Secreted Signaling	PMID: 28356350		Allantois	Epiblast	Efna1	Epha1	0.000836962	0	EFNA1_EPHA1	Efna1 - Epha1	EPHA	Cell-Cell Contact	PMID: 15114347
Chorioallantoic-derived erythroid progenitors	Ectoderm	Mdk	Sdc4	0.0101747	0	MDK_SDC4	Mdk - Sdc4	MK	Secreted Signaling	PMID: 28356350		Allantois	Primitive Streak	Efna1	Epha1	0.00290674	0	EFNA1_EPHA1	Efna1 - Epha1	EPHA	Cell-Cell Contact	PMID: 15114347
Epiblast	EMP	Mdk	ITGA4_ITGB1	0.0401728	0	MDK_ITGA4_ITGB1	Mdk - (Itga4+Itgb1)	MK	Secreted Signaling	PMID: 28356350		Allantois	Non-neural ectoderm	Efna1	Epha1	0.00289067	0	EFNA1_EPHA1	Efna1 - Epha1	EPHA	Cell-Cell Contact	PMID: 15114347
Primitive Streak	EMP	Mdk	ITGA4_ITGB1	0.0381624	0	MDK_ITGA4_ITGB1	Mdk - (Itga4+Itgb1)	MK	Secreted Signaling	PMID: 28356350		Allantois	Nascent mesoderm	Efna1	Epha1	0.0010392	0	EFNA1_EPHA1	Efna1 - Epha1	EPHA	Cell-Cell Contact	PMID: 15114347
Blood progenitors	EMP	Mdk	ITGA4_ITGB1	0.0387536	0	MDK_ITGA4_ITGB1	Mdk - (Itga4+Itgb1)	MK	Secreted Signaling	PMID: 28356350		Allantois	Caudal epiblast	Efna1	Epha1	0.00428985	0	EFNA1_EPHA1	Efna1 - Epha1	EPHA	Cell-Cell Contact	PMID: 15114347
Haematoendothelial progenitors	EMP	Mdk	ITGA4_ITGB1	0.0384828	0	MDK_ITGA4_ITGB1	Mdk - (Itga4+Itgb1)	MK	Secreted Signaling	PMID: 28356350		Allantois	Ectoderm	Efna1	Epha1	0.00104493	0	EFNA1_EPHA1	Efna1 - Epha1	EPHA	Cell-Cell Contact	PMID: 15114347
Allantois endothelium	EMP	Mdk	ITGA4_ITGB1	0.0399689	0	MDK_ITGA4_ITGB1	Mdk - (Itga4+Itgb1)	MK	Secreted Signaling	PMID: 28356350		Allantois	Anterior Primitive Streak	Efna1	Epha1	0.00125451	0	EFNA1_EPHA1	Efna1 - Epha1	EPHA	Cell-Cell Contact	PMID: 15114347
Erythroid	EMP	Mdk	ITGA4_ITGB1	0.0258988	0	MDK_ITGA4_ITGB1	Mdk - (Itga4+Itgb1)	MK	Secreted Signaling	PMID: 28356350		Allantois	Node	Efna1	Epha1	0.00386333	0	EFNA1_EPHA1	Efna1 - Epha1	EPHA	Cell-Cell Contact	PMID: 15114347
Embryo proper endothelium	EMP	Mdk	ITGA4_ITGB1	0.0442309	0	MDK_ITGA4_ITGB1	Mdk - (Itga4+Itgb1)	MK	Secreted Signaling	PMID: 28356350		Allantois	Primitive Streak	Efna1	Epha2	0.000812432	0	EFNA1_EPHA2	Efna1 - Epha2	EPHA	Cell-Cell Contact	PMID: 15114347
Nascent mesoderm	EMP	Mdk	ITGA4_ITGB1	0.0360939	0	MDK_ITGA4_ITGB1	Mdk - (Itga4+Itgb1)	MK	Secreted Signaling	PMID: 28356350		Allantois	Anterior Primitive Streak	Efna1	Epha2	0.00108432	0	EFNA1_EPHA2	Efna1 - Epha2	EPHA	Cell-Cell Contact	PMID: 15114347
Anterior Primitive Streak	EMP	Mdk	ITGA4_ITGB1	0.0378405	0	MDK_ITGA4_ITGB1	Mdk - (Itga4+Itgb1)	MK	Secreted Signaling	PMID: 28356350		Allantois	Node	Efna1	Epha2	0.00189852	0	EFNA1_EPHA2	Efna1 - Epha2	EPHA	Cell-Cell Contact	PMID: 15114347
Ectoderm	EMP	Mdk	ITGA4_ITGB1	0.0403087	0	MDK_ITGA4_ITGB1	Mdk - (Itga4+Itgb1)	MK	Secreted Signaling	PMID: 28356350		Allantois	Nascent mesoderm	Efna1	Epha4	0.000311916	0	EFNA1_EPHA4	Efna1 - Epha4	EPHA	Cell-Cell Contact	PMID: 15114347
EMP	EMP	Mdk	ITGA4_ITGB1	0.0141861	0	MDK_ITGA4_ITGB1	Mdk - (Itga4+Itgb1)	MK	Secreted Signaling	PMID: 28356350		Allantois	Paraxial mesoderm	Efna1	Epha4	0.00109745	0	EFNA1_EPHA4	Efna1 - Epha4	EPHA	Cell-Cell Contact	PMID: 15114347
Venous endothelium	EMP	Mdk	ITGA4_ITGB1	0.0366418	0	MDK_ITGA4_ITGB1	Mdk - (Itga4+Itgb1)	MK	Secreted Signaling	PMID: 28356350		Allantois	Intermediate mesoderm	Efna1	Epha4	0.00149712	0	EFNA1_EPHA4	Efna1 - Epha4	EPHA	Cell-Cell Contact	PMID: 15114347
YS endothelium	EMP	Mdk	ITGA4_ITGB1	0.0219996	0	MDK_ITGA4_ITGB1	Mdk - (Itga4+Itgb1)	MK	Secreted Signaling	PMID: 28356350		Allantois	Cardiopharyngeal progenitors FHF	Efna1	Epha4	0.000819692	0	EFNA1_EPHA4	Efna1 - Epha4	EPHA	Cell-Cell Contact	PMID: 15114347
Endocardium	EMP	Mdk	ITGA4_ITGB1	0.040097	0	MDK_ITGA4_ITGB1	Mdk - (Itga4+Itgb1)	MK	Secreted Signaling	PMID: 28356350		Allantois	Cardiomyocytes FHF 1	Efna1	Epha4	0.000973909	0	EFNA1_EPHA4	Efna1 - Epha4	EPHA	Cell-Cell Contact	PMID: 15114347
MEP	EMP	Mdk	ITGA4_ITGB1	0.0180469	0	MDK_ITGA4_ITGB1	Mdk - (Itga4+Itgb1)	MK	Secreted Signaling	PMID: 28356350		Allantois	Anterior somitic tissues	Efna1	Epha4	0.00138519	0	EFNA1_EPHA4	Efna1 - Epha4	EPHA	Cell-Cell Contact	PMID: 15114347
Megakaryocyte progenitors	EMP	Mdk	ITGA4_ITGB1	0.00383866	0	MDK_ITGA4_ITGB1	Mdk - (Itga4+Itgb1)	MK	Secreted Signaling	PMID: 28356350		Allantois	Endotome	Efna1	Epha4	0.00102736	0	EFNA1_EPHA4	Efna1 - Epha4	EPHA	Cell-Cell Contact	PMID: 15114347
Forelimb	EMP	Mdk	ITGA4_ITGB1	0.0168566	0	MDK_ITGA4_ITGB1	Mdk - (Itga4+Itgb1)	MK	Secreted Signaling	PMID: 28356350		Allantois	Presomitic mesoderm	Efna1	Epha4	0.00135298	0	EFNA1_EPHA4	Efna1 - Epha4	EPHA	Cell-Cell Contact	PMID: 15114347
Chorioallantoic-derived erythroid progenitors	EMP	Mdk	ITGA4_ITGB1	0.0290448	0	MDK_ITGA4_ITGB1	Mdk - (Itga4+Itgb1)	MK	Secreted Signaling	PMID: 28356350		Allantois	Anterior cardiopharyngeal progenitors	Efna1	Epha4	0.00128464	0	EFNA1_EPHA4	Efna1 - Epha4	EPHA	Cell-Cell Contact	PMID: 15114347
Epiblast	MEP	Mdk	ITGA4_ITGB1	0.0277611	0	MDK_ITGA4_ITGB1	Mdk - (Itga4+Itgb1)	MK	Secreted Signaling	PMID: 28356350		Allantois	Posterior somitic tissues	Efna1	Epha4	0.000629973	0	EFNA1_EPHA4	Efna1 - Epha4	EPHA	Cell-Cell Contact	PMID: 15114347
Primitive Streak	MEP	Mdk	ITGA4_ITGB1	0.0263548	0	MDK_ITGA4_ITGB1	Mdk - (Itga4+Itgb1)	MK	Secreted Signaling	PMID: 28356350		Allantois	Somitic mesoderm	Efna1	Epha4	0.00368835	0	EFNA1_EPHA4	Efna1 - Epha4	EPHA	Cell-Cell Contact	PMID: 15114347
Blood progenitors	MEP	Mdk	ITGA4_ITGB1	0.0267682	0	MDK_ITGA4_ITGB1	Mdk - (Itga4+Itgb1)	MK	Secreted Signaling	PMID: 28356350		Allantois	Dermomyotome	Efna1	Epha4	0.000666783	0	EFNA1_EPHA4	Efna1 - Epha4	EPHA	Cell-Cell Contact	PMID: 15114347
Haematoendothelial progenitors	MEP	Mdk	ITGA4_ITGB1	0.0265789	0	MDK_ITGA4_ITGB1	Mdk - (Itga4+Itgb1)	MK	Secreted Signaling	PMID: 28356350		Allantois	Caudal mesoderm	Efna1	Epha4	0.00165563	0	EFNA1_EPHA4	Efna1 - Epha4	EPHA	Cell-Cell Contact	PMID: 15114347
Allantois endothelium	MEP	Mdk	ITGA4_ITGB1	0.0276184	0	MDK_ITGA4_ITGB1	Mdk - (Itga4+Itgb1)	MK	Secreted Signaling	PMID: 28356350		Allantois	Cardiopharyngeal progenitors SHF	Efna1	Epha4	0.00111133	0	EFNA1_EPHA4	Efna1 - Epha4	EPHA	Cell-Cell Contact	PMID: 15114347
Erythroid	MEP	Mdk	ITGA4_ITGB1	0.0178153	0	MDK_ITGA4_ITGB1	Mdk - (Itga4+Itgb1)	MK	Secreted Signaling	PMID: 28356350		Allantois	Kidney primordium	Efna1	Epha4	0.00108203	0	EFNA1_EPHA4	Efna1 - Epha4	EPHA	Cell-Cell Contact	PMID: 15114347
Embryo proper endothelium	MEP	Mdk	ITGA4_ITGB1	0.0306054	0	MDK_ITGA4_ITGB1	Mdk - (Itga4+Itgb1)	MK	Secreted Signaling	PMID: 28356350		Allantois	Embryo proper mesothelium	Efna1	Epha4	0.00170502	0	EFNA1_EPHA4	Efna1 - Epha4	EPHA	Cell-Cell Contact	PMID: 15114347
Nascent mesoderm	MEP	Mdk	ITGA4_ITGB1	0.0249098	0	MDK_ITGA4_ITGB1	Mdk - (Itga4+Itgb1)	MK	Secreted Signaling	PMID: 28356350		Allantois	YS mesothelium-derived endothelial progenitors	Efna1	Epha4	0.000527437	0	EFNA1_EPHA4	Efna1 - Epha4	EPHA	Cell-Cell Contact	PMID: 15114347
Anterior Primitive Streak	MEP	Mdk	ITGA4_ITGB1	0.0261298	0	MDK_ITGA4_ITGB1	Mdk - (Itga4+Itgb1)	MK	Secreted Signaling	PMID: 28356350		Allantois	Presomitic mesoderm	Efna1	Epha5	0.00127933	0	EFNA1_EPHA5	Efna1 - Epha5	EPHA	Cell-Cell Contact	PMID: 15114347
Ectoderm	MEP	Mdk	ITGA4_ITGB1	0.0278563	0	MDK_ITGA4_ITGB1	Mdk - (Itga4+Itgb1)	MK	Secreted Signaling	PMID: 28356350		Allantois	Caudal mesoderm	Efna1	Epha5	0.00160111	0	EFNA1_EPHA5	Efna1 - Epha5	EPHA	Cell-Cell Contact	PMID: 15114347
EMP	MEP	Mdk	ITGA4_ITGB1	0.00972186	0	MDK_ITGA4_ITGB1	Mdk - (Itga4+Itgb1)	MK	Secreted Signaling	PMID: 28356350		Allantois	Pharyngeal mesoderm	Efna1	Epha7	0.00151959	0	EFNA1_EPHA7	Efna1 - Epha7	EPHA	Cell-Cell Contact	PMID: 15114347
Venous endothelium	MEP	Mdk	ITGA4_ITGB1	0.0252923	0	MDK_ITGA4_ITGB1	Mdk - (Itga4+Itgb1)	MK	Secreted Signaling	PMID: 28356350		Allantois	Posterior somitic tissues	Efna1	Epha7	0.000621314	0	EFNA1_EPHA7	Efna1 - Epha7	EPHA	Cell-Cell Contact	PMID: 15114347
YS endothelium	MEP	Mdk	ITGA4_ITGB1	0.0151142	0	MDK_ITGA4_ITGB1	Mdk - (Itga4+Itgb1)	MK	Secreted Signaling	PMID: 28356350		Allantois	Dermomyotome	Efna1	Epha7	0.00125414	0	EFNA1_EPHA7	Efna1 - Epha7	EPHA	Cell-Cell Contact	PMID: 15114347
Endocardium	MEP	Mdk	ITGA4_ITGB1	0.0277081	0	MDK_ITGA4_ITGB1	Mdk - (Itga4+Itgb1)	MK	Secreted Signaling	PMID: 28356350		Allantois	Cardiopharyngeal progenitors SHF	Efna1	Epha7	0.00166894	0	EFNA1_EPHA7	Efna1 - Epha7	EPHA	Cell-Cell Contact	PMID: 15114347
MEP	MEP	Mdk	ITGA4_ITGB1	0.012383	0	MDK_ITGA4_ITGB1	Mdk - (Itga4+Itgb1)	MK	Secreted Signaling	PMID: 28356350		Allantois	Cardiomyocytes SHF 1	Efna1	Epha7	0.000956447	0	EFNA1_EPHA7	Efna1 - Epha7	EPHA	Cell-Cell Contact	PMID: 15114347
Megakaryocyte progenitors	MEP	Mdk	ITGA4_ITGB1	0.00262201	0	MDK_ITGA4_ITGB1	Mdk - (Itga4+Itgb1)	MK	Secreted Signaling	PMID: 28356350		Allantois	Sclerotome	Efna1	Epha7	0.00140274	0	EFNA1_EPHA7	Efna1 - Epha7	EPHA	Cell-Cell Contact	PMID: 15114347
Forelimb	MEP	Mdk	ITGA4_ITGB1	0.0115618	0	MDK_ITGA4_ITGB1	Mdk - (Itga4+Itgb1)	MK	Secreted Signaling	PMID: 28356350		Allantois	Cranial mesoderm	Efna1	Epha7	0.00105714	0	EFNA1_EPHA7	Efna1 - Epha7	EPHA	Cell-Cell Contact	PMID: 15114347
Chorioallantoic-derived erythroid progenitors	MEP	Mdk	ITGA4_ITGB1	0.0199996	0	MDK_ITGA4_ITGB1	Mdk - (Itga4+Itgb1)	MK	Secreted Signaling	PMID: 28356350		Allantois	Cardiopharyngeal progenitors	Efna1	Epha7	0.00149685	0	EFNA1_EPHA7	Efna1 - Epha7	EPHA	Cell-Cell Contact	PMID: 15114347
Epiblast	Embryo proper endothelium	Mdk	ITGA6_ITGB1	0.026598	0	MDK_ITGA6_ITGB1	Mdk - (Itga6+Itgb1)	MK	Secreted Signaling	PMID: 28356350		Allantois	Epiblast	Efna4	Epha1	0.000582768	0	EFNA4_EPHA1	Efna4 - Epha1	EPHA	Cell-Cell Contact	PMID: 15114347
Primitive Streak	Embryo proper endothelium	Mdk	ITGA6_ITGB1	0.025249	0	MDK_ITGA6_ITGB1	Mdk - (Itga6+Itgb1)	MK	Secreted Signaling	PMID: 28356350		Allantois	Primitive Streak	Efna4	Epha1	0.00202521	0	EFNA4_EPHA1	Efna4 - Epha1	EPHA	Cell-Cell Contact	PMID: 15114347
Blood progenitors	Embryo proper endothelium	Mdk	ITGA6_ITGB1	0.0256456	0	MDK_ITGA6_ITGB1	Mdk - (Itga6+Itgb1)	MK	Secreted Signaling	PMID: 28356350		Allantois	Non-neural ectoderm	Efna4	Epha1	0.002014	0	EFNA4_EPHA1	Efna4 - Epha1	EPHA	Cell-Cell Contact	PMID: 15114347
Haematoendothelial progenitors	Embryo proper endothelium	Mdk	ITGA6_ITGB1	0.025464	0	MDK_ITGA6_ITGB1	Mdk - (Itga6+Itgb1)	MK	Secreted Signaling	PMID: 28356350		Allantois	Nascent mesoderm	Efna4	Epha1	0.000723627	0	EFNA4_EPHA1	Efna4 - Epha1	EPHA	Cell-Cell Contact	PMID: 15114347
Allantois endothelium	Embryo proper endothelium	Mdk	ITGA6_ITGB1	0.0264611	0	MDK_ITGA6_ITGB1	Mdk - (Itga6+Itgb1)	MK	Secreted Signaling	PMID: 28356350		Allantois	Caudal epiblast	Efna4	Epha1	0.00299011	0	EFNA4_EPHA1	Efna4 - Epha1	EPHA	Cell-Cell Contact	PMID: 15114347
Erythroid	Embryo proper endothelium	Mdk	ITGA6_ITGB1	0.0170616	0	MDK_ITGA6_ITGB1	Mdk - (Itga6+Itgb1)	MK	Secreted Signaling	PMID: 28356350		Allantois	Ectoderm	Efna4	Epha1	0.000727621	0	EFNA4_EPHA1	Efna4 - Epha1	EPHA	Cell-Cell Contact	PMID: 15114347
Embryo proper endothelium	Embryo proper endothelium	Mdk	ITGA6_ITGB1	0.0293267	0	MDK_ITGA6_ITGB1	Mdk - (Itga6+Itgb1)	MK	Secreted Signaling	PMID: 28356350		Allantois	Anterior Primitive Streak	Efna4	Epha1	0.000873611	0	EFNA4_EPHA1	Efna4 - Epha1	EPHA	Cell-Cell Contact	PMID: 15114347
Nascent mesoderm	Embryo proper endothelium	Mdk	ITGA6_ITGB1	0.0238632	0	MDK_ITGA6_ITGB1	Mdk - (Itga6+Itgb1)	MK	Secreted Signaling	PMID: 28356350		Allantois	Node	Efna4	Epha1	0.00269247	0	EFNA4_EPHA1	Efna4 - Epha1	EPHA	Cell-Cell Contact	PMID: 15114347
Anterior Primitive Streak	Embryo proper endothelium	Mdk	ITGA6_ITGB1	0.0250332	0	MDK_ITGA6_ITGB1	Mdk - (Itga6+Itgb1)	MK	Secreted Signaling	PMID: 28356350		Allantois	Primitive Streak	Efna4	Epha2	0.000565683	0	EFNA4_EPHA2	Efna4 - Epha2	EPHA	Cell-Cell Contact	PMID: 15114347
Ectoderm	Embryo proper endothelium	Mdk	ITGA6_ITGB1	0.0266893	0	MDK_ITGA6_ITGB1	Mdk - (Itga6+Itgb1)	MK	Secreted Signaling	PMID: 28356350		Allantois	Anterior Primitive Streak	Efna4	Epha2	0.000755055	0	EFNA4_EPHA2	Efna4 - Epha2	EPHA	Cell-Cell Contact	PMID: 15114347
EMP	Embryo proper endothelium	Mdk	ITGA6_ITGB1	0.00930729	0	MDK_ITGA6_ITGB1	Mdk - (Itga6+Itgb1)	MK	Secreted Signaling	PMID: 28356350		Allantois	Node	Efna4	Epha2	0.00132234	0	EFNA4_EPHA2	Efna4 - Epha2	EPHA	Cell-Cell Contact	PMID: 15114347
Venous endothelium	Embryo proper endothelium	Mdk	ITGA6_ITGB1	0.02423	0	MDK_ITGA6_ITGB1	Mdk - (Itga6+Itgb1)	MK	Secreted Signaling	PMID: 28356350		Allantois	Nascent mesoderm	Efna4	Epha4	0.000217149	0	EFNA4_EPHA4	Efna4 - Epha4	EPHA	Cell-Cell Contact	PMID: 15114347
YS endothelium	Embryo proper endothelium	Mdk	ITGA6_ITGB1	0.0144731	0	MDK_ITGA6_ITGB1	Mdk - (Itga6+Itgb1)	MK	Secreted Signaling	PMID: 28356350		Allantois	Paraxial mesoderm	Efna4	Epha4	0.000764201	0	EFNA4_EPHA4	Efna4 - Epha4	EPHA	Cell-Cell Contact	PMID: 15114347
Endocardium	Embryo proper endothelium	Mdk	ITGA6_ITGB1	0.0265471	0	MDK_ITGA6_ITGB1	Mdk - (Itga6+Itgb1)	MK	Secreted Signaling	PMID: 28356350		Allantois	Intermediate mesoderm	Efna4	Epha4	0.00104264	0	EFNA4_EPHA4	Efna4 - Epha4	EPHA	Cell-Cell Contact	PMID: 15114347
MEP	Embryo proper endothelium	Mdk	ITGA6_ITGB1	0.0118563	0	MDK_ITGA6_ITGB1	Mdk - (Itga6+Itgb1)	MK	Secreted Signaling	PMID: 28356350		Allantois	Cardiopharyngeal progenitors FHF	Efna4	Epha4	0.00057074	0	EFNA4_EPHA4	Efna4 - Epha4	EPHA	Cell-Cell Contact	PMID: 15114347
Megakaryocyte progenitors	Embryo proper endothelium	Mdk	ITGA6_ITGB1	0.00250944	0	MDK_ITGA6_ITGB1	Mdk - (Itga6+Itgb1)	MK	Secreted Signaling	PMID: 28356350		Allantois	Cardiomyocytes FHF 1	Efna4	Epha4	0.000678151	0	EFNA4_EPHA4	Efna4 - Epha4	EPHA	Cell-Cell Contact	PMID: 15114347
Forelimb	Embryo proper endothelium	Mdk	ITGA6_ITGB1	0.0110697	0	MDK_ITGA6_ITGB1	Mdk - (Itga6+Itgb1)	MK	Secreted Signaling	PMID: 28356350		Allantois	Anterior somitic tissues	Efna4	Epha4	0.000964651	0	EFNA4_EPHA4	Efna4 - Epha4	EPHA	Cell-Cell Contact	PMID: 15114347
Chorioallantoic-derived erythroid progenitors	Embryo proper endothelium	Mdk	ITGA6_ITGB1	0.0191552	0	MDK_ITGA6_ITGB1	Mdk - (Itga6+Itgb1)	MK	Secreted Signaling	PMID: 28356350		Allantois	Endotome	Efna4	Epha4	0.000715384	0	EFNA4_EPHA4	Efna4 - Epha4	EPHA	Cell-Cell Contact	PMID: 15114347
Epiblast	EMP	Mdk	ITGA6_ITGB1	0.0645742	0	MDK_ITGA6_ITGB1	Mdk - (Itga6+Itgb1)	MK	Secreted Signaling	PMID: 28356350		Allantois	Presomitic mesoderm	Efna4	Epha4	0.000942216	0	EFNA4_EPHA4	Efna4 - Epha4	EPHA	Cell-Cell Contact	PMID: 15114347
Primitive Streak	EMP	Mdk	ITGA6_ITGB1	0.0614208	0	MDK_ITGA6_ITGB1	Mdk - (Itga6+Itgb1)	MK	Secreted Signaling	PMID: 28356350		Allantois	Anterior cardiopharyngeal progenitors	Efna4	Epha4	0.000894602	0	EFNA4_EPHA4	Efna4 - Epha4	EPHA	Cell-Cell Contact	PMID: 15114347
Blood progenitors	EMP	Mdk	ITGA6_ITGB1	0.0623491	0	MDK_ITGA6_ITGB1	Mdk - (Itga6+Itgb1)	MK	Secreted Signaling	PMID: 28356350		Allantois	Posterior somitic tissues	Efna4	Epha4	0.000438616	0	EFNA4_EPHA4	Efna4 - Epha4	EPHA	Cell-Cell Contact	PMID: 15114347
Haematoendothelial progenitors	EMP	Mdk	ITGA6_ITGB1	0.061924	0	MDK_ITGA6_ITGB1	Mdk - (Itga6+Itgb1)	MK	Secreted Signaling	PMID: 28356350		Allantois	Somitic mesoderm	Efna4	Epha4	0.00257039	0	EFNA4_EPHA4	Efna4 - Epha4	EPHA	Cell-Cell Contact	PMID: 15114347
Allantois endothelium	EMP	Mdk	ITGA6_ITGB1	0.0642547	0	MDK_ITGA6_ITGB1	Mdk - (Itga6+Itgb1)	MK	Secreted Signaling	PMID: 28356350		Allantois	Dermomyotome	Efna4	Epha4	0.00046425	0	EFNA4_EPHA4	Efna4 - Epha4	EPHA	Cell-Cell Contact	PMID: 15114347
Erythroid	EMP	Mdk	ITGA6_ITGB1	0.0420095	0	MDK_ITGA6_ITGB1	Mdk - (Itga6+Itgb1)	MK	Secreted Signaling	PMID: 28356350		Allantois	Caudal mesoderm	Efna4	Epha4	0.00115308	0	EFNA4_EPHA4	Efna4 - Epha4	EPHA	Cell-Cell Contact	PMID: 15114347
Embryo proper endothelium	EMP	Mdk	ITGA6_ITGB1	0.0709152	0	MDK_ITGA6_ITGB1	Mdk - (Itga6+Itgb1)	MK	Secreted Signaling	PMID: 28356350		Allantois	Cardiopharyngeal progenitors SHF	Efna4	Epha4	0.000773872	0	EFNA4_EPHA4	Efna4 - Epha4	EPHA	Cell-Cell Contact	PMID: 15114347
Nascent mesoderm	EMP	Mdk	ITGA6_ITGB1	0.058168	0	MDK_ITGA6_ITGB1	Mdk - (Itga6+Itgb1)	MK	Secreted Signaling	PMID: 28356350		Allantois	Kidney primordium	Efna4	Epha4	0.000753463	0	EFNA4_EPHA4	Efna4 - Epha4	EPHA	Cell-Cell Contact	PMID: 15114347
Anterior Primitive Streak	EMP	Mdk	ITGA6_ITGB1	0.0609151	0	MDK_ITGA6_ITGB1	Mdk - (Itga6+Itgb1)	MK	Secreted Signaling	PMID: 28356350		Allantois	Embryo proper mesothelium	Efna4	Epha4	0.0011875	0	EFNA4_EPHA4	Efna4 - Epha4	EPHA	Cell-Cell Contact	PMID: 15114347
Ectoderm	EMP	Mdk	ITGA6_ITGB1	0.0647871	0	MDK_ITGA6_ITGB1	Mdk - (Itga6+Itgb1)	MK	Secreted Signaling	PMID: 28356350		Allantois	YS mesothelium-derived endothelial progenitors	Efna4	Epha4	0.000367214	0.01	EFNA4_EPHA4	Efna4 - Epha4	EPHA	Cell-Cell Contact	PMID: 15114347
EMP	EMP	Mdk	ITGA6_ITGB1	0.0231841	0	MDK_ITGA6_ITGB1	Mdk - (Itga6+Itgb1)	MK	Secreted Signaling	PMID: 28356350		Allantois	Presomitic mesoderm	Efna4	Epha5	0.000890902	0	EFNA4_EPHA5	Efna4 - Epha5	EPHA	Cell-Cell Contact	PMID: 15114347
Venous endothelium	EMP	Mdk	ITGA6_ITGB1	0.0590304	0	MDK_ITGA6_ITGB1	Mdk - (Itga6+Itgb1)	MK	Secreted Signaling	PMID: 28356350		Allantois	Caudal mesoderm	Efna4	Epha5	0.0011151	0	EFNA4_EPHA5	Efna4 - Epha5	EPHA	Cell-Cell Contact	PMID: 15114347
YS endothelium	EMP	Mdk	ITGA6_ITGB1	0.0357738	0	MDK_ITGA6_ITGB1	Mdk - (Itga6+Itgb1)	MK	Secreted Signaling	PMID: 28356350		Allantois	Pharyngeal mesoderm	Efna4	Epha7	0.00105829	0	EFNA4_EPHA7	Efna4 - Epha7	EPHA	Cell-Cell Contact	PMID: 15114347
Endocardium	EMP	Mdk	ITGA6_ITGB1	0.0644555	0	MDK_ITGA6_ITGB1	Mdk - (Itga6+Itgb1)	MK	Secreted Signaling	PMID: 28356350		Allantois	Posterior somitic tissues	Efna4	Epha7	0.000432586	0	EFNA4_EPHA7	Efna4 - Epha7	EPHA	Cell-Cell Contact	PMID: 15114347
MEP	EMP	Mdk	ITGA6_ITGB1	0.0294208	0	MDK_ITGA6_ITGB1	Mdk - (Itga6+Itgb1)	MK	Secreted Signaling	PMID: 28356350		Allantois	Dermomyotome	Efna4	Epha7	0.000873352	0	EFNA4_EPHA7	Efna4 - Epha7	EPHA	Cell-Cell Contact	PMID: 15114347
Megakaryocyte progenitors	EMP	Mdk	ITGA6_ITGB1	0.00631552	0	MDK_ITGA6_ITGB1	Mdk - (Itga6+Itgb1)	MK	Secreted Signaling	PMID: 28356350		Allantois	Cardiopharyngeal progenitors SHF	Efna4	Epha7	0.00116236	0	EFNA4_EPHA7	Efna4 - Epha7	EPHA	Cell-Cell Contact	PMID: 15114347
Forelimb	EMP	Mdk	ITGA6_ITGB1	0.0275012	0	MDK_ITGA6_ITGB1	Mdk - (Itga6+Itgb1)	MK	Secreted Signaling	PMID: 28356350		Allantois	Cardiomyocytes SHF 1	Efna4	Epha7	0.000665988	0	EFNA4_EPHA7	Efna4 - Epha7	EPHA	Cell-Cell Contact	PMID: 15114347
Chorioallantoic-derived erythroid progenitors	EMP	Mdk	ITGA6_ITGB1	0.047018	0	MDK_ITGA6_ITGB1	Mdk - (Itga6+Itgb1)	MK	Secreted Signaling	PMID: 28356350		Allantois	Sclerotome	Efna4	Epha7	0.000976881	0	EFNA4_EPHA7	Efna4 - Epha7	EPHA	Cell-Cell Contact	PMID: 15114347
Epiblast	Venous endothelium	Mdk	ITGA6_ITGB1	0.0961483	0	MDK_ITGA6_ITGB1	Mdk - (Itga6+Itgb1)	MK	Secreted Signaling	PMID: 28356350		Allantois	Cranial mesoderm	Efna4	Epha7	0.000736126	0	EFNA4_EPHA7	Efna4 - Epha7	EPHA	Cell-Cell Contact	PMID: 15114347
Primitive Streak	Venous endothelium	Mdk	ITGA6_ITGB1	0.091604	0	MDK_ITGA6_ITGB1	Mdk - (Itga6+Itgb1)	MK	Secreted Signaling	PMID: 28356350		Allantois	Cardiopharyngeal progenitors	Efna4	Epha7	0.00104245	0	EFNA4_EPHA7	Efna4 - Epha7	EPHA	Cell-Cell Contact	PMID: 15114347
Blood progenitors	Venous endothelium	Mdk	ITGA6_ITGB1	0.0929433	0	MDK_ITGA6_ITGB1	Mdk - (Itga6+Itgb1)	MK	Secreted Signaling	PMID: 28356350		Allantois	Nascent mesoderm	Efnb1	Epha4	0.00105032	0	EFNB1_EPHA4	Efnb1 - Epha4	EPHB	Cell-Cell Contact	PMID: 15114347
Haematoendothelial progenitors	Venous endothelium	Mdk	ITGA6_ITGB1	0.0923302	0	MDK_ITGA6_ITGB1	Mdk - (Itga6+Itgb1)	MK	Secreted Signaling	PMID: 28356350		Allantois	Paraxial mesoderm	Efnb1	Epha4	0.00368861	0	EFNB1_EPHA4	Efnb1 - Epha4	EPHB	Cell-Cell Contact	PMID: 15114347
Allantois endothelium	Venous endothelium	Mdk	ITGA6_ITGB1	0.0956886	0	MDK_ITGA6_ITGB1	Mdk - (Itga6+Itgb1)	MK	Secreted Signaling	PMID: 28356350		Allantois	Intermediate mesoderm	Efnb1	Epha4	0.00502721	0	EFNB1_EPHA4	Efnb1 - Epha4	EPHB	Cell-Cell Contact	PMID: 15114347
Erythroid	Venous endothelium	Mdk	ITGA6_ITGB1	0.063297	0	MDK_ITGA6_ITGB1	Mdk - (Itga6+Itgb1)	MK	Secreted Signaling	PMID: 28356350		Allantois	Cardiopharyngeal progenitors FHF	Efnb1	Epha4	0.00275686	0	EFNB1_EPHA4	Efnb1 - Epha4	EPHB	Cell-Cell Contact	PMID: 15114347
Embryo proper endothelium	Venous endothelium	Mdk	ITGA6_ITGB1	0.105241	0	MDK_ITGA6_ITGB1	Mdk - (Itga6+Itgb1)	MK	Secreted Signaling	PMID: 28356350		Allantois	Cardiomyocytes FHF 1	Efnb1	Epha4	0.00327434	0	EFNB1_EPHA4	Efnb1 - Epha4	EPHB	Cell-Cell Contact	PMID: 15114347
Nascent mesoderm	Venous endothelium	Mdk	ITGA6_ITGB1	0.0869007	0	MDK_ITGA6_ITGB1	Mdk - (Itga6+Itgb1)	MK	Secreted Signaling	PMID: 28356350		Allantois	Anterior somitic tissues	Efnb1	Epha4	0.00465256	0	EFNB1_EPHA4	Efnb1 - Epha4	EPHB	Cell-Cell Contact	PMID: 15114347
Anterior Primitive Streak	Venous endothelium	Mdk	ITGA6_ITGB1	0.0908739	0	MDK_ITGA6_ITGB1	Mdk - (Itga6+Itgb1)	MK	Secreted Signaling	PMID: 28356350		Allantois	Endotome	Efnb1	Epha4	0.00345362	0	EFNB1_EPHA4	Efnb1 - Epha4	EPHB	Cell-Cell Contact	PMID: 15114347
Ectoderm	Venous endothelium	Mdk	ITGA6_ITGB1	0.0964546	0	MDK_ITGA6_ITGB1	Mdk - (Itga6+Itgb1)	MK	Secreted Signaling	PMID: 28356350		Allantois	Presomitic mesoderm	Efnb1	Epha4	0.00454474	0	EFNB1_EPHA4	Efnb1 - Epha4	EPHB	Cell-Cell Contact	PMID: 15114347
EMP	Venous endothelium	Mdk	ITGA6_ITGB1	0.0352835	0	MDK_ITGA6_ITGB1	Mdk - (Itga6+Itgb1)	MK	Secreted Signaling	PMID: 28356350		Allantois	Anterior cardiopharyngeal progenitors	Efnb1	Epha4	0.00431586	0	EFNB1_EPHA4	Efnb1 - Epha4	EPHB	Cell-Cell Contact	PMID: 15114347
Venous endothelium	Venous endothelium	Mdk	ITGA6_ITGB1	0.0881492	0	MDK_ITGA6_ITGB1	Mdk - (Itga6+Itgb1)	MK	Secreted Signaling	PMID: 28356350		Allantois	Posterior somitic tissues	Efnb1	Epha4	0.00211973	0	EFNB1_EPHA4	Efnb1 - Epha4	EPHB	Cell-Cell Contact	PMID: 15114347
YS endothelium	Venous endothelium	Mdk	ITGA6_ITGB1	0.0540798	0	MDK_ITGA6_ITGB1	Mdk - (Itga6+Itgb1)	MK	Secreted Signaling	PMID: 28356350		Allantois	Somitic mesoderm	Efnb1	Epha4	0.0123214	0	EFNB1_EPHA4	Efnb1 - Epha4	EPHB	Cell-Cell Contact	PMID: 15114347
Endocardium	Venous endothelium	Mdk	ITGA6_ITGB1	0.0959776	0	MDK_ITGA6_ITGB1	Mdk - (Itga6+Itgb1)	MK	Secreted Signaling	PMID: 28356350		Allantois	Dermomyotome	Efnb1	Epha4	0.0022434	0	EFNB1_EPHA4	Efnb1 - Epha4	EPHB	Cell-Cell Contact	PMID: 15114347
MEP	Venous endothelium	Mdk	ITGA6_ITGB1	0.0446263	0	MDK_ITGA6_ITGB1	Mdk - (Itga6+Itgb1)	MK	Secreted Signaling	PMID: 28356350		Allantois	Caudal mesoderm	Efnb1	Epha4	0.00555737	0	EFNB1_EPHA4	Efnb1 - Epha4	EPHB	Cell-Cell Contact	PMID: 15114347
Megakaryocyte progenitors	Venous endothelium	Mdk	ITGA6_ITGB1	0.0096989	0	MDK_ITGA6_ITGB1	Mdk - (Itga6+Itgb1)	MK	Secreted Signaling	PMID: 28356350		Allantois	Cardiopharyngeal progenitors SHF	Efnb1	Epha4	0.00373515	0	EFNB1_EPHA4	Efnb1 - Epha4	EPHB	Cell-Cell Contact	PMID: 15114347
Forelimb	Venous endothelium	Mdk	ITGA6_ITGB1	0.0417574	0	MDK_ITGA6_ITGB1	Mdk - (Itga6+Itgb1)	MK	Secreted Signaling	PMID: 28356350		Allantois	Kidney primordium	Efnb1	Epha4	0.00363692	0	EFNB1_EPHA4	Efnb1 - Epha4	EPHB	Cell-Cell Contact	PMID: 15114347
Chorioallantoic-derived erythroid progenitors	Venous endothelium	Mdk	ITGA6_ITGB1	0.0706563	0	MDK_ITGA6_ITGB1	Mdk - (Itga6+Itgb1)	MK	Secreted Signaling	PMID: 28356350		Allantois	Embryo proper mesothelium	Efnb1	Epha4	0.00572248	0	EFNB1_EPHA4	Efnb1 - Epha4	EPHB	Cell-Cell Contact	PMID: 15114347
Epiblast	YS endothelium	Mdk	ITGA6_ITGB1	0.119494	0	MDK_ITGA6_ITGB1	Mdk - (Itga6+Itgb1)	MK	Secreted Signaling	PMID: 28356350		Allantois	YS mesothelium-derived endothelial progenitors	Efnb1	Epha4	0.00177515	0	EFNB1_EPHA4	Efnb1 - Epha4	EPHB	Cell-Cell Contact	PMID: 15114347
Primitive Streak	YS endothelium	Mdk	ITGA6_ITGB1	0.113986	0	MDK_ITGA6_ITGB1	Mdk - (Itga6+Itgb1)	MK	Secreted Signaling	PMID: 28356350		Allantois	Cardiomyocytes SHF 1	Efnb1	Ephb1	0.002826	0	EFNB1_EPHB1	Efnb1 - Ephb1	EPHB	Cell-Cell Contact	PMID: 15114347
Blood progenitors	YS endothelium	Mdk	ITGA6_ITGB1	0.115611	0	MDK_ITGA6_ITGB1	Mdk - (Itga6+Itgb1)	MK	Secreted Signaling	PMID: 28356350		Allantois	Epicardium	Efnb1	Ephb1	0.00485442	0	EFNB1_EPHB1	Efnb1 - Ephb1	EPHB	Cell-Cell Contact	PMID: 15114347
Haematoendothelial progenitors	YS endothelium	Mdk	ITGA6_ITGB1	0.114867	0	MDK_ITGA6_ITGB1	Mdk - (Itga6+Itgb1)	MK	Secreted Signaling	PMID: 28356350		Allantois	YS mesothelium-derived endothelial progenitors	Efnb1	Ephb2	0.00177435	0	EFNB1_EPHB2	Efnb1 - Ephb2	EPHB	Cell-Cell Contact	PMID: 15114347
Allantois endothelium	YS endothelium	Mdk	ITGA6_ITGB1	0.118938	0	MDK_ITGA6_ITGB1	Mdk - (Itga6+Itgb1)	MK	Secreted Signaling	PMID: 28356350		Allantois	Allantois endothelium	Efnb1	Ephb4	0.00321099	0	EFNB1_EPHB4	Efnb1 - Ephb4	EPHB	Cell-Cell Contact	PMID: 15114347
Erythroid	YS endothelium	Mdk	ITGA6_ITGB1	0.0793668	0	MDK_ITGA6_ITGB1	Mdk - (Itga6+Itgb1)	MK	Secreted Signaling	PMID: 28356350		Allantois	Embryo proper endothelium	Efnb1	Ephb4	0.00230828	0	EFNB1_EPHB4	Efnb1 - Ephb4	EPHB	Cell-Cell Contact	PMID: 15114347
Embryo proper endothelium	YS endothelium	Mdk	ITGA6_ITGB1	0.130476	0	MDK_ITGA6_ITGB1	Mdk - (Itga6+Itgb1)	MK	Secreted Signaling	PMID: 28356350		Allantois	Venous endothelium	Efnb1	Ephb4	0.00368175	0	EFNB1_EPHB4	Efnb1 - Ephb4	EPHB	Cell-Cell Contact	PMID: 15114347
Nascent mesoderm	YS endothelium	Mdk	ITGA6_ITGB1	0.10827	0	MDK_ITGA6_ITGB1	Mdk - (Itga6+Itgb1)	MK	Secreted Signaling	PMID: 28356350		Allantois	Caudal mesoderm	Efnb1	Ephb4	0.00343022	0	EFNB1_EPHB4	Efnb1 - Ephb4	EPHB	Cell-Cell Contact	PMID: 15114347
Anterior Primitive Streak	YS endothelium	Mdk	ITGA6_ITGB1	0.113099	0	MDK_ITGA6_ITGB1	Mdk - (Itga6+Itgb1)	MK	Secreted Signaling	PMID: 28356350		Allantois	YS endothelium	Efnb1	Ephb4	0.0040469	0	EFNB1_EPHB4	Efnb1 - Ephb4	EPHB	Cell-Cell Contact	PMID: 15114347
Ectoderm	YS endothelium	Mdk	ITGA6_ITGB1	0.119865	0	MDK_ITGA6_ITGB1	Mdk - (Itga6+Itgb1)	MK	Secreted Signaling	PMID: 28356350		Allantois	Endocardium	Efnb1	Ephb4	0.0038112	0	EFNB1_EPHB4	Efnb1 - Ephb4	EPHB	Cell-Cell Contact	PMID: 15114347
EMP	YS endothelium	Mdk	ITGA6_ITGB1	0.0445797	0	MDK_ITGA6_ITGB1	Mdk - (Itga6+Itgb1)	MK	Secreted Signaling	PMID: 28356350		Allantois	YS mesothelium-derived endothelial progenitors	Efnb1	Ephb4	0.00530721	0	EFNB1_EPHB4	Efnb1 - Ephb4	EPHB	Cell-Cell Contact	PMID: 15114347
Venous endothelium	YS endothelium	Mdk	ITGA6_ITGB1	0.109789	0	MDK_ITGA6_ITGB1	Mdk - (Itga6+Itgb1)	MK	Secreted Signaling	PMID: 28356350		Allantois	Nascent mesoderm	Efnb3	Epha4	0.00025335	0	EFNB3_EPHA4	Efnb3 - Epha4	EPHB	Cell-Cell Contact	PMID: 15114347
YS endothelium	YS endothelium	Mdk	ITGA6_ITGB1	0.0679793	0	MDK_ITGA6_ITGB1	Mdk - (Itga6+Itgb1)	MK	Secreted Signaling	PMID: 28356350		Allantois	Paraxial mesoderm	Efnb3	Epha4	0.000891521	0	EFNB3_EPHA4	Efnb3 - Epha4	EPHB	Cell-Cell Contact	PMID: 15114347
Endocardium	YS endothelium	Mdk	ITGA6_ITGB1	0.119288	0	MDK_ITGA6_ITGB1	Mdk - (Itga6+Itgb1)	MK	Secreted Signaling	PMID: 28356350		Allantois	Intermediate mesoderm	Efnb3	Epha4	0.00121629	0	EFNB3_EPHA4	Efnb3 - Epha4	EPHB	Cell-Cell Contact	PMID: 15114347
MEP	YS endothelium	Mdk	ITGA6_ITGB1	0.0562405	0	MDK_ITGA6_ITGB1	Mdk - (Itga6+Itgb1)	MK	Secreted Signaling	PMID: 28356350		Allantois	Cardiopharyngeal progenitors FHF	Efnb3	Epha4	0.000665849	0	EFNB3_EPHA4	Efnb3 - Epha4	EPHB	Cell-Cell Contact	PMID: 15114347
Megakaryocyte progenitors	YS endothelium	Mdk	ITGA6_ITGB1	0.0123405	0	MDK_ITGA6_ITGB1	Mdk - (Itga6+Itgb1)	MK	Secreted Signaling	PMID: 28356350		Allantois	Cardiomyocytes FHF 1	Efnb3	Epha4	0.000791145	0	EFNB3_EPHA4	Efnb3 - Epha4	EPHB	Cell-Cell Contact	PMID: 15114347
Forelimb	YS endothelium	Mdk	ITGA6_ITGB1	0.0526661	0	MDK_ITGA6_ITGB1	Mdk - (Itga6+Itgb1)	MK	Secreted Signaling	PMID: 28356350		Allantois	Anterior somitic tissues	Efnb3	Epha4	0.00112533	0	EFNB3_EPHA4	Efnb3 - Epha4	EPHB	Cell-Cell Contact	PMID: 15114347
Chorioallantoic-derived erythroid progenitors	YS endothelium	Mdk	ITGA6_ITGB1	0.088418	0	MDK_ITGA6_ITGB1	Mdk - (Itga6+Itgb1)	MK	Secreted Signaling	PMID: 28356350		Allantois	Endotome	Efnb3	Epha4	0.000834577	0	EFNB3_EPHA4	Efnb3 - Epha4	EPHB	Cell-Cell Contact	PMID: 15114347
Epiblast	Endocardium	Mdk	ITGA6_ITGB1	0.0871433	0	MDK_ITGA6_ITGB1	Mdk - (Itga6+Itgb1)	MK	Secreted Signaling	PMID: 28356350		Allantois	Presomitic mesoderm	Efnb3	Epha4	0.00109916	0	EFNB3_EPHA4	Efnb3 - Epha4	EPHB	Cell-Cell Contact	PMID: 15114347
Primitive Streak	Endocardium	Mdk	ITGA6_ITGB1	0.0829855	0	MDK_ITGA6_ITGB1	Mdk - (Itga6+Itgb1)	MK	Secreted Signaling	PMID: 28356350		Allantois	Anterior cardiopharyngeal progenitors	Efnb3	Epha4	0.00104362	0	EFNB3_EPHA4	Efnb3 - Epha4	EPHB	Cell-Cell Contact	PMID: 15114347
Blood progenitors	Endocardium	Mdk	ITGA6_ITGB1	0.0842105	0	MDK_ITGA6_ITGB1	Mdk - (Itga6+Itgb1)	MK	Secreted Signaling	PMID: 28356350		Allantois	Posterior somitic tissues	Efnb3	Epha4	0.000511719	0	EFNB3_EPHA4	Efnb3 - Epha4	EPHB	Cell-Cell Contact	PMID: 15114347
Haematoendothelial progenitors	Endocardium	Mdk	ITGA6_ITGB1	0.0836497	0	MDK_ITGA6_ITGB1	Mdk - (Itga6+Itgb1)	MK	Secreted Signaling	PMID: 28356350		Allantois	Somitic mesoderm	Efnb3	Epha4	0.00299773	0	EFNB3_EPHA4	Efnb3 - Epha4	EPHB	Cell-Cell Contact	PMID: 15114347
Allantois endothelium	Endocardium	Mdk	ITGA6_ITGB1	0.0867225	0	MDK_ITGA6_ITGB1	Mdk - (Itga6+Itgb1)	MK	Secreted Signaling	PMID: 28356350		Allantois	Dermomyotome	Efnb3	Epha4	0.000541623	0	EFNB3_EPHA4	Efnb3 - Epha4	EPHB	Cell-Cell Contact	PMID: 15114347
Erythroid	Endocardium	Mdk	ITGA6_ITGB1	0.0571741	0	MDK_ITGA6_ITGB1	Mdk - (Itga6+Itgb1)	MK	Secreted Signaling	PMID: 28356350		Allantois	Caudal mesoderm	Efnb3	Epha4	0.00134511	0	EFNB3_EPHA4	Efnb3 - Epha4	EPHB	Cell-Cell Contact	PMID: 15114347
Embryo proper endothelium	Endocardium	Mdk	ITGA6_ITGB1	0.0954742	0	MDK_ITGA6_ITGB1	Mdk - (Itga6+Itgb1)	MK	Secreted Signaling	PMID: 28356350		Allantois	Cardiopharyngeal progenitors SHF	Efnb3	Epha4	0.000902802	0	EFNB3_EPHA4	Efnb3 - Epha4	EPHB	Cell-Cell Contact	PMID: 15114347
Nascent mesoderm	Endocardium	Mdk	ITGA6_ITGB1	0.0786864	0	MDK_ITGA6_ITGB1	Mdk - (Itga6+Itgb1)	MK	Secreted Signaling	PMID: 28356350		Allantois	Kidney primordium	Efnb3	Epha4	0.000878995	0	EFNB3_EPHA4	Efnb3 - Epha4	EPHB	Cell-Cell Contact	PMID: 15114347
Anterior Primitive Streak	Endocardium	Mdk	ITGA6_ITGB1	0.0823179	0	MDK_ITGA6_ITGB1	Mdk - (Itga6+Itgb1)	MK	Secreted Signaling	PMID: 28356350		Allantois	Embryo proper mesothelium	Efnb3	Epha4	0.00138524	0	EFNB3_EPHA4	Efnb3 - Epha4	EPHB	Cell-Cell Contact	PMID: 15114347
Ectoderm	Endocardium	Mdk	ITGA6_ITGB1	0.0874237	0	MDK_ITGA6_ITGB1	Mdk - (Itga6+Itgb1)	MK	Secreted Signaling	PMID: 28356350		Allantois	YS mesothelium-derived endothelial progenitors	Efnb3	Epha4	0.000428422	0	EFNB3_EPHA4	Efnb3 - Epha4	EPHB	Cell-Cell Contact	PMID: 15114347
EMP	Endocardium	Mdk	ITGA6_ITGB1	0.0317785	0	MDK_ITGA6_ITGB1	Mdk - (Itga6+Itgb1)	MK	Secreted Signaling	PMID: 28356350		Allantois	Cardiomyocytes SHF 1	Efnb3	Ephb1	0.000682584	0	EFNB3_EPHB1	Efnb3 - Ephb1	EPHB	Cell-Cell Contact	PMID: 15114347
Venous endothelium	Endocardium	Mdk	ITGA6_ITGB1	0.0798272	0	MDK_ITGA6_ITGB1	Mdk - (Itga6+Itgb1)	MK	Secreted Signaling	PMID: 28356350		Allantois	Epicardium	Efnb3	Ephb1	0.00117433	0	EFNB3_EPHB1	Efnb3 - Ephb1	EPHB	Cell-Cell Contact	PMID: 15114347
YS endothelium	Endocardium	Mdk	ITGA6_ITGB1	0.0488021	0	MDK_ITGA6_ITGB1	Mdk - (Itga6+Itgb1)	MK	Secreted Signaling	PMID: 28356350		Allantois	YS mesothelium-derived endothelial progenitors	Efnb3	Ephb2	0.000428229	0	EFNB3_EPHB2	Efnb3 - Ephb2	EPHB	Cell-Cell Contact	PMID: 15114347
Endocardium	Endocardium	Mdk	ITGA6_ITGB1	0.086987	0	MDK_ITGA6_ITGB1	Mdk - (Itga6+Itgb1)	MK	Secreted Signaling	PMID: 28356350		Allantois	Allantois endothelium	Efnb3	Ephb4	0.0007758	0	EFNB3_EPHB4	Efnb3 - Ephb4	EPHB	Cell-Cell Contact	PMID: 15114347
MEP	Endocardium	Mdk	ITGA6_ITGB1	0.0402319	0	MDK_ITGA6_ITGB1	Mdk - (Itga6+Itgb1)	MK	Secreted Signaling	PMID: 28356350		Allantois	Embryo proper endothelium	Efnb3	Ephb4	0.000557317	0	EFNB3_EPHB4	Efnb3 - Ephb4	EPHB	Cell-Cell Contact	PMID: 15114347
Megakaryocyte progenitors	Endocardium	Mdk	ITGA6_ITGB1	0.00871248	0	MDK_ITGA6_ITGB1	Mdk - (Itga6+Itgb1)	MK	Secreted Signaling	PMID: 28356350		Allantois	Venous endothelium	Efnb3	Ephb4	0.000889858	0	EFNB3_EPHB4	Efnb3 - Ephb4	EPHB	Cell-Cell Contact	PMID: 15114347
Forelimb	Endocardium	Mdk	ITGA6_ITGB1	0.0376344	0	MDK_ITGA6_ITGB1	Mdk - (Itga6+Itgb1)	MK	Secreted Signaling	PMID: 28356350		Allantois	Caudal mesoderm	Efnb3	Ephb4	0.000828907	0	EFNB3_EPHB4	Efnb3 - Ephb4	EPHB	Cell-Cell Contact	PMID: 15114347
Chorioallantoic-derived erythroid progenitors	Endocardium	Mdk	ITGA6_ITGB1	0.0638701	0	MDK_ITGA6_ITGB1	Mdk - (Itga6+Itgb1)	MK	Secreted Signaling	PMID: 28356350		Allantois	YS endothelium	Efnb3	Ephb4	0.000978385	0	EFNB3_EPHB4	Efnb3 - Ephb4	EPHB	Cell-Cell Contact	PMID: 15114347
Epiblast	Megakaryocyte progenitors	Mdk	ITGA6_ITGB1	0.0905295	0	MDK_ITGA6_ITGB1	Mdk - (Itga6+Itgb1)	MK	Secreted Signaling	PMID: 28356350		Allantois	Endocardium	Efnb3	Ephb4	0.000921236	0	EFNB3_EPHB4	Efnb3 - Ephb4	EPHB	Cell-Cell Contact	PMID: 15114347
Primitive Streak	Megakaryocyte progenitors	Mdk	ITGA6_ITGB1	0.0862254	0	MDK_ITGA6_ITGB1	Mdk - (Itga6+Itgb1)	MK	Secreted Signaling	PMID: 28356350		Allantois	YS mesothelium-derived endothelial progenitors	Efnb3	Ephb4	0.00128431	0	EFNB3_EPHB4	Efnb3 - Ephb4	EPHB	Cell-Cell Contact	PMID: 15114347
Blood progenitors	Megakaryocyte progenitors	Mdk	ITGA6_ITGB1	0.0874936	0	MDK_ITGA6_ITGB1	Mdk - (Itga6+Itgb1)	MK	Secreted Signaling	PMID: 28356350		Allantois	Epiblast	Jam3	F11r	0.0123929	0	JAM3_F11R	Jam3 - F11r	JAM	Cell-Cell Contact	KEGG: mmu04514
Haematoendothelial progenitors	Megakaryocyte progenitors	Mdk	ITGA6_ITGB1	0.086913	0	MDK_ITGA6_ITGB1	Mdk - (Itga6+Itgb1)	MK	Secreted Signaling	PMID: 28356350		Allantois	Primitive Streak	Jam3	F11r	0.0114171	0	JAM3_F11R	Jam3 - F11r	JAM	Cell-Cell Contact	KEGG: mmu04514
Allantois endothelium	Megakaryocyte progenitors	Mdk	ITGA6_ITGB1	0.090094	0	MDK_ITGA6_ITGB1	Mdk - (Itga6+Itgb1)	MK	Secreted Signaling	PMID: 28356350		Allantois	Non-neural ectoderm	Jam3	F11r	0.0126952	0	JAM3_F11R	Jam3 - F11r	JAM	Cell-Cell Contact	KEGG: mmu04514
Erythroid	Megakaryocyte progenitors	Mdk	ITGA6_ITGB1	0.0594717	0	MDK_ITGA6_ITGB1	Mdk - (Itga6+Itgb1)	MK	Secreted Signaling	PMID: 28356350		Allantois	Nascent mesoderm	Jam3	F11r	0.0037658	0	JAM3_F11R	Jam3 - F11r	JAM	Cell-Cell Contact	KEGG: mmu04514
Embryo proper endothelium	Megakaryocyte progenitors	Mdk	ITGA6_ITGB1	0.099149	0	MDK_ITGA6_ITGB1	Mdk - (Itga6+Itgb1)	MK	Secreted Signaling	PMID: 28356350		Allantois	Lateral plate mesoderm	Jam3	F11r	0.00369256	0	JAM3_F11R	Jam3 - F11r	JAM	Cell-Cell Contact	KEGG: mmu04514
Nascent mesoderm	Megakaryocyte progenitors	Mdk	ITGA6_ITGB1	0.0817734	0	MDK_ITGA6_ITGB1	Mdk - (Itga6+Itgb1)	MK	Secreted Signaling	PMID: 28356350		Allantois	Intermediate mesoderm	Jam3	F11r	0.0120002	0	JAM3_F11R	Jam3 - F11r	JAM	Cell-Cell Contact	KEGG: mmu04514
Anterior Primitive Streak	Megakaryocyte progenitors	Mdk	ITGA6_ITGB1	0.0855341	0	MDK_ITGA6_ITGB1	Mdk - (Itga6+Itgb1)	MK	Secreted Signaling	PMID: 28356350		Allantois	Caudal epiblast	Jam3	F11r	0.0117996	0	JAM3_F11R	Jam3 - F11r	JAM	Cell-Cell Contact	KEGG: mmu04514
Ectoderm	Megakaryocyte progenitors	Mdk	ITGA6_ITGB1	0.0908197	0	MDK_ITGA6_ITGB1	Mdk - (Itga6+Itgb1)	MK	Secreted Signaling	PMID: 28356350		Allantois	Haematoendothelial progenitors	Jam3	F11r	0.00467364	0	JAM3_F11R	Jam3 - F11r	JAM	Cell-Cell Contact	KEGG: mmu04514
EMP	Megakaryocyte progenitors	Mdk	ITGA6_ITGB1	0.0330914	0	MDK_ITGA6_ITGB1	Mdk - (Itga6+Itgb1)	MK	Secreted Signaling	PMID: 28356350		Allantois	Allantois endothelium	Jam3	F11r	0.0144983	0	JAM3_F11R	Jam3 - F11r	JAM	Cell-Cell Contact	KEGG: mmu04514
Venous endothelium	Megakaryocyte progenitors	Mdk	ITGA6_ITGB1	0.0829549	0	MDK_ITGA6_ITGB1	Mdk - (Itga6+Itgb1)	MK	Secreted Signaling	PMID: 28356350		Allantois	Embryo proper endothelium	Jam3	F11r	0.0145156	0	JAM3_F11R	Jam3 - F11r	JAM	Cell-Cell Contact	KEGG: mmu04514
YS endothelium	Megakaryocyte progenitors	Mdk	ITGA6_ITGB1	0.0507813	0	MDK_ITGA6_ITGB1	Mdk - (Itga6+Itgb1)	MK	Secreted Signaling	PMID: 28356350		Allantois	Ectoderm	Jam3	F11r	0.01246	0	JAM3_F11R	Jam3 - F11r	JAM	Cell-Cell Contact	KEGG: mmu04514
Endocardium	Megakaryocyte progenitors	Mdk	ITGA6_ITGB1	0.0903677	0	MDK_ITGA6_ITGB1	Mdk - (Itga6+Itgb1)	MK	Secreted Signaling	PMID: 28356350		Allantois	Anterior Primitive Streak	Jam3	F11r	0.0135836	0	JAM3_F11R	Jam3 - F11r	JAM	Cell-Cell Contact	KEGG: mmu04514
MEP	Megakaryocyte progenitors	Mdk	ITGA6_ITGB1	0.0418789	0	MDK_ITGA6_ITGB1	Mdk - (Itga6+Itgb1)	MK	Secreted Signaling	PMID: 28356350		Allantois	Presomitic mesoderm	Jam3	F11r	0.01176	0	JAM3_F11R	Jam3 - F11r	JAM	Cell-Cell Contact	KEGG: mmu04514
Megakaryocyte progenitors	Megakaryocyte progenitors	Mdk	ITGA6_ITGB1	0.00908134	0	MDK_ITGA6_ITGB1	Mdk - (Itga6+Itgb1)	MK	Secreted Signaling	PMID: 28356350		Allantois	Mesenchyme	Jam3	F11r	0.00359128	0	JAM3_F11R	Jam3 - F11r	JAM	Cell-Cell Contact	KEGG: mmu04514
Forelimb	Megakaryocyte progenitors	Mdk	ITGA6_ITGB1	0.0391793	0	MDK_ITGA6_ITGB1	Mdk - (Itga6+Itgb1)	MK	Secreted Signaling	PMID: 28356350		Allantois	Node	Jam3	F11r	0.00627288	0	JAM3_F11R	Jam3 - F11r	JAM	Cell-Cell Contact	KEGG: mmu04514
Chorioallantoic-derived erythroid progenitors	Megakaryocyte progenitors	Mdk	ITGA6_ITGB1	0.0664177	0	MDK_ITGA6_ITGB1	Mdk - (Itga6+Itgb1)	MK	Secreted Signaling	PMID: 28356350		Allantois	EMP	Jam3	F11r	0.0040283	0	JAM3_F11R	Jam3 - F11r	JAM	Cell-Cell Contact	KEGG: mmu04514
Epiblast	Forelimb	Mdk	ITGA6_ITGB1	0.0529074	0	MDK_ITGA6_ITGB1	Mdk - (Itga6+Itgb1)	MK	Secreted Signaling	PMID: 28356350		Allantois	Pharyngeal mesoderm	Jam3	F11r	0.00282205	0	JAM3_F11R	Jam3 - F11r	JAM	Cell-Cell Contact	KEGG: mmu04514
Primitive Streak	Forelimb	Mdk	ITGA6_ITGB1	0.050293	0	MDK_ITGA6_ITGB1	Mdk - (Itga6+Itgb1)	MK	Secreted Signaling	PMID: 28356350		Allantois	Limb mesoderm	Jam3	F11r	0.00369805	0	JAM3_F11R	Jam3 - F11r	JAM	Cell-Cell Contact	KEGG: mmu04514
Blood progenitors	Forelimb	Mdk	ITGA6_ITGB1	0.0510623	0	MDK_ITGA6_ITGB1	Mdk - (Itga6+Itgb1)	MK	Secreted Signaling	PMID: 28356350		Allantois	Venous endothelium	Jam3	F11r	0.0211682	0	JAM3_F11R	Jam3 - F11r	JAM	Cell-Cell Contact	KEGG: mmu04514
Haematoendothelial progenitors	Forelimb	Mdk	ITGA6_ITGB1	0.05071	0	MDK_ITGA6_ITGB1	Mdk - (Itga6+Itgb1)	MK	Secreted Signaling	PMID: 28356350		Allantois	Somitic mesoderm	Jam3	F11r	0.0142376	0	JAM3_F11R	Jam3 - F11r	JAM	Cell-Cell Contact	KEGG: mmu04514
Allantois endothelium	Forelimb	Mdk	ITGA6_ITGB1	0.0526424	0	MDK_ITGA6_ITGB1	Mdk - (Itga6+Itgb1)	MK	Secreted Signaling	PMID: 28356350		Allantois	Caudal mesoderm	Jam3	F11r	0.0122701	0	JAM3_F11R	Jam3 - F11r	JAM	Cell-Cell Contact	KEGG: mmu04514
Erythroid	Forelimb	Mdk	ITGA6_ITGB1	0.0342702	0	MDK_ITGA6_ITGB1	Mdk - (Itga6+Itgb1)	MK	Secreted Signaling	PMID: 28356350		Allantois	YS endothelium	Jam3	F11r	0.0243142	0	JAM3_F11R	Jam3 - F11r	JAM	Cell-Cell Contact	KEGG: mmu04514
Embryo proper endothelium	Forelimb	Mdk	ITGA6_ITGB1	0.0581739	0	MDK_ITGA6_ITGB1	Mdk - (Itga6+Itgb1)	MK	Secreted Signaling	PMID: 28356350		Allantois	Kidney primordium	Jam3	F11r	0.00467328	0	JAM3_F11R	Jam3 - F11r	JAM	Cell-Cell Contact	KEGG: mmu04514
Nascent mesoderm	Forelimb	Mdk	ITGA6_ITGB1	0.0475997	0	MDK_ITGA6_ITGB1	Mdk - (Itga6+Itgb1)	MK	Secreted Signaling	PMID: 28356350		Allantois	Endocardium	Jam3	F11r	0.0198887	0	JAM3_F11R	Jam3 - F11r	JAM	Cell-Cell Contact	KEGG: mmu04514
Anterior Primitive Streak	Forelimb	Mdk	ITGA6_ITGB1	0.0498741	0	MDK_ITGA6_ITGB1	Mdk - (Itga6+Itgb1)	MK	Secreted Signaling	PMID: 28356350		Allantois	Embryo proper mesothelium	Jam3	F11r	0.00443849	0	JAM3_F11R	Jam3 - F11r	JAM	Cell-Cell Contact	KEGG: mmu04514
Ectoderm	Forelimb	Mdk	ITGA6_ITGB1	0.053084	0	MDK_ITGA6_ITGB1	Mdk - (Itga6+Itgb1)	MK	Secreted Signaling	PMID: 28356350		Allantois	Megakaryocyte progenitors	Jam3	F11r	0.0161454	0	JAM3_F11R	Jam3 - F11r	JAM	Cell-Cell Contact	KEGG: mmu04514
EMP	Forelimb	Mdk	ITGA6_ITGB1	0.0188447	0.02	MDK_ITGA6_ITGB1	Mdk - (Itga6+Itgb1)	MK	Secreted Signaling	PMID: 28356350		Allantois	YS mesothelium-derived endothelial progenitors	Jam3	F11r	0.0191536	0	JAM3_F11R	Jam3 - F11r	JAM	Cell-Cell Contact	KEGG: mmu04514
Venous endothelium	Forelimb	Mdk	ITGA6_ITGB1	0.0483134	0	MDK_ITGA6_ITGB1	Mdk - (Itga6+Itgb1)	MK	Secreted Signaling	PMID: 28356350		Allantois	Forelimb	Jam3	F11r	0.0035318	0.01	JAM3_F11R	Jam3 - F11r	JAM	Cell-Cell Contact	KEGG: mmu04514
YS endothelium	Forelimb	Mdk	ITGA6_ITGB1	0.0291483	0	MDK_ITGA6_ITGB1	Mdk - (Itga6+Itgb1)	MK	Secreted Signaling	PMID: 28356350		Allantois	Epiblast	Jam3	Jam3	0.0135454	0	JAM3_JAM3	Jam3 - Jam3	JAM	Cell-Cell Contact	KEGG: mmu04514
Endocardium	Forelimb	Mdk	ITGA6_ITGB1	0.0528089	0	MDK_ITGA6_ITGB1	Mdk - (Itga6+Itgb1)	MK	Secreted Signaling	PMID: 28356350		Allantois	Primitive Streak	Jam3	Jam3	0.0133104	0	JAM3_JAM3	Jam3 - Jam3	JAM	Cell-Cell Contact	KEGG: mmu04514
MEP	Forelimb	Mdk	ITGA6_ITGB1	0.0239426	0.01	MDK_ITGA6_ITGB1	Mdk - (Itga6+Itgb1)	MK	Secreted Signaling	PMID: 28356350		Allantois	Non-neural ectoderm	Jam3	Jam3	0.0156638	0	JAM3_JAM3	Jam3 - Jam3	JAM	Cell-Cell Contact	KEGG: mmu04514
Forelimb	Forelimb	Mdk	ITGA6_ITGB1	0.0223723	0.01	MDK_ITGA6_ITGB1	Mdk - (Itga6+Itgb1)	MK	Secreted Signaling	PMID: 28356350		Allantois	Nascent mesoderm	Jam3	Jam3	0.0141553	0	JAM3_JAM3	Jam3 - Jam3	JAM	Cell-Cell Contact	KEGG: mmu04514
Chorioallantoic-derived erythroid progenitors	Forelimb	Mdk	ITGA6_ITGB1	0.0383929	0	MDK_ITGA6_ITGB1	Mdk - (Itga6+Itgb1)	MK	Secreted Signaling	PMID: 28356350		Allantois	Blood progenitors	Jam3	Jam3	0.00404977	0	JAM3_JAM3	Jam3 - Jam3	JAM	Cell-Cell Contact	KEGG: mmu04514
Epiblast	Ectoderm	Mdk	Lrp1	0.0032766	0	MDK_LRP1	Mdk - Lrp1	MK	Secreted Signaling	PMID: 28356350		Allantois	Paraxial mesoderm	Jam3	Jam3	0.0165839	0	JAM3_JAM3	Jam3 - Jam3	JAM	Cell-Cell Contact	KEGG: mmu04514
Primitive Streak	Ectoderm	Mdk	Lrp1	0.00310665	0	MDK_LRP1	Mdk - Lrp1	MK	Secreted Signaling	PMID: 28356350		Allantois	Lateral plate mesoderm	Jam3	Jam3	0.0140816	0	JAM3_JAM3	Jam3 - Jam3	JAM	Cell-Cell Contact	KEGG: mmu04514
Blood progenitors	Ectoderm	Mdk	Lrp1	0.00315657	0	MDK_LRP1	Mdk - Lrp1	MK	Secreted Signaling	PMID: 28356350		Allantois	Intermediate mesoderm	Jam3	Jam3	0.0134526	0	JAM3_JAM3	Jam3 - Jam3	JAM	Cell-Cell Contact	KEGG: mmu04514
Haematoendothelial progenitors	Ectoderm	Mdk	Lrp1	0.0031337	0	MDK_LRP1	Mdk - Lrp1	MK	Secreted Signaling	PMID: 28356350		Allantois	Cardiopharyngeal progenitors FHF	Jam3	Jam3	0.0149245	0	JAM3_JAM3	Jam3 - Jam3	JAM	Cell-Cell Contact	KEGG: mmu04514
Allantois endothelium	Ectoderm	Mdk	Lrp1	0.00325934	0	MDK_LRP1	Mdk - Lrp1	MK	Secreted Signaling	PMID: 28356350		Allantois	Caudal epiblast	Jam3	Jam3	0.0153539	0	JAM3_JAM3	Jam3 - Jam3	JAM	Cell-Cell Contact	KEGG: mmu04514
Erythroid	Ectoderm	Mdk	Lrp1	0.00208391	0	MDK_LRP1	Mdk - Lrp1	MK	Secreted Signaling	PMID: 28356350		Allantois	Haematoendothelial progenitors	Jam3	Jam3	0.0119244	0	JAM3_JAM3	Jam3 - Jam3	JAM	Cell-Cell Contact	KEGG: mmu04514
Embryo proper endothelium	Ectoderm	Mdk	Lrp1	0.00362166	0	MDK_LRP1	Mdk - Lrp1	MK	Secreted Signaling	PMID: 28356350		Allantois	Cardiomyocytes FHF 1	Jam3	Jam3	0.0147641	0	JAM3_JAM3	Jam3 - Jam3	JAM	Cell-Cell Contact	KEGG: mmu04514
Nascent mesoderm	Ectoderm	Mdk	Lrp1	0.00293248	0	MDK_LRP1	Mdk - Lrp1	MK	Secreted Signaling	PMID: 28356350		Allantois	Allantois endothelium	Jam3	Jam3	0.00486853	0	JAM3_JAM3	Jam3 - Jam3	JAM	Cell-Cell Contact	KEGG: mmu04514
Anterior Primitive Streak	Ectoderm	Mdk	Lrp1	0.0030795	0	MDK_LRP1	Mdk - Lrp1	MK	Secreted Signaling	PMID: 28356350		Allantois	Embryo proper endothelium	Jam3	Jam3	0.00913069	0	JAM3_JAM3	Jam3 - Jam3	JAM	Cell-Cell Contact	KEGG: mmu04514
Ectoderm	Ectoderm	Mdk	Lrp1	0.00328812	0	MDK_LRP1	Mdk - Lrp1	MK	Secreted Signaling	PMID: 28356350		Allantois	Anterior somitic tissues	Jam3	Jam3	0.0149643	0	JAM3_JAM3	Jam3 - Jam3	JAM	Cell-Cell Contact	KEGG: mmu04514
EMP	Ectoderm	Mdk	Lrp1	0.00112898	0	MDK_LRP1	Mdk - Lrp1	MK	Secreted Signaling	PMID: 28356350		Allantois	Endotome	Jam3	Jam3	0.0151287	0	JAM3_JAM3	Jam3 - Jam3	JAM	Cell-Cell Contact	KEGG: mmu04514
Venous endothelium	Ectoderm	Mdk	Lrp1	0.00297854	0	MDK_LRP1	Mdk - Lrp1	MK	Secreted Signaling	PMID: 28356350		Allantois	Ectoderm	Jam3	Jam3	0.0196383	0	JAM3_JAM3	Jam3 - Jam3	JAM	Cell-Cell Contact	KEGG: mmu04514
YS endothelium	Ectoderm	Mdk	Lrp1	0.00176368	0	MDK_LRP1	Mdk - Lrp1	MK	Secreted Signaling	PMID: 28356350		Allantois	Anterior Primitive Streak	Jam3	Jam3	0.0112682	0	JAM3_JAM3	Jam3 - Jam3	JAM	Cell-Cell Contact	KEGG: mmu04514
Endocardium	Ectoderm	Mdk	Lrp1	0.00327019	0	MDK_LRP1	Mdk - Lrp1	MK	Secreted Signaling	PMID: 28356350		Allantois	Presomitic mesoderm	Jam3	Jam3	0.0111107	0	JAM3_JAM3	Jam3 - Jam3	JAM	Cell-Cell Contact	KEGG: mmu04514
MEP	Ectoderm	Mdk	Lrp1	0.00144144	0	MDK_LRP1	Mdk - Lrp1	MK	Secreted Signaling	PMID: 28356350		Allantois	Allantois	Jam3	Jam3	0.0152552	0	JAM3_JAM3	Jam3 - Jam3	JAM	Cell-Cell Contact	KEGG: mmu04514
Megakaryocyte progenitors	Ectoderm	Mdk	Lrp1	0.000302572	0	MDK_LRP1	Mdk - Lrp1	MK	Secreted Signaling	PMID: 28356350		Allantois	Mesenchyme	Jam3	Jam3	0.0142209	0	JAM3_JAM3	Jam3 - Jam3	JAM	Cell-Cell Contact	KEGG: mmu04514
Forelimb	Ectoderm	Mdk	Lrp1	0.00134486	0	MDK_LRP1	Mdk - Lrp1	MK	Secreted Signaling	PMID: 28356350		Allantois	Node	Jam3	Jam3	0.0134621	0	JAM3_JAM3	Jam3 - Jam3	JAM	Cell-Cell Contact	KEGG: mmu04514
Chorioallantoic-derived erythroid progenitors	Ectoderm	Mdk	Lrp1	0.00234401	0	MDK_LRP1	Mdk - Lrp1	MK	Secreted Signaling	PMID: 28356350		Allantois	EMP	Jam3	Jam3	0.00351269	0	JAM3_JAM3	Jam3 - Jam3	JAM	Cell-Cell Contact	KEGG: mmu04514
Epiblast	Epiblast	Mdk	Ncl	0.229304	0	MDK_NCL	Mdk - Ncl	MK	Secreted Signaling	PMID: 28356350		Allantois	Anterior cardiopharyngeal progenitors	Jam3	Jam3	0.0146896	0	JAM3_JAM3	Jam3 - Jam3	JAM	Cell-Cell Contact	KEGG: mmu04514
Primitive Streak	Epiblast	Mdk	Ncl	0.219998	0	MDK_NCL	Mdk - Ncl	MK	Secreted Signaling	PMID: 28356350		Allantois	Pharyngeal mesoderm	Jam3	Jam3	0.0136157	0	JAM3_JAM3	Jam3 - Jam3	JAM	Cell-Cell Contact	KEGG: mmu04514
Blood progenitors	Epiblast	Mdk	Ncl	0.222754	0	MDK_NCL	Mdk - Ncl	MK	Secreted Signaling	PMID: 28356350		Allantois	Limb mesoderm	Jam3	Jam3	0.0135566	0	JAM3_JAM3	Jam3 - Jam3	JAM	Cell-Cell Contact	KEGG: mmu04514
Haematoendothelial progenitors	Epiblast	Mdk	Ncl	0.221493	0	MDK_NCL	Mdk - Ncl	MK	Secreted Signaling	PMID: 28356350		Allantois	Venous endothelium	Jam3	Jam3	0.00443419	0	JAM3_JAM3	Jam3 - Jam3	JAM	Cell-Cell Contact	KEGG: mmu04514
Allantois endothelium	Epiblast	Mdk	Ncl	0.228368	0	MDK_NCL	Mdk - Ncl	MK	Secreted Signaling	PMID: 28356350		Allantois	Posterior somitic tissues	Jam3	Jam3	0.0152622	0	JAM3_JAM3	Jam3 - Jam3	JAM	Cell-Cell Contact	KEGG: mmu04514
Embryo proper endothelium	Epiblast	Mdk	Ncl	0.24754	0	MDK_NCL	Mdk - Ncl	MK	Secreted Signaling	PMID: 28356350		Allantois	Somitic mesoderm	Jam3	Jam3	0.013927	0	JAM3_JAM3	Jam3 - Jam3	JAM	Cell-Cell Contact	KEGG: mmu04514
Nascent mesoderm	Epiblast	Mdk	Ncl	0.210228	0	MDK_NCL	Mdk - Ncl	MK	Secreted Signaling	PMID: 28356350		Allantois	Dermomyotome	Jam3	Jam3	0.0147643	0	JAM3_JAM3	Jam3 - Jam3	JAM	Cell-Cell Contact	KEGG: mmu04514
Anterior Primitive Streak	Epiblast	Mdk	Ncl	0.21849	0	MDK_NCL	Mdk - Ncl	MK	Secreted Signaling	PMID: 28356350		Allantois	Cardiopharyngeal progenitors SHF	Jam3	Jam3	0.0154232	0	JAM3_JAM3	Jam3 - Jam3	JAM	Cell-Cell Contact	KEGG: mmu04514
Ectoderm	Epiblast	Mdk	Ncl	0.229926	0.03	MDK_NCL	Mdk - Ncl	MK	Secreted Signaling	PMID: 28356350		Allantois	Cardiomyocytes SHF 1	Jam3	Jam3	0.0146455	0	JAM3_JAM3	Jam3 - Jam3	JAM	Cell-Cell Contact	KEGG: mmu04514
Venous endothelium	Epiblast	Mdk	Ncl	0.212835	0	MDK_NCL	Mdk - Ncl	MK	Secreted Signaling	PMID: 28356350		Allantois	Sclerotome	Jam3	Jam3	0.013715	0	JAM3_JAM3	Jam3 - Jam3	JAM	Cell-Cell Contact	KEGG: mmu04514
Endocardium	Epiblast	Mdk	Ncl	0.228956	0	MDK_NCL	Mdk - Ncl	MK	Secreted Signaling	PMID: 28356350		Allantois	YS endothelium	Jam3	Jam3	0.0100327	0	JAM3_JAM3	Jam3 - Jam3	JAM	Cell-Cell Contact	KEGG: mmu04514
Epiblast	Primitive Streak	Mdk	Ncl	0.235161	0	MDK_NCL	Mdk - Ncl	MK	Secreted Signaling	PMID: 28356350		Allantois	Kidney primordium	Jam3	Jam3	0.0133423	0	JAM3_JAM3	Jam3 - Jam3	JAM	Cell-Cell Contact	KEGG: mmu04514
Primitive Streak	Primitive Streak	Mdk	Ncl	0.225687	0	MDK_NCL	Mdk - Ncl	MK	Secreted Signaling	PMID: 28356350		Allantois	Endocardium	Jam3	Jam3	0.00420083	0	JAM3_JAM3	Jam3 - Jam3	JAM	Cell-Cell Contact	KEGG: mmu04514
Blood progenitors	Primitive Streak	Mdk	Ncl	0.228493	0	MDK_NCL	Mdk - Ncl	MK	Secreted Signaling	PMID: 28356350		Allantois	Epicardium	Jam3	Jam3	0.0157037	0	JAM3_JAM3	Jam3 - Jam3	JAM	Cell-Cell Contact	KEGG: mmu04514
Haematoendothelial progenitors	Primitive Streak	Mdk	Ncl	0.22721	0	MDK_NCL	Mdk - Ncl	MK	Secreted Signaling	PMID: 28356350		Allantois	Embryo proper mesothelium	Jam3	Jam3	0.0116074	0	JAM3_JAM3	Jam3 - Jam3	JAM	Cell-Cell Contact	KEGG: mmu04514
Allantois endothelium	Primitive Streak	Mdk	Ncl	0.234209	0	MDK_NCL	Mdk - Ncl	MK	Secreted Signaling	PMID: 28356350		Allantois	Cranial mesoderm	Jam3	Jam3	0.013038	0	JAM3_JAM3	Jam3 - Jam3	JAM	Cell-Cell Contact	KEGG: mmu04514
Embryo proper endothelium	Primitive Streak	Mdk	Ncl	0.253709	0	MDK_NCL	Mdk - Ncl	MK	Secreted Signaling	PMID: 28356350		Allantois	Cardiopharyngeal progenitors	Jam3	Jam3	0.0136992	0	JAM3_JAM3	Jam3 - Jam3	JAM	Cell-Cell Contact	KEGG: mmu04514
Nascent mesoderm	Primitive Streak	Mdk	Ncl	0.215734	0	MDK_NCL	Mdk - Ncl	MK	Secreted Signaling	PMID: 28356350		Allantois	YS mesothelium-derived endothelial progenitors	Jam3	Jam3	0.00964646	0	JAM3_JAM3	Jam3 - Jam3	JAM	Cell-Cell Contact	KEGG: mmu04514
Anterior Primitive Streak	Primitive Streak	Mdk	Ncl	0.224152	0	MDK_NCL	Mdk - Ncl	MK	Secreted Signaling	PMID: 28356350		Allantois	Epiblast	Mpzl1	Mpzl1	0.00463253	0	MPZL1_MPZL1	Mpzl1 - Mpzl1	MPZ	Cell-Cell Contact	KEGG: mmu04514
Ectoderm	Primitive Streak	Mdk	Ncl	0.235794	0.02	MDK_NCL	Mdk - Ncl	MK	Secreted Signaling	PMID: 28356350		Allantois	Primitive Streak	Mpzl1	Mpzl1	0.0101376	0	MPZL1_MPZL1	Mpzl1 - Mpzl1	MPZ	Cell-Cell Contact	KEGG: mmu04514
Venous endothelium	Primitive Streak	Mdk	Ncl	0.218391	0	MDK_NCL	Mdk - Ncl	MK	Secreted Signaling	PMID: 28356350		Allantois	Non-neural ectoderm	Mpzl1	Mpzl1	0.0105216	0	MPZL1_MPZL1	Mpzl1 - Mpzl1	MPZ	Cell-Cell Contact	KEGG: mmu04514
Endocardium	Primitive Streak	Mdk	Ncl	0.234807	0	MDK_NCL	Mdk - Ncl	MK	Secreted Signaling	PMID: 28356350		Allantois	Nascent mesoderm	Mpzl1	Mpzl1	0.0119313	0	MPZL1_MPZL1	Mpzl1 - Mpzl1	MPZ	Cell-Cell Contact	KEGG: mmu04514
Epiblast	Blood progenitors	Mdk	Ncl	0.250053	0	MDK_NCL	Mdk - Ncl	MK	Secreted Signaling	PMID: 28356350		Allantois	Blood progenitors	Mpzl1	Mpzl1	0.00425499	0	MPZL1_MPZL1	Mpzl1 - Mpzl1	MPZ	Cell-Cell Contact	KEGG: mmu04514
Primitive Streak	Blood progenitors	Mdk	Ncl	0.240168	0	MDK_NCL	Mdk - Ncl	MK	Secreted Signaling	PMID: 28356350		Allantois	Paraxial mesoderm	Mpzl1	Mpzl1	0.0144418	0	MPZL1_MPZL1	Mpzl1 - Mpzl1	MPZ	Cell-Cell Contact	KEGG: mmu04514
Blood progenitors	Blood progenitors	Mdk	Ncl	0.243098	0	MDK_NCL	Mdk - Ncl	MK	Secreted Signaling	PMID: 28356350		Allantois	Lateral plate mesoderm	Mpzl1	Mpzl1	0.0152938	0	MPZL1_MPZL1	Mpzl1 - Mpzl1	MPZ	Cell-Cell Contact	KEGG: mmu04514
Haematoendothelial progenitors	Blood progenitors	Mdk	Ncl	0.241758	0	MDK_NCL	Mdk - Ncl	MK	Secreted Signaling	PMID: 28356350		Allantois	Intermediate mesoderm	Mpzl1	Mpzl1	0.0140665	0	MPZL1_MPZL1	Mpzl1 - Mpzl1	MPZ	Cell-Cell Contact	KEGG: mmu04514
Allantois endothelium	Blood progenitors	Mdk	Ncl	0.24906	0	MDK_NCL	Mdk - Ncl	MK	Secreted Signaling	PMID: 28356350		Allantois	Cardiopharyngeal progenitors FHF	Mpzl1	Mpzl1	0.0161011	0	MPZL1_MPZL1	Mpzl1 - Mpzl1	MPZ	Cell-Cell Contact	KEGG: mmu04514
Embryo proper endothelium	Blood progenitors	Mdk	Ncl	0.269363	0	MDK_NCL	Mdk - Ncl	MK	Secreted Signaling	PMID: 28356350		Allantois	Caudal epiblast	Mpzl1	Mpzl1	0.013101	0	MPZL1_MPZL1	Mpzl1 - Mpzl1	MPZ	Cell-Cell Contact	KEGG: mmu04514
Nascent mesoderm	Blood progenitors	Mdk	Ncl	0.229766	0	MDK_NCL	Mdk - Ncl	MK	Secreted Signaling	PMID: 28356350		Allantois	Haematoendothelial progenitors	Mpzl1	Mpzl1	0.0153729	0	MPZL1_MPZL1	Mpzl1 - Mpzl1	MPZ	Cell-Cell Contact	KEGG: mmu04514
Anterior Primitive Streak	Blood progenitors	Mdk	Ncl	0.238564	0	MDK_NCL	Mdk - Ncl	MK	Secreted Signaling	PMID: 28356350		Allantois	Cardiomyocytes FHF 1	Mpzl1	Mpzl1	0.0171026	0	MPZL1_MPZL1	Mpzl1 - Mpzl1	MPZ	Cell-Cell Contact	KEGG: mmu04514
Ectoderm	Blood progenitors	Mdk	Ncl	0.250714	0.01	MDK_NCL	Mdk - Ncl	MK	Secreted Signaling	PMID: 28356350		Allantois	Allantois endothelium	Mpzl1	Mpzl1	0.0225673	0	MPZL1_MPZL1	Mpzl1 - Mpzl1	MPZ	Cell-Cell Contact	KEGG: mmu04514
Venous endothelium	Blood progenitors	Mdk	Ncl	0.232544	0	MDK_NCL	Mdk - Ncl	MK	Secreted Signaling	PMID: 28356350		Allantois	Embryo proper endothelium	Mpzl1	Mpzl1	0.0216368	0	MPZL1_MPZL1	Mpzl1 - Mpzl1	MPZ	Cell-Cell Contact	KEGG: mmu04514
Endocardium	Blood progenitors	Mdk	Ncl	0.249685	0	MDK_NCL	Mdk - Ncl	MK	Secreted Signaling	PMID: 28356350		Allantois	Anterior somitic tissues	Mpzl1	Mpzl1	0.0119515	0	MPZL1_MPZL1	Mpzl1 - Mpzl1	MPZ	Cell-Cell Contact	KEGG: mmu04514
Epiblast	Haematoendothelial progenitors	Mdk	Ncl	0.240309	0	MDK_NCL	Mdk - Ncl	MK	Secreted Signaling	PMID: 28356350		Allantois	Endotome	Mpzl1	Mpzl1	0.00539754	0	MPZL1_MPZL1	Mpzl1 - Mpzl1	MPZ	Cell-Cell Contact	KEGG: mmu04514
Primitive Streak	Haematoendothelial progenitors	Mdk	Ncl	0.23069	0	MDK_NCL	Mdk - Ncl	MK	Secreted Signaling	PMID: 28356350		Allantois	Ectoderm	Mpzl1	Mpzl1	0.0108223	0	MPZL1_MPZL1	Mpzl1 - Mpzl1	MPZ	Cell-Cell Contact	KEGG: mmu04514
Blood progenitors	Haematoendothelial progenitors	Mdk	Ncl	0.23354	0	MDK_NCL	Mdk - Ncl	MK	Secreted Signaling	PMID: 28356350		Allantois	Anterior Primitive Streak	Mpzl1	Mpzl1	0.0115883	0	MPZL1_MPZL1	Mpzl1 - Mpzl1	MPZ	Cell-Cell Contact	KEGG: mmu04514
Haematoendothelial progenitors	Haematoendothelial progenitors	Mdk	Ncl	0.232237	0	MDK_NCL	Mdk - Ncl	MK	Secreted Signaling	PMID: 28356350		Allantois	Presomitic mesoderm	Mpzl1	Mpzl1	0.0133971	0	MPZL1_MPZL1	Mpzl1 - Mpzl1	MPZ	Cell-Cell Contact	KEGG: mmu04514
Allantois endothelium	Haematoendothelial progenitors	Mdk	Ncl	0.239342	0	MDK_NCL	Mdk - Ncl	MK	Secreted Signaling	PMID: 28356350		Allantois	Allantois	Mpzl1	Mpzl1	0.0150635	0	MPZL1_MPZL1	Mpzl1 - Mpzl1	MPZ	Cell-Cell Contact	KEGG: mmu04514
Embryo proper endothelium	Haematoendothelial progenitors	Mdk	Ncl	0.259126	0	MDK_NCL	Mdk - Ncl	MK	Secreted Signaling	PMID: 28356350		Allantois	Mesenchyme	Mpzl1	Mpzl1	0.0157437	0	MPZL1_MPZL1	Mpzl1 - Mpzl1	MPZ	Cell-Cell Contact	KEGG: mmu04514
Nascent mesoderm	Haematoendothelial progenitors	Mdk	Ncl	0.22058	0	MDK_NCL	Mdk - Ncl	MK	Secreted Signaling	PMID: 28356350		Allantois	Node	Mpzl1	Mpzl1	0.014253	0	MPZL1_MPZL1	Mpzl1 - Mpzl1	MPZ	Cell-Cell Contact	KEGG: mmu04514
Anterior Primitive Streak	Haematoendothelial progenitors	Mdk	Ncl	0.229131	0	MDK_NCL	Mdk - Ncl	MK	Secreted Signaling	PMID: 28356350		Allantois	EMP	Mpzl1	Mpzl1	0.00332024	0	MPZL1_MPZL1	Mpzl1 - Mpzl1	MPZ	Cell-Cell Contact	KEGG: mmu04514
Ectoderm	Haematoendothelial progenitors	Mdk	Ncl	0.240952	0.01	MDK_NCL	Mdk - Ncl	MK	Secreted Signaling	PMID: 28356350		Allantois	Anterior cardiopharyngeal progenitors	Mpzl1	Mpzl1	0.0172996	0	MPZL1_MPZL1	Mpzl1 - Mpzl1	MPZ	Cell-Cell Contact	KEGG: mmu04514
Venous endothelium	Haematoendothelial progenitors	Mdk	Ncl	0.223279	0	MDK_NCL	Mdk - Ncl	MK	Secreted Signaling	PMID: 28356350		Allantois	Pharyngeal mesoderm	Mpzl1	Mpzl1	0.0125549	0	MPZL1_MPZL1	Mpzl1 - Mpzl1	MPZ	Cell-Cell Contact	KEGG: mmu04514
Endocardium	Haematoendothelial progenitors	Mdk	Ncl	0.23995	0	MDK_NCL	Mdk - Ncl	MK	Secreted Signaling	PMID: 28356350		Allantois	Limb mesoderm	Mpzl1	Mpzl1	0.0126465	0	MPZL1_MPZL1	Mpzl1 - Mpzl1	MPZ	Cell-Cell Contact	KEGG: mmu04514
Epiblast	Allantois endothelium	Mdk	Ncl	0.232245	0	MDK_NCL	Mdk - Ncl	MK	Secreted Signaling	PMID: 28356350		Allantois	Venous endothelium	Mpzl1	Mpzl1	0.0279814	0	MPZL1_MPZL1	Mpzl1 - Mpzl1	MPZ	Cell-Cell Contact	KEGG: mmu04514
Primitive Streak	Allantois endothelium	Mdk	Ncl	0.222854	0	MDK_NCL	Mdk - Ncl	MK	Secreted Signaling	PMID: 28356350		Allantois	Posterior somitic tissues	Mpzl1	Mpzl1	0.0106003	0	MPZL1_MPZL1	Mpzl1 - Mpzl1	MPZ	Cell-Cell Contact	KEGG: mmu04514
Blood progenitors	Allantois endothelium	Mdk	Ncl	0.225636	0	MDK_NCL	Mdk - Ncl	MK	Secreted Signaling	PMID: 28356350		Allantois	Somitic mesoderm	Mpzl1	Mpzl1	0.0133272	0	MPZL1_MPZL1	Mpzl1 - Mpzl1	MPZ	Cell-Cell Contact	KEGG: mmu04514
Haematoendothelial progenitors	Allantois endothelium	Mdk	Ncl	0.224364	0	MDK_NCL	Mdk - Ncl	MK	Secreted Signaling	PMID: 28356350		Allantois	Dermomyotome	Mpzl1	Mpzl1	0.0123031	0	MPZL1_MPZL1	Mpzl1 - Mpzl1	MPZ	Cell-Cell Contact	KEGG: mmu04514
Allantois endothelium	Allantois endothelium	Mdk	Ncl	0.231301	0	MDK_NCL	Mdk - Ncl	MK	Secreted Signaling	PMID: 28356350		Allantois	Caudal mesoderm	Mpzl1	Mpzl1	0.0109065	0	MPZL1_MPZL1	Mpzl1 - Mpzl1	MPZ	Cell-Cell Contact	KEGG: mmu04514
Embryo proper endothelium	Allantois endothelium	Mdk	Ncl	0.250639	0	MDK_NCL	Mdk - Ncl	MK	Secreted Signaling	PMID: 28356350		Allantois	Cardiopharyngeal progenitors SHF	Mpzl1	Mpzl1	0.0134573	0	MPZL1_MPZL1	Mpzl1 - Mpzl1	MPZ	Cell-Cell Contact	KEGG: mmu04514
Nascent mesoderm	Allantois endothelium	Mdk	Ncl	0.212992	0	MDK_NCL	Mdk - Ncl	MK	Secreted Signaling	PMID: 28356350		Allantois	Cardiomyocytes SHF 1	Mpzl1	Mpzl1	0.00533198	0	MPZL1_MPZL1	Mpzl1 - Mpzl1	MPZ	Cell-Cell Contact	KEGG: mmu04514
Anterior Primitive Streak	Allantois endothelium	Mdk	Ncl	0.221333	0	MDK_NCL	Mdk - Ncl	MK	Secreted Signaling	PMID: 28356350		Allantois	Sclerotome	Mpzl1	Mpzl1	0.00528454	0	MPZL1_MPZL1	Mpzl1 - Mpzl1	MPZ	Cell-Cell Contact	KEGG: mmu04514
Ectoderm	Allantois endothelium	Mdk	Ncl	0.232873	0.02	MDK_NCL	Mdk - Ncl	MK	Secreted Signaling	PMID: 28356350		Allantois	YS endothelium	Mpzl1	Mpzl1	0.0265471	0	MPZL1_MPZL1	Mpzl1 - Mpzl1	MPZ	Cell-Cell Contact	KEGG: mmu04514
Venous endothelium	Allantois endothelium	Mdk	Ncl	0.215624	0	MDK_NCL	Mdk - Ncl	MK	Secreted Signaling	PMID: 28356350		Allantois	Kidney primordium	Mpzl1	Mpzl1	0.0145715	0	MPZL1_MPZL1	Mpzl1 - Mpzl1	MPZ	Cell-Cell Contact	KEGG: mmu04514
Endocardium	Allantois endothelium	Mdk	Ncl	0.231895	0	MDK_NCL	Mdk - Ncl	MK	Secreted Signaling	PMID: 28356350		Allantois	Endocardium	Mpzl1	Mpzl1	0.0239657	0	MPZL1_MPZL1	Mpzl1 - Mpzl1	MPZ	Cell-Cell Contact	KEGG: mmu04514
Epiblast	Erythroid	Mdk	Ncl	0.266317	0	MDK_NCL	Mdk - Ncl	MK	Secreted Signaling	PMID: 28356350		Allantois	Epicardium	Mpzl1	Mpzl1	0.00535333	0	MPZL1_MPZL1	Mpzl1 - Mpzl1	MPZ	Cell-Cell Contact	KEGG: mmu04514
Primitive Streak	Erythroid	Mdk	Ncl	0.256008	0	MDK_NCL	Mdk - Ncl	MK	Secreted Signaling	PMID: 28356350		Allantois	Embryo proper mesothelium	Mpzl1	Mpzl1	0.0193838	0	MPZL1_MPZL1	Mpzl1 - Mpzl1	MPZ	Cell-Cell Contact	KEGG: mmu04514
Blood progenitors	Erythroid	Mdk	Ncl	0.259065	0	MDK_NCL	Mdk - Ncl	MK	Secreted Signaling	PMID: 28356350		Allantois	Cranial mesoderm	Mpzl1	Mpzl1	0.010701	0	MPZL1_MPZL1	Mpzl1 - Mpzl1	MPZ	Cell-Cell Contact	KEGG: mmu04514
Haematoendothelial progenitors	Erythroid	Mdk	Ncl	0.257668	0	MDK_NCL	Mdk - Ncl	MK	Secreted Signaling	PMID: 28356350		Allantois	Cardiopharyngeal progenitors	Mpzl1	Mpzl1	0.0129143	0	MPZL1_MPZL1	Mpzl1 - Mpzl1	MPZ	Cell-Cell Contact	KEGG: mmu04514
Allantois endothelium	Erythroid	Mdk	Ncl	0.265283	0	MDK_NCL	Mdk - Ncl	MK	Secreted Signaling	PMID: 28356350		Allantois	YS mesothelium-derived endothelial progenitors	Mpzl1	Mpzl1	0.0234653	0	MPZL1_MPZL1	Mpzl1 - Mpzl1	MPZ	Cell-Cell Contact	KEGG: mmu04514
Embryo proper endothelium	Erythroid	Mdk	Ncl	0.286403	0	MDK_NCL	Mdk - Ncl	MK	Secreted Signaling	PMID: 28356350		Allantois	Intermediate mesoderm	Dlk1	Notch1	0.0122771	0	DLK1_NOTCH1	Dlk1 - Notch1	NOTCH	Cell-Cell Contact	PMID: 22353464
Nascent mesoderm	Erythroid	Mdk	Ncl	0.245142	0	MDK_NCL	Mdk - Ncl	MK	Secreted Signaling	PMID: 28356350		Allantois	Allantois endothelium	Dlk1	Notch1	0.0130702	0	DLK1_NOTCH1	Dlk1 - Notch1	NOTCH	Cell-Cell Contact	PMID: 22353464
Anterior Primitive Streak	Erythroid	Mdk	Ncl	0.254334	0	MDK_NCL	Mdk - Ncl	MK	Secreted Signaling	PMID: 28356350		Allantois	Embryo proper endothelium	Dlk1	Notch1	0.0133407	0	DLK1_NOTCH1	Dlk1 - Notch1	NOTCH	Cell-Cell Contact	PMID: 22353464
Ectoderm	Erythroid	Mdk	Ncl	0.267005	0	MDK_NCL	Mdk - Ncl	MK	Secreted Signaling	PMID: 28356350		Allantois	Presomitic mesoderm	Dlk1	Notch1	0.00936013	0	DLK1_NOTCH1	Dlk1 - Notch1	NOTCH	Cell-Cell Contact	PMID: 22353464
Venous endothelium	Erythroid	Mdk	Ncl	0.248046	0	MDK_NCL	Mdk - Ncl	MK	Secreted Signaling	PMID: 28356350		Allantois	Venous endothelium	Dlk1	Notch1	0.0351964	0	DLK1_NOTCH1	Dlk1 - Notch1	NOTCH	Cell-Cell Contact	PMID: 22353464
Endocardium	Erythroid	Mdk	Ncl	0.265933	0	MDK_NCL	Mdk - Ncl	MK	Secreted Signaling	PMID: 28356350		Allantois	Posterior somitic tissues	Dlk1	Notch1	0.0129227	0	DLK1_NOTCH1	Dlk1 - Notch1	NOTCH	Cell-Cell Contact	PMID: 22353464
Epiblast	Embryo proper endothelium	Mdk	Ncl	0.235158	0	MDK_NCL	Mdk - Ncl	MK	Secreted Signaling	PMID: 28356350		Allantois	Somitic mesoderm	Dlk1	Notch1	0.0368424	0	DLK1_NOTCH1	Dlk1 - Notch1	NOTCH	Cell-Cell Contact	PMID: 22353464
Primitive Streak	Embryo proper endothelium	Mdk	Ncl	0.225684	0	MDK_NCL	Mdk - Ncl	MK	Secreted Signaling	PMID: 28356350		Allantois	Dermomyotome	Dlk1	Notch1	0.00812923	0	DLK1_NOTCH1	Dlk1 - Notch1	NOTCH	Cell-Cell Contact	PMID: 22353464
Blood progenitors	Embryo proper endothelium	Mdk	Ncl	0.228491	0	MDK_NCL	Mdk - Ncl	MK	Secreted Signaling	PMID: 28356350		Allantois	Caudal mesoderm	Dlk1	Notch1	0.0077552	0	DLK1_NOTCH1	Dlk1 - Notch1	NOTCH	Cell-Cell Contact	PMID: 22353464
Haematoendothelial progenitors	Embryo proper endothelium	Mdk	Ncl	0.227208	0	MDK_NCL	Mdk - Ncl	MK	Secreted Signaling	PMID: 28356350		Allantois	Sclerotome	Dlk1	Notch1	0.00502543	0	DLK1_NOTCH1	Dlk1 - Notch1	NOTCH	Cell-Cell Contact	PMID: 22353464
Allantois endothelium	Embryo proper endothelium	Mdk	Ncl	0.234206	0	MDK_NCL	Mdk - Ncl	MK	Secreted Signaling	PMID: 28356350		Allantois	YS endothelium	Dlk1	Notch1	0.0451479	0	DLK1_NOTCH1	Dlk1 - Notch1	NOTCH	Cell-Cell Contact	PMID: 22353464
Embryo proper endothelium	Embryo proper endothelium	Mdk	Ncl	0.253707	0	MDK_NCL	Mdk - Ncl	MK	Secreted Signaling	PMID: 28356350		Allantois	Endocardium	Dlk1	Notch1	0.0490888	0	DLK1_NOTCH1	Dlk1 - Notch1	NOTCH	Cell-Cell Contact	PMID: 22353464
Nascent mesoderm	Embryo proper endothelium	Mdk	Ncl	0.215732	0	MDK_NCL	Mdk - Ncl	MK	Secreted Signaling	PMID: 28356350		Allantois	YS mesothelium-derived endothelial progenitors	Dlk1	Notch1	0.0361784	0	DLK1_NOTCH1	Dlk1 - Notch1	NOTCH	Cell-Cell Contact	PMID: 22353464
Anterior Primitive Streak	Embryo proper endothelium	Mdk	Ncl	0.22415	0	MDK_NCL	Mdk - Ncl	MK	Secreted Signaling	PMID: 28356350		Allantois	Endocardium	Dlk1	Notch4	0.00509588	0	DLK1_NOTCH4	Dlk1 - Notch4	NOTCH	Cell-Cell Contact	PMID: 22353464
Ectoderm	Embryo proper endothelium	Mdk	Ncl	0.235792	0.02	MDK_NCL	Mdk - Ncl	MK	Secreted Signaling	PMID: 28356350		Allantois endothelium	Venous endothelium	Tgfb1	TGFbR1_R2	0.000982744	0	TGFB1_TGFBR1_TGFBR2	Tgfb1 - (Tgfbr1+Tgfbr2)	TGFb	Secreted Signaling	KEGG: mmu04350
Venous endothelium	Embryo proper endothelium	Mdk	Ncl	0.218389	0	MDK_NCL	Mdk - Ncl	MK	Secreted Signaling	PMID: 28356350		Allantois endothelium	YS endothelium	Tgfb1	TGFbR1_R2	0.00264488	0	TGFB1_TGFBR1_TGFBR2	Tgfb1 - (Tgfbr1+Tgfbr2)	TGFb	Secreted Signaling	KEGG: mmu04350
Endocardium	Embryo proper endothelium	Mdk	Ncl	0.234805	0	MDK_NCL	Mdk - Ncl	MK	Secreted Signaling	PMID: 28356350		Allantois endothelium	YS mesothelium-derived endothelial progenitors	Tgfb1	TGFbR1_R2	0.00103855	0	TGFB1_TGFBR1_TGFBR2	Tgfb1 - (Tgfbr1+Tgfbr2)	TGFb	Secreted Signaling	KEGG: mmu04350
Epiblast	Nascent mesoderm	Mdk	Ncl	0.238305	0	MDK_NCL	Mdk - Ncl	MK	Secreted Signaling	PMID: 28356350		Allantois endothelium	Venous endothelium	Tgfb2	TGFbR1_R2	0.000300344	0	TGFB2_TGFBR1_TGFBR2	Tgfb2 - (Tgfbr1+Tgfbr2)	TGFb	Secreted Signaling	KEGG: mmu04350
Primitive Streak	Nascent mesoderm	Mdk	Ncl	0.228742	0	MDK_NCL	Mdk - Ncl	MK	Secreted Signaling	PMID: 28356350		Allantois endothelium	YS endothelium	Tgfb2	TGFbR1_R2	0.000809783	0	TGFB2_TGFBR1_TGFBR2	Tgfb2 - (Tgfbr1+Tgfbr2)	TGFb	Secreted Signaling	KEGG: mmu04350
Blood progenitors	Nascent mesoderm	Mdk	Ncl	0.231576	0	MDK_NCL	Mdk - Ncl	MK	Secreted Signaling	PMID: 28356350		Allantois endothelium	YS mesothelium-derived endothelial progenitors	Tgfb2	TGFbR1_R2	0.00031743	0	TGFB2_TGFBR1_TGFBR2	Tgfb2 - (Tgfbr1+Tgfbr2)	TGFb	Secreted Signaling	KEGG: mmu04350
Haematoendothelial progenitors	Nascent mesoderm	Mdk	Ncl	0.23028	0	MDK_NCL	Mdk - Ncl	MK	Secreted Signaling	PMID: 28356350		Allantois endothelium	YS mesothelium-derived endothelial progenitors	Tgfb1	ACVR1B_TGFbR2	0.000733471	0	TGFB1_ACVR1B_TGFBR2	Tgfb1 - (Acvr1b+Tgfbr2)	TGFb	Secreted Signaling	PMID: 27449815
Allantois endothelium	Nascent mesoderm	Mdk	Ncl	0.237344	0	MDK_NCL	Mdk - Ncl	MK	Secreted Signaling	PMID: 28356350		Allantois endothelium	YS mesothelium-derived endothelial progenitors	Tgfb2	ACVR1B_TGFbR2	0.000224103	0	TGFB2_ACVR1B_TGFBR2	Tgfb2 - (Acvr1b+Tgfbr2)	TGFb	Secreted Signaling	PMID: 27449815
Embryo proper endothelium	Nascent mesoderm	Mdk	Ncl	0.257018	0	MDK_NCL	Mdk - Ncl	MK	Secreted Signaling	PMID: 28356350		Allantois endothelium	YS endothelium	Tgfb1	ACVR1_TGFbR	0.0036265	0	TGFB1_ACVR1_TGFBR1	Tgfb1 - (Acvr1+Tgfbr1)	TGFb	Secreted Signaling	PMID: 29376829
Nascent mesoderm	Nascent mesoderm	Mdk	Ncl	0.218693	0	MDK_NCL	Mdk - Ncl	MK	Secreted Signaling	PMID: 28356350		Allantois endothelium	YS mesothelium-derived endothelial progenitors	Tgfb1	ACVR1_TGFbR	0.00208066	0	TGFB1_ACVR1_TGFBR1	Tgfb1 - (Acvr1+Tgfbr1)	TGFb	Secreted Signaling	PMID: 29376829
Anterior Primitive Streak	Nascent mesoderm	Mdk	Ncl	0.227193	0	MDK_NCL	Mdk - Ncl	MK	Secreted Signaling	PMID: 28356350		Allantois endothelium	YS endothelium	Tgfb2	ACVR1_TGFbR	0.00110989	0	TGFB2_ACVR1_TGFBR1	Tgfb2 - (Acvr1+Tgfbr1)	TGFb	Secreted Signaling	PMID: 29376829
Ectoderm	Nascent mesoderm	Mdk	Ncl	0.238945	0.02	MDK_NCL	Mdk - Ncl	MK	Secreted Signaling	PMID: 28356350		Allantois endothelium	YS mesothelium-derived endothelial progenitors	Tgfb2	ACVR1_TGFbR	0.0006361	0	TGFB2_ACVR1_TGFBR1	Tgfb2 - (Acvr1+Tgfbr1)	TGFb	Secreted Signaling	PMID: 29376829
Venous endothelium	Nascent mesoderm	Mdk	Ncl	0.221376	0	MDK_NCL	Mdk - Ncl	MK	Secreted Signaling	PMID: 28356350		Allantois endothelium	Embryo proper mesothelium	Bmp2	BMPR1A_ACVR2A	0.00100578	0	BMP2_BMPR1A_ACVR2A	Bmp2 - (Bmpr1a+Acvr2a)	BMP	Secreted Signaling	KEGG: mmu04350; PMID:26893264
Endocardium	Nascent mesoderm	Mdk	Ncl	0.237948	0	MDK_NCL	Mdk - Ncl	MK	Secreted Signaling	PMID: 28356350		Allantois endothelium	YS mesothelium-derived endothelial progenitors	Bmp2	BMPR1A_ACVR2A	0.000854666	0	BMP2_BMPR1A_ACVR2A	Bmp2 - (Bmpr1a+Acvr2a)	BMP	Secreted Signaling	KEGG: mmu04350; PMID:26893264
Epiblast	Anterior Primitive Streak	Mdk	Ncl	0.231657	0	MDK_NCL	Mdk - Ncl	MK	Secreted Signaling	PMID: 28356350		Allantois endothelium	Paraxial mesoderm	Bmp2	BMPR1A_ACVR2B	0.00209802	0	BMP2_BMPR1A_ACVR2B	Bmp2 - (Bmpr1a+Acvr2b)	BMP	Secreted Signaling	KEGG: mmu04350; PMID:26893264
Primitive Streak	Anterior Primitive Streak	Mdk	Ncl	0.222283	0	MDK_NCL	Mdk - Ncl	MK	Secreted Signaling	PMID: 28356350		Allantois endothelium	Lateral plate mesoderm	Bmp2	BMPR1A_ACVR2B	0.00207772	0	BMP2_BMPR1A_ACVR2B	Bmp2 - (Bmpr1a+Acvr2b)	BMP	Secreted Signaling	KEGG: mmu04350; PMID:26893264
Blood progenitors	Anterior Primitive Streak	Mdk	Ncl	0.22506	0	MDK_NCL	Mdk - Ncl	MK	Secreted Signaling	PMID: 28356350		Allantois endothelium	Cardiopharyngeal progenitors FHF	Bmp2	BMPR1A_ACVR2B	0.00312712	0	BMP2_BMPR1A_ACVR2B	Bmp2 - (Bmpr1a+Acvr2b)	BMP	Secreted Signaling	KEGG: mmu04350; PMID:26893264
Haematoendothelial progenitors	Anterior Primitive Streak	Mdk	Ncl	0.22379	0	MDK_NCL	Mdk - Ncl	MK	Secreted Signaling	PMID: 28356350		Allantois endothelium	Cardiomyocytes FHF 1	Bmp2	BMPR1A_ACVR2B	0.00239683	0	BMP2_BMPR1A_ACVR2B	Bmp2 - (Bmpr1a+Acvr2b)	BMP	Secreted Signaling	KEGG: mmu04350; PMID:26893264
Allantois endothelium	Anterior Primitive Streak	Mdk	Ncl	0.230715	0	MDK_NCL	Mdk - Ncl	MK	Secreted Signaling	PMID: 28356350		Allantois endothelium	Embryo proper endothelium	Bmp2	BMPR1A_ACVR2B	0.00228787	0	BMP2_BMPR1A_ACVR2B	Bmp2 - (Bmpr1a+Acvr2b)	BMP	Secreted Signaling	KEGG: mmu04350; PMID:26893264
Embryo proper endothelium	Anterior Primitive Streak	Mdk	Ncl	0.25002	0	MDK_NCL	Mdk - Ncl	MK	Secreted Signaling	PMID: 28356350		Allantois endothelium	Anterior somitic tissues	Bmp2	BMPR1A_ACVR2B	0.00305806	0	BMP2_BMPR1A_ACVR2B	Bmp2 - (Bmpr1a+Acvr2b)	BMP	Secreted Signaling	KEGG: mmu04350; PMID:26893264
Nascent mesoderm	Anterior Primitive Streak	Mdk	Ncl	0.212439	0	MDK_NCL	Mdk - Ncl	MK	Secreted Signaling	PMID: 28356350		Allantois endothelium	Endotome	Bmp2	BMPR1A_ACVR2B	0.00300363	0	BMP2_BMPR1A_ACVR2B	Bmp2 - (Bmpr1a+Acvr2b)	BMP	Secreted Signaling	KEGG: mmu04350; PMID:26893264
Anterior Primitive Streak	Anterior Primitive Streak	Mdk	Ncl	0.220765	0	MDK_NCL	Mdk - Ncl	MK	Secreted Signaling	PMID: 28356350		Allantois endothelium	Presomitic mesoderm	Bmp2	BMPR1A_ACVR2B	0.00282051	0	BMP2_BMPR1A_ACVR2B	Bmp2 - (Bmpr1a+Acvr2b)	BMP	Secreted Signaling	KEGG: mmu04350; PMID:26893264
Ectoderm	Anterior Primitive Streak	Mdk	Ncl	0.232284	0.02	MDK_NCL	Mdk - Ncl	MK	Secreted Signaling	PMID: 28356350		Allantois endothelium	Allantois	Bmp2	BMPR1A_ACVR2B	0.00200802	0	BMP2_BMPR1A_ACVR2B	Bmp2 - (Bmpr1a+Acvr2b)	BMP	Secreted Signaling	KEGG: mmu04350; PMID:26893264
Venous endothelium	Anterior Primitive Streak	Mdk	Ncl	0.215067	0	MDK_NCL	Mdk - Ncl	MK	Secreted Signaling	PMID: 28356350		Allantois endothelium	Mesenchyme	Bmp2	BMPR1A_ACVR2B	0.00233992	0	BMP2_BMPR1A_ACVR2B	Bmp2 - (Bmpr1a+Acvr2b)	BMP	Secreted Signaling	KEGG: mmu04350; PMID:26893264
Endocardium	Anterior Primitive Streak	Mdk	Ncl	0.231307	0	MDK_NCL	Mdk - Ncl	MK	Secreted Signaling	PMID: 28356350		Allantois endothelium	Anterior cardiopharyngeal progenitors	Bmp2	BMPR1A_ACVR2B	0.0030277	0	BMP2_BMPR1A_ACVR2B	Bmp2 - (Bmpr1a+Acvr2b)	BMP	Secreted Signaling	KEGG: mmu04350; PMID:26893264
Epiblast	Ectoderm	Mdk	Ncl	0.227143	0	MDK_NCL	Mdk - Ncl	MK	Secreted Signaling	PMID: 28356350		Allantois endothelium	Pharyngeal mesoderm	Bmp2	BMPR1A_ACVR2B	0.00304542	0	BMP2_BMPR1A_ACVR2B	Bmp2 - (Bmpr1a+Acvr2b)	BMP	Secreted Signaling	KEGG: mmu04350; PMID:26893264
Primitive Streak	Ectoderm	Mdk	Ncl	0.2179	0	MDK_NCL	Mdk - Ncl	MK	Secreted Signaling	PMID: 28356350		Allantois endothelium	Limb mesoderm	Bmp2	BMPR1A_ACVR2B	0.00293315	0	BMP2_BMPR1A_ACVR2B	Bmp2 - (Bmpr1a+Acvr2b)	BMP	Secreted Signaling	KEGG: mmu04350; PMID:26893264
Blood progenitors	Ectoderm	Mdk	Ncl	0.220637	0	MDK_NCL	Mdk - Ncl	MK	Secreted Signaling	PMID: 28356350		Allantois endothelium	Posterior somitic tissues	Bmp2	BMPR1A_ACVR2B	0.00334996	0	BMP2_BMPR1A_ACVR2B	Bmp2 - (Bmpr1a+Acvr2b)	BMP	Secreted Signaling	KEGG: mmu04350; PMID:26893264
Haematoendothelial progenitors	Ectoderm	Mdk	Ncl	0.219386	0	MDK_NCL	Mdk - Ncl	MK	Secreted Signaling	PMID: 28356350		Allantois endothelium	Somitic mesoderm	Bmp2	BMPR1A_ACVR2B	0.00320551	0	BMP2_BMPR1A_ACVR2B	Bmp2 - (Bmpr1a+Acvr2b)	BMP	Secreted Signaling	KEGG: mmu04350; PMID:26893264
Allantois endothelium	Ectoderm	Mdk	Ncl	0.226214	0	MDK_NCL	Mdk - Ncl	MK	Secreted Signaling	PMID: 28356350		Allantois endothelium	Dermomyotome	Bmp2	BMPR1A_ACVR2B	0.00445582	0	BMP2_BMPR1A_ACVR2B	Bmp2 - (Bmpr1a+Acvr2b)	BMP	Secreted Signaling	KEGG: mmu04350; PMID:26893264
Embryo proper endothelium	Ectoderm	Mdk	Ncl	0.245262	0	MDK_NCL	Mdk - Ncl	MK	Secreted Signaling	PMID: 28356350		Allantois endothelium	Caudal mesoderm	Bmp2	BMPR1A_ACVR2B	0.00155445	0	BMP2_BMPR1A_ACVR2B	Bmp2 - (Bmpr1a+Acvr2b)	BMP	Secreted Signaling	KEGG: mmu04350; PMID:26893264
Nascent mesoderm	Ectoderm	Mdk	Ncl	0.208199	0.02	MDK_NCL	Mdk - Ncl	MK	Secreted Signaling	PMID: 28356350		Allantois endothelium	Cardiopharyngeal progenitors SHF	Bmp2	BMPR1A_ACVR2B	0.00355931	0	BMP2_BMPR1A_ACVR2B	Bmp2 - (Bmpr1a+Acvr2b)	BMP	Secreted Signaling	KEGG: mmu04350; PMID:26893264
Anterior Primitive Streak	Ectoderm	Mdk	Ncl	0.216403	0	MDK_NCL	Mdk - Ncl	MK	Secreted Signaling	PMID: 28356350		Allantois endothelium	Cardiomyocytes SHF 1	Bmp2	BMPR1A_ACVR2B	0.00286794	0	BMP2_BMPR1A_ACVR2B	Bmp2 - (Bmpr1a+Acvr2b)	BMP	Secreted Signaling	KEGG: mmu04350; PMID:26893264
Ectoderm	Ectoderm	Mdk	Ncl	0.227762	0.01	MDK_NCL	Mdk - Ncl	MK	Secreted Signaling	PMID: 28356350		Allantois endothelium	Sclerotome	Bmp2	BMPR1A_ACVR2B	0.00320097	0	BMP2_BMPR1A_ACVR2B	Bmp2 - (Bmpr1a+Acvr2b)	BMP	Secreted Signaling	KEGG: mmu04350; PMID:26893264
Venous endothelium	Ectoderm	Mdk	Ncl	0.210787	0	MDK_NCL	Mdk - Ncl	MK	Secreted Signaling	PMID: 28356350		Allantois endothelium	Kidney primordium	Bmp2	BMPR1A_ACVR2B	0.00276489	0	BMP2_BMPR1A_ACVR2B	Bmp2 - (Bmpr1a+Acvr2b)	BMP	Secreted Signaling	KEGG: mmu04350; PMID:26893264
Endocardium	Ectoderm	Mdk	Ncl	0.226798	0	MDK_NCL	Mdk - Ncl	MK	Secreted Signaling	PMID: 28356350		Allantois endothelium	Endocardium	Bmp2	BMPR1A_ACVR2B	0.000990491	0	BMP2_BMPR1A_ACVR2B	Bmp2 - (Bmpr1a+Acvr2b)	BMP	Secreted Signaling	KEGG: mmu04350; PMID:26893264
Epiblast	EMP	Mdk	Ncl	0.285371	0	MDK_NCL	Mdk - Ncl	MK	Secreted Signaling	PMID: 28356350		Allantois endothelium	Epicardium	Bmp2	BMPR1A_ACVR2B	0.00310596	0	BMP2_BMPR1A_ACVR2B	Bmp2 - (Bmpr1a+Acvr2b)	BMP	Secreted Signaling	KEGG: mmu04350; PMID:26893264
Primitive Streak	EMP	Mdk	Ncl	0.2746	0	MDK_NCL	Mdk - Ncl	MK	Secreted Signaling	PMID: 28356350		Allantois endothelium	Embryo proper mesothelium	Bmp2	BMPR1A_ACVR2B	0.00246276	0	BMP2_BMPR1A_ACVR2B	Bmp2 - (Bmpr1a+Acvr2b)	BMP	Secreted Signaling	KEGG: mmu04350; PMID:26893264
Blood progenitors	EMP	Mdk	Ncl	0.277797	0	MDK_NCL	Mdk - Ncl	MK	Secreted Signaling	PMID: 28356350		Allantois endothelium	Cranial mesoderm	Bmp2	BMPR1A_ACVR2B	0.00286611	0	BMP2_BMPR1A_ACVR2B	Bmp2 - (Bmpr1a+Acvr2b)	BMP	Secreted Signaling	KEGG: mmu04350; PMID:26893264
Haematoendothelial progenitors	EMP	Mdk	Ncl	0.276336	0	MDK_NCL	Mdk - Ncl	MK	Secreted Signaling	PMID: 28356350		Allantois endothelium	Cardiopharyngeal progenitors	Bmp2	BMPR1A_ACVR2B	0.00500516	0	BMP2_BMPR1A_ACVR2B	Bmp2 - (Bmpr1a+Acvr2b)	BMP	Secreted Signaling	KEGG: mmu04350; PMID:26893264
Allantois endothelium	EMP	Mdk	Ncl	0.284291	0	MDK_NCL	Mdk - Ncl	MK	Secreted Signaling	PMID: 28356350		Allantois endothelium	YS mesothelium-derived endothelial progenitors	Bmp2	BMPR1A_ACVR2B	0.00133325	0	BMP2_BMPR1A_ACVR2B	Bmp2 - (Bmpr1a+Acvr2b)	BMP	Secreted Signaling	KEGG: mmu04350; PMID:26893264
Erythroid	EMP	Mdk	Ncl	0.202341	0	MDK_NCL	Mdk - Ncl	MK	Secreted Signaling	PMID: 28356350		Allantois endothelium	Chorioallantoic-derived erythroid progenitors	Bmp2	BMPR1A_ACVR2B	0.00132103	0	BMP2_BMPR1A_ACVR2B	Bmp2 - (Bmpr1a+Acvr2b)	BMP	Secreted Signaling	KEGG: mmu04350; PMID:26893264
Embryo proper endothelium	EMP	Mdk	Ncl	0.306294	0	MDK_NCL	Mdk - Ncl	MK	Secreted Signaling	PMID: 28356350		Allantois endothelium	Endocardium	Bmp2	BMPR1A_BMPR2	0.00113689	0	BMP2_BMPR1A_BMPR2	Bmp2 - (Bmpr1a+Bmpr2)	BMP	Secreted Signaling	KEGG: mmu04350; PMID:26893264
Nascent mesoderm	EMP	Mdk	Ncl	0.263224	0	MDK_NCL	Mdk - Ncl	MK	Secreted Signaling	PMID: 28356350		Allantois endothelium	Epicardium	Bmp2	BMPR1A_BMPR2	0.00115324	0	BMP2_BMPR1A_BMPR2	Bmp2 - (Bmpr1a+Bmpr2)	BMP	Secreted Signaling	KEGG: mmu04350; PMID:26893264
Anterior Primitive Streak	EMP	Mdk	Ncl	0.27285	0	MDK_NCL	Mdk - Ncl	MK	Secreted Signaling	PMID: 28356350		Allantois endothelium	Cranial mesoderm	Bmp2	BMPR1A_BMPR2	0.00082504	0	BMP2_BMPR1A_BMPR2	Bmp2 - (Bmpr1a+Bmpr2)	BMP	Secreted Signaling	KEGG: mmu04350; PMID:26893264
Ectoderm	EMP	Mdk	Ncl	0.286089	0	MDK_NCL	Mdk - Ncl	MK	Secreted Signaling	PMID: 28356350		Allantois endothelium	YS mesothelium-derived endothelial progenitors	Bmp2	BMPR1A_BMPR2	0.00120155	0	BMP2_BMPR1A_BMPR2	Bmp2 - (Bmpr1a+Bmpr2)	BMP	Secreted Signaling	KEGG: mmu04350; PMID:26893264
Venous endothelium	EMP	Mdk	Ncl	0.266267	0	MDK_NCL	Mdk - Ncl	MK	Secreted Signaling	PMID: 28356350		Allantois endothelium	Haematoendothelial progenitors	Vegfb	Flt1	0.00179319	0	VEGFB_VEGFR1	Vegfb - Vegfr1	VEGF	Secreted Signaling	KEGG: mmu04370; PMID: 16633338
Endocardium	EMP	Mdk	Ncl	0.28497	0	MDK_NCL	Mdk - Ncl	MK	Secreted Signaling	PMID: 28356350		Allantois endothelium	Allantois endothelium	Vegfb	Flt1	0.00462713	0	VEGFB_VEGFR1	Vegfb - Vegfr1	VEGF	Secreted Signaling	KEGG: mmu04370; PMID: 16633338
Epiblast	Venous endothelium	Mdk	Ncl	0.255067	0	MDK_NCL	Mdk - Ncl	MK	Secreted Signaling	PMID: 28356350		Allantois endothelium	Embryo proper endothelium	Vegfb	Flt1	0.00523053	0	VEGFB_VEGFR1	Vegfb - Vegfr1	VEGF	Secreted Signaling	KEGG: mmu04370; PMID: 16633338
Primitive Streak	Venous endothelium	Mdk	Ncl	0.245048	0	MDK_NCL	Mdk - Ncl	MK	Secreted Signaling	PMID: 28356350		Allantois endothelium	Anterior Primitive Streak	Vegfb	Flt1	0.00113019	0	VEGFB_VEGFR1	Vegfb - Vegfr1	VEGF	Secreted Signaling	KEGG: mmu04370; PMID: 16633338
Blood progenitors	Venous endothelium	Mdk	Ncl	0.248018	0	MDK_NCL	Mdk - Ncl	MK	Secreted Signaling	PMID: 28356350		Allantois endothelium	EMP	Vegfb	Flt1	0.00150208	0	VEGFB_VEGFR1	Vegfb - Vegfr1	VEGF	Secreted Signaling	KEGG: mmu04370; PMID: 16633338
Haematoendothelial progenitors	Venous endothelium	Mdk	Ncl	0.24666	0	MDK_NCL	Mdk - Ncl	MK	Secreted Signaling	PMID: 28356350		Allantois endothelium	Venous endothelium	Vegfb	Flt1	0.00960001	0	VEGFB_VEGFR1	Vegfb - Vegfr1	VEGF	Secreted Signaling	KEGG: mmu04370; PMID: 16633338
Allantois endothelium	Venous endothelium	Mdk	Ncl	0.254061	0	MDK_NCL	Mdk - Ncl	MK	Secreted Signaling	PMID: 28356350		Allantois endothelium	YS endothelium	Vegfb	Flt1	0.0130605	0	VEGFB_VEGFR1	Vegfb - Vegfr1	VEGF	Secreted Signaling	KEGG: mmu04370; PMID: 16633338
Embryo proper endothelium	Venous endothelium	Mdk	Ncl	0.274622	0	MDK_NCL	Mdk - Ncl	MK	Secreted Signaling	PMID: 28356350		Allantois endothelium	Endocardium	Vegfb	Flt1	0.0110175	0	VEGFB_VEGFR1	Vegfb - Vegfr1	VEGF	Secreted Signaling	KEGG: mmu04370; PMID: 16633338
Nascent mesoderm	Venous endothelium	Mdk	Ncl	0.2345	0	MDK_NCL	Mdk - Ncl	MK	Secreted Signaling	PMID: 28356350		Allantois endothelium	YS mesothelium-derived endothelial progenitors	Vegfb	Flt1	0.00883177	0	VEGFB_VEGFR1	Vegfb - Vegfr1	VEGF	Secreted Signaling	KEGG: mmu04370; PMID: 16633338
Anterior Primitive Streak	Venous endothelium	Mdk	Ncl	0.243422	0	MDK_NCL	Mdk - Ncl	MK	Secreted Signaling	PMID: 28356350		Allantois endothelium	Forelimb	Vegfb	Flt1	0.00154829	0.01	VEGFB_VEGFR1	Vegfb - Vegfr1	VEGF	Secreted Signaling	KEGG: mmu04370; PMID: 16633338
Ectoderm	Venous endothelium	Mdk	Ncl	0.255736	0	MDK_NCL	Mdk - Ncl	MK	Secreted Signaling	PMID: 28356350		Allantois endothelium	Non-neural ectoderm	Igf1	Igf1r	9.13077e-05	0	IGF1_IGF1R	Igf1 - Igf1r	IGF	Secreted Signaling	PMID: 14604834
Venous endothelium	Venous endothelium	Mdk	Ncl	0.237318	0	MDK_NCL	Mdk - Ncl	MK	Secreted Signaling	PMID: 28356350		Allantois endothelium	Blood progenitors	Igf1	Igf1r	0.000472481	0	IGF1_IGF1R	Igf1 - Igf1r	IGF	Secreted Signaling	PMID: 14604834
Endocardium	Venous endothelium	Mdk	Ncl	0.254693	0	MDK_NCL	Mdk - Ncl	MK	Secreted Signaling	PMID: 28356350		Allantois endothelium	Lateral plate mesoderm	Igf1	Igf1r	0.000364868	0	IGF1_IGF1R	Igf1 - Igf1r	IGF	Secreted Signaling	PMID: 14604834
Epiblast	YS endothelium	Mdk	Ncl	0.228382	0	MDK_NCL	Mdk - Ncl	MK	Secreted Signaling	PMID: 28356350		Allantois endothelium	Intermediate mesoderm	Igf1	Igf1r	0.000238444	0	IGF1_IGF1R	Igf1 - Igf1r	IGF	Secreted Signaling	PMID: 14604834
Primitive Streak	YS endothelium	Mdk	Ncl	0.219103	0	MDK_NCL	Mdk - Ncl	MK	Secreted Signaling	PMID: 28356350		Allantois endothelium	Cardiopharyngeal progenitors FHF	Igf1	Igf1r	0.000307944	0	IGF1_IGF1R	Igf1 - Igf1r	IGF	Secreted Signaling	PMID: 14604834
Blood progenitors	YS endothelium	Mdk	Ncl	0.221851	0	MDK_NCL	Mdk - Ncl	MK	Secreted Signaling	PMID: 28356350		Allantois endothelium	Cardiomyocytes FHF 1	Igf1	Igf1r	0.00030063	0	IGF1_IGF1R	Igf1 - Igf1r	IGF	Secreted Signaling	PMID: 14604834
Haematoendothelial progenitors	YS endothelium	Mdk	Ncl	0.220595	0	MDK_NCL	Mdk - Ncl	MK	Secreted Signaling	PMID: 28356350		Allantois endothelium	Erythroid	Igf1	Igf1r	0.000338465	0	IGF1_IGF1R	Igf1 - Igf1r	IGF	Secreted Signaling	PMID: 14604834
Allantois endothelium	YS endothelium	Mdk	Ncl	0.22745	0	MDK_NCL	Mdk - Ncl	MK	Secreted Signaling	PMID: 28356350		Allantois endothelium	Embryo proper endothelium	Igf1	Igf1r	0.000260554	0	IGF1_IGF1R	Igf1 - Igf1r	IGF	Secreted Signaling	PMID: 14604834
Embryo proper endothelium	YS endothelium	Mdk	Ncl	0.246569	0	MDK_NCL	Mdk - Ncl	MK	Secreted Signaling	PMID: 28356350		Allantois endothelium	Anterior somitic tissues	Igf1	Igf1r	0.000900476	0	IGF1_IGF1R	Igf1 - Igf1r	IGF	Secreted Signaling	PMID: 14604834
Nascent mesoderm	YS endothelium	Mdk	Ncl	0.209362	0	MDK_NCL	Mdk - Ncl	MK	Secreted Signaling	PMID: 28356350		Allantois endothelium	Endotome	Igf1	Igf1r	0.000378956	0	IGF1_IGF1R	Igf1 - Igf1r	IGF	Secreted Signaling	PMID: 14604834
Anterior Primitive Streak	YS endothelium	Mdk	Ncl	0.2176	0	MDK_NCL	Mdk - Ncl	MK	Secreted Signaling	PMID: 28356350		Allantois endothelium	Ectoderm	Igf1	Igf1r	0.000191575	0	IGF1_IGF1R	Igf1 - Igf1r	IGF	Secreted Signaling	PMID: 14604834
Ectoderm	YS endothelium	Mdk	Ncl	0.229003	0.04	MDK_NCL	Mdk - Ncl	MK	Secreted Signaling	PMID: 28356350		Allantois endothelium	Presomitic mesoderm	Igf1	Igf1r	0.000988063	0	IGF1_IGF1R	Igf1 - Igf1r	IGF	Secreted Signaling	PMID: 14604834
Venous endothelium	YS endothelium	Mdk	Ncl	0.211962	0	MDK_NCL	Mdk - Ncl	MK	Secreted Signaling	PMID: 28356350		Allantois endothelium	Allantois	Igf1	Igf1r	0.000268642	0	IGF1_IGF1R	Igf1 - Igf1r	IGF	Secreted Signaling	PMID: 14604834
Endocardium	YS endothelium	Mdk	Ncl	0.228036	0	MDK_NCL	Mdk - Ncl	MK	Secreted Signaling	PMID: 28356350		Allantois endothelium	Mesenchyme	Igf1	Igf1r	0.000285269	0	IGF1_IGF1R	Igf1 - Igf1r	IGF	Secreted Signaling	PMID: 14604834
Epiblast	Endocardium	Mdk	Ncl	0.228726	0	MDK_NCL	Mdk - Ncl	MK	Secreted Signaling	PMID: 28356350		Allantois endothelium	EMP	Igf1	Igf1r	0.000912802	0	IGF1_IGF1R	Igf1 - Igf1r	IGF	Secreted Signaling	PMID: 14604834
Primitive Streak	Endocardium	Mdk	Ncl	0.219437	0	MDK_NCL	Mdk - Ncl	MK	Secreted Signaling	PMID: 28356350		Allantois endothelium	Anterior cardiopharyngeal progenitors	Igf1	Igf1r	0.000738265	0	IGF1_IGF1R	Igf1 - Igf1r	IGF	Secreted Signaling	PMID: 14604834
Blood progenitors	Endocardium	Mdk	Ncl	0.222188	0	MDK_NCL	Mdk - Ncl	MK	Secreted Signaling	PMID: 28356350		Allantois endothelium	Pharyngeal mesoderm	Igf1	Igf1r	0.000364984	0	IGF1_IGF1R	Igf1 - Igf1r	IGF	Secreted Signaling	PMID: 14604834
Haematoendothelial progenitors	Endocardium	Mdk	Ncl	0.22093	0	MDK_NCL	Mdk - Ncl	MK	Secreted Signaling	PMID: 28356350		Allantois endothelium	Limb mesoderm	Igf1	Igf1r	0.000351151	0	IGF1_IGF1R	Igf1 - Igf1r	IGF	Secreted Signaling	PMID: 14604834
Allantois endothelium	Endocardium	Mdk	Ncl	0.227792	0	MDK_NCL	Mdk - Ncl	MK	Secreted Signaling	PMID: 28356350		Allantois endothelium	Venous endothelium	Igf1	Igf1r	0.000219945	0	IGF1_IGF1R	Igf1 - Igf1r	IGF	Secreted Signaling	PMID: 14604834
Embryo proper endothelium	Endocardium	Mdk	Ncl	0.246931	0	MDK_NCL	Mdk - Ncl	MK	Secreted Signaling	PMID: 28356350		Allantois endothelium	Posterior somitic tissues	Igf1	Igf1r	0.000366526	0	IGF1_IGF1R	Igf1 - Igf1r	IGF	Secreted Signaling	PMID: 14604834
Nascent mesoderm	Endocardium	Mdk	Ncl	0.209685	0	MDK_NCL	Mdk - Ncl	MK	Secreted Signaling	PMID: 28356350		Allantois endothelium	Somitic mesoderm	Igf1	Igf1r	0.00102111	0	IGF1_IGF1R	Igf1 - Igf1r	IGF	Secreted Signaling	PMID: 14604834
Anterior Primitive Streak	Endocardium	Mdk	Ncl	0.217932	0	MDK_NCL	Mdk - Ncl	MK	Secreted Signaling	PMID: 28356350		Allantois endothelium	Dermomyotome	Igf1	Igf1r	0.000854229	0	IGF1_IGF1R	Igf1 - Igf1r	IGF	Secreted Signaling	PMID: 14604834
Ectoderm	Endocardium	Mdk	Ncl	0.229347	0.03	MDK_NCL	Mdk - Ncl	MK	Secreted Signaling	PMID: 28356350		Allantois endothelium	Caudal mesoderm	Igf1	Igf1r	0.00155536	0	IGF1_IGF1R	Igf1 - Igf1r	IGF	Secreted Signaling	PMID: 14604834
Venous endothelium	Endocardium	Mdk	Ncl	0.212288	0	MDK_NCL	Mdk - Ncl	MK	Secreted Signaling	PMID: 28356350		Allantois endothelium	Cardiopharyngeal progenitors SHF	Igf1	Igf1r	0.000385558	0	IGF1_IGF1R	Igf1 - Igf1r	IGF	Secreted Signaling	PMID: 14604834
Endocardium	Endocardium	Mdk	Ncl	0.228379	0	MDK_NCL	Mdk - Ncl	MK	Secreted Signaling	PMID: 28356350		Allantois endothelium	Cardiomyocytes SHF 1	Igf1	Igf1r	0.000314093	0	IGF1_IGF1R	Igf1 - Igf1r	IGF	Secreted Signaling	PMID: 14604834
Epiblast	MEP	Mdk	Ncl	0.279242	0	MDK_NCL	Mdk - Ncl	MK	Secreted Signaling	PMID: 28356350		Allantois endothelium	Sclerotome	Igf1	Igf1r	0.000402068	0	IGF1_IGF1R	Igf1 - Igf1r	IGF	Secreted Signaling	PMID: 14604834
Primitive Streak	MEP	Mdk	Ncl	0.268616	0	MDK_NCL	Mdk - Ncl	MK	Secreted Signaling	PMID: 28356350		Allantois endothelium	YS endothelium	Igf1	Igf1r	0.000213662	0	IGF1_IGF1R	Igf1 - Igf1r	IGF	Secreted Signaling	PMID: 14604834
Blood progenitors	MEP	Mdk	Ncl	0.271769	0	MDK_NCL	Mdk - Ncl	MK	Secreted Signaling	PMID: 28356350		Allantois endothelium	Kidney primordium	Igf1	Igf1r	0.000365265	0	IGF1_IGF1R	Igf1 - Igf1r	IGF	Secreted Signaling	PMID: 14604834
Haematoendothelial progenitors	MEP	Mdk	Ncl	0.270328	0	MDK_NCL	Mdk - Ncl	MK	Secreted Signaling	PMID: 28356350		Allantois endothelium	Endocardium	Igf1	Igf1r	0.000180649	0	IGF1_IGF1R	Igf1 - Igf1r	IGF	Secreted Signaling	PMID: 14604834
Allantois endothelium	MEP	Mdk	Ncl	0.278176	0	MDK_NCL	Mdk - Ncl	MK	Secreted Signaling	PMID: 28356350		Allantois endothelium	Epicardium	Igf1	Igf1r	9.19702e-05	0	IGF1_IGF1R	Igf1 - Igf1r	IGF	Secreted Signaling	PMID: 14604834
Erythroid	MEP	Mdk	Ncl	0.197502	0	MDK_NCL	Mdk - Ncl	MK	Secreted Signaling	PMID: 28356350		Allantois endothelium	MEP	Igf1	Igf1r	0.00174726	0	IGF1_IGF1R	Igf1 - Igf1r	IGF	Secreted Signaling	PMID: 14604834
Embryo proper endothelium	MEP	Mdk	Ncl	0.299904	0	MDK_NCL	Mdk - Ncl	MK	Secreted Signaling	PMID: 28356350		Allantois endothelium	Embryo proper mesothelium	Igf1	Igf1r	0.000658663	0	IGF1_IGF1R	Igf1 - Igf1r	IGF	Secreted Signaling	PMID: 14604834
Nascent mesoderm	MEP	Mdk	Ncl	0.257399	0	MDK_NCL	Mdk - Ncl	MK	Secreted Signaling	PMID: 28356350		Allantois endothelium	Cranial mesoderm	Igf1	Igf1r	0.000539148	0	IGF1_IGF1R	Igf1 - Igf1r	IGF	Secreted Signaling	PMID: 14604834
Anterior Primitive Streak	MEP	Mdk	Ncl	0.266889	0	MDK_NCL	Mdk - Ncl	MK	Secreted Signaling	PMID: 28356350		Allantois endothelium	Megakaryocyte progenitors	Igf1	Igf1r	0.00204023	0	IGF1_IGF1R	Igf1 - Igf1r	IGF	Secreted Signaling	PMID: 14604834
Ectoderm	MEP	Mdk	Ncl	0.279951	0	MDK_NCL	Mdk - Ncl	MK	Secreted Signaling	PMID: 28356350		Allantois endothelium	Cardiopharyngeal progenitors	Igf1	Igf1r	0.000541952	0	IGF1_IGF1R	Igf1 - Igf1r	IGF	Secreted Signaling	PMID: 14604834
Venous endothelium	MEP	Mdk	Ncl	0.260399	0	MDK_NCL	Mdk - Ncl	MK	Secreted Signaling	PMID: 28356350		Allantois endothelium	YS mesothelium-derived endothelial progenitors	Igf1	Igf1r	0.000502508	0	IGF1_IGF1R	Igf1 - Igf1r	IGF	Secreted Signaling	PMID: 14604834
Endocardium	MEP	Mdk	Ncl	0.278846	0	MDK_NCL	Mdk - Ncl	MK	Secreted Signaling	PMID: 28356350		Allantois endothelium	Forelimb	Igf1	Igf1r	0.00119697	0	IGF1_IGF1R	Igf1 - Igf1r	IGF	Secreted Signaling	PMID: 14604834
Epiblast	Megakaryocyte progenitors	Mdk	Ncl	0.260499	0	MDK_NCL	Mdk - Ncl	MK	Secreted Signaling	PMID: 28356350		Allantois endothelium	Chorioallantoic-derived erythroid progenitors	Igf1	Igf1r	0.000301528	0	IGF1_IGF1R	Igf1 - Igf1r	IGF	Secreted Signaling	PMID: 14604834
Primitive Streak	Megakaryocyte progenitors	Mdk	Ncl	0.250339	0	MDK_NCL	Mdk - Ncl	MK	Secreted Signaling	PMID: 28356350		Allantois endothelium	Blood progenitors	Igf2	Igf1r	0.00843474	0	IGF2_IGF1R	Igf2 - Igf1r	IGF	Secreted Signaling	PMID: 14604834
Blood progenitors	Megakaryocyte progenitors	Mdk	Ncl	0.253351	0	MDK_NCL	Mdk - Ncl	MK	Secreted Signaling	PMID: 28356350		Allantois endothelium	Lateral plate mesoderm	Igf2	Igf1r	0.00651353	0	IGF2_IGF1R	Igf2 - Igf1r	IGF	Secreted Signaling	PMID: 14604834
Haematoendothelial progenitors	Megakaryocyte progenitors	Mdk	Ncl	0.251974	0	MDK_NCL	Mdk - Ncl	MK	Secreted Signaling	PMID: 28356350		Allantois endothelium	Intermediate mesoderm	Igf2	Igf1r	0.00427523	0	IGF2_IGF1R	Igf2 - Igf1r	IGF	Secreted Signaling	PMID: 14604834
Allantois endothelium	Megakaryocyte progenitors	Mdk	Ncl	0.25948	0	MDK_NCL	Mdk - Ncl	MK	Secreted Signaling	PMID: 28356350		Allantois endothelium	Cardiopharyngeal progenitors FHF	Igf2	Igf1r	0.00549515	0	IGF2_IGF1R	Igf2 - Igf1r	IGF	Secreted Signaling	PMID: 14604834
Embryo proper endothelium	Megakaryocyte progenitors	Mdk	Ncl	0.280314	0	MDK_NCL	Mdk - Ncl	MK	Secreted Signaling	PMID: 28356350		Allantois endothelium	Cardiomyocytes FHF 1	Igf2	Igf1r	0.00537232	0	IGF2_IGF1R	Igf2 - Igf1r	IGF	Secreted Signaling	PMID: 14604834
Nascent mesoderm	Megakaryocyte progenitors	Mdk	Ncl	0.239635	0	MDK_NCL	Mdk - Ncl	MK	Secreted Signaling	PMID: 28356350		Allantois endothelium	Erythroid	Igf2	Igf1r	0.00606999	0	IGF2_IGF1R	Igf2 - Igf1r	IGF	Secreted Signaling	PMID: 14604834
Anterior Primitive Streak	Megakaryocyte progenitors	Mdk	Ncl	0.24869	0	MDK_NCL	Mdk - Ncl	MK	Secreted Signaling	PMID: 28356350		Allantois endothelium	Embryo proper endothelium	Igf2	Igf1r	0.00465452	0	IGF2_IGF1R	Igf2 - Igf1r	IGF	Secreted Signaling	PMID: 14604834
Ectoderm	Megakaryocyte progenitors	Mdk	Ncl	0.261178	0	MDK_NCL	Mdk - Ncl	MK	Secreted Signaling	PMID: 28356350		Allantois endothelium	Anterior somitic tissues	Igf2	Igf1r	0.015596	0	IGF2_IGF1R	Igf2 - Igf1r	IGF	Secreted Signaling	PMID: 14604834
Venous endothelium	Megakaryocyte progenitors	Mdk	Ncl	0.242495	0	MDK_NCL	Mdk - Ncl	MK	Secreted Signaling	PMID: 28356350		Allantois endothelium	Endotome	Igf2	Igf1r	0.00674451	0	IGF2_IGF1R	Igf2 - Igf1r	IGF	Secreted Signaling	PMID: 14604834
Endocardium	Megakaryocyte progenitors	Mdk	Ncl	0.260121	0	MDK_NCL	Mdk - Ncl	MK	Secreted Signaling	PMID: 28356350		Allantois endothelium	Ectoderm	Igf2	Igf1r	0.0034388	0	IGF2_IGF1R	Igf2 - Igf1r	IGF	Secreted Signaling	PMID: 14604834
Epiblast	Forelimb	Mdk	Ncl	0.292562	0	MDK_NCL	Mdk - Ncl	MK	Secreted Signaling	PMID: 28356350		Allantois endothelium	Presomitic mesoderm	Igf2	Igf1r	0.0173001	0	IGF2_IGF1R	Igf2 - Igf1r	IGF	Secreted Signaling	PMID: 14604834
Primitive Streak	Forelimb	Mdk	Ncl	0.281627	0	MDK_NCL	Mdk - Ncl	MK	Secreted Signaling	PMID: 28356350		Allantois endothelium	Allantois	Igf2	Igf1r	0.00481521	0	IGF2_IGF1R	Igf2 - Igf1r	IGF	Secreted Signaling	PMID: 14604834
Blood progenitors	Forelimb	Mdk	Ncl	0.284873	0	MDK_NCL	Mdk - Ncl	MK	Secreted Signaling	PMID: 28356350		Allantois endothelium	Mesenchyme	Igf2	Igf1r	0.00509811	0	IGF2_IGF1R	Igf2 - Igf1r	IGF	Secreted Signaling	PMID: 14604834
Haematoendothelial progenitors	Forelimb	Mdk	Ncl	0.283389	0	MDK_NCL	Mdk - Ncl	MK	Secreted Signaling	PMID: 28356350		Allantois endothelium	EMP	Igf2	Igf1r	0.0159497	0	IGF2_IGF1R	Igf2 - Igf1r	IGF	Secreted Signaling	PMID: 14604834
Allantois endothelium	Forelimb	Mdk	Ncl	0.291466	0	MDK_NCL	Mdk - Ncl	MK	Secreted Signaling	PMID: 28356350		Allantois endothelium	Anterior cardiopharyngeal progenitors	Igf2	Igf1r	0.0127947	0	IGF2_IGF1R	Igf2 - Igf1r	IGF	Secreted Signaling	PMID: 14604834
Erythroid	Forelimb	Mdk	Ncl	0.208048	0	MDK_NCL	Mdk - Ncl	MK	Secreted Signaling	PMID: 28356350		Allantois endothelium	Pharyngeal mesoderm	Igf2	Igf1r	0.00651093	0	IGF2_IGF1R	Igf2 - Igf1r	IGF	Secreted Signaling	PMID: 14604834
Embryo proper endothelium	Forelimb	Mdk	Ncl	0.31378	0	MDK_NCL	Mdk - Ncl	MK	Secreted Signaling	PMID: 28356350		Allantois endothelium	Limb mesoderm	Igf2	Igf1r	0.00626996	0	IGF2_IGF1R	Igf2 - Igf1r	IGF	Secreted Signaling	PMID: 14604834
Nascent mesoderm	Forelimb	Mdk	Ncl	0.270067	0	MDK_NCL	Mdk - Ncl	MK	Secreted Signaling	PMID: 28356350		Allantois endothelium	Venous endothelium	Igf2	Igf1r	0.00393501	0	IGF2_IGF1R	Igf2 - Igf1r	IGF	Secreted Signaling	PMID: 14604834
Anterior Primitive Streak	Forelimb	Mdk	Ncl	0.279849	0	MDK_NCL	Mdk - Ncl	MK	Secreted Signaling	PMID: 28356350		Allantois endothelium	Posterior somitic tissues	Igf2	Igf1r	0.00654438	0	IGF2_IGF1R	Igf2 - Igf1r	IGF	Secreted Signaling	PMID: 14604834
Ectoderm	Forelimb	Mdk	Ncl	0.293291	0	MDK_NCL	Mdk - Ncl	MK	Secreted Signaling	PMID: 28356350		Allantois endothelium	Somitic mesoderm	Igf2	Igf1r	0.0178391	0	IGF2_IGF1R	Igf2 - Igf1r	IGF	Secreted Signaling	PMID: 14604834
Venous endothelium	Forelimb	Mdk	Ncl	0.27316	0	MDK_NCL	Mdk - Ncl	MK	Secreted Signaling	PMID: 28356350		Allantois endothelium	Dermomyotome	Igf2	Igf1r	0.0149522	0	IGF2_IGF1R	Igf2 - Igf1r	IGF	Secreted Signaling	PMID: 14604834
Endocardium	Forelimb	Mdk	Ncl	0.292155	0	MDK_NCL	Mdk - Ncl	MK	Secreted Signaling	PMID: 28356350		Allantois endothelium	Caudal mesoderm	Igf2	Igf1r	0.0264686	0	IGF2_IGF1R	Igf2 - Igf1r	IGF	Secreted Signaling	PMID: 14604834
Chorioallantoic-derived erythroid progenitors	Forelimb	Mdk	Ncl	0.228138	0.02	MDK_NCL	Mdk - Ncl	MK	Secreted Signaling	PMID: 28356350		Allantois endothelium	Cardiopharyngeal progenitors SHF	Igf2	Igf1r	0.00687447	0	IGF2_IGF1R	Igf2 - Igf1r	IGF	Secreted Signaling	PMID: 14604834
Epiblast	Chorioallantoic-derived erythroid progenitors	Mdk	Ncl	0.281645	0	MDK_NCL	Mdk - Ncl	MK	Secreted Signaling	PMID: 28356350		Allantois endothelium	Cardiomyocytes SHF 1	Igf2	Igf1r	0.00561687	0	IGF2_IGF1R	Igf2 - Igf1r	IGF	Secreted Signaling	PMID: 14604834
Primitive Streak	Chorioallantoic-derived erythroid progenitors	Mdk	Ncl	0.270962	0	MDK_NCL	Mdk - Ncl	MK	Secreted Signaling	PMID: 28356350		Allantois endothelium	Sclerotome	Igf2	Igf1r	0.00715906	0	IGF2_IGF1R	Igf2 - Igf1r	IGF	Secreted Signaling	PMID: 14604834
Blood progenitors	Chorioallantoic-derived erythroid progenitors	Mdk	Ncl	0.274132	0	MDK_NCL	Mdk - Ncl	MK	Secreted Signaling	PMID: 28356350		Allantois endothelium	YS endothelium	Igf2	Igf1r	0.00382251	0	IGF2_IGF1R	Igf2 - Igf1r	IGF	Secreted Signaling	PMID: 14604834
Haematoendothelial progenitors	Chorioallantoic-derived erythroid progenitors	Mdk	Ncl	0.272683	0	MDK_NCL	Mdk - Ncl	MK	Secreted Signaling	PMID: 28356350		Allantois endothelium	Kidney primordium	Igf2	Igf1r	0.00652149	0	IGF2_IGF1R	Igf2 - Igf1r	IGF	Secreted Signaling	PMID: 14604834
Allantois endothelium	Chorioallantoic-derived erythroid progenitors	Mdk	Ncl	0.280574	0	MDK_NCL	Mdk - Ncl	MK	Secreted Signaling	PMID: 28356350		Allantois endothelium	Endocardium	Igf2	Igf1r	0.00322723	0	IGF2_IGF1R	Igf2 - Igf1r	IGF	Secreted Signaling	PMID: 14604834
Embryo proper endothelium	Chorioallantoic-derived erythroid progenitors	Mdk	Ncl	0.302411	0	MDK_NCL	Mdk - Ncl	MK	Secreted Signaling	PMID: 28356350		Allantois endothelium	MEP	Igf2	Igf1r	0.0301217	0	IGF2_IGF1R	Igf2 - Igf1r	IGF	Secreted Signaling	PMID: 14604834
Nascent mesoderm	Chorioallantoic-derived erythroid progenitors	Mdk	Ncl	0.259682	0	MDK_NCL	Mdk - Ncl	MK	Secreted Signaling	PMID: 28356350		Allantois endothelium	Embryo proper mesothelium	Igf2	Igf1r	0.011623	0	IGF2_IGF1R	Igf2 - Igf1r	IGF	Secreted Signaling	PMID: 14604834
Anterior Primitive Streak	Chorioallantoic-derived erythroid progenitors	Mdk	Ncl	0.269226	0	MDK_NCL	Mdk - Ncl	MK	Secreted Signaling	PMID: 28356350		Allantois endothelium	Cranial mesoderm	Igf2	Igf1r	0.00946026	0	IGF2_IGF1R	Igf2 - Igf1r	IGF	Secreted Signaling	PMID: 14604834
Ectoderm	Chorioallantoic-derived erythroid progenitors	Mdk	Ncl	0.282358	0	MDK_NCL	Mdk - Ncl	MK	Secreted Signaling	PMID: 28356350		Allantois endothelium	Megakaryocyte progenitors	Igf2	Igf1r	0.0348155	0	IGF2_IGF1R	Igf2 - Igf1r	IGF	Secreted Signaling	PMID: 14604834
Venous endothelium	Chorioallantoic-derived erythroid progenitors	Mdk	Ncl	0.262699	0	MDK_NCL	Mdk - Ncl	MK	Secreted Signaling	PMID: 28356350		Allantois endothelium	Cardiopharyngeal progenitors	Igf2	Igf1r	0.00958679	0	IGF2_IGF1R	Igf2 - Igf1r	IGF	Secreted Signaling	PMID: 14604834
Endocardium	Chorioallantoic-derived erythroid progenitors	Mdk	Ncl	0.281248	0	MDK_NCL	Mdk - Ncl	MK	Secreted Signaling	PMID: 28356350		Allantois endothelium	YS mesothelium-derived endothelial progenitors	Igf2	Igf1r	0.00875134	0	IGF2_IGF1R	Igf2 - Igf1r	IGF	Secreted Signaling	PMID: 14604834
Embryo proper endothelium	Epiblast	Ptn	Sdc1	0.00163315	0	PTN_SDC1	Ptn - Sdc1	PTN	Secreted Signaling	PMID: 28356350; PMID: 25620911		Allantois endothelium	Forelimb	Igf2	Igf1r	0.0206605	0	IGF2_IGF1R	Igf2 - Igf1r	IGF	Secreted Signaling	PMID: 14604834
Ectoderm	Epiblast	Ptn	Sdc1	0.00250411	0	PTN_SDC1	Ptn - Sdc1	PTN	Secreted Signaling	PMID: 28356350; PMID: 25620911		Allantois endothelium	Chorioallantoic-derived erythroid progenitors	Igf2	Igf1r	0.00539812	0	IGF2_IGF1R	Igf2 - Igf1r	IGF	Secreted Signaling	PMID: 14604834
Chorioallantoic-derived erythroid progenitors	Epiblast	Ptn	Sdc1	0.000155399	0	PTN_SDC1	Ptn - Sdc1	PTN	Secreted Signaling	PMID: 28356350; PMID: 25620911		Allantois endothelium	Lateral plate mesoderm	Igf2	Igf2r	0.00620095	0	IGF2_IGF2R	Igf2 - Igf2r	IGF	Secreted Signaling	PMID: 14604834
Embryo proper endothelium	Primitive Streak	Ptn	Sdc1	0.00164848	0	PTN_SDC1	Ptn - Sdc1	PTN	Secreted Signaling	PMID: 28356350; PMID: 25620911		Allantois endothelium	Cardiopharyngeal progenitors FHF	Igf2	Igf2r	0.00489375	0	IGF2_IGF2R	Igf2 - Igf2r	IGF	Secreted Signaling	PMID: 14604834
Ectoderm	Primitive Streak	Ptn	Sdc1	0.00252759	0	PTN_SDC1	Ptn - Sdc1	PTN	Secreted Signaling	PMID: 28356350; PMID: 25620911		Allantois endothelium	Cardiomyocytes FHF 1	Igf2	Igf2r	0.0150597	0	IGF2_IGF2R	Igf2 - Igf2r	IGF	Secreted Signaling	PMID: 14604834
Chorioallantoic-derived erythroid progenitors	Primitive Streak	Ptn	Sdc1	0.000156859	0	PTN_SDC1	Ptn - Sdc1	PTN	Secreted Signaling	PMID: 28356350; PMID: 25620911		Allantois endothelium	Allantois endothelium	Igf2	Igf2r	0.0187347	0	IGF2_IGF2R	Igf2 - Igf2r	IGF	Secreted Signaling	PMID: 14604834
Embryo proper endothelium	Blood progenitors	Ptn	Sdc1	0.00145791	0	PTN_SDC1	Ptn - Sdc1	PTN	Secreted Signaling	PMID: 28356350; PMID: 25620911		Allantois endothelium	Embryo proper endothelium	Igf2	Igf2r	0.00548468	0	IGF2_IGF2R	Igf2 - Igf2r	IGF	Secreted Signaling	PMID: 14604834
Ectoderm	Blood progenitors	Ptn	Sdc1	0.00223562	0	PTN_SDC1	Ptn - Sdc1	PTN	Secreted Signaling	PMID: 28356350; PMID: 25620911		Allantois endothelium	Anterior somitic tissues	Igf2	Igf2r	0.00425601	0	IGF2_IGF2R	Igf2 - Igf2r	IGF	Secreted Signaling	PMID: 14604834
Chorioallantoic-derived erythroid progenitors	Blood progenitors	Ptn	Sdc1	0.000138702	0	PTN_SDC1	Ptn - Sdc1	PTN	Secreted Signaling	PMID: 28356350; PMID: 25620911		Allantois endothelium	Endotome	Igf2	Igf2r	0.00409139	0	IGF2_IGF2R	Igf2 - Igf2r	IGF	Secreted Signaling	PMID: 14604834
Embryo proper endothelium	Haematoendothelial progenitors	Ptn	Sdc1	0.00145347	0	PTN_SDC1	Ptn - Sdc1	PTN	Secreted Signaling	PMID: 28356350; PMID: 25620911		Allantois endothelium	Presomitic mesoderm	Igf2	Igf2r	0.00470591	0	IGF2_IGF2R	Igf2 - Igf2r	IGF	Secreted Signaling	PMID: 14604834
Ectoderm	Haematoendothelial progenitors	Ptn	Sdc1	0.00222881	0	PTN_SDC1	Ptn - Sdc1	PTN	Secreted Signaling	PMID: 28356350; PMID: 25620911		Allantois endothelium	Allantois	Igf2	Igf2r	0.0227669	0	IGF2_IGF2R	Igf2 - Igf2r	IGF	Secreted Signaling	PMID: 14604834
Chorioallantoic-derived erythroid progenitors	Haematoendothelial progenitors	Ptn	Sdc1	0.000138278	0	PTN_SDC1	Ptn - Sdc1	PTN	Secreted Signaling	PMID: 28356350; PMID: 25620911		Allantois endothelium	Mesenchyme	Igf2	Igf2r	0.0161681	0	IGF2_IGF2R	Igf2 - Igf2r	IGF	Secreted Signaling	PMID: 14604834
Embryo proper endothelium	Allantois endothelium	Ptn	Sdc1	0.00121373	0	PTN_SDC1	Ptn - Sdc1	PTN	Secreted Signaling	PMID: 28356350; PMID: 25620911		Allantois endothelium	Anterior cardiopharyngeal progenitors	Igf2	Igf2r	0.00480325	0	IGF2_IGF2R	Igf2 - Igf2r	IGF	Secreted Signaling	PMID: 14604834
Ectoderm	Allantois endothelium	Ptn	Sdc1	0.00186143	0	PTN_SDC1	Ptn - Sdc1	PTN	Secreted Signaling	PMID: 28356350; PMID: 25620911		Allantois endothelium	Pharyngeal mesoderm	Igf2	Igf2r	0.00682144	0	IGF2_IGF2R	Igf2 - Igf2r	IGF	Secreted Signaling	PMID: 14604834
Chorioallantoic-derived erythroid progenitors	Allantois endothelium	Ptn	Sdc1	0.000115446	0	PTN_SDC1	Ptn - Sdc1	PTN	Secreted Signaling	PMID: 28356350; PMID: 25620911		Allantois endothelium	Limb mesoderm	Igf2	Igf2r	0.0172346	0	IGF2_IGF2R	Igf2 - Igf2r	IGF	Secreted Signaling	PMID: 14604834
Embryo proper endothelium	Embryo proper endothelium	Ptn	Sdc1	0.0026605	0	PTN_SDC1	Ptn - Sdc1	PTN	Secreted Signaling	PMID: 28356350; PMID: 25620911		Allantois endothelium	Venous endothelium	Igf2	Igf2r	0.00526485	0	IGF2_IGF2R	Igf2 - Igf2r	IGF	Secreted Signaling	PMID: 14604834
Ectoderm	Embryo proper endothelium	Ptn	Sdc1	0.00407709	0	PTN_SDC1	Ptn - Sdc1	PTN	Secreted Signaling	PMID: 28356350; PMID: 25620911		Allantois endothelium	Posterior somitic tissues	Igf2	Igf2r	0.00590202	0	IGF2_IGF2R	Igf2 - Igf2r	IGF	Secreted Signaling	PMID: 14604834
Chorioallantoic-derived erythroid progenitors	Embryo proper endothelium	Ptn	Sdc1	0.000253388	0	PTN_SDC1	Ptn - Sdc1	PTN	Secreted Signaling	PMID: 28356350; PMID: 25620911		Allantois endothelium	Somitic mesoderm	Igf2	Igf2r	0.00476359	0	IGF2_IGF2R	Igf2 - Igf2r	IGF	Secreted Signaling	PMID: 14604834
Embryo proper endothelium	Nascent mesoderm	Ptn	Sdc1	0.00344785	0	PTN_SDC1	Ptn - Sdc1	PTN	Secreted Signaling	PMID: 28356350; PMID: 25620911		Allantois endothelium	Dermomyotome	Igf2	Igf2r	0.00534053	0	IGF2_IGF2R	Igf2 - Igf2r	IGF	Secreted Signaling	PMID: 14604834
Ectoderm	Nascent mesoderm	Ptn	Sdc1	0.00528145	0	PTN_SDC1	Ptn - Sdc1	PTN	Secreted Signaling	PMID: 28356350; PMID: 25620911		Allantois endothelium	Cardiopharyngeal progenitors SHF	Igf2	Igf2r	0.00674036	0	IGF2_IGF2R	Igf2 - Igf2r	IGF	Secreted Signaling	PMID: 14604834
Chorioallantoic-derived erythroid progenitors	Nascent mesoderm	Ptn	Sdc1	0.000328612	0	PTN_SDC1	Ptn - Sdc1	PTN	Secreted Signaling	PMID: 28356350; PMID: 25620911		Allantois endothelium	Cardiomyocytes SHF 1	Igf2	Igf2r	0.0207234	0	IGF2_IGF2R	Igf2 - Igf2r	IGF	Secreted Signaling	PMID: 14604834
Embryo proper endothelium	Anterior Primitive Streak	Ptn	Sdc1	0.00341657	0	PTN_SDC1	Ptn - Sdc1	PTN	Secreted Signaling	PMID: 28356350; PMID: 25620911		Allantois endothelium	Sclerotome	Igf2	Igf2r	0.00538683	0	IGF2_IGF2R	Igf2 - Igf2r	IGF	Secreted Signaling	PMID: 14604834
Ectoderm	Anterior Primitive Streak	Ptn	Sdc1	0.00523363	0	PTN_SDC1	Ptn - Sdc1	PTN	Secreted Signaling	PMID: 28356350; PMID: 25620911		Allantois endothelium	YS endothelium	Igf2	Igf2r	0.0122333	0	IGF2_IGF2R	Igf2 - Igf2r	IGF	Secreted Signaling	PMID: 14604834
Chorioallantoic-derived erythroid progenitors	Anterior Primitive Streak	Ptn	Sdc1	0.000325621	0	PTN_SDC1	Ptn - Sdc1	PTN	Secreted Signaling	PMID: 28356350; PMID: 25620911		Allantois endothelium	Kidney primordium	Igf2	Igf2r	0.00696365	0	IGF2_IGF2R	Igf2 - Igf2r	IGF	Secreted Signaling	PMID: 14604834
Embryo proper endothelium	Ectoderm	Ptn	Sdc1	0.0018428	0	PTN_SDC1	Ptn - Sdc1	PTN	Secreted Signaling	PMID: 28356350; PMID: 25620911		Allantois endothelium	Endocardium	Igf2	Igf2r	0.0147122	0	IGF2_IGF2R	Igf2 - Igf2r	IGF	Secreted Signaling	PMID: 14604834
Ectoderm	Ectoderm	Ptn	Sdc1	0.00282524	0	PTN_SDC1	Ptn - Sdc1	PTN	Secreted Signaling	PMID: 28356350; PMID: 25620911		Allantois endothelium	Epicardium	Igf2	Igf2r	0.022825	0	IGF2_IGF2R	Igf2 - Igf2r	IGF	Secreted Signaling	PMID: 14604834
Chorioallantoic-derived erythroid progenitors	Ectoderm	Ptn	Sdc1	0.00017538	0	PTN_SDC1	Ptn - Sdc1	PTN	Secreted Signaling	PMID: 28356350; PMID: 25620911		Allantois endothelium	Embryo proper mesothelium	Igf2	Igf2r	0.0234163	0	IGF2_IGF2R	Igf2 - Igf2r	IGF	Secreted Signaling	PMID: 14604834
Embryo proper endothelium	Forelimb	Ptn	Sdc1	0.000389469	0	PTN_SDC1	Ptn - Sdc1	PTN	Secreted Signaling	PMID: 28356350; PMID: 25620911		Allantois endothelium	Cranial mesoderm	Igf2	Igf2r	0.00886586	0	IGF2_IGF2R	Igf2 - Igf2r	IGF	Secreted Signaling	PMID: 14604834
Ectoderm	Forelimb	Ptn	Sdc1	0.000597568	0	PTN_SDC1	Ptn - Sdc1	PTN	Secreted Signaling	PMID: 28356350; PMID: 25620911		Allantois endothelium	Cardiopharyngeal progenitors	Igf2	Igf2r	0.0130849	0	IGF2_IGF2R	Igf2 - Igf2r	IGF	Secreted Signaling	PMID: 14604834
Chorioallantoic-derived erythroid progenitors	Forelimb	Ptn	Sdc1	3.70172e-05	0	PTN_SDC1	Ptn - Sdc1	PTN	Secreted Signaling	PMID: 28356350; PMID: 25620911		Allantois endothelium	YS mesothelium-derived endothelial progenitors	Igf2	Igf2r	0.00834084	0	IGF2_IGF2R	Igf2 - Igf2r	IGF	Secreted Signaling	PMID: 14604834
Embryo proper endothelium	Ectoderm	Ptn	Sdc2	0.000970192	0	PTN_SDC2	Ptn - Sdc2	PTN	Secreted Signaling	PMID: 28356350; PMID: 25620911		Allantois endothelium	Chorioallantoic-derived erythroid progenitors	Igf2	Igf2r	0.00341241	0	IGF2_IGF2R	Igf2 - Igf2r	IGF	Secreted Signaling	PMID: 14604834
Ectoderm	Ectoderm	Ptn	Sdc2	0.00148812	0	PTN_SDC2	Ptn - Sdc2	PTN	Secreted Signaling	PMID: 28356350; PMID: 25620911		Allantois endothelium	Node	Mif	Ackr3	0.0110661	0	MIF_ACKR3	Mif - Ackr3	MIF	Secreted Signaling	PMID: 26175090
Chorioallantoic-derived erythroid progenitors	Ectoderm	Ptn	Sdc2	9.22606e-05	0	PTN_SDC2	Ptn - Sdc2	PTN	Secreted Signaling	PMID: 28356350; PMID: 25620911		Allantois endothelium	Allantois endothelium	Nampt	ITGA5_ITGB1	0.00768879	0	NAMPT_ITGA5_ITGB1	Nampt - (Itga5+Itgb1)	VISFATIN	Secreted Signaling	PMID: 28490838
Embryo proper endothelium	Ectoderm	Ptn	Sdc4	0.00110555	0	PTN_SDC4	Ptn - Sdc4	PTN	Secreted Signaling	PMID: 28356350; PMID: 25620911		Allantois endothelium	Embryo proper endothelium	Nampt	ITGA5_ITGB1	0.00638091	0	NAMPT_ITGA5_ITGB1	Nampt - (Itga5+Itgb1)	VISFATIN	Secreted Signaling	PMID: 28490838
Ectoderm	Ectoderm	Ptn	Sdc4	0.00169561	0	PTN_SDC4	Ptn - Sdc4	PTN	Secreted Signaling	PMID: 28356350; PMID: 25620911		Allantois endothelium	Venous endothelium	Nampt	ITGA5_ITGB1	0.00999094	0	NAMPT_ITGA5_ITGB1	Nampt - (Itga5+Itgb1)	VISFATIN	Secreted Signaling	PMID: 28490838
Chorioallantoic-derived erythroid progenitors	Ectoderm	Ptn	Sdc4	0.000105145	0	PTN_SDC4	Ptn - Sdc4	PTN	Secreted Signaling	PMID: 28356350; PMID: 25620911		Allantois endothelium	YS endothelium	Nampt	ITGA5_ITGB1	0.0127582	0	NAMPT_ITGA5_ITGB1	Nampt - (Itga5+Itgb1)	VISFATIN	Secreted Signaling	PMID: 28490838
Embryo proper endothelium	Epiblast	Ptn	Ncl	0.0223831	0	PTN_NCL	Ptn - Ncl	PTN	Secreted Signaling	PMID: 28356350; PMID: 25620911		Allantois endothelium	Endocardium	Nampt	ITGA5_ITGB1	0.012064	0	NAMPT_ITGA5_ITGB1	Nampt - (Itga5+Itgb1)	VISFATIN	Secreted Signaling	PMID: 28490838
Ectoderm	Epiblast	Ptn	Ncl	0.0339437	0	PTN_NCL	Ptn - Ncl	PTN	Secreted Signaling	PMID: 28356350; PMID: 25620911		Allantois endothelium	YS mesothelium-derived endothelial progenitors	Nampt	ITGA5_ITGB1	0.0159488	0	NAMPT_ITGA5_ITGB1	Nampt - (Itga5+Itgb1)	VISFATIN	Secreted Signaling	PMID: 28490838
Chorioallantoic-derived erythroid progenitors	Epiblast	Ptn	Ncl	0.00217063	0.01	PTN_NCL	Ptn - Ncl	PTN	Secreted Signaling	PMID: 28356350; PMID: 25620911		Allantois endothelium	Epiblast	Mdk	Sdc1	0.0202049	0	MDK_SDC1	Mdk - Sdc1	MK	Secreted Signaling	PMID: 28356350
Embryo proper endothelium	Primitive Streak	Ptn	Ncl	0.0231134	0	PTN_NCL	Ptn - Ncl	PTN	Secreted Signaling	PMID: 28356350; PMID: 25620911		Allantois endothelium	Primitive Streak	Mdk	Sdc1	0.0408406	0	MDK_SDC1	Mdk - Sdc1	MK	Secreted Signaling	PMID: 28356350
Ectoderm	Primitive Streak	Ptn	Ncl	0.0350376	0	PTN_NCL	Ptn - Ncl	PTN	Secreted Signaling	PMID: 28356350; PMID: 25620911		Allantois endothelium	Non-neural ectoderm	Mdk	Sdc1	0.0525509	0.02	MDK_SDC1	Mdk - Sdc1	MK	Secreted Signaling	PMID: 28356350
Chorioallantoic-derived erythroid progenitors	Primitive Streak	Ptn	Ncl	0.00224296	0.01	PTN_NCL	Ptn - Ncl	PTN	Secreted Signaling	PMID: 28356350; PMID: 25620911		Allantois endothelium	Nascent mesoderm	Mdk	Sdc1	0.0205324	0	MDK_SDC1	Mdk - Sdc1	MK	Secreted Signaling	PMID: 28356350
Embryo proper endothelium	Blood progenitors	Ptn	Ncl	0.0250163	0	PTN_NCL	Ptn - Ncl	PTN	Secreted Signaling	PMID: 28356350; PMID: 25620911		Allantois endothelium	Blood progenitors	Mdk	Sdc1	0.020415	0	MDK_SDC1	Mdk - Sdc1	MK	Secreted Signaling	PMID: 28356350
Ectoderm	Blood progenitors	Ptn	Ncl	0.0378842	0	PTN_NCL	Ptn - Ncl	PTN	Secreted Signaling	PMID: 28356350; PMID: 25620911		Allantois endothelium	Paraxial mesoderm	Mdk	Sdc1	0.0477415	0	MDK_SDC1	Mdk - Sdc1	MK	Secreted Signaling	PMID: 28356350
Chorioallantoic-derived erythroid progenitors	Blood progenitors	Ptn	Ncl	0.0024319	0.01	PTN_NCL	Ptn - Ncl	PTN	Secreted Signaling	PMID: 28356350; PMID: 25620911		Allantois endothelium	Lateral plate mesoderm	Mdk	Sdc1	0.0567858	0	MDK_SDC1	Mdk - Sdc1	MK	Secreted Signaling	PMID: 28356350
Embryo proper endothelium	Haematoendothelial progenitors	Ptn	Ncl	0.0237636	0	PTN_NCL	Ptn - Ncl	PTN	Secreted Signaling	PMID: 28356350; PMID: 25620911		Allantois endothelium	Intermediate mesoderm	Mdk	Sdc1	0.0565199	0	MDK_SDC1	Mdk - Sdc1	MK	Secreted Signaling	PMID: 28356350
Ectoderm	Haematoendothelial progenitors	Ptn	Ncl	0.0360109	0	PTN_NCL	Ptn - Ncl	PTN	Secreted Signaling	PMID: 28356350; PMID: 25620911		Allantois endothelium	Cardiopharyngeal progenitors FHF	Mdk	Sdc1	0.0508571	0	MDK_SDC1	Mdk - Sdc1	MK	Secreted Signaling	PMID: 28356350
Chorioallantoic-derived erythroid progenitors	Haematoendothelial progenitors	Ptn	Ncl	0.00230744	0.01	PTN_NCL	Ptn - Ncl	PTN	Secreted Signaling	PMID: 28356350; PMID: 25620911		Allantois endothelium	Caudal epiblast	Mdk	Sdc1	0.0451988	0	MDK_SDC1	Mdk - Sdc1	MK	Secreted Signaling	PMID: 28356350
Embryo proper endothelium	Allantois endothelium	Ptn	Ncl	0.0227486	0	PTN_NCL	Ptn - Ncl	PTN	Secreted Signaling	PMID: 28356350; PMID: 25620911		Allantois endothelium	Haematoendothelial progenitors	Mdk	Sdc1	0.0203337	0	MDK_SDC1	Mdk - Sdc1	MK	Secreted Signaling	PMID: 28356350
Ectoderm	Allantois endothelium	Ptn	Ncl	0.0344913	0	PTN_NCL	Ptn - Ncl	PTN	Secreted Signaling	PMID: 28356350; PMID: 25620911		Allantois endothelium	Cardiomyocytes FHF 1	Mdk	Sdc1	0.0205399	0	MDK_SDC1	Mdk - Sdc1	MK	Secreted Signaling	PMID: 28356350
Chorioallantoic-derived erythroid progenitors	Allantois endothelium	Ptn	Ncl	0.00220682	0.01	PTN_NCL	Ptn - Ncl	PTN	Secreted Signaling	PMID: 28356350; PMID: 25620911		Allantois endothelium	Allantois endothelium	Mdk	Sdc1	0.018062	0	MDK_SDC1	Mdk - Sdc1	MK	Secreted Signaling	PMID: 28356350
Embryo proper endothelium	Erythroid	Ptn	Ncl	0.0271738	0	PTN_NCL	Ptn - Ncl	PTN	Secreted Signaling	PMID: 28356350; PMID: 25620911		Allantois endothelium	Embryo proper endothelium	Mdk	Sdc1	0.0415972	0	MDK_SDC1	Mdk - Sdc1	MK	Secreted Signaling	PMID: 28356350
Ectoderm	Erythroid	Ptn	Ncl	0.0411047	0	PTN_NCL	Ptn - Ncl	PTN	Secreted Signaling	PMID: 28356350; PMID: 25620911		Allantois endothelium	Anterior somitic tissues	Mdk	Sdc1	0.0458126	0	MDK_SDC1	Mdk - Sdc1	MK	Secreted Signaling	PMID: 28356350
Chorioallantoic-derived erythroid progenitors	Erythroid	Ptn	Ncl	0.00264692	0.01	PTN_NCL	Ptn - Ncl	PTN	Secreted Signaling	PMID: 28356350; PMID: 25620911		Allantois endothelium	Endotome	Mdk	Sdc1	0.0516992	0	MDK_SDC1	Mdk - Sdc1	MK	Secreted Signaling	PMID: 28356350
Embryo proper endothelium	Embryo proper endothelium	Ptn	Ncl	0.0231131	0	PTN_NCL	Ptn - Ncl	PTN	Secreted Signaling	PMID: 28356350; PMID: 25620911		Allantois endothelium	Ectoderm	Mdk	Sdc1	0.0405515	0	MDK_SDC1	Mdk - Sdc1	MK	Secreted Signaling	PMID: 28356350
Ectoderm	Embryo proper endothelium	Ptn	Ncl	0.0350372	0	PTN_NCL	Ptn - Ncl	PTN	Secreted Signaling	PMID: 28356350; PMID: 25620911		Allantois endothelium	Anterior Primitive Streak	Mdk	Sdc1	0.0193461	0	MDK_SDC1	Mdk - Sdc1	MK	Secreted Signaling	PMID: 28356350
Chorioallantoic-derived erythroid progenitors	Embryo proper endothelium	Ptn	Ncl	0.00224293	0.01	PTN_NCL	Ptn - Ncl	PTN	Secreted Signaling	PMID: 28356350; PMID: 25620911		Allantois endothelium	Presomitic mesoderm	Mdk	Sdc1	0.0580593	0	MDK_SDC1	Mdk - Sdc1	MK	Secreted Signaling	PMID: 28356350
Embryo proper endothelium	Nascent mesoderm	Ptn	Ncl	0.0235096	0	PTN_NCL	Ptn - Ncl	PTN	Secreted Signaling	PMID: 28356350; PMID: 25620911		Allantois endothelium	Allantois	Mdk	Sdc1	0.0647575	0	MDK_SDC1	Mdk - Sdc1	MK	Secreted Signaling	PMID: 28356350
Ectoderm	Nascent mesoderm	Ptn	Ncl	0.0356308	0	PTN_NCL	Ptn - Ncl	PTN	Secreted Signaling	PMID: 28356350; PMID: 25620911		Allantois endothelium	Mesenchyme	Mdk	Sdc1	0.0620521	0	MDK_SDC1	Mdk - Sdc1	MK	Secreted Signaling	PMID: 28356350
Chorioallantoic-derived erythroid progenitors	Nascent mesoderm	Ptn	Ncl	0.00228224	0.01	PTN_NCL	Ptn - Ncl	PTN	Secreted Signaling	PMID: 28356350; PMID: 25620911		Allantois endothelium	Anterior cardiopharyngeal progenitors	Mdk	Sdc1	0.0215581	0	MDK_SDC1	Mdk - Sdc1	MK	Secreted Signaling	PMID: 28356350
Embryo proper endothelium	Anterior Primitive Streak	Ptn	Ncl	0.0226753	0	PTN_NCL	Ptn - Ncl	PTN	Secreted Signaling	PMID: 28356350; PMID: 25620911		Allantois endothelium	Pharyngeal mesoderm	Mdk	Sdc1	0.0549708	0	MDK_SDC1	Mdk - Sdc1	MK	Secreted Signaling	PMID: 28356350
Ectoderm	Anterior Primitive Streak	Ptn	Ncl	0.0343815	0	PTN_NCL	Ptn - Ncl	PTN	Secreted Signaling	PMID: 28356350; PMID: 25620911		Allantois endothelium	Limb mesoderm	Mdk	Sdc1	0.0610689	0	MDK_SDC1	Mdk - Sdc1	MK	Secreted Signaling	PMID: 28356350
Chorioallantoic-derived erythroid progenitors	Anterior Primitive Streak	Ptn	Ncl	0.00219956	0.01	PTN_NCL	Ptn - Ncl	PTN	Secreted Signaling	PMID: 28356350; PMID: 25620911		Allantois endothelium	Posterior somitic tissues	Mdk	Sdc1	0.0474595	0	MDK_SDC1	Mdk - Sdc1	MK	Secreted Signaling	PMID: 28356350
Embryo proper endothelium	Ectoderm	Ptn	Ncl	0.0221163	0	PTN_NCL	Ptn - Ncl	PTN	Secreted Signaling	PMID: 28356350; PMID: 25620911		Allantois endothelium	Somitic mesoderm	Mdk	Sdc1	0.0544157	0	MDK_SDC1	Mdk - Sdc1	MK	Secreted Signaling	PMID: 28356350
Ectoderm	Ectoderm	Ptn	Ncl	0.0335438	0	PTN_NCL	Ptn - Ncl	PTN	Secreted Signaling	PMID: 28356350; PMID: 25620911		Allantois endothelium	Dermomyotome	Mdk	Sdc1	0.0430171	0	MDK_SDC1	Mdk - Sdc1	MK	Secreted Signaling	PMID: 28356350
Chorioallantoic-derived erythroid progenitors	Ectoderm	Ptn	Ncl	0.00214422	0.01	PTN_NCL	Ptn - Ncl	PTN	Secreted Signaling	PMID: 28356350; PMID: 25620911		Allantois endothelium	Caudal mesoderm	Mdk	Sdc1	0.0496711	0	MDK_SDC1	Mdk - Sdc1	MK	Secreted Signaling	PMID: 28356350
Embryo proper endothelium	EMP	Ptn	Ncl	0.0298132	0	PTN_NCL	Ptn - Ncl	PTN	Secreted Signaling	PMID: 28356350; PMID: 25620911		Allantois endothelium	Cardiopharyngeal progenitors SHF	Mdk	Sdc1	0.0559023	0	MDK_SDC1	Mdk - Sdc1	MK	Secreted Signaling	PMID: 28356350
Ectoderm	EMP	Ptn	Ncl	0.0450346	0	PTN_NCL	Ptn - Ncl	PTN	Secreted Signaling	PMID: 28356350; PMID: 25620911		Allantois endothelium	Cardiomyocytes SHF 1	Mdk	Sdc1	0.0599942	0	MDK_SDC1	Mdk - Sdc1	MK	Secreted Signaling	PMID: 28356350
Chorioallantoic-derived erythroid progenitors	EMP	Ptn	Ncl	0.00291115	0.01	PTN_NCL	Ptn - Ncl	PTN	Secreted Signaling	PMID: 28356350; PMID: 25620911		Allantois endothelium	Sclerotome	Mdk	Sdc1	0.0243366	0	MDK_SDC1	Mdk - Sdc1	MK	Secreted Signaling	PMID: 28356350
Embryo proper endothelium	Venous endothelium	Ptn	Ncl	0.0256724	0	PTN_NCL	Ptn - Ncl	PTN	Secreted Signaling	PMID: 28356350; PMID: 25620911		Allantois endothelium	Kidney primordium	Mdk	Sdc1	0.0631487	0	MDK_SDC1	Mdk - Sdc1	MK	Secreted Signaling	PMID: 28356350
Ectoderm	Venous endothelium	Ptn	Ncl	0.0388643	0	PTN_NCL	Ptn - Ncl	PTN	Secreted Signaling	PMID: 28356350; PMID: 25620911		Allantois endothelium	Epicardium	Mdk	Sdc1	0.0496553	0	MDK_SDC1	Mdk - Sdc1	MK	Secreted Signaling	PMID: 28356350
Chorioallantoic-derived erythroid progenitors	Venous endothelium	Ptn	Ncl	0.0024972	0.01	PTN_NCL	Ptn - Ncl	PTN	Secreted Signaling	PMID: 28356350; PMID: 25620911		Allantois endothelium	Embryo proper mesothelium	Mdk	Sdc1	0.05059	0	MDK_SDC1	Mdk - Sdc1	MK	Secreted Signaling	PMID: 28356350
Embryo proper endothelium	YS endothelium	Ptn	Ncl	0.0222692	0	PTN_NCL	Ptn - Ncl	PTN	Secreted Signaling	PMID: 28356350; PMID: 25620911		Allantois endothelium	Cranial mesoderm	Mdk	Sdc1	0.0554631	0	MDK_SDC1	Mdk - Sdc1	MK	Secreted Signaling	PMID: 28356350
Ectoderm	YS endothelium	Ptn	Ncl	0.033773	0	PTN_NCL	Ptn - Ncl	PTN	Secreted Signaling	PMID: 28356350; PMID: 25620911		Allantois endothelium	Cardiopharyngeal progenitors	Mdk	Sdc1	0.0407077	0	MDK_SDC1	Mdk - Sdc1	MK	Secreted Signaling	PMID: 28356350
Chorioallantoic-derived erythroid progenitors	YS endothelium	Ptn	Ncl	0.00215935	0.01	PTN_NCL	Ptn - Ncl	PTN	Secreted Signaling	PMID: 28356350; PMID: 25620911		Allantois endothelium	YS mesothelium-derived endothelial progenitors	Mdk	Sdc1	0.0562598	0	MDK_SDC1	Mdk - Sdc1	MK	Secreted Signaling	PMID: 28356350
Embryo proper endothelium	Endocardium	Ptn	Ncl	0.0223117	0	PTN_NCL	Ptn - Ncl	PTN	Secreted Signaling	PMID: 28356350; PMID: 25620911		Allantois endothelium	Epiblast	Mdk	Sdc2	0.0158474	0	MDK_SDC2	Mdk - Sdc2	MK	Secreted Signaling	PMID: 28356350
Ectoderm	Endocardium	Ptn	Ncl	0.0338366	0	PTN_NCL	Ptn - Ncl	PTN	Secreted Signaling	PMID: 28356350; PMID: 25620911		Allantois endothelium	Primitive Streak	Mdk	Sdc2	0.0136029	0	MDK_SDC2	Mdk - Sdc2	MK	Secreted Signaling	PMID: 28356350
Chorioallantoic-derived erythroid progenitors	Endocardium	Ptn	Ncl	0.00216356	0.01	PTN_NCL	Ptn - Ncl	PTN	Secreted Signaling	PMID: 28356350; PMID: 25620911		Allantois endothelium	Lateral plate mesoderm	Mdk	Sdc2	0.013038	0	MDK_SDC2	Mdk - Sdc2	MK	Secreted Signaling	PMID: 28356350
Embryo proper endothelium	MEP	Ptn	Ncl	0.0289506	0	PTN_NCL	Ptn - Ncl	PTN	Secreted Signaling	PMID: 28356350; PMID: 25620911		Allantois endothelium	Caudal epiblast	Mdk	Sdc2	0.0141191	0	MDK_SDC2	Mdk - Sdc2	MK	Secreted Signaling	PMID: 28356350
Ectoderm	MEP	Ptn	Ncl	0.0437513	0	PTN_NCL	Ptn - Ncl	PTN	Secreted Signaling	PMID: 28356350; PMID: 25620911		Allantois endothelium	Anterior somitic tissues	Mdk	Sdc2	0.0164824	0	MDK_SDC2	Mdk - Sdc2	MK	Secreted Signaling	PMID: 28356350
Chorioallantoic-derived erythroid progenitors	MEP	Ptn	Ncl	0.00282465	0.01	PTN_NCL	Ptn - Ncl	PTN	Secreted Signaling	PMID: 28356350; PMID: 25620911		Allantois endothelium	Endotome	Mdk	Sdc2	0.0184754	0	MDK_SDC2	Mdk - Sdc2	MK	Secreted Signaling	PMID: 28356350
Embryo proper endothelium	Megakaryocyte progenitors	Ptn	Ncl	0.0263923	0	PTN_NCL	Ptn - Ncl	PTN	Secreted Signaling	PMID: 28356350; PMID: 25620911		Allantois endothelium	Ectoderm	Mdk	Sdc2	0.0165135	0	MDK_SDC2	Mdk - Sdc2	MK	Secreted Signaling	PMID: 28356350
Ectoderm	Megakaryocyte progenitors	Ptn	Ncl	0.0399389	0	PTN_NCL	Ptn - Ncl	PTN	Secreted Signaling	PMID: 28356350; PMID: 25620911		Allantois endothelium	Presomitic mesoderm	Mdk	Sdc2	0.0158615	0	MDK_SDC2	Mdk - Sdc2	MK	Secreted Signaling	PMID: 28356350
Chorioallantoic-derived erythroid progenitors	Megakaryocyte progenitors	Ptn	Ncl	0.00256893	0.01	PTN_NCL	Ptn - Ncl	PTN	Secreted Signaling	PMID: 28356350; PMID: 25620911		Allantois endothelium	Allantois	Mdk	Sdc2	0.0152049	0	MDK_SDC2	Mdk - Sdc2	MK	Secreted Signaling	PMID: 28356350
Embryo proper endothelium	Forelimb	Ptn	Ncl	0.0308424	0	PTN_NCL	Ptn - Ncl	PTN	Secreted Signaling	PMID: 28356350; PMID: 25620911		Allantois endothelium	Mesenchyme	Mdk	Sdc2	0.0154692	0	MDK_SDC2	Mdk - Sdc2	MK	Secreted Signaling	PMID: 28356350
Ectoderm	Forelimb	Ptn	Ncl	0.0465639	0	PTN_NCL	Ptn - Ncl	PTN	Secreted Signaling	PMID: 28356350; PMID: 25620911		Allantois endothelium	Node	Mdk	Sdc2	0.0169563	0.01	MDK_SDC2	Mdk - Sdc2	MK	Secreted Signaling	PMID: 28356350
Chorioallantoic-derived erythroid progenitors	Forelimb	Ptn	Ncl	0.00301453	0	PTN_NCL	Ptn - Ncl	PTN	Secreted Signaling	PMID: 28356350; PMID: 25620911		Allantois endothelium	Anterior cardiopharyngeal progenitors	Mdk	Sdc2	0.0121731	0	MDK_SDC2	Mdk - Sdc2	MK	Secreted Signaling	PMID: 28356350
Embryo proper endothelium	Chorioallantoic-derived erythroid progenitors	Ptn	Ncl	0.0292873	0	PTN_NCL	Ptn - Ncl	PTN	Secreted Signaling	PMID: 28356350; PMID: 25620911		Allantois endothelium	Caudal mesoderm	Mdk	Sdc2	0.01788	0	MDK_SDC2	Mdk - Sdc2	MK	Secreted Signaling	PMID: 28356350
Ectoderm	Chorioallantoic-derived erythroid progenitors	Ptn	Ncl	0.0442524	0	PTN_NCL	Ptn - Ncl	PTN	Secreted Signaling	PMID: 28356350; PMID: 25620911		Allantois endothelium	Sclerotome	Mdk	Sdc2	0.0167746	0	MDK_SDC2	Mdk - Sdc2	MK	Secreted Signaling	PMID: 28356350
Chorioallantoic-derived erythroid progenitors	Chorioallantoic-derived erythroid progenitors	Ptn	Ncl	0.0028584	0	PTN_NCL	Ptn - Ncl	PTN	Secreted Signaling	PMID: 28356350; PMID: 25620911		Allantois endothelium	Embryo proper mesothelium	Mdk	Sdc2	0.0158363	0	MDK_SDC2	Mdk - Sdc2	MK	Secreted Signaling	PMID: 28356350
Venous endothelium	EMP	Kitl	Kit	0.00132979	0	KITL_KIT	Kitl - Kit	KIT	Secreted Signaling	KEGG: mmu04080		Allantois endothelium	Cranial mesoderm	Mdk	Sdc2	0.0337582	0	MDK_SDC2	Mdk - Sdc2	MK	Secreted Signaling	PMID: 28356350
YS endothelium	EMP	Kitl	Kit	0.00435122	0	KITL_KIT	Kitl - Kit	KIT	Secreted Signaling	KEGG: mmu04080		Allantois endothelium	YS mesothelium-derived endothelial progenitors	Mdk	Sdc2	0.0306983	0	MDK_SDC2	Mdk - Sdc2	MK	Secreted Signaling	PMID: 28356350
Endocardium	EMP	Kitl	Kit	0.00179739	0	KITL_KIT	Kitl - Kit	KIT	Secreted Signaling	KEGG: mmu04080		Allantois endothelium	YS mesothelium-derived endothelial progenitors	Mdk	Sdc4	0.00867851	0	MDK_SDC4	Mdk - Sdc4	MK	Secreted Signaling	PMID: 28356350
Venous endothelium	Venous endothelium	Kitl	Kit	0.000867357	0	KITL_KIT	Kitl - Kit	KIT	Secreted Signaling	KEGG: mmu04080		Allantois endothelium	Somitic mesoderm	Mdk	Ptprz1	0.0153978	0	MDK_PTPRZ1	Mdk - Ptprz1	MK	Secreted Signaling	PMID: 28356350
YS endothelium	Venous endothelium	Kitl	Kit	0.00284108	0	KITL_KIT	Kitl - Kit	KIT	Secreted Signaling	KEGG: mmu04080		Allantois endothelium	EMP	Mdk	ITGA4_ITGB1	0.043881	0	MDK_ITGA4_ITGB1	Mdk - (Itga4+Itgb1)	MK	Secreted Signaling	PMID: 28356350
Endocardium	Venous endothelium	Kitl	Kit	0.00117254	0	KITL_KIT	Kitl - Kit	KIT	Secreted Signaling	KEGG: mmu04080		Allantois endothelium	MEP	Mdk	ITGA4_ITGB1	0.0305079	0	MDK_ITGA4_ITGB1	Mdk - (Itga4+Itgb1)	MK	Secreted Signaling	PMID: 28356350
Venous endothelium	Endocardium	Kitl	Kit	0.000653969	0	KITL_KIT	Kitl - Kit	KIT	Secreted Signaling	KEGG: mmu04080		Allantois endothelium	YS mesothelium-derived endothelial progenitors	Mdk	ITGA4_ITGB1	0.0269519	0	MDK_ITGA4_ITGB1	Mdk - (Itga4+Itgb1)	MK	Secreted Signaling	PMID: 28356350
YS endothelium	Endocardium	Kitl	Kit	0.00214316	0	KITL_KIT	Kitl - Kit	KIT	Secreted Signaling	KEGG: mmu04080		Allantois endothelium	Embryo proper endothelium	Mdk	ITGA6_ITGB1	0.0418927	0	MDK_ITGA6_ITGB1	Mdk - (Itga6+Itgb1)	MK	Secreted Signaling	PMID: 28356350
Endocardium	Endocardium	Kitl	Kit	0.000884136	0	KITL_KIT	Kitl - Kit	KIT	Secreted Signaling	KEGG: mmu04080		Allantois endothelium	Ectoderm	Mdk	ITGA6_ITGB1	0.0161392	0	MDK_ITGA6_ITGB1	Mdk - (Itga6+Itgb1)	MK	Secreted Signaling	PMID: 28356350
Venous endothelium	Forelimb	Kitl	Kit	0.00121827	0	KITL_KIT	Kitl - Kit	KIT	Secreted Signaling	KEGG: mmu04080		Allantois endothelium	EMP	Mdk	ITGA6_ITGB1	0.0701418	0	MDK_ITGA6_ITGB1	Mdk - (Itga6+Itgb1)	MK	Secreted Signaling	PMID: 28356350
YS endothelium	Forelimb	Kitl	Kit	0.00398732	0	KITL_KIT	Kitl - Kit	KIT	Secreted Signaling	KEGG: mmu04080		Allantois endothelium	Venous endothelium	Mdk	ITGA6_ITGB1	0.101083	0	MDK_ITGA6_ITGB1	Mdk - (Itga6+Itgb1)	MK	Secreted Signaling	PMID: 28356350
Endocardium	Forelimb	Kitl	Kit	0.00164672	0	KITL_KIT	Kitl - Kit	KIT	Secreted Signaling	KEGG: mmu04080		Allantois endothelium	Dermomyotome	Mdk	ITGA6_ITGB1	0.0381537	0	MDK_ITGA6_ITGB1	Mdk - (Itga6+Itgb1)	MK	Secreted Signaling	PMID: 28356350
Primitive Streak	Haematoendothelial progenitors	Apela	Aplnr	0.00337916	0	APELA_APLNR	Apela - Aplnr	APJ	Secreted Signaling	PMID: 25995451		Allantois endothelium	YS endothelium	Mdk	ITGA6_ITGB1	0.129766	0	MDK_ITGA6_ITGB1	Mdk - (Itga6+Itgb1)	MK	Secreted Signaling	PMID: 28356350
Ectoderm	Haematoendothelial progenitors	Apela	Aplnr	0.000690707	0	APELA_APLNR	Apela - Aplnr	APJ	Secreted Signaling	PMID: 25995451		Allantois endothelium	Endocardium	Mdk	ITGA6_ITGB1	0.0658688	0	MDK_ITGA6_ITGB1	Mdk - (Itga6+Itgb1)	MK	Secreted Signaling	PMID: 28356350
Primitive Streak	Allantois endothelium	Apela	Aplnr	0.00583782	0	APELA_APLNR	Apela - Aplnr	APJ	Secreted Signaling	PMID: 25995451		Allantois endothelium	Megakaryocyte progenitors	Mdk	ITGA6_ITGB1	0.0985846	0	MDK_ITGA6_ITGB1	Mdk - (Itga6+Itgb1)	MK	Secreted Signaling	PMID: 28356350
Ectoderm	Allantois endothelium	Apela	Aplnr	0.00119561	0	APELA_APLNR	Apela - Aplnr	APJ	Secreted Signaling	PMID: 25995451		Allantois endothelium	YS mesothelium-derived endothelial progenitors	Mdk	ITGA6_ITGB1	0.0904406	0	MDK_ITGA6_ITGB1	Mdk - (Itga6+Itgb1)	MK	Secreted Signaling	PMID: 28356350
Primitive Streak	Embryo proper endothelium	Apela	Aplnr	0.00373789	0	APELA_APLNR	Apela - Aplnr	APJ	Secreted Signaling	PMID: 25995451		Allantois endothelium	Forelimb	Mdk	ITGA6_ITGB1	0.0547364	0	MDK_ITGA6_ITGB1	Mdk - (Itga6+Itgb1)	MK	Secreted Signaling	PMID: 28356350
Ectoderm	Embryo proper endothelium	Apela	Aplnr	0.00076425	0	APELA_APLNR	Apela - Aplnr	APJ	Secreted Signaling	PMID: 25995451		Allantois endothelium	Cardiomyocytes FHF 1	Mdk	Lrp1	0.00408676	0	MDK_LRP1	Mdk - Lrp1	MK	Secreted Signaling	PMID: 28356350
Primitive Streak	Nascent mesoderm	Apela	Aplnr	0.0010206	0	APELA_APLNR	Apela - Aplnr	APJ	Secreted Signaling	PMID: 25995451		Allantois endothelium	Anterior somitic tissues	Mdk	Lrp1	0.0488037	0	MDK_LRP1	Mdk - Lrp1	MK	Secreted Signaling	PMID: 28356350
Ectoderm	Nascent mesoderm	Apela	Aplnr	0.00020822	0	APELA_APLNR	Apela - Aplnr	APJ	Secreted Signaling	PMID: 25995451		Allantois endothelium	Endotome	Mdk	Lrp1	0.0213161	0	MDK_LRP1	Mdk - Lrp1	MK	Secreted Signaling	PMID: 28356350
Primitive Streak	Anterior Primitive Streak	Apela	Aplnr	0.00084833	0	APELA_APLNR	Apela - Aplnr	APJ	Secreted Signaling	PMID: 25995451		Allantois endothelium	Mesenchyme	Mdk	Lrp1	0.0132141	0	MDK_LRP1	Mdk - Lrp1	MK	Secreted Signaling	PMID: 28356350
Ectoderm	Anterior Primitive Streak	Apela	Aplnr	0.00017305	0	APELA_APLNR	Apela - Aplnr	APJ	Secreted Signaling	PMID: 25995451		Allantois endothelium	Anterior cardiopharyngeal progenitors	Mdk	Lrp1	0.0146833	0	MDK_LRP1	Mdk - Lrp1	MK	Secreted Signaling	PMID: 28356350
Primitive Streak	Venous endothelium	Apela	Aplnr	0.0059536	0	APELA_APLNR	Apela - Aplnr	APJ	Secreted Signaling	PMID: 25995451		Allantois endothelium	Pharyngeal mesoderm	Mdk	Lrp1	0.0171729	0	MDK_LRP1	Mdk - Lrp1	MK	Secreted Signaling	PMID: 28356350
Ectoderm	Venous endothelium	Apela	Aplnr	0.00121943	0	APELA_APLNR	Apela - Aplnr	APJ	Secreted Signaling	PMID: 25995451		Allantois endothelium	Limb mesoderm	Mdk	Lrp1	0.0144461	0	MDK_LRP1	Mdk - Lrp1	MK	Secreted Signaling	PMID: 28356350
Primitive Streak	YS endothelium	Apela	Aplnr	0.00433862	0	APELA_APLNR	Apela - Aplnr	APJ	Secreted Signaling	PMID: 25995451		Allantois endothelium	Posterior somitic tissues	Mdk	Lrp1	0.01466	0	MDK_LRP1	Mdk - Lrp1	MK	Secreted Signaling	PMID: 28356350
Ectoderm	YS endothelium	Apela	Aplnr	0.000887501	0	APELA_APLNR	Apela - Aplnr	APJ	Secreted Signaling	PMID: 25995451		Allantois endothelium	Somitic mesoderm	Mdk	Lrp1	0.0132359	0	MDK_LRP1	Mdk - Lrp1	MK	Secreted Signaling	PMID: 28356350
Primitive Streak	Endocardium	Apela	Aplnr	0.000959739	0	APELA_APLNR	Apela - Aplnr	APJ	Secreted Signaling	PMID: 25995451		Allantois endothelium	Dermomyotome	Mdk	Lrp1	0.0162656	0	MDK_LRP1	Mdk - Lrp1	MK	Secreted Signaling	PMID: 28356350
Ectoderm	Endocardium	Apela	Aplnr	0.000195794	0	APELA_APLNR	Apela - Aplnr	APJ	Secreted Signaling	PMID: 25995451		Allantois endothelium	Cardiopharyngeal progenitors SHF	Mdk	Lrp1	0.0157878	0	MDK_LRP1	Mdk - Lrp1	MK	Secreted Signaling	PMID: 28356350
Ectoderm	EMP	Calca	Calcrl	0.000137867	0	CALCA_CALCRL	Calca - Calcrl	CALCR	Secreted Signaling	KEGG: mmu04080		Allantois endothelium	Sclerotome	Mdk	Lrp1	0.0242209	0	MDK_LRP1	Mdk - Lrp1	MK	Secreted Signaling	PMID: 28356350
Ectoderm	Venous endothelium	Calca	Calcrl	0.000410293	0	CALCA_CALCRL	Calca - Calcrl	CALCR	Secreted Signaling	KEGG: mmu04080		Allantois endothelium	Kidney primordium	Mdk	Lrp1	0.0127875	0	MDK_LRP1	Mdk - Lrp1	MK	Secreted Signaling	PMID: 28356350
Ectoderm	YS endothelium	Calca	Calcrl	0.00135686	0	CALCA_CALCRL	Calca - Calcrl	CALCR	Secreted Signaling	KEGG: mmu04080		Allantois endothelium	Epicardium	Mdk	Lrp1	0.0149586	0	MDK_LRP1	Mdk - Lrp1	MK	Secreted Signaling	PMID: 28356350
Ectoderm	Endocardium	Calca	Calcrl	0.00100518	0	CALCA_CALCRL	Calca - Calcrl	CALCR	Secreted Signaling	KEGG: mmu04080		Allantois endothelium	Embryo proper mesothelium	Mdk	Lrp1	0.0158363	0	MDK_LRP1	Mdk - Lrp1	MK	Secreted Signaling	PMID: 28356350
Megakaryocyte progenitors	EMP	Lgals9	Ptprc	0.00105538	0	LGALS9_CD45	Lgals9 - Cd45	GALECTIN	Secreted Signaling	PMID: 30120235		Allantois endothelium	Cranial mesoderm	Mdk	Lrp1	0.0501473	0	MDK_LRP1	Mdk - Lrp1	MK	Secreted Signaling	PMID: 28356350
[truncated: 45,492 more rows]
