# Supplementary material for: Tracking early mammalian organogenesis – prediction and validation of differentiation trajectories at whole organism scale
Source: Development. Author manuscript; Available in PMC 2024 Mar 6. (PMC10906099; doi:10.1242/dev.201867)
Supplement: Table S7 [file EMS194370-supplement-Table_S7.xlsx]

## Sheet: Table S7
Endotome Marker Genes: Endotome vs. All Other Cell Types in Entire Atlas							Endotome Marker Genes: Endotome vs. Anterior Cell Types in Endothelial Landscape							Endotome Metascape Enrichment Analyses
FindMarkers(embryo_seurat_precomputed, ident.1 = "Endotome", min.pct = 0.25, only.pos = TRUE, logfc.threshold = 0.25)							FindMarkers(FindMarkers(x, ident.1 = "Endotome", min.pct = 0.25, only.pos = TRUE, logfc.threshold = 0.25)							GroupID	Category	Term	Description	LogP	Log(q-value)	Genes	Symbols	InTerm_InList
	p_val	avg_log2FC	pct.1	pct.2	p_val_adj			p_val	avg_log2FC	pct.1	pct.2	p_val_adj		1_Summary	GO Biological Processes	GO:0001501	skeletal system development	-23.1534	-18.889	1.21111e+248	Bgn,Serpinh1,Col2a1,Col3a1,Col9a1,Vcan,Twist2,Ednra,Eya1,Fbn2,Foxc2,Fst,Hmga2,Mdfi,Foxc1,Pdgfra,Pdgfrb,Prrx1,Pth1r,Prrx2,Sfrp1,Six1,Six2,Snai1,Sox9,Tbx1,Tcf15,Twist1,Irx5,Pkdcc,Foxp1,Tmem119,Id2,Igf2,Irx1,Irx3,Lmo4,Mfap2,Tead2,Vegfc,Dlc1,Fzd2,Dact1,Plpp3,Cthrc1,Lrig3,Nr2f2,Col4a1,Ptn	49/-
Eya1	0	0.367061	0.311	0.084	0		Col9a1	0	0.450566	0.508	0.264	0		1_Member	GO Biological Processes	GO:0001501	skeletal system development	-23.1534	-18.889	1.21111e+162	Bgn,Serpinh1,Col2a1,Col3a1,Col9a1,Vcan,Twist2,Ednra,Eya1,Fbn2,Foxc2,Fst,Hmga2,Mdfi,Foxc1,Pdgfra,Pdgfrb,Prrx1,Pth1r,Prrx2,Sfrp1,Six1,Six2,Snai1,Sox9,Tbx1,Tcf15,Twist1,Irx5,Pkdcc,Foxp1,Tmem119	32/525
Crispld1	0	0.453098	0.367	0.108	0		Prrx2	0	0.704847	0.956	0.613	0		1_Member	GO Biological Processes	GO:0048598	embryonic morphogenesis	-22.6444	-18.681	1.28241e+170	Col2a1,Twist2,Ednra,Eya1,Fbn2,Foxc2,Hmga2,Id2,Igf2,Irx1,Irx3,Lmo4,Mfap2,Mdfi,Foxc1,Pdgfra,Prrx1,Prrx2,Sfrp1,Six1,Six2,Snai1,Sox9,Tbx1,Tead2,Twist1,Vegfc,Dlc1,Irx5,Fzd2,Dact1,Plpp3,Cthrc1,Lrig3	34/644
Col9a1	0	0.669917	0.508	0.125	0		Nnat	0	0.533538	0.96	0.751	0		1_Member	GO Biological Processes	GO:0048705	skeletal system morphogenesis	-20.1033	-16.441	1.24061e+115	Serpinh1,Col2a1,Col3a1,Col9a1,Twist2,Eya1,Fbn2,Foxc2,Mdfi,Foxc1,Pdgfra,Pdgfrb,Prrx1,Prrx2,Sfrp1,Six1,Six2,Sox9,Tbx1,Tcf15,Twist1,Irx5,Tmem119	23/261
Col3a1	0	0.613132	0.506	0.15	0		Lmo4	0	0.498442	0.864	0.653	0		1_Member	GO Biological Processes	GO:0048568	embryonic organ development	-17.396	-13.831	1.18191e+136	Nr2f2,Col2a1,Twist2,Ednra,Eya1,Foxc2,Id2,Igf2,Mfap2,Mdfi,Foxc1,Pdgfra,Pdgfrb,Prrx1,Prrx2,Six1,Six2,Snai1,Sox9,Tbx1,Tead2,Twist1,Irx5,Fzd2,Cthrc1,Pkdcc,Lrig3	27/532
Twist2	0	0.281386	0.285	0.105	0		Col26a1	0	0.406274	0.674	0.436	0		1_Member	GO Biological Processes	GO:0048562	embryonic organ morphogenesis	-15.3765	-11.89	1.28241e+105	Col2a1,Twist2,Ednra,Eya1,Foxc2,Id2,Mfap2,Mdfi,Pdgfra,Prrx1,Prrx2,Six1,Six2,Sox9,Tbx1,Tead2,Twist1,Irx5,Fzd2,Cthrc1,Lrig3	21/333
Prrx1	0	0.588322	0.546	0.154	0		Ptn	0	0.422284	0.917	0.659	0		1_Member	GO Biological Processes	GO:0048704	embryonic skeletal system morphogenesis	-13.1277	-9.917	1.28241e+64	Col2a1,Twist2,Eya1,Foxc2,Mdfi,Pdgfra,Prrx1,Prrx2,Six1,Six2,Tbx1,Twist1,Irx5	13/110
Prrx2	0	1.21624	0.956	0.317	0		Cxcl12	0	0.515437	0.497	0.217	0		1_Member	GO Biological Processes	GO:0048706	embryonic skeletal system development	-12.7443	-9.626	1.28241e+69	Col2a1,Twist2,Ednra,Eya1,Foxc2,Mdfi,Pdgfra,Prrx1,Prrx2,Six1,Six2,Tbx1,Twist1,Irx5	14/148
Rbms1	0	0.41221	0.87	0.647	0		Marcks	0	0.263263	0.987	0.953	0		1_Member	GO Biological Processes	GO:0048701	embryonic cranial skeleton morphogenesis	-12.1478	-9.114	1.33451e+49	Twist2,Foxc2,Pdgfra,Prrx1,Prrx2,Six1,Six2,Tbx1,Twist1,Irx5	20363
Tcf15	0	0.467335	0.336	0.123	0		Irx3	0	0.512629	0.709	0.382	0		1_Member	GO Biological Processes	GO:1904888	cranial skeletal system development	-11.7353	-8.793	1.33451e+54	Twist2,Ednra,Foxc2,Pdgfra,Prrx1,Prrx2,Six1,Six2,Tbx1,Twist1,Irx5	30621
Id1	0	0.425397	0.882	0.683	0		Irx5	0	0.577614	0.631	0.267	0		1_Member	GO Biological Processes	GO:0007423	sensory organ development	-11.5611	-8.677	1.28241e+115	Col2a1,Col4a1,Twist2,Ednra,Eya1,Foxc2,Mfap2,Foxc1,Pdgfra,Pdgfrb,Prrx1,Ptn,Prrx2,Six1,Six2,Sox9,Tbx1,Tcf15,Twist1,Irx5,Fzd2,Cthrc1,Lrig3	23/646
Nnat	0	0.736129	0.96	0.628	0		Cdh11	0	0.549875	0.769	0.412	0		1_Member	GO Biological Processes	GO:0090596	sensory organ morphogenesis	-10.3081	-7.549	1.28241e+80	Col2a1,Ednra,Eya1,Mfap2,Prrx1,Ptn,Prrx2,Six1,Six2,Sox9,Tbx1,Twist1,Irx5,Fzd2,Cthrc1,Lrig3	16/317
Ptgis	0	0.395082	0.558	0.324	0		Ebf2	0	0.458024	0.426	0.143	0		1_Member	GO Biological Processes	GO:0001654	eye development	-4.52551	-2.625	1.28261e+54	Col4a1,Twist2,Foxc2,Mfap2,Foxc1,Pdgfra,Pdgfrb,Ptn,Sox9,Twist1,Irx5	11/413
Snai1	0	0.481541	0.467	0.174	0		Clmp	0	0.532099	0.672	0.347	0		1_Member	GO Biological Processes	GO:0150063	visual system development	-4.49686	-2.607	1.28261e+54	Col4a1,Twist2,Foxc2,Mfap2,Foxc1,Pdgfra,Pdgfrb,Ptn,Sox9,Twist1,Irx5	11/416
Bgn	0	0.381863	0.293	0.062	0		Ebf1	0	0.659815	0.745	0.372	0		1_Member	GO Biological Processes	GO:0048880	sensory system development	-4.45905	-2.582	1.28261e+54	Col4a1,Twist2,Foxc2,Mfap2,Foxc1,Pdgfra,Pdgfrb,Ptn,Sox9,Twist1,Irx5	11/420
Lmo4	0	0.676041	0.864	0.564	0		Tgfbi	0	0.462924	0.397	0.129	0		1_Member	GO Biological Processes	GO:0043010	camera-type eye development	-4.23029	-2.394	1.28261e+49	Col4a1,Twist2,Foxc2,Foxc1,Pdgfra,Pdgfrb,Ptn,Sox9,Twist1,Irx5	10/368
Fam110b	0	0.326469	0.319	0.135	0		Irx1	0	0.42437	0.414	0.161	0		1_Member	GO Biological Processes	GO:0060041	retina development in camera-type eye	-3.14914	-1.477	1.28262e+29	Col4a1,Pdgfra,Pdgfrb,Ptn,Sox9,Irx5	6/183
Tpm2	0	0.383364	0.641	0.405	0		Foxd1	0	0.440637	0.687	0.397	0		1_Member	GO Biological Processes	GO:0048592	eye morphogenesis	-2.37157	-0.797	1.71502e+24	Mfap2,Ptn,Sox9,Twist1,Irx5	5/182
Lpar1	0	0.493735	0.557	0.255	0		Fst	0	0.740639	0.799	0.396	0		2_Summary	GO Biological Processes	GO:0035239	tube morphogenesis	-20.3157	-16.528	1.18161e+243	Apoe,Nr2f2,Col3a1,Col4a1,Ednra,Eya1,Foxc2,Foxd1,Hmga2,Id2,Irx1,Irx3,Lmo4,Lrp1,Foxc1,Pdgfra,Pdgfrb,Prrx1,Prrx2,Cxcl12,Sfrp1,Six1,Six2,Sox9,Tbx1,Tead2,Twist1,Vegfb,Vegfc,Dlc1,Fzd2,Dact1,Cthrc1,Cald1,Col2a1,Vcan,Id1,Snai1,Pdlim4,Foxp1,Flrt2,Fst,Tcf15,Cyp26a1,Efnb1,Meox1,Epop,Fstl1	48/-
Plpp3	0	0.532582	0.607	0.3	0		Twist1	0	0.443904	0.897	0.659	0		2_Member	GO Biological Processes	GO:0035239	tube morphogenesis	-20.3157	-16.528	1.18161e+170	Apoe,Nr2f2,Col3a1,Col4a1,Ednra,Eya1,Foxc2,Foxd1,Hmga2,Id2,Irx1,Irx3,Lmo4,Lrp1,Foxc1,Pdgfra,Pdgfrb,Prrx1,Prrx2,Cxcl12,Sfrp1,Six1,Six2,Sox9,Tbx1,Tead2,Twist1,Vegfb,Vegfc,Dlc1,Fzd2,Dact1,Cthrc1,Cald1	34/762
Foxd2	0	0.374748	0.273	0.047	0		Six1	0	0.549117	0.625	0.276	0		2_Member	GO Biological Processes	GO:0007507	heart development	-14.8471	-11.428	1.28241e+131	Col2a1,Col3a1,Vcan,Ednra,Eya1,Foxc2,Id1,Id2,Irx3,Lmo4,Lrp1,Foxc1,Pdgfra,Pdgfrb,Six1,Snai1,Sox9,Tbx1,Tead2,Twist1,Vegfb,Pdlim4,Dlc1,Fzd2,Foxp1,Flrt2	26/614
Eva1b	0	0.350952	0.618	0.374	0		Col2a1	0	0.591367	0.601	0.264	0		2_Member	GO Biological Processes	GO:0048729	tissue morphogenesis	-14.3089	-10.968	1.28251e+129	Col3a1,Col4a1,Ednra,Eya1,Foxc2,Fst,Foxd1,Hmga2,Irx1,Irx3,Lmo4,Foxc1,Cxcl12,Sfrp1,Six1,Six2,Snai1,Sox9,Tbx1,Tcf15,Tead2,Twist1,Vegfc,Dlc1,Fzd2,Cthrc1	26/647
Mfap2	0	0.625815	0.799	0.431	0		Tbx1	0	0.591323	0.576	0.213	0		2_Member	GO Biological Processes	GO:0002009	morphogenesis of an epithelium	-14.2786	-10.968	1.28261e+119	Col4a1,Ednra,Eya1,Foxc2,Fst,Foxd1,Hmga2,Irx1,Irx3,Lmo4,Cxcl12,Sfrp1,Six1,Six2,Snai1,Sox9,Tbx1,Tcf15,Tead2,Twist1,Vegfc,Dlc1,Fzd2,Cthrc1	24/533
Sparcl1	0	0.44764	0.376	0.129	0		Six2	0	0.351299	0.288	0.084	0		2_Member	GO Biological Processes	GO:0060485	mesenchyme development	-13.102	-9.917	1.30821e+84	Cyp26a1,Ednra,Efnb1,Foxc2,Foxd1,Hmga2,Meox1,Foxc1,Sfrp1,Six1,Six2,Snai1,Sox9,Tbx1,Tcf15,Tead2,Twist1	17/247
Mn1	0	0.305726	0.302	0.117	0		Lum	2.54846e-299	0.380116	0.334	0.133	7.05134e-295		2_Member	GO Biological Processes	GO:0060562	epithelial tube morphogenesis	-12.3428	-9.254	1.28261e+94	Col4a1,Ednra,Eya1,Foxc2,Foxd1,Hmga2,Irx1,Irx3,Lmo4,Cxcl12,Sfrp1,Six1,Sox9,Tbx1,Tead2,Twist1,Dlc1,Fzd2,Cthrc1	19/369
Tmem119	0	0.327349	0.3	0.094	0		Sox9	2.74482e-299	0.388347	0.491	0.25	7.59464e-295		2_Member	GO Biological Processes	GO:0048762	mesenchymal cell differentiation	-10.3977	-7.625	1.30821e+64	Cyp26a1,Ednra,Efnb1,Foxc2,Hmga2,Foxc1,Sfrp1,Six1,Six2,Snai1,Sox9,Tbx1,Twist1	13/179
Tmem132c	0	0.392489	0.401	0.165	0		Col3a1	1.00718e-286	0.453647	0.506	0.277	2.78676e-282		2_Member	GO Biological Processes	GO:0003007	heart morphogenesis	-9.87647	-7.192	1.28241e+75	Col2a1,Ednra,Eya1,Foxc2,Id2,Foxc1,Six1,Snai1,Sox9,Tbx1,Tead2,Twist1,Dlc1,Fzd2,Flrt2	15/288
Col26a1	0	0.867648	0.674	0.146	0		Fzd2	1.69211e-286	0.34062	0.851	0.637	4.68191e-282		2_Member	GO Biological Processes	GO:0014033	neural crest cell differentiation	-9.55851	-6.885	1.30821e+49	Cyp26a1,Ednra,Efnb1,Foxc2,Foxc1,Sfrp1,Six1,Sox9,Tbx1,Twist1	36069
Pcolce	0	0.486159	0.441	0.128	0		Sfrp1	1.18272e-284	0.383506	0.637	0.408	3.27246e-280		2_Member	GO Biological Processes	GO:0061138	morphogenesis of a branching epithelium	-7.6021	-5.164	1.28261e+54	Col4a1,Ednra,Eya1,Foxc2,Foxd1,Hmga2,Cxcl12,Sfrp1,Six1,Sox9,Tbx1	11/200
Gng11	0	0.449802	0.453	0.182	0		Pcolce	4.70326e-281	0.34737	0.441	0.223	1.30135e-276		2_Member	GO Biological Processes	GO:0014032	neural crest cell development	-7.46507	-5.052	1.30821e+39	Cyp26a1,Ednra,Efnb1,Foxc2,Foxc1,Sox9,Tbx1,Twist1	31260
Cped1	0	0.398166	0.285	0.046	0		Vcan	8.48652e-258	0.357767	0.806	0.611	2.34813e-253		2_Member	GO Biological Processes	GO:0001763	morphogenesis of a branching structure	-7.36315	-4.991	1.28261e+54	Col4a1,Ednra,Eya1,Foxc2,Foxd1,Hmga2,Cxcl12,Sfrp1,Six1,Sox9,Tbx1	11/211
Cald1	0	0.605657	0.967	0.662	0		Id1	2.00016e-257	0.315449	0.882	0.788	5.53423e-253		2_Member	GO Biological Processes	GO:0048754	branching morphogenesis of an epithelial tube	-7.30262	-4.952	1.28261e+49	Col4a1,Ednra,Eya1,Foxc2,Foxd1,Hmga2,Cxcl12,Six1,Sox9,Tbx1	10/167
Ptn	0	0.499173	0.917	0.556	0		Dab2	7.69185e-251	0.357665	0.537	0.336	2.12826e-246		2_Member	GO Biological Processes	GO:0048863	stem cell differentiation	-7.17787	-4.843	1.30821e+55	Cyp26a1,Ednra,Efnb1,Foxc2,Foxc1,Sfrp1,Six1,Sox9,Tbx1,Twist1,Epop	11/220
Cxcl12	0	0.590797	0.497	0.165	0		Pkdcc	2.16402e-246	0.351925	0.723	0.539	5.98761e-242		2_Member	GO Biological Processes	GO:0048864	stem cell development	-7.048	-4.738	1.30821e+39	Cyp26a1,Ednra,Efnb1,Foxc2,Foxc1,Sox9,Tbx1,Twist1	35278
Nr2f2	0	0.521784	0.659	0.339	0		Ccne1	4.94719e-242	0.292335	0.805	0.667	1.36884e-237		2_Member	GO Biological Processes	GO:0001569	branching involved in blood vessel morphogenesis	-5.4118	-3.321	1.28261e+24	Col4a1,Ednra,Foxc2,Cxcl12,Tbx1	15097
Serpinh1	0	0.374391	0.997	0.868	0		Mfap2	1.81645e-237	0.297463	0.799	0.648	5.02593e-233		2_Member	GO Biological Processes	GO:0001667	ameboidal-type cell migration	-3.4677	-1.732	1.36171e+34	Ednra,Efnb1,Fstl1,Cxcl12,Snai1,Tbx1,Twist1	7/224
Eef2k	0	0.294313	0.283	0.11	0		Pdlim4	4.07818e-224	0.329848	0.701	0.489	1.12839e-219		2_Member	GO Biological Processes	GO:0001755	neural crest cell migration	-3.38499	-1.663	1.36171e+19	Ednra,Efnb1,Tbx1,Twist1	22007
Marcks	0	0.639266	0.987	0.775	0		Cthrc1	4.20283e-217	0.313807	0.381	0.196	1.16288e-212		2_Member	GO Biological Processes	GO:0090497	mesenchymal cell migration	-3.33046	-1.624	1.36171e+19	Ednra,Efnb1,Tbx1,Twist1	22737
H2afy2	0	0.490649	0.968	0.729	0		Prrx1	2.99086e-209	0.318968	0.546	0.332	8.27542e-205		3_Summary	GO Biological Processes	GO:0048844	artery morphogenesis	-13.639	-10.375	1.18161e+140	Apoe,Col3a1,Ednra,Eya1,Foxc2,Lrp1,Foxc1,Pdgfrb,Prrx1,Prrx2,Six1,Tbx1,Nr2f2,Col4a1,Id1,Pdgfra,Cxcl12,Tead2,Vegfb,Vegfc,Smarca2,Plpp3,Cald1,Igf2,Sfrp1,Sox9,Serpinf1,Tcf12	28/-
Cnn2	0	0.468293	0.754	0.428	0		Pgm2	2.7248e-201	0.323779	0.476	0.303	7.53925e-197		3_Member	GO Biological Processes	GO:0048844	artery morphogenesis	-13.639	-10.375	1.18161e+59	Apoe,Col3a1,Ednra,Eya1,Foxc2,Lrp1,Foxc1,Pdgfrb,Prrx1,Prrx2,Six1,Tbx1	28460
Lum	0	0.435523	0.334	0.077	0		Tpm2	4.04564e-199	0.308662	0.641	0.468	1.11939e-194		3_Member	GO Biological Processes	GO:0001944	vasculature development	-11.9985	-8.989	1.18161e+115	Apoe,Nr2f2,Col3a1,Col4a1,Ednra,Eya1,Foxc2,Id1,Lrp1,Foxc1,Pdgfra,Pdgfrb,Prrx1,Prrx2,Cxcl12,Six1,Tbx1,Tead2,Vegfb,Vegfc,Smarca2,Plpp3,Cald1	23/615
Hmga2	0	0.332227	0.981	0.772	0		Efnb1	5.50303e-199	0.30995	0.415	0.24	1.52263e-194		3_Member	GO Biological Processes	GO:0048514	blood vessel morphogenesis	-11.6096	-8.707	1.18161e+100	Apoe,Nr2f2,Col3a1,Col4a1,Ednra,Eya1,Foxc2,Lrp1,Foxc1,Pdgfra,Pdgfrb,Prrx1,Prrx2,Cxcl12,Six1,Tbx1,Tead2,Vegfb,Vegfc,Cald1	20/461
Ndufa4l2	0	0.356148	0.3	0.098	0		Cped1	5.85999e-196	0.264675	0.285	0.131	1.6214e-191		3_Member	GO Biological Processes	GO:0060840	artery development	-11.4945	-8.628	1.18161e+59	Apoe,Col3a1,Ednra,Eya1,Foxc2,Lrp1,Foxc1,Pdgfrb,Prrx1,Prrx2,Six1,Tbx1	12/115
Col4a1	0	0.368172	0.649	0.397	0		E130012A19Rik	9.65138e-194	0.262161	0.754	0.633	2.67044e-189		3_Member	GO Biological Processes	GO:0001568	blood vessel development	-10.74	-7.938	1.18161e+105	Apoe,Nr2f2,Col3a1,Col4a1,Ednra,Eya1,Foxc2,Lrp1,Foxc1,Pdgfra,Pdgfrb,Prrx1,Prrx2,Cxcl12,Six1,Tbx1,Tead2,Vegfb,Vegfc,Plpp3,Cald1	21/577
Vegfc	0	0.503609	0.411	0.108	0		Ednra	3.97988e-193	0.273446	0.287	0.137	1.10119e-188		3_Member	GO Biological Processes	GO:0035909	aorta morphogenesis	-7.3168	-4.956	1.28251e+29	Col3a1,Eya1,Lrp1,Pdgfrb,Six1,Tbx1	12936
Ednra	0	0.355578	0.287	0.078	0		Mfap4	2.67058e-191	0.307075	0.457	0.279	7.38922e-187		3_Member	GO Biological Processes	GO:0035904	aorta development	-6.77732	-4.509	1.28251e+34	Col3a1,Ednra,Eya1,Lrp1,Pdgfrb,Six1,Tbx1	25750
Ier2	0	0.34156	0.852	0.695	0		Eef2k	6.82421e-190	0.261429	0.283	0.135	1.88819e-185		3_Member	GO Biological Processes	GO:0001525	angiogenesis	-5.27661	-3.23	1.28261e+55	Col4a1,Ednra,Foxc2,Foxc1,Pdgfra,Pdgfrb,Cxcl12,Tbx1,Vegfb,Vegfc,Cald1	11/343
Irx3	0	0.602961	0.709	0.314	0		Crispld1	7.77931e-189	0.309279	0.367	0.203	2.15246e-184		3_Member	GO Biological Processes	GO:0060976	coronary vasculature development	-2.9331	-1.287	1.69712e+19	Lrp1,Pdgfrb,Tbx1,Vegfb	28946
Irx5	0	0.684178	0.631	0.197	0		Snai1	7.53811e-187	0.317383	0.467	0.296	2.08572e-182		3_Member	GO Biological Processes	GO:0071417	cellular response to organonitrogen compound	-2.34881	-0.778	1.28251e+49	Col3a1,Col4a1,Ednra,Foxc2,Igf2,Lrp1,Pdgfra,Sfrp1,Six1,Sox9	10/646
Cdh11	0	0.906066	0.769	0.221	0		Mn1	6.42141e-179	0.261569	0.302	0.153	1.77674e-174		3_Member	GO Biological Processes	GO:1901699	cellular response to nitrogen compound	-2.16152	-0.627	1.28251e+49	Col3a1,Col4a1,Ednra,Foxc2,Igf2,Lrp1,Pdgfra,Sfrp1,Six1,Sox9	10/688
Foxc2	0	0.682958	0.507	0.092	0		Col23a1	4.69888e-176	0.296704	0.413	0.248	1.30013e-171		3_Member	GO Biological Processes	GO:1901652	response to peptide	-2.07165	-0.548	1.28251e+34	Col3a1,Ednra,Foxc2,Igf2,Lrp1,Serpinf1,Tcf12	7/396
Ebf2	0	0.62339	0.426	0.043	0		Lpar1	1.87042e-170	0.292835	0.557	0.392	5.17526e-166		4_Summary	GO Biological Processes	GO:0061448	connective tissue development	-12.8477	-9.697	1.21111e+168	Bgn,Serpinh1,Col2a1,Col3a1,Col9a1,Ebf2,Foxc2,Foxd1,Hmga2,Id2,Pdgfrb,Prrx1,Pth1r,Prrx2,Six2,Snai1,Sox9,Col4a1,Foxc1,Pdgfra,Tgfbi,Mfap4,Col23a1,Flrt2,Tmem119,Twist1,Foxp1,Igf2,Apoe,Fstl1,Irx3,Smarca2,Crispld1	33/-
Clmp	0	0.794515	0.672	0.179	0		Ung	2.05509e-164	0.271927	0.69	0.531	5.68622e-160		4_Member	GO Biological Processes	GO:0061448	connective tissue development	-12.8477	-9.697	1.21111e+84	Bgn,Serpinh1,Col2a1,Col3a1,Col9a1,Ebf2,Foxc2,Foxd1,Hmga2,Id2,Pdgfrb,Prrx1,Pth1r,Prrx2,Six2,Snai1,Sox9	17/256
Fam212a	0	0.327477	0.493	0.239	0		Id2	5.80262e-156	0.281334	0.796	0.651	1.60553e-151		4_Member	GO Biological Processes	GO:0051216	cartilage development	-8.9585	-6.338	1.21111e+59	Bgn,Serpinh1,Col2a1,Col3a1,Col9a1,Hmga2,Prrx1,Pth1r,Prrx2,Six2,Snai1,Sox9	12/189
Ebf1	0	1.12298	0.745	0.108	0		Nfil3	2.30453e-155	0.263856	0.368	0.22	6.3764e-151		4_Member	GO Biological Processes	GO:0030198	extracellular matrix organization	-8.08847	-5.58	1.24061e+66	Serpinh1,Col2a1,Col3a1,Col4a1,Col9a1,Foxc2,Foxc1,Pdgfra,Sox9,Tgfbi,Mfap4,Col23a1,Flrt2	13/276
Col23a1	0	0.51287	0.413	0.099	0		Colec12	6.35002e-152	0.266947	0.666	0.53	1.75699e-147		4_Member	GO Biological Processes	GO:0045229	external encapsulating structure organization	-8.06971	-5.569	1.24061e+66	Serpinh1,Col2a1,Col3a1,Col4a1,Col9a1,Foxc2,Foxc1,Pdgfra,Sox9,Tgfbi,Mfap4,Col23a1,Flrt2	13/277
Pdlim4	0	0.687905	0.701	0.287	0		Pdgfrb	9.40614e-152	0.264761	0.406	0.25	2.60259e-147		4_Member	GO Biological Processes	GO:0043062	extracellular structure organization	-8.05102	-5.558	1.24061e+66	Serpinh1,Col2a1,Col3a1,Col4a1,Col9a1,Foxc2,Foxc1,Pdgfra,Sox9,Tgfbi,Mfap4,Col23a1,Flrt2	13/278
Mfap4	0	0.492335	0.457	0.152	0		Efna2	3.11415e-144	0.26816	0.453	0.305	8.61655e-140		4_Member	GO Biological Processes	GO:0060350	endochondral bone morphogenesis	-6.821	-4.543	1.24061e+35	Serpinh1,Col2a1,Col3a1,Col9a1,Foxc1,Sox9,Tmem119	25385
Serpinf1	0	0.428677	0.391	0.127	0		Pth1r	1.84107e-136	0.250281	0.436	0.284	5.09407e-132		4_Member	GO Biological Processes	GO:0060349	bone morphogenesis	-6.55708	-4.301	1.24061e+40	Serpinh1,Col2a1,Col3a1,Col9a1,Foxc1,Sox9,Twist1,Tmem119	8/111
E130012A19Rik	0	0.400494	0.754	0.519	0		Sparcl1	5.41353e-118	0.264365	0.376	0.243	1.49787e-113		4_Member	GO Biological Processes	GO:0060348	bone development	-6.13472	-3.931	1.21111e+51	Bgn,Serpinh1,Col2a1,Col3a1,Col9a1,Foxc1,Sox9,Twist1,Foxp1,Tmem119	10/223
Igfbp4	0	0.639205	0.93	0.639	0		Cyp26a1	6.83768e-110	0.286048	0.279	0.16	1.89192e-105		4_Member	GO Biological Processes	GO:0002062	chondrocyte differentiation	-5.92745	-3.735	1.24061e+34	Serpinh1,Col2a1,Col3a1,Hmga2,Pth1r,Six2,Sox9	34151
Fzd2	0	0.559677	0.851	0.526	0		These are the cell types that were compared to the endotome:							4_Member	GO Biological Processes	GO:0030199	collagen fibril organization	-4.7733	-2.825	1.24061e+24	Serpinh1,Col2a1,Col3a1,Foxc2,Foxc1	20210
Limd2	0	0.328479	0.896	0.733	0		#subset to only inlclude cell types similar to endotome cells_to_compare <- c("Somitic mesoderm", "Allantois endothelium", "Presomitic mesoderm", "Epicardium", "Cardiopharyngeal progenitors FHF", "Mesenchyme", "Cranial mesoderm", "Endotome", "Anterior cardiopharyngeal progenitors", "Anterior somitic tissues", "Embryo proper endothelium", "Embryo proper mesothelium", "Cardiopharyngeal progenitors …							4_Member	WikiPathways	WP1270	Endochondral ossification	-4.55235	-2.65	1.24061e+24	Serpinh1,Col2a1,Igf2,Pth1r,Sox9	22402
Sox9	0	0.533492	0.491	0.17	0									4_Member	GO Biological Processes	GO:0060351	cartilage development involved in endochondral bone morphogenesis	-4.1171	-2.294	1.24061e+19	Serpinh1,Col2a1,Col9a1,Sox9	14336
Foxc1	0	0.535348	0.482	0.135	0									4_Member	GO Biological Processes	GO:0048871	multicellular organismal-level homeostasis	-3.98677	-2.183	1.18161e+69	Apoe,Col2a1,Col3a1,Col9a1,Fstl1,Id2,Irx3,Foxc1,Pdgfrb,Pth1r,Sox9,Twist1,Smarca2,Crispld1	14/740
Nfil3	0	0.396824	0.368	0.125	0									4_Member	GO Biological Processes	GO:0001894	tissue homeostasis	-3.37614	-1.658	1.28241e+34	Col2a1,Col3a1,Col9a1,Foxc1,Pdgfrb,Pth1r,Sox9	7/232
Tgfbi	0	0.57053	0.397	0.06	0									4_Member	GO Biological Processes	GO:0060249	anatomical structure homeostasis	-3.37614	-1.658	1.28241e+34	Col2a1,Col3a1,Col9a1,Foxc1,Pdgfrb,Pth1r,Sox9	7/232
Irx1	0	0.442498	0.414	0.15	0									5_Summary	GO Biological Processes	GO:0050678	regulation of epithelial cell proliferation	-12.2389	-9.179	1.18161e+161	Apoe,Nr2f2,Dab2,Twist2,Ednra,Eya1,Hmga2,Id1,Igf2,Ptn,Cxcl12,Serpinf1,Sfrp1,Six1,Sox9,Tbx1,Twist1,Vegfb,Vegfc,Foxp1,Fbn2,Id2,Cthrc1,Tmem119,Fst,Irx3,Six2,Snai1,Tcf15,Smarca2,Cnn2,Col3a1	32/-
Vcan	0	0.698352	0.806	0.432	0									5_Member	GO Biological Processes	GO:0050678	regulation of epithelial cell proliferation	-12.2389	-9.179	1.18161e+100	Apoe,Nr2f2,Dab2,Twist2,Ednra,Eya1,Hmga2,Id1,Igf2,Ptn,Cxcl12,Serpinf1,Sfrp1,Six1,Sox9,Tbx1,Twist1,Vegfb,Vegfc,Foxp1	20/426
Foxd1	0	1.01255	0.687	0.134	0									5_Member	GO Biological Processes	GO:0050679	positive regulation of epithelial cell proliferation	-10.0119	-7.304	1.33451e+70	Twist2,Eya1,Hmga2,Id1,Igf2,Ptn,Cxcl12,Sfrp1,Sox9,Tbx1,Twist1,Vegfb,Vegfc,Foxp1	14/235
Fst	0	1.16923	0.799	0.216	0									5_Member	GO Biological Processes	GO:0045667	regulation of osteoblast differentiation	-7.42782	-5.041	1.33451e+50	Twist2,Fbn2,Id1,Id2,Sfrp1,Sox9,Twist1,Vegfc,Cthrc1,Tmem119	10/162
Twist1	0	1.06376	0.897	0.288	0									5_Member	GO Biological Processes	GO:0045596	negative regulation of cell differentiation	-7.11063	-4.791	1.33451e+96	Twist2,Fst,Hmga2,Id1,Id2,Igf2,Irx3,Ptn,Sfrp1,Six2,Snai1,Sox9,Tbx1,Tcf15,Twist1,Vegfc,Smarca2,Foxp1,Tmem119	19/757
Dact1	0	0.31038	0.317	0.134	0									5_Member	GO Biological Processes	GO:0045668	negative regulation of osteoblast differentiation	-6.77732	-4.509	1.33452e+34	Twist2,Id1,Id2,Sfrp1,Sox9,Twist1,Vegfc	25750
Six1	0	0.821109	0.625	0.103	0									5_Member	GO Biological Processes	GO:0002683	negative regulation of immune system process	-2.23835	-0.69	1.27981e+44	Cnn2,Col3a1,Twist2,Id2,Igf2,Cxcl12,Sfrp1,Sox9,Twist1	9/565
Flrt2	0	0.419325	0.334	0.087	0									6_Summary	GO Biological Processes	GO:0001656	metanephros development	-11.7949	-8.809	1.40481e+90	Eya1,Foxc2,Foxd1,Id2,Irx1,Irx3,Pdgfra,Pdgfrb,Six1,Six2,Sox9,Ednra,Foxc1,Basp1,Vcan,Sfrp1,Col4a1,Foxp1	18/-
Gm266	0	0.485232	0.384	0.104	0									6_Member	GO Biological Processes	GO:0001656	metanephros development	-11.7949	-8.809	1.40481e+54	Eya1,Foxc2,Foxd1,Id2,Irx1,Irx3,Pdgfra,Pdgfrb,Six1,Six2,Sox9	30256
Dab2	0	0.286156	0.537	0.286	0									6_Member	GO Biological Processes	GO:0072006	nephron development	-11.7586	-8.795	1.36171e+64	Ednra,Eya1,Foxc2,Foxd1,Irx1,Irx3,Foxc1,Pdgfra,Pdgfrb,Six1,Six2,Sox9,Basp1	13/140
Basp1	0	0.424952	0.969	0.777	0									6_Member	GO Biological Processes	GO:0072073	kidney epithelium development	-11.6791	-8.757	1.30031e+64	Vcan,Ednra,Eya1,Foxc2,Foxd1,Irx1,Irx3,Foxc1,Sfrp1,Six1,Six2,Sox9,Basp1	13/142
Col2a1	0	0.649378	0.601	0.222	0									6_Member	GO Biological Processes	GO:0072001	renal system development	-10.9696	-8.152	1.28261e+84	Col4a1,Vcan,Ednra,Eya1,Foxc2,Foxd1,Id2,Irx1,Irx3,Foxc1,Pdgfra,Pdgfrb,Sfrp1,Six1,Six2,Sox9,Basp1	17/335
Tbx1	0	0.915029	0.576	0.053	0									6_Member	GO Biological Processes	GO:0072009	nephron epithelium development	-10.5478	-7.761	1.36171e+54	Ednra,Eya1,Foxc2,Foxd1,Irx1,Irx3,Foxc1,Six1,Six2,Sox9,Basp1	11/106
Fstl1	0	0.508115	0.805	0.502	0									6_Member	GO Biological Processes	GO:0001822	kidney development	-10.2675	-7.535	1.30031e+79	Vcan,Ednra,Eya1,Foxc2,Foxd1,Id2,Irx1,Irx3,Foxc1,Pdgfra,Pdgfrb,Sfrp1,Six1,Six2,Sox9,Basp1	16/319
Pkdcc	0	0.56815	0.723	0.377	0									6_Member	GO Biological Processes	GO:0072210	metanephric nephron development	-7.83809	-5.38	1.52292e+29	Foxd1,Irx1,Pdgfra,Pdgfrb,Six2,Sox9	47270
Six2	0	0.450106	0.288	0.029	0									6_Member	GO Biological Processes	GO:0001657	ureteric bud development	-7.11979	-4.795	1.30031e+39	Vcan,Eya1,Foxc2,Foxd1,Foxc1,Sfrp1,Six1,Sox9	34547
Colec12	0	0.665418	0.666	0.259	0									6_Member	GO Biological Processes	GO:0072163	mesonephric epithelium development	-6.97783	-4.682	1.30031e+39	Vcan,Eya1,Foxc2,Foxd1,Foxc1,Sfrp1,Six1,Sox9	36008
Fbn2	0	0.462663	0.655	0.345	0									6_Member	GO Biological Processes	GO:0072164	mesonephric tubule development	-6.97783	-4.682	1.30031e+39	Vcan,Eya1,Foxc2,Foxd1,Foxc1,Sfrp1,Six1,Sox9	36008
Pdgfrb	0	0.479152	0.406	0.105	0									6_Member	GO Biological Processes	GO:0001823	mesonephros development	-6.87548	-4.589	1.30031e+39	Vcan,Eya1,Foxc2,Foxd1,Foxc1,Sfrp1,Six1,Sox9	8/101
Hsd11b2	5.43175e-295	0.29905	0.409	0.198	1.50291e-290									6_Member	GO Biological Processes	GO:0072088	nephron epithelium morphogenesis	-6.48957	-4.238	1.40482e+34	Eya1,Foxd1,Irx1,Irx3,Six1,Six2,Sox9	28307
Cd63	5.43464e-293	0.25698	0.911	0.748	1.50371e-288									6_Member	GO Biological Processes	GO:0072028	nephron morphogenesis	-6.4126	-4.165	1.40482e+34	Eya1,Foxd1,Irx1,Irx3,Six1,Six2,Sox9	29037
Smarca2	9.24376e-288	0.33856	0.464	0.264	2.55766e-283									6_Member	GO Biological Processes	GO:0061333	renal tubule morphogenesis	-6.33775	-4.107	1.28261e+34	Col4a1,Eya1,Foxd1,Irx1,Irx3,Six1,Sox9	29768
Foxp1	1.23517e-276	0.341394	0.638	0.422	3.41758e-272									6_Member	GO Biological Processes	GO:0061326	renal tubule development	-5.83397	-3.652	1.28261e+34	Col4a1,Eya1,Foxd1,Irx1,Irx3,Six1,Sox9	35247
Tead2	1.3717e-274	0.258308	0.936	0.792	3.79534e-270									6_Member	GO Biological Processes	GO:0060993	kidney morphogenesis	-5.80352	-3.626	1.40482e+34	Eya1,Foxd1,Irx1,Irx3,Six1,Six2,Sox9	35612
Dbn1	1.39023e-272	0.311459	0.774	0.587	3.84663e-268									6_Member	GO Biological Processes	GO:0090183	regulation of kidney development	-5.7001	-3.546	1.36172e+24	Ednra,Foxd1,Six1,Six2,Sox9	13271
Pdgfra	2.04245e-267	0.289576	0.355	0.17	5.65126e-263									6_Member	GO Biological Processes	GO:1905330	regulation of morphogenesis of an epithelium	-5.37432	-3.306	1.85952e+30	Pdgfra,Sfrp1,Six1,Six2,Sox9,Foxp1	26816
Pth1r	2.38771e-264	0.290954	0.436	0.232	6.60655e-260									6_Member	GO Biological Processes	GO:0072078	nephron tubule morphogenesis	-5.30549	-3.256	1.40482e+29	Eya1,Foxd1,Irx1,Irx3,Six1,Sox9	27546
Igf2	2.81509e-258	0.317187	0.798	0.507	7.78908e-254									6_Member	GO Biological Processes	GO:0072079	nephron tubule formation	-5.13487	-3.111	1.63712e+19	Irx1,Irx3,Six1,Sox9	44652
Pgrmc1	1.04489e-257	0.250658	0.881	0.779	2.8911e-253									6_Member	GO Biological Processes	GO:0061004	pattern specification involved in kidney development	-4.97862	-2.984	152291637116373	Foxd1,Irx1,Irx3	45141
Lrig3	7.40331e-252	0.275507	0.305	0.144	2.04842e-247									6_Member	GO Biological Processes	GO:0072048	renal system pattern specification	-4.97862	-2.984	152291637116373	Foxd1,Irx1,Irx3	45141
Plod2	5.76064e-248	0.321762	0.503	0.309	1.59391e-243									6_Member	GO Biological Processes	GO:0072080	nephron tubule development	-4.87396	-2.911	1.40482e+29	Eya1,Foxd1,Irx1,Irx3,Six1,Sox9	32660
Apoe	1.20928e-239	0.25995	0.795	0.585	3.34595e-235									6_Member	GO Biological Processes	GO:0060688	regulation of morphogenesis of a branching structure	-4.38567	-2.528	1.85952e+24	Pdgfra,Sfrp1,Six1,Six2,Sox9	24228
Rab3il1	1.3123e-239	0.253099	0.328	0.155	3.63099e-235									6_Member	GO Biological Processes	GO:0072074	kidney mesenchyme development	-4.27968	-2.437	152292047120472	Foxd1,Six1,Six2	41334
Efna2	1.42025e-234	0.301148	0.453	0.268	3.9297e-230									6_Member	GO Biological Processes	GO:0001658	branching involved in ureteric bud morphogenesis	-3.72563	-1.958	1.40482e+19	Eya1,Foxd1,Six1,Sox9	17989
Lrp1	1.83153e-226	0.295567	0.414	0.237	5.06765e-222									6_Member	GO Biological Processes	GO:0090189	regulation of branching involved in ureteric bud morphogenesis	-3.39645	-1.671	204712047220682	Six1,Six2,Sox9	45717
Pgm2	8.56303e-226	0.313788	0.476	0.299	2.36931e-221									6_Member	GO Biological Processes	GO:0060675	ureteric bud morphogenesis	-3.38499	-1.663	1.40482e+19	Eya1,Foxd1,Six1,Sox9	22007
2006-09-01	7.21569e-220	0.297471	0.506	0.329	1.99651e-215									6_Member	GO Biological Processes	GO:0072171	mesonephric tubule morphogenesis	-3.27782	-1.58	1.40482e+19	Eya1,Foxd1,Six1,Sox9	23468
Tmeff1	1.15882e-214	0.287215	0.654	0.502	3.20634e-210									6_Member	GO Biological Processes	GO:0110110	positive regulation of animal organ morphogenesis	-2.85594	-1.226	136172047120682	Ednra,Six1,Sox9	13940
Sfrp1	7.64134e-209	0.276535	0.636	0.406	2.11428e-204									6_Member	GO Biological Processes	GO:1905332	positive regulation of morphogenesis of an epithelium	-2.79099	-1.171	185952047120682	Pdgfra,Six1,Sox9	14671
Asph	2.03801e-204	0.296329	0.54	0.379	5.63898e-200									7_Summary	GO Biological Processes	GO:0007389	pattern specification process	-11.3731	-8.524	1.18191e+150	Nr2f2,Cyp26a1,Ednra,Efnb1,Eya1,Foxc2,Fst,Foxd1,Irx1,Irx3,Mdfi,Meox1,Foxc1,Sfrp1,Six1,Six2,Snai1,Tbx1,Tcf15,Asph,Twist1,Fzd2,Col3a1,Foxp1,Basp1,Tead2,Id2,Lmo4,Lrp1,Igf2	30/-
Dlc1	6.87926e-200	0.263187	0.362	0.198	1.90342e-195									7_Member	GO Biological Processes	GO:0007389	pattern specification process	-11.3731	-8.524	1.18191e+99	Nr2f2,Cyp26a1,Ednra,Efnb1,Eya1,Foxc2,Fst,Foxd1,Irx1,Irx3,Mdfi,Meox1,Foxc1,Sfrp1,Six1,Six2,Snai1,Tbx1,Tcf15,Asph	20/475
Phlda1	2.69514e-198	0.308517	0.665	0.479	7.45718e-194									7_Member	GO Biological Processes	GO:0003002	regionalization	-8.36722	-5.827	1.18191e+79	Nr2f2,Cyp26a1,Ednra,Foxc2,Foxd1,Irx1,Irx3,Mdfi,Meox1,Foxc1,Sfrp1,Six1,Six2,Snai1,Tbx1,Tcf15	16/431
Rab34	4.79137e-187	0.259101	0.717	0.576	1.32573e-182									7_Member	GO Biological Processes	GO:0035282	segmentation	-7.69381	-5.242	1.36171e+44	Ednra,Foxc2,Irx1,Irx3,Meox1,Foxc1,Sfrp1,Six1,Tcf15	9/113
Vegfb	2.81979e-185	0.270589	0.659	0.522	7.80208e-181									7_Member	GO Biological Processes	GO:0003151	outflow tract morphogenesis	-7.42477	-5.041	1.36171e+39	Ednra,Eya1,Foxc2,Foxc1,Six1,Tbx1,Twist1,Fzd2	31625
Cd302	1.03748e-184	0.25416	0.34	0.192	2.87061e-180									7_Member	GO Biological Processes	GO:0048644	muscle organ morphogenesis	-5.86477	-3.68	1.28251e+34	Col3a1,Ednra,Foxc2,Foxc1,Tbx1,Tcf15,Fzd2	34881
Tcf12	2.12956e-183	0.266473	0.707	0.556	5.89227e-179									7_Member	GO Biological Processes	GO:0007517	muscle organ development	-5.604	-3.473	1.18191e+55	Nr2f2,Col3a1,Ednra,Foxc2,Foxc1,Six1,Tbx1,Tcf15,Twist1,Fzd2,Foxp1	11/317
Fkbp9	3.25072e-178	0.271655	0.588	0.446	8.99441e-174									7_Member	GO Biological Processes	GO:0072010	glomerular epithelium development	-5.50554	-3.393	1.36171e+19	Ednra,Foxc2,Foxc1,Basp1	43191
Lima1	3.72304e-178	0.267885	0.383	0.227	1.03013e-173									7_Member	GO Biological Processes	GO:0009952	anterior/posterior pattern specification	-5.02932	-3.018	1.18191e+44	Nr2f2,Cyp26a1,Foxc2,Meox1,Foxc1,Sfrp1,Six2,Tbx1,Tcf15	9/234
Hs6st2	1.01208e-177	0.254124	0.365	0.212	2.80033e-173									7_Member	GO Biological Processes	GO:0048339	paraxial mesoderm development	-4.97662	-2.984	1.42342e+19	Foxc2,Foxc1,Tcf15,Tead2	45383
Itgb5	6.21579e-164	0.25019	0.397	0.246	1.71985e-159									7_Member	GO Biological Processes	GO:0060415	muscle tissue morphogenesis	-4.93084	-2.944	1.28251e+29	Col3a1,Ednra,Foxc2,Foxc1,Tbx1,Fzd2	31929
Cyp26a1	4.82994e-160	0.26788	0.279	0.142	1.3364e-155									7_Member	GO Biological Processes	GO:0061053	somite development	-4.90222	-2.926	1.42342e+29	Foxc2,Meox1,Foxc1,Sfrp1,Six1,Tcf15	32295
Meox1	4.85341e-160	0.281228	0.258	0.128	1.34289e-155									7_Member	GO Biological Processes	GO:0035850	epithelial cell differentiation involved in kidney development	-4.76457	-2.822	1.36171e+19	Ednra,Foxc2,Six2,Basp1	46478
Mdfi	5.46006e-160	0.254722	0.339	0.2	1.51075e-155									7_Member	GO Biological Processes	GO:0001945	lymph vessel development	-4.69957	-2.77	1.18191e+19	Nr2f2,Foxc2,Foxc1,Tbx1	46844
Plekho1	1.20586e-156	0.257928	0.536	0.379	3.33649e-152									7_Member	GO Biological Processes	GO:0003205	cardiac chamber development	-4.64749	-2.728	1.36171e+39	Ednra,Foxc2,Id2,Lmo4,Lrp1,Foxc1,Tbx1,Fzd2	8/200
Fxyd6	4.47696e-154	0.26173	0.618	0.471	1.23873e-149									7_Member	GO Biological Processes	GO:0003229	ventricular cardiac muscle tissue development	-4.32284	-2.468	1.36171e+24	Ednra,Foxc2,Id2,Irx3,Foxc1	24959
Ier5l	1.12324e-147	0.273853	0.478	0.334	3.1079e-143									7_Member	GO Biological Processes	GO:0001756	somitogenesis	-4.23231	-2.394	1.42342e+24	Foxc2,Meox1,Foxc1,Sfrp1,Tcf15	26054
														7_Member	GO Biological Processes	GO:0061005	cell differentiation involved in kidney development	-4.16215	-2.329	1.36171e+19	Ednra,Foxc2,Six2,Basp1	13971
														7_Member	GO Biological Processes	GO:0061318	renal filtration cell differentiation	-3.9934	-2.188	136171423470350	Ednra,Foxc2,Basp1	42430
														7_Member	GO Biological Processes	GO:0072112	podocyte differentiation	-3.9934	-2.188	136171423470350	Ednra,Foxc2,Basp1	42430
														7_Member	GO Biological Processes	GO:0072311	glomerular epithelial cell differentiation	-3.9934	-2.188	136171423470350	Ednra,Foxc2,Basp1	42430
														7_Member	WikiPathways	WP3663	BMP signaling pathway in eyelid development	-3.69206	-1.931	142341730020377	Foxc2,Foxc1,Sfrp1	43891
														7_Member	GO Biological Processes	GO:0001974	blood vessel remodeling	-3.65783	-1.9	1.36171e+19	Ednra,Foxc2,Foxc1,Tbx1	18719
														7_Member	GO Biological Processes	GO:0003206	cardiac chamber morphogenesis	-3.57693	-1.824	1.36171e+29	Ednra,Foxc2,Id2,Foxc1,Tbx1,Fzd2	6/152
														7_Member	WikiPathways	WP4820	GDNF/RET signaling axis	-3.56513	-1.816	140481423417300	Eya1,Foxc2,Foxc1	44621
														7_Member	GO Biological Processes	GO:0003231	cardiac ventricle development	-3.5616	-1.816	1.36171e+29	Ednra,Foxc2,Id2,Lmo4,Foxc1,Fzd2	6/153
														7_Member	GO Biological Processes	GO:0046620	regulation of organ growth	-3.08495	-1.417	1.42342e+25	Foxc2,Igf2,Foxc1,Tbx1,Foxp1	5/125
														7_Member	GO Biological Processes	GO:0035050	embryonic heart tube development	-2.6888	-1.08	1.36171e+19	Ednra,Foxc2,Foxc1,Tead2	33695
														7_Member	GO Biological Processes	GO:0055010	ventricular cardiac muscle tissue morphogenesis	-2.37223	-0.797	136171423417300	Ednra,Foxc2,Foxc1	20515
														7_Member	GO Biological Processes	GO:0033002	muscle cell proliferation	-2.32934	-0.765	136171423417300	Ednra,Foxc2,Foxc1	21245
														7_Member	GO Biological Processes	GO:0055008	cardiac muscle tissue morphogenesis	-2.05224	-0.532	136171423417300	Ednra,Foxc2,Foxc1	26724
														8_Summary	Reactome Gene Sets	R-MMU-1474244	Extracellular matrix organization	-11.2343	-8.401	1.21111e+137	Bgn,Serpinh1,Col2a1,Col3a1,Col4a1,Col9a1,Fbn2,Itgb5,Lum,Mfap2,Pcolce,Plod2,Mfap4,Col26a1,Col23a1,Pdgfra,Pdgfrb,Efna2,Efnb1,Cxcl12,Flrt2,Vegfb,Vegfc,Gng11,Vcan,Sox9,Tcf12	27/-
														8_Member	Reactome Gene Sets	R-MMU-1474244	Extracellular matrix organization	-11.2343	-8.401	1.21111e+76	Bgn,Serpinh1,Col2a1,Col3a1,Col4a1,Col9a1,Fbn2,Itgb5,Lum,Mfap2,Pcolce,Plod2,Mfap4,Col26a1,Col23a1	15/231
														8_Member	Reactome Gene Sets	R-MMU-1650814	Collagen biosynthesis and modifying enzymes	-10.1882	-7.468	1.24061e+46	Serpinh1,Col2a1,Col3a1,Col4a1,Col9a1,Pcolce,Plod2,Col26a1,Col23a1	22160
														8_Member	Reactome Gene Sets	R-MMU-1474290	Collagen formation	-9.39824	-6.736	1.24061e+46	Serpinh1,Col2a1,Col3a1,Col4a1,Col9a1,Pcolce,Plod2,Col26a1,Col23a1	26908
														8_Member	Reactome Gene Sets	R-MMU-186797	Signaling by PDGF	-6.35691	-4.122	1.28241e+29	Col2a1,Col3a1,Col4a1,Col9a1,Pdgfra,Pdgfrb	18415
														8_Member	Reactome Gene Sets	R-MMU-8948216	Collagen chain trimerization	-5.76302	-3.589	1.28241e+26	Col2a1,Col3a1,Col9a1,Col26a1,Col23a1	12905
														8_Member	Reactome Gene Sets	R-MMU-419037	NCAM1 interactions	-5.72728	-3.56	1.28241e+19	Col2a1,Col3a1,Col4a1,Col9a1	42461
														8_Member	Reactome Gene Sets	R-MMU-216083	Integrin cell surface interactions	-5.6326	-3.494	1.28241e+29	Col2a1,Col3a1,Col4a1,Col9a1,Itgb5,Lum	24259
														8_Member	Reactome Gene Sets	R-MMU-3000178	ECM proteoglycans	-5.35877	-3.299	1.21111e+24	Bgn,Col2a1,Col3a1,Col9a1,Itgb5	15462
														8_Member	Reactome Gene Sets	R-MMU-2022090	Assembly of collagen fibrils and other multimeric structures	-5.20759	-3.173	1.28241e+24	Col2a1,Col3a1,Col4a1,Col9a1,Pcolce	16558
														8_Member	Reactome Gene Sets	R-MMU-375165	NCAM signaling for neurite out-growth	-4.51882	-2.622	1.28241e+19	Col2a1,Col3a1,Col4a1,Col9a1	11414
														8_Member	Reactome Gene Sets	R-MMU-3000171	Non-integrin membrane-ECM interactions	-4.46278	-2.584	1.28241e+19	Col2a1,Col3a1,Col4a1,Itgb5	11780
														8_Member	KEGG Pathway	mmu04974	Protein digestion and absorption - Mus musculus (house mouse)	-4.39536	-2.531	1.28241e+31	Col2a1,Col3a1,Col4a1,Col9a1,Col26a1,Col23a1	6/108
														8_Member	Reactome Gene Sets	R-MMU-1442490	Collagen degradation	-3.53055	-1.79	1.28241e+20	Col2a1,Col3a1,Col4a1,Col26a1	20180
														8_Member	Reactome Gene Sets	R-MMU-1474228	Degradation of the extracellular matrix	-3.39258	-1.669	1.28241e+25	Col2a1,Col3a1,Col4a1,Fbn2,Col26a1	5/107
														8_Member	Reactome Gene Sets	R-MMU-422475	Axon guidance	-3.19357	-1.51	1.28241e+34	Col2a1,Col3a1,Col4a1,Col9a1,Efna2,Efnb1,Cxcl12	7/249
														8_Member	Reactome Gene Sets	R-MMU-9675108	Nervous system development	-3.1833	-1.501	1.28241e+34	Col2a1,Col3a1,Col4a1,Col9a1,Efna2,Efnb1,Cxcl12	7/250
														8_Member	GO Biological Processes	GO:0071711	basement membrane organization	-3.03602	-1.38	1282512826399550	Col3a1,Col4a1,Flrt2	12114
														8_Member	KEGG Pathway	mmu04926	Relaxin signaling pathway - Mus musculus (house mouse)	-3.02344	-1.37	1.28251e+24	Col3a1,Col4a1,Vegfb,Vegfc,Gng11	5/129
														8_Member	KEGG Pathway	mmu04512	ECM-receptor interaction - Mus musculus (house mouse)	-2.74158	-1.127	1.28241e+19	Col2a1,Col4a1,Col9a1,Itgb5	32599
														8_Member	WikiPathways	WP2432	Spinal cord injury	-2.57287	-0.973	1.28241e+19	Col2a1,Col4a1,Vcan,Sox9	36251
														8_Member	KEGG Pathway	mmu04933	AGE-RAGE signaling pathway in diabetic complications - Mus musculus (house mouse)	-2.54145	-0.947	1.28251e+19	Col3a1,Col4a1,Vegfb,Vegfc	4/101
														8_Member	Reactome Gene Sets	R-MMU-1266738	Developmental Biology	-2.33393	-0.765	1.28241e+39	Col2a1,Col3a1,Col4a1,Col9a1,Efna2,Efnb1,Cxcl12,Tcf12	8/447
														9_Summary	GO Biological Processes	GO:0042471	ear morphogenesis	-10.2949	-7.549	1.28241e+142	Col2a1,Ednra,Eya1,Prrx1,Prrx2,Six1,Six2,Sox9,Tbx1,Fzd2,Cthrc1,Lrig3,Nr2f2,Ebf2,Foxc2,Id2,Lmo4,Sfrp1,Epop,Tcf15,Ptn,Foxp1,Twist2,Fst,Igfbp4,Serpinf1,Lrp1,Ung	28/-
														9_Member	GO Biological Processes	GO:0042471	ear morphogenesis	-10.2949	-7.549	1.28241e+60	Col2a1,Ednra,Eya1,Prrx1,Prrx2,Six1,Six2,Sox9,Tbx1,Fzd2,Cthrc1,Lrig3	12/145
														9_Member	GO Biological Processes	GO:0042474	middle ear morphogenesis	-9.9462	-7.25	1.36171e+34	Ednra,Eya1,Prrx1,Prrx2,Six1,Six2,Tbx1	46204
														9_Member	GO Biological Processes	GO:0045165	cell fate commitment	-8.97323	-6.342	1.18191e+70	Nr2f2,Ebf2,Ednra,Eya1,Foxc2,Id2,Lmo4,Prrx1,Sfrp1,Six1,Six2,Sox9,Tbx1,Epop	14/282
														9_Member	GO Biological Processes	GO:0042472	inner ear morphogenesis	-8.65127	-6.059	1.28241e+50	Col2a1,Eya1,Prrx1,Prrx2,Six1,Sox9,Tbx1,Fzd2,Cthrc1,Lrig3	10/121
														9_Member	GO Biological Processes	GO:0043583	ear development	-8.52197	-5.957	1.28241e+65	Col2a1,Ednra,Eya1,Prrx1,Prrx2,Six1,Six2,Sox9,Tbx1,Tcf15,Fzd2,Cthrc1,Lrig3	13/254
														9_Member	GO Biological Processes	GO:0010464	regulation of mesenchymal cell proliferation	-8.36667	-5.827	1.89332e+35	Prrx1,Ptn,Prrx2,Six1,Sox9,Tbx1,Foxp1	15523
														9_Member	GO Biological Processes	GO:0071599	otic vesicle development	-8.1204	-5.604	1.28241e+24	Col2a1,Eya1,Six1,Sox9,Tbx1	41395
														9_Member	GO Biological Processes	GO:0090103	cochlea morphogenesis	-7.9367	-5.458	1.40482e+29	Eya1,Six1,Sox9,Tbx1,Fzd2,Cthrc1	46905
														9_Member	GO Biological Processes	GO:0010463	mesenchymal cell proliferation	-7.56377	-5.138	1.89332e+29	Prrx1,Prrx2,Six1,Six2,Sox9,Tbx1	11841
														9_Member	GO Biological Processes	GO:0002053	positive regulation of mesenchymal cell proliferation	-7.47868	-5.059	1.89332e+30	Prrx1,Prrx2,Six1,Sox9,Tbx1,Foxp1	12206
														9_Member	GO Biological Processes	GO:0048663	neuron fate commitment	-7.30688	-4.952	1.40482e+40	Eya1,Id2,Lmo4,Prrx1,Six1,Sox9,Tbx1,Epop	32721
														9_Member	GO Biological Processes	GO:0090102	cochlea development	-6.35691	-4.122	1.40482e+29	Eya1,Six1,Sox9,Tbx1,Fzd2,Cthrc1	18415
														9_Member	GO Biological Processes	GO:0048839	inner ear development	-6.17044	-3.963	1.28241e+50	Col2a1,Eya1,Prrx1,Prrx2,Six1,Sox9,Tbx1,Fzd2,Cthrc1,Lrig3	10/221
														9_Member	GO Biological Processes	GO:0072513	positive regulation of secondary heart field cardioblast proliferation	-5.72126	-3.557	140482047121380	Eya1,Six1,Tbx1	45049
														9_Member	GO Biological Processes	GO:0048665	neuron fate specification	-5.52224	-3.401	1.40482e+24	Eya1,Lmo4,Six1,Sox9,Tbx1	14366
														9_Member	GO Biological Processes	GO:2000136	regulation of cell proliferation involved in heart morphogenesis	-5.30988	-3.256	1.40482e+19	Eya1,Six1,Sox9,Tbx1	43922
														9_Member	GO Biological Processes	GO:0071600	otic vesicle morphogenesis	-4.80438	-2.852	140482068221380	Eya1,Sox9,Tbx1	45172
														9_Member	GO Biological Processes	GO:0001708	cell fate specification	-4.73774	-2.802	1.40482e+29	Eya1,Lmo4,Six1,Six2,Sox9,Tbx1	34486
														9_Member	GO Biological Processes	GO:0003266	regulation of secondary heart field cardioblast proliferation	-4.51487	-2.622	140482047121380	Eya1,Six1,Tbx1	45233
														9_Member	GO Biological Processes	GO:0060037	pharyngeal system development	-4.46278	-2.584	1.36171e+19	Ednra,Eya1,Six1,Tbx1	11780
														9_Member	GO Biological Processes	GO:0050673	epithelial cell proliferation	-4.42328	-2.552	1.33451e+39	Twist2,Eya1,Fst,Id2,Igfbp4,Serpinf1,Sox9,Tbx1	8/215
														9_Member	GO Biological Processes	GO:0003264	regulation of cardioblast proliferation	-4.39178	-2.529	140482047121380	Eya1,Six1,Tbx1	45263
														9_Member	GO Biological Processes	GO:0097152	mesenchymal cell apoptotic process	-4.27968	-2.437	136172068221380	Ednra,Sox9,Tbx1	41334
														9_Member	GO Biological Processes	GO:0030878	thyroid gland development	-3.03602	-1.38	136172047121380	Ednra,Six1,Tbx1	12114
														9_Member	GO Biological Processes	GO:0003279	cardiac septum development	-3.02344	-1.37	1.59022e+24	Id2,Lmo4,Lrp1,Tbx1,Fzd2	5/129
														9_Member	GO Biological Processes	GO:0002520	immune system development	-2.71874	-1.105	1.59022e+30	Id2,Lmo4,Six1,Tbx1,Ung,Foxp1	6/222
														9_Member	GO Biological Processes	GO:0048483	autonomic nervous system development	-2.5118	-0.92	136172047121380	Ednra,Six1,Tbx1	18323
														9_Member	GO Biological Processes	GO:0048538	thymus development	-2.32934	-0.765	169112047121380	Lmo4,Six1,Tbx1	21245
														9_Member	GO Biological Processes	GO:0048534	hematopoietic or lymphoid organ development	-2.18815	-0.65	1.59022e+19	Id2,Lmo4,Six1,Tbx1	4/127
														9_Member	GO Biological Processes	GO:0002065	columnar/cuboidal epithelial cell differentiation	-2.08509	-0.559	1.40481e+19	Eya1,Fst,Sox9,Tbx1	4/136
														10_Summary	GO Biological Processes	GO:0061061	muscle structure development	-9.34149	-6.69	1.18191e+156	Nr2f2,Col3a1,Ednra,Foxc2,Igf2,Irx3,Foxc1,Pdgfra,Pdgfrb,Six1,Sox9,Tbx1,Tcf15,Twist1,Pdlim4,Fzd2,Smarca2,Plekho1,Foxp1,Eya1,Id2,Basp1,Col9a1,Hmga2,Ptn,Sfrp1,Pkdcc,Pth1r,Col4a1,Cnn2,Itgb5	31/-
														10_Member	GO Biological Processes	GO:0061061	muscle structure development	-9.34149	-6.69	1.18191e+95	Nr2f2,Col3a1,Ednra,Foxc2,Igf2,Irx3,Foxc1,Pdgfra,Pdgfrb,Six1,Sox9,Tbx1,Tcf15,Twist1,Pdlim4,Fzd2,Smarca2,Plekho1,Foxp1	19/551
														10_Member	GO Biological Processes	GO:0060537	muscle tissue development	-6.32799	-4.101	1.18191e+65	Nr2f2,Col3a1,Ednra,Eya1,Foxc2,Id2,Irx3,Foxc1,Pdgfra,Pdgfrb,Six1,Sox9,Foxp1	13/391
														10_Member	GO Biological Processes	GO:0032835	glomerulus development	-6.2033	-3.988	1.36171e+29	Ednra,Foxc2,Foxc1,Pdgfra,Pdgfrb,Basp1	19511
														10_Member	GO Biological Processes	GO:0072012	glomerulus vasculature development	-5.50554	-3.393	1.36171e+19	Ednra,Foxc2,Pdgfra,Pdgfrb	43191
														10_Member	GO Biological Processes	GO:0042692	muscle cell differentiation	-5.47444	-3.365	1.36172e+55	Ednra,Igf2,Irx3,Pdgfra,Pdgfrb,Six1,Sox9,Tbx1,Smarca2,Plekho1,Foxp1	11/327
														10_Member	GO Biological Processes	GO:0061437	renal system vasculature development	-5.40484	-3.319	1.36171e+19	Ednra,Foxc2,Pdgfra,Pdgfrb	43556
														10_Member	GO Biological Processes	GO:0061440	kidney vasculature development	-5.40484	-3.319	1.36171e+19	Ednra,Foxc2,Pdgfra,Pdgfrb	43556
														10_Member	GO Biological Processes	GO:0014706	striated muscle tissue development	-5.21352	-3.173	1.36171e+45	Ednra,Eya1,Foxc2,Id2,Irx3,Foxc1,Pdgfra,Pdgfrb,Foxp1	9/222
														10_Member	GO Biological Processes	GO:0048589	developmental growth	-4.76255	-2.822	1.28251e+65	Col3a1,Col9a1,Ednra,Foxc2,Hmga2,Igf2,Foxc1,Pdgfra,Pdgfrb,Ptn,Sfrp1,Sox9,Pkdcc	13/544
														10_Member	GO Biological Processes	GO:0040007	growth	-4.72091	-2.787	1.28251e+65	Col3a1,Col9a1,Ednra,Foxc2,Hmga2,Igf2,Foxc1,Pdgfra,Pdgfrb,Ptn,Sfrp1,Sox9,Pkdcc	13/549
														10_Member	GO Biological Processes	GO:0051145	smooth muscle cell differentiation	-4.69684	-2.769	1.36172e+24	Ednra,Pdgfrb,Six1,Sox9,Smarca2	20941
														10_Member	WikiPathways	WP238	Osteoblast signaling	-4.65133	-2.729	185951859619228	Pdgfra,Pdgfrb,Pth1r	45202
														10_Member	GO Biological Processes	GO:0048738	cardiac muscle tissue development	-4.40899	-2.542	1.36171e+40	Ednra,Foxc2,Id2,Irx3,Foxc1,Pdgfra,Pdgfrb,Foxp1	8/216
														10_Member	GO Biological Processes	GO:0060973	cell migration involved in heart development	-3.91092	-2.119	136171859622160	Ednra,Pdgfrb,Twist1	42795
														10_Member	GO Biological Processes	GO:0035265	organ growth	-3.83921	-2.058	1.28391e+29	Col9a1,Foxc2,Foxc1,Pdgfra,Pdgfrb,Sox9	6/136
														10_Member	GO Biological Processes	GO:0035051	cardiocyte differentiation	-3.57693	-1.824	1.36172e+30	Ednra,Irx3,Pdgfra,Pdgfrb,Twist1,Foxp1	6/152
														10_Member	GO Biological Processes	GO:0030325	adrenal gland development	-3.39645	-1.671	153641859518596	Hmga2,Pdgfra,Pdgfrb	45717
														10_Member	GO Biological Processes	GO:0051146	striated muscle cell differentiation	-3.22467	-1.538	1.60022e+35	Igf2,Irx3,Pdgfra,Pdgfrb,Six1,Plekho1,Foxp1	7/246
														10_Member	GO Biological Processes	GO:0061298	retina vasculature development in camera-type eye	-3.15885	-1.484	128261859518596	Col4a1,Pdgfra,Pdgfrb	11018
														10_Member	GO Biological Processes	GO:0048145	regulation of fibroblast proliferation	-3.06936	-1.405	1.53642e+24	Hmga2,Pdgfra,Pdgfrb,Sfrp1,Smarca2	5/126
														10_Member	GO Biological Processes	GO:0035886	vascular associated smooth muscle cell differentiation	-2.96066	-1.313	136171859667155	Ednra,Pdgfrb,Smarca2	12844
														10_Member	GO Biological Processes	GO:0014812	muscle cell migration	-2.9247	-1.282	185962047167220	Pdgfrb,Six1,Plekho1	13210
														10_Member	GO Biological Processes	GO:0055007	cardiac muscle cell differentiation	-2.32638	-0.764	1.63732e+20	Irx3,Pdgfra,Pdgfrb,Foxp1	4/116
														10_Member	GO Biological Processes	GO:0031032	actomyosin structure organization	-2.30014	-0.744	1.27982e+19	Cnn2,Itgb5,Pdgfra,Pdgfrb	4/118
														11_Summary	GO Biological Processes	GO:0016331	morphogenesis of embryonic epithelium	-9.14648	-6.505	1.63712e+86	Irx1,Irx3,Lmo4,Sfrp1,Six1,Sox9,Tead2,Twist1,Vegfc,Dlc1,Fzd2,Cthrc1,Marcks,Dact1,Inka1,Tmem119,Mn1	17/-
														11_Member	GO Biological Processes	GO:0016331	morphogenesis of embryonic epithelium	-9.14648	-6.505	1.63712e+59	Irx1,Irx3,Lmo4,Sfrp1,Six1,Sox9,Tead2,Twist1,Vegfc,Dlc1,Fzd2,Cthrc1	12/182
														11_Member	GO Biological Processes	GO:0001838	embryonic epithelial tube formation	-8.73106	-6.129	1.63712e+54	Irx1,Irx3,Lmo4,Sfrp1,Six1,Sox9,Tead2,Twist1,Dlc1,Fzd2,Cthrc1	11/156
														11_Member	GO Biological Processes	GO:0072175	epithelial tube formation	-8.55753	-5.974	1.63712e+54	Irx1,Irx3,Lmo4,Sfrp1,Six1,Sox9,Tead2,Twist1,Dlc1,Fzd2,Cthrc1	11/162
														11_Member	GO Biological Processes	GO:0035148	tube formation	-8.15318	-5.629	1.63712e+54	Irx1,Irx3,Lmo4,Sfrp1,Six1,Sox9,Tead2,Twist1,Dlc1,Fzd2,Cthrc1	11/177
														11_Member	GO Biological Processes	GO:0021915	neural tube development	-6.67121	-4.411	1.69112e+49	Lmo4,Marcks,Sfrp1,Tead2,Twist1,Dlc1,Fzd2,Dact1,Inka1,Cthrc1	10/195
														11_Member	GO Biological Processes	GO:0001843	neural tube closure	-5.38447	-3.313	1.69112e+34	Lmo4,Sfrp1,Tead2,Twist1,Dlc1,Fzd2,Cthrc1	7/112
														11_Member	GO Biological Processes	GO:0060606	tube closure	-5.35877	-3.299	1.69112e+34	Lmo4,Sfrp1,Tead2,Twist1,Dlc1,Fzd2,Cthrc1	7/113
														11_Member	GO Biological Processes	GO:0014020	primary neural tube formation	-5.20975	-3.173	1.69112e+34	Lmo4,Sfrp1,Tead2,Twist1,Dlc1,Fzd2,Cthrc1	7/119
														11_Member	GO Biological Processes	GO:0001841	neural tube formation	-4.91376	-2.93	1.69112e+34	Lmo4,Sfrp1,Tead2,Twist1,Dlc1,Fzd2,Cthrc1	7/132
														11_Member	GO Biological Processes	GO:0033688	regulation of osteoblast proliferation	-4.51882	-2.622	2.03777e+21	Sfrp1,Cthrc1,Tmem119,Mn1	11414
														11_Member	GO Biological Processes	GO:0060071	Wnt signaling pathway, planar cell polarity pathway	-3.24836	-1.556	203775726568588	Sfrp1,Fzd2,Cthrc1	46813
														11_Member	GO Biological Processes	GO:0035567	non-canonical Wnt signaling pathway	-2.75982	-1.144	203775726568588	Sfrp1,Fzd2,Cthrc1	15036
														12_Summary	GO Biological Processes	GO:0007498	mesoderm development	-8.7583	-6.147	1.40481e+64	Eya1,Foxc2,Hmga2,Irx3,Foxc1,Six2,Snai1,Tbx1,Tcf15,Tead2,Sfrp1,Dact1,Plpp3	13/-
														12_Member	GO Biological Processes	GO:0007498	mesoderm development	-8.7583	-6.147	1.40481e+49	Eya1,Foxc2,Hmga2,Irx3,Foxc1,Six2,Snai1,Tbx1,Tcf15,Tead2	10/118
														12_Member	GO Biological Processes	GO:0007369	gastrulation	-6.3911	-4.148	1.40481e+44	Eya1,Foxc2,Hmga2,Foxc1,Sfrp1,Six2,Snai1,Dact1,Plpp3	9/160
														12_Member	GO Biological Processes	GO:0001707	mesoderm formation	-5.59391	-3.466	1.40481e+29	Eya1,Foxc2,Hmga2,Foxc1,Six2,Snai1	24624
														12_Member	GO Biological Processes	GO:0048332	mesoderm morphogenesis	-5.44525	-3.345	1.40481e+29	Eya1,Foxc2,Hmga2,Foxc1,Six2,Snai1	26085
														12_Member	GO Biological Processes	GO:0048333	mesodermal cell differentiation	-5.30988	-3.256	1.40481e+19	Eya1,Foxc2,Hmga2,Six2	43922
														12_Member	GO Biological Processes	GO:0001704	formation of primary germ layer	-4.51166	-2.62	1.40481e+29	Eya1,Foxc2,Hmga2,Foxc1,Six2,Snai1	6/103
														12_Member	GO Biological Processes	GO:0001710	mesodermal cell fate commitment	-4.27968	-2.437	140481423420472	Eya1,Foxc2,Six2	41334
														12_Member	GO Biological Processes	GO:0060795	cell fate commitment involved in formation of primary germ layer	-3.34505	-1.635	140481423420472	Eya1,Foxc2,Six2	46082
														13_Summary	GO Biological Processes	GO:0070848	response to growth factor	-8.5481	-5.974	1.28241e+237	Col2a1,Col3a1,Dab2,Fst,Id1,Ier2,Itgb5,Foxc1,Pdgfra,Pdgfrb,Sfrp1,Sox9,Tbx1,Vegfb,Vegfc,Dbn1,Flrt2,Col4a1,Efna2,Efnb1,Foxc2,Igf2,Lrp1,Twist2,Ednra,Lpar1,Ptn,Cxcl12,Snai1,Twist1,Plpp3,Foxp1,Ccne1,Col9a1,Gng11,Apoe,Igfbp4,Mdfi,Dact1,Fzd2,Nr2f2,Rab34,Colec12,Cnn2,Asph,Cd63,Ptgis	47/-
														13_Member	GO Biological Processes	GO:0070848	response to growth factor	-8.5481	-5.974	1.28241e+85	Col2a1,Col3a1,Dab2,Fst,Id1,Ier2,Itgb5,Foxc1,Pdgfra,Pdgfrb,Sfrp1,Sox9,Tbx1,Vegfb,Vegfc,Dbn1,Flrt2	17/481
														13_Member	GO Biological Processes	GO:0007167	enzyme-linked receptor protein signaling pathway	-8.39349	-5.837	1.28251e+95	Col3a1,Col4a1,Dab2,Efna2,Efnb1,Foxc2,Fst,Id1,Igf2,Itgb5,Lrp1,Foxc1,Pdgfra,Pdgfrb,Sfrp1,Sox9,Vegfb,Vegfc,Flrt2	19/629
														13_Member	GO Biological Processes	GO:0071363	cellular response to growth factor stimulus	-7.90184	-5.433	1.28241e+80	Col2a1,Col3a1,Dab2,Fst,Id1,Itgb5,Foxc1,Pdgfra,Pdgfrb,Sfrp1,Sox9,Tbx1,Vegfb,Vegfc,Dbn1,Flrt2	16/465
														13_Member	GO Biological Processes	GO:0030335	positive regulation of cell migration	-7.89822	-5.433	1.31321e+90	Dab2,Twist2,Ednra,Foxc2,Lpar1,Igf2,Lrp1,Pdgfra,Pdgfrb,Ptn,Cxcl12,Snai1,Sox9,Twist1,Vegfb,Vegfc,Plpp3,Foxp1	18/602
														13_Member	GO Biological Processes	GO:2000147	positive regulation of cell motility	-7.5962	-5.164	1.31321e+90	Dab2,Twist2,Ednra,Foxc2,Lpar1,Igf2,Lrp1,Pdgfra,Pdgfrb,Ptn,Cxcl12,Snai1,Sox9,Twist1,Vegfb,Vegfc,Plpp3,Foxp1	18/630
														13_Member	GO Biological Processes	GO:0040017	positive regulation of locomotion	-7.43086	-5.041	1.31321e+90	Dab2,Twist2,Ednra,Foxc2,Lpar1,Igf2,Lrp1,Pdgfra,Pdgfrb,Ptn,Cxcl12,Snai1,Sox9,Twist1,Vegfb,Vegfc,Plpp3,Foxp1	18/646
														13_Member	GO Biological Processes	GO:0038084	vascular endothelial growth factor signaling pathway	-6.82765	-4.546	1.73002e+24	Foxc1,Pdgfra,Pdgfrb,Vegfb,Vegfc	44682
														13_Member	KEGG Pathway	mmu04151	PI3K-Akt signaling pathway - Mus musculus (house mouse)	-6.68145	-4.417	1.24471e+64	Ccne1,Col2a1,Col4a1,Col9a1,Efna2,Lpar1,Igf2,Itgb5,Pdgfra,Pdgfrb,Vegfb,Vegfc,Gng11	13/364
														13_Member	WikiPathways	WP2841	Focal adhesion: PI3K-Akt-mTOR signaling pathway	-5.604	-3.473	1.28241e+54	Col2a1,Col3a1,Col4a1,Efna2,Lpar1,Itgb5,Pdgfra,Pdgfrb,Vegfb,Vegfc,Gng11	11/317
														13_Member	GO Biological Processes	GO:0007169	transmembrane receptor protein tyrosine kinase signaling pathway	-5.41531	-3.321	1.28261e+60	Col4a1,Efna2,Efnb1,Foxc2,Igf2,Foxc1,Pdgfra,Pdgfrb,Sox9,Vegfb,Vegfc,Flrt2	12/400
														13_Member	GO Biological Processes	GO:0035924	cellular response to vascular endothelial growth factor stimulus	-5.4118	-3.321	1.73002e+24	Foxc1,Pdgfra,Pdgfrb,Vegfb,Vegfc	15097
														13_Member	GO Biological Processes	GO:0050921	positive regulation of chemotaxis	-5.2558	-3.212	1.36171e+39	Ednra,Lpar1,Pdgfra,Pdgfrb,Ptn,Cxcl12,Vegfb,Vegfc	8/165
														13_Member	GO Biological Processes	GO:0043408	regulation of MAPK cascade	-5.1291	-3.108	1.18161e+79	Apoe,Dab2,Ednra,Lpar1,Id1,Igf2,Igfbp4,Lrp1,Mdfi,Pdgfra,Pdgfrb,Cxcl12,Sfrp1,Tbx1,Vegfb,Dact1	16/751
														13_Member	WikiPathways	WP85	Focal adhesion	-4.89201	-2.924	1.28241e+39	Col2a1,Col3a1,Col4a1,Itgb5,Pdgfra,Pdgfrb,Vegfb,Vegfc	8/185
														13_Member	Reactome Gene Sets	R-MMU-9006934	Signaling by Receptor Tyrosine Kinases	-4.67272	-2.749	1.28241e+55	Col2a1,Col3a1,Col4a1,Col9a1,Igf2,Pdgfra,Pdgfrb,Ptn,Vegfb,Vegfc,Flrt2	11/398
														13_Member	KEGG Pathway	mmu04510	Focal adhesion - Mus musculus (house mouse)	-4.60113	-2.693	1.28241e+39	Col2a1,Col4a1,Col9a1,Itgb5,Pdgfra,Pdgfrb,Vegfb,Vegfc	8/203
														13_Member	GO Biological Processes	GO:0043410	positive regulation of MAPK cascade	-4.12132	-2.294	1.18161e+59	Apoe,Dab2,Ednra,Lpar1,Igf2,Igfbp4,Lrp1,Pdgfra,Pdgfrb,Cxcl12,Tbx1,Vegfb	12/541
														13_Member	KEGG Pathway	mmu05200	Pathways in cancer - Mus musculus (house mouse)	-4.10613	-2.284	1.24471e+59	Ccne1,Col4a1,Ednra,Lpar1,Igf2,Pdgfra,Pdgfrb,Cxcl12,Vegfb,Vegfc,Fzd2,Gng11	12/543
														13_Member	GO Biological Processes	GO:0050930	induction of positive chemotaxis	-4.08173	-2.263	203152234022341	Cxcl12,Vegfb,Vegfc	42064
														13_Member	GO Biological Processes	GO:0050920	regulation of chemotaxis	-4.04986	-2.234	1.36171e+39	Ednra,Lpar1,Pdgfra,Pdgfrb,Ptn,Cxcl12,Vegfb,Vegfc	8/243
														13_Member	KEGG Pathway	mmu04015	Rap1 signaling pathway - Mus musculus (house mouse)	-3.58779	-1.833	1.36371e+34	Efna2,Lpar1,Id1,Pdgfra,Pdgfrb,Vegfb,Vegfc	7/214
														13_Member	GO Biological Processes	GO:0001936	regulation of endothelial cell proliferation	-3.5616	-1.816	1.18161e+29	Apoe,Nr2f2,Igf2,Cxcl12,Vegfb,Vegfc	6/153
														13_Member	GO Biological Processes	GO:0050927	positive regulation of positive chemotaxis	-3.34505	-1.635	203152234022341	Cxcl12,Vegfb,Vegfc	46082
														13_Member	KEGG Pathway	mmu04014	Ras signaling pathway - Mus musculus (house mouse)	-3.34277	-1.633	1.36372e+34	Efna2,Igf2,Pdgfra,Pdgfrb,Vegfb,Vegfc,Gng11	7/235
														13_Member	GO Biological Processes	GO:0002690	positive regulation of leukocyte chemotaxis	-3.31938	-1.614	1.36172e+24	Ednra,Ptn,Cxcl12,Vegfb,Vegfc	5/111
														13_Member	GO Biological Processes	GO:0070374	positive regulation of ERK1 and ERK2 cascade	-3.29907	-1.598	1.18161e+34	Apoe,Ednra,Lrp1,Pdgfra,Pdgfrb,Cxcl12,Vegfb	7/239
														13_Member	GO Biological Processes	GO:0050926	regulation of positive chemotaxis	-3.29573	-1.597	203152234022341	Cxcl12,Vegfb,Vegfc	46447
														13_Member	GO Biological Processes	GO:0070372	regulation of ERK1 and ERK2 cascade	-3.04624	-1.385	1.18161e+39	Apoe,Dab2,Ednra,Lrp1,Pdgfra,Pdgfrb,Cxcl12,Vegfb	8/343
														13_Member	GO Biological Processes	GO:0032103	positive regulation of response to external stimulus	-3.03697	-1.38	1.36171e+55	Ednra,Lpar1,Lrp1,Pdgfra,Pdgfrb,Ptn,Rab34,Cxcl12,Vegfb,Vegfc,Colec12	11/614
														13_Member	GO Biological Processes	GO:0002688	regulation of leukocyte chemotaxis	-2.90675	-1.268	1.36172e+24	Ednra,Ptn,Cxcl12,Vegfb,Vegfc	5/137
														13_Member	GO Biological Processes	GO:0051781	positive regulation of cell division	-2.63794	-1.032	1.60022e+19	Igf2,Ptn,Vegfb,Vegfc	34790
														13_Member	GO Biological Processes	GO:0001938	positive regulation of endothelial cell proliferation	-2.49562	-0.905	1.60022e+19	Igf2,Cxcl12,Vegfb,Vegfc	4/104
														13_Member	GO Biological Processes	GO:0002685	regulation of leukocyte migration	-2.47124	-0.884	1.27981e+29	Cnn2,Ednra,Ptn,Cxcl12,Vegfb,Vegfc	6/249
														13_Member	KEGG Pathway	mmu04020	Calcium signaling pathway - Mus musculus (house mouse)	-2.4374	-0.855	1.36172e+29	Ednra,Pdgfra,Pdgfrb,Vegfb,Vegfc,Asph	6/253
														13_Member	GO Biological Processes	GO:0002687	positive regulation of leukocyte migration	-2.43328	-0.852	1.36172e+24	Ednra,Ptn,Cxcl12,Vegfb,Vegfc	5/176
														13_Member	GO Biological Processes	GO:0050730	regulation of peptidyl-tyrosine phosphorylation	-2.33189	-0.765	1.60022e+29	Igf2,Pdgfra,Pdgfrb,Sfrp1,Vegfb,Plpp3	6/266
														13_Member	GO Biological Processes	GO:0051896	regulation of phosphatidylinositol 3-kinase/protein kinase B signal transduction	-2.33189	-0.765	1.60022e+29	Igf2,Pdgfrb,Cxcl12,Sox9,Twist1,Vegfb	6/266
														13_Member	Reactome Gene Sets	R-MMU-114608	Platelet degranulation	-2.3132	-0.752	1.25122e+19	Cd63,Igf2,Vegfb,Vegfc	4/117
														13_Member	KEGG Pathway	mmu05165	Human papillomavirus infection - Mus musculus (house mouse)	-2.27708	-0.722	1.24471e+34	Ccne1,Col2a1,Col4a1,Col9a1,Itgb5,Pdgfrb,Fzd2	7/362
														13_Member	GO Biological Processes	GO:0051897	positive regulation of phosphatidylinositol 3-kinase/protein kinase B signal transduction	-2.26458	-0.712	1.60022e+24	Igf2,Pdgfrb,Cxcl12,Sox9,Vegfb	5/193
														13_Member	Reactome Gene Sets	R-MMU-76005	Response to elevated platelet cytosolic Ca2+	-2.24918	-0.699	1.25122e+19	Cd63,Igf2,Vegfb,Vegfc	4/122
														13_Member	GO Biological Processes	GO:0001666	response to hypoxia	-2.09626	-0.569	1.36172e+24	Ednra,Ptgis,Twist1,Vegfb,Vegfc	5/212
														13_Member	KEGG Pathway	mmu04010	MAPK signaling pathway - Mus musculus (house mouse)	-2.07764	-0.553	1.36372e+29	Efna2,Igf2,Pdgfra,Pdgfrb,Vegfb,Vegfc	6/301
														13_Member	GO Biological Processes	GO:0060326	cell chemotaxis	-2.03889	-0.52	1.47452e+24	Lpar1,Pdgfra,Pdgfrb,Ptn,Cxcl12	5/219
														14_Summary	GO Biological Processes	GO:2000027	regulation of animal organ morphogenesis	-8.34694	-5.815	1.31321e+160	Dab2,Ednra,Sfrp1,Six1,Six2,Sox9,Tbx1,Fzd2,Dact1,Cthrc1,Apoe,Twist2,Ebf2,Hmga2,Id1,Id2,Lrp1,Mdfi,Foxc1,Twist1,Cald1,Plpp3,Ccne1,Foxd1,Eya1,Prrx1,Ptn,Cxcl12,Snai1,Smarca2,Lpar1,Dlc1	32/-
														14_Member	GO Biological Processes	GO:2000027	regulation of animal organ morphogenesis	-8.34694	-5.815	1.31321e+49	Dab2,Ednra,Sfrp1,Six1,Six2,Sox9,Tbx1,Fzd2,Dact1,Cthrc1	10/130
														14_Member	GO Biological Processes	GO:0051098	regulation of binding	-6.98792	-4.683	1.18161e+70	Apoe,Dab2,Twist2,Ebf2,Hmga2,Id1,Id2,Lrp1,Mdfi,Foxc1,Twist1,Dact1,Cthrc1,Cald1	14/405
														14_Member	GO Biological Processes	GO:0030178	negative regulation of Wnt signaling pathway	-6.19078	-3.979	1.18161e+44	Apoe,Dab2,Hmga2,Lrp1,Mdfi,Sfrp1,Sox9,Dact1,Cthrc1	9/169
														14_Member	GO Biological Processes	GO:0090175	regulation of establishment of planar polarity	-5.3071	-3.256	1.31322e+24	Dab2,Sfrp1,Fzd2,Dact1,Cthrc1	15827
														14_Member	GO Biological Processes	GO:0030111	regulation of Wnt signaling pathway	-4.70925	-2.777	1.18161e+49	Apoe,Dab2,Hmga2,Lrp1,Mdfi,Sfrp1,Sox9,Dact1,Plpp3,Cthrc1	10/323
														14_Member	GO Biological Processes	GO:0051099	positive regulation of binding	-4.69467	-2.769	1.18161e+40	Apoe,Ebf2,Lrp1,Foxc1,Twist1,Dact1,Cthrc1,Cald1	8/197
														14_Member	GO Biological Processes	GO:0016055	Wnt signaling pathway	-4.29538	-2.448	1.24471e+44	Ccne1,Dab2,Ednra,Foxd1,Sfrp1,Sox9,Fzd2,Dact1,Cthrc1	9/290
														14_Member	GO Biological Processes	GO:0198738	cell-cell signaling by wnt	-4.29538	-2.448	1.24471e+44	Ccne1,Dab2,Ednra,Foxd1,Sfrp1,Sox9,Fzd2,Dact1,Cthrc1	9/290
														14_Member	GO Biological Processes	GO:2000095	regulation of Wnt signaling pathway, planar cell polarity pathway	-4.08173	-2.263	131322037759036	Dab2,Sfrp1,Dact1	42064
														14_Member	GO Biological Processes	GO:0090090	negative regulation of canonical Wnt signaling pathway	-3.85676	-2.074	1.18161e+29	Apoe,Dab2,Sfrp1,Sox9,Dact1,Cthrc1	6/135
														14_Member	GO Biological Processes	GO:0080135	regulation of cellular response to stress	-3.79712	-2.024	1.31321e+64	Dab2,Eya1,Hmga2,Lrp1,Mdfi,Prrx1,Ptn,Cxcl12,Sfrp1,Snai1,Twist1,Dact1,Smarca2	13/677
														14_Member	GO Biological Processes	GO:0032092	positive regulation of protein binding	-3.44952	-1.717	1.18162e+25	Apoe,Lrp1,Dact1,Cthrc1,Cald1	5/104
														14_Member	GO Biological Processes	GO:0043393	regulation of protein binding	-3.42144	-1.692	1.18161e+35	Apoe,Dab2,Id1,Lrp1,Dact1,Cthrc1,Cald1	7/228
														14_Member	WikiPathways	WP539	Wnt signaling pathway	-3.37399	-1.657	1.31322e+24	Dab2,Lrp1,Sfrp1,Sox9,Fzd2	5/108
														14_Member	GO Biological Processes	GO:2000050	regulation of non-canonical Wnt signaling pathway	-3.34505	-1.635	131322037759036	Dab2,Sfrp1,Dact1	46082
														14_Member	GO Biological Processes	GO:1902532	negative regulation of intracellular signal transduction	-2.63316	-1.028	1.18161e+49	Apoe,Dab2,Lpar1,Lrp1,Cxcl12,Sfrp1,Snai1,Twist1,Dlc1,Dact1	10/589
														14_Member	GO Biological Processes	GO:0060828	regulation of canonical Wnt signaling pathway	-2.45424	-0.869	1.18161e+29	Apoe,Dab2,Sfrp1,Sox9,Dact1,Cthrc1	6/251
														14_Member	GO Biological Processes	GO:0045732	positive regulation of protein catabolic process	-2.13011	-0.6	1.18161e+24	Apoe,Dab2,Lrp1,Sox9,Dact1	5/208
														15_Summary	GO Biological Processes	GO:0055123	digestive system development	-8.00513	-5.519	1.28252e+75	Col3a1,Id2,Igf2,Pdgfra,Sfrp1,Six2,Sox9,Dact1,Clmp,Pkdcc,Eya1,Irx3,Cxcl12,Six1,Tcf12	15/-
														15_Member	GO Biological Processes	GO:0055123	digestive system development	-8.00513	-5.519	1.28252e+50	Col3a1,Id2,Igf2,Pdgfra,Sfrp1,Six2,Sox9,Dact1,Clmp,Pkdcc	10/141
														15_Member	GO Biological Processes	GO:0048565	digestive tract development	-7.22125	-4.881	1.28252e+45	Col3a1,Id2,Pdgfra,Sfrp1,Six2,Sox9,Dact1,Clmp,Pkdcc	9/128
														15_Member	GO Biological Processes	GO:0048546	digestive tract morphogenesis	-4.81268	-2.858	1.59022e+24	Id2,Pdgfra,Sfrp1,Six2,Dact1	19845
														15_Member	GO Biological Processes	GO:0048566	embryonic digestive tract development	-4.40861	-2.542	1.59022e+20	Id2,Pdgfra,Six2,Pkdcc	12145
														15_Member	GO Biological Processes	GO:0045664	regulation of neuron differentiation	-4.02514	-2.214	1.40482e+39	Eya1,Id2,Irx3,Cxcl12,Sfrp1,Six1,Sox9,Tcf12	8/245
														15_Member	GO Biological Processes	GO:0048557	embryonic digestive tract morphogenesis	-3.69206	-1.931	159021859520472	Id2,Pdgfra,Six2	43891
														15_Member	GO Biological Processes	GO:0045600	positive regulation of fat cell differentiation	-3.13017	-1.46	1.59022e+19	Id2,Sfrp1,Six1,Dact1	25659
														15_Member	GO Biological Processes	GO:0071542	dopaminergic neuron differentiation	-2.75982	-1.144	159022031520377	Id2,Cxcl12,Sfrp1	15036
														16_Summary	GO Biological Processes	GO:0040013	negative regulation of locomotion	-7.65189	-5.207	1.18161e+80	Apoe,Nr2f2,Cd63,Cdh11,Cnn2,Col3a1,Lrp1,Ptn,Cxcl12,Serpinf1,Sfrp1,Dlc1,Dbn1,Gm266,Itgb5,Marcks	16/-
														16_Member	GO Biological Processes	GO:0040013	negative regulation of locomotion	-7.65189	-5.207	1.18161e+70	Apoe,Nr2f2,Cd63,Cdh11,Cnn2,Col3a1,Lrp1,Ptn,Cxcl12,Serpinf1,Sfrp1,Dlc1,Dbn1,Gm266	14/358
														16_Member	GO Biological Processes	GO:0030336	negative regulation of cell migration	-7.44144	-5.041	1.18161e+65	Apoe,Nr2f2,Cd63,Cdh11,Cnn2,Col3a1,Lrp1,Ptn,Cxcl12,Serpinf1,Sfrp1,Dlc1,Gm266	13/313
														16_Member	GO Biological Processes	GO:2000146	negative regulation of cell motility	-7.23473	-4.889	1.18161e+65	Apoe,Nr2f2,Cd63,Cdh11,Cnn2,Col3a1,Lrp1,Ptn,Cxcl12,Serpinf1,Sfrp1,Dlc1,Gm266	13/326
														16_Member	GO Biological Processes	GO:0031589	cell-substrate adhesion	-3.94815	-2.152	1.25121e+34	Cd63,Cdh11,Col3a1,Itgb5,Marcks,Sfrp1,Dlc1	7/187
														16_Member	GO Biological Processes	GO:0007160	cell-matrix adhesion	-2.97873	-1.328	1.25121e+24	Cd63,Cdh11,Col3a1,Itgb5,Dlc1	5/132
														17_Summary	GO Biological Processes	GO:0097435	supramolecular fiber organization	-7.43912	-5.041	1.24061e+100	Serpinh1,Cnn2,Col2a1,Col3a1,Eef2k,Foxc2,Itgb5,Marcks,Foxc1,Pdgfra,Pdgfrb,Tpm2,Dbn1,Lima1,Limd2,Mfap4,Cald1,Sfrp1,Pdlim4,Dlc1	20/-
														17_Member	GO Biological Processes	GO:0097435	supramolecular fiber organization	-7.43912	-5.041	1.24061e+85	Serpinh1,Cnn2,Col2a1,Col3a1,Eef2k,Foxc2,Itgb5,Marcks,Foxc1,Pdgfra,Pdgfrb,Tpm2,Dbn1,Lima1,Limd2,Mfap4,Cald1	17/572
														17_Member	GO Biological Processes	GO:0030036	actin cytoskeleton organization	-5.6312	-3.494	1.27981e+70	Cnn2,Eef2k,Itgb5,Marcks,Pdgfra,Pdgfrb,Sfrp1,Tpm2,Pdlim4,Dlc1,Dbn1,Lima1,Limd2,Cald1	14/526
														17_Member	GO Biological Processes	GO:0030029	actin filament-based process	-5.15261	-3.126	1.27981e+70	Cnn2,Eef2k,Itgb5,Marcks,Pdgfra,Pdgfrb,Sfrp1,Tpm2,Pdlim4,Dlc1,Dbn1,Lima1,Limd2,Cald1	14/579
														17_Member	GO Biological Processes	GO:0051017	actin filament bundle assembly	-4.48394	-2.598	1.64192e+25	Itgb5,Marcks,Lima1,Limd2,Cald1	23132
														17_Member	GO Biological Processes	GO:0061572	actin filament bundle organization	-4.38567	-2.528	1.64192e+25	Itgb5,Marcks,Lima1,Limd2,Cald1	24228
														17_Member	GO Biological Processes	GO:0007015	actin filament organization	-3.73513	-1.966	1.27982e+40	Cnn2,Itgb5,Marcks,Tpm2,Dbn1,Lima1,Limd2,Cald1	8/270
														18_Summary	GO Biological Processes	GO:0030855	epithelial cell differentiation	-7.40042	-5.023	1.18191e+90	Nr2f2,Cd63,Dab2,Ednra,Eya1,Foxc2,Fst,Fstl1,Id1,Id2,Six1,Six2,Sox9,Tbx1,Tcf15,Fzd2,Basp1,Foxp1	18/-
														18_Member	GO Biological Processes	GO:0030855	epithelial cell differentiation	-7.40042	-5.023	1.18191e+90	Nr2f2,Cd63,Dab2,Ednra,Eya1,Foxc2,Fst,Fstl1,Id1,Id2,Six1,Six2,Sox9,Tbx1,Tcf15,Fzd2,Basp1,Foxp1	18/649
														18_Member	GO Biological Processes	GO:0003158	endothelium development	-4.63442	-2.72	1.18191e+29	Nr2f2,Ednra,Foxc2,Fstl1,Id1,Fzd2	35947
														18_Member	GO Biological Processes	GO:0045446	endothelial cell differentiation	-3.85914	-2.074	1.18191e+24	Nr2f2,Ednra,Fstl1,Id1,Fzd2	31168
														19_Summary	GO Biological Processes	GO:0001503	ossification	-7.34482	-4.978	1.28241e+82	Col2a1,Twist2,Foxc2,Igf2,Foxc1,Pth1r,Ptn,Sox9,Twist1,Cthrc1,Pkdcc,Tmem119,Mn1,Ednra,Efna2,Tbx1	16/-
														19_Member	GO Biological Processes	GO:0001503	ossification	-7.34482	-4.978	1.28241e+67	Col2a1,Twist2,Foxc2,Igf2,Foxc1,Pth1r,Ptn,Sox9,Twist1,Cthrc1,Pkdcc,Tmem119,Mn1	13/319
														19_Member	GO Biological Processes	GO:0048771	tissue remodeling	-5.90704	-3.718	1.36171e+39	Ednra,Efna2,Foxc2,Foxc1,Pth1r,Ptn,Tbx1,Cthrc1	8/135
														19_Member	GO Biological Processes	GO:0001649	osteoblast differentiation	-4.24227	-2.401	1.33452e+30	Twist2,Igf2,Pth1r,Twist1,Cthrc1,Tmem119	6/115
														19_Member	GO Biological Processes	GO:0046849	bone remodeling	-3.69136	-1.931	1.36372e+19	Efna2,Pth1r,Ptn,Cthrc1	18354
														20_Summary	GO Biological Processes	GO:0060322	head development	-7.11959	-4.795	1.18191e+95	Nr2f2,Col2a1,Col3a1,Col4a1,Twist2,Ednra,Hmga2,Id2,Foxc1,Nnat,Pdgfra,Cxcl12,Six1,Sox9,Tbx1,Dlc1,Asph,Crispld1,Macroh2a2	19/-
														20_Member	GO Biological Processes	GO:0060322	head development	-7.11959	-4.795	1.18191e+95	Nr2f2,Col2a1,Col3a1,Col4a1,Twist2,Ednra,Hmga2,Id2,Foxc1,Nnat,Pdgfra,Cxcl12,Six1,Sox9,Tbx1,Dlc1,Asph,Crispld1,Macroh2a2	19/756
														20_Member	GO Biological Processes	GO:0007420	brain development	-2.13195	-0.601	1.18191e+50	Nr2f2,Col3a1,Col4a1,Hmga2,Id2,Foxc1,Nnat,Cxcl12,Dlc1,Macroh2a2	10/695
